# Supplementary material for: Multi-omics data integration for the identification of biomarkers for bull fertility
Source: PLoS One. 2024 Feb 23;19(2):e0298623. doi: 10.1371/journal.pone.0298623 (PMC10890740; doi:10.1371/journal.pone.0298623)
Supplement: S1 Table — (XLSX) [file pone.0298623.s002.xlsx]

## Sheet: Supplementary_Table1
Supplementary Table 1. Bull cohorts and semen samples. Corrected NRR 56 (non-return rate at 56 days post-insemination): bull effect estimates in a linear model used in the French bovine genetic evaluation of female fertility for selection purpose. This model included the fixed effects of herd-year, month-year, parity of the cow, interval between calving and insemination, week day, AI technician, …
Sample ID	Fertillity	Semen collection center	Bull's birth	Nb. of ejaculates per sample	Semen collection date (earliest ejaculate in sample)	Semen collection date (latest ejaculate in sample)	Nb. of straws per ejaculate	Sample preparation batch	Library preparation batch	Corrected NRR 56 (%)	Nb. of AIs for corrected NRR 56 evaluation	Viability (%)	Mitochondrial status (%)	Motility (%)
1_1	Subfertile	Center 1	2013-03-05	3	2014-08-25	2014-09-04	3;3;3	1	1	0.460063	490	29.4	29.5	24
1_10	Fertile	Center 1	2013-09-28	4	2015-03-17	2015-04-28	2;3;2;2	1	1	4.01533	660	42.7	40.3	45
1_11	Fertile	Center 1	2012-09-15	3	2014-02-18	2014-04-11	3;3;3	1	2	3.83101	736	60.5	55.9	51
1_12	Fertile	Center 1	2014-09-05	2	2016-02-02	2016-02-09	5;4	1	1	3.65746	327	47.8	40.6	38
1_2	Fertile	Center 1	2013-09-13	3	2015-02-17	2015-03-03	3;3;3	1	1	6.18147	396	25.7	26.4	23
1_3	Subfertile	Center 1	2011-10-22	4	2013-03-25	2013-04-08	2;2;2;3	1	1	-0.180481	442	41	44.4	36
1_4	Fertile	Center 1	2014-01-14	3	2015-06-30	2015-08-04	3;3;3	1	1	4.83068	661	51.9	42.9	35
1_5	Fertile	Center 1	2011-03-23	3	2012-09-25	2012-10-11	3;3;3	1	1	3.42749	583	57.5	64.1	51
1_7	Fertile	Center 1	2013-06-22	5	2014-12-04	2015-01-20	2;2;2;2;2	1	1	3.10358	297	58.6	45.1	38
1_8	Fertile	Center 1	2013-12-24	4	2015-06-30	2015-07-21	2;2;3;2	1	1	2.96442	584	47.7	40.7	33
1_9	Fertile	Center 1	2012-04-15	3	2013-10-07	2013-10-17	3;3;3	1	1	3.91469	385	60.3	57	60
11_10	Subfertile	Center 2	NA	5	NA	NA	2;2;2;2;2	7	3	0.311262	246	36.7	45.8	35
11_11	Subfertile	Center 2	NA	4	NA	NA	2;2;2;3	7	3	-0.403949	113	50.5	54.3	49
11_12	Fertile	Center 2	NA	4	NA	NA	2;2;2;3	7	3	4.17328	197	40.9	44	38
11_13	Fertile	Center 2	NA	5	NA	NA	2;2;2;2;2	7	4	4.5281	390	53.4	58.4	44
11_14	Fertile	Center 2	NA	5	NA	NA	2;2;2;2;2	7	5	4.24275	203	47.5	50.8	39
11_3	Fertile	Center 2	NA	5	NA	NA	2;2;2;2;2	7	3	5.8051	275	60.3	65	54
11_4	Fertile	Center 2	NA	5	NA	NA	2;2;2;2;2	7	3	3.99548	220	40.8	47.3	32
11_5	Fertile	Center 2	NA	5	NA	NA	2;2;2;2;2	7	3	4.82018	445	42.5	53.7	25
11_6	Subfertile	Center 2	NA	5	NA	NA	2;2;2;2;2	7	3	-0.1502	301	49.9	53.5	32
11_7	Fertile	Center 2	2011-09-03	5	NA	NA	2;2;2;2;2	7	3	2.89554	215	51.6	54	49
2_1	Fertile	Center 1	2014-09-16	4	2016-02-16	2016-03-22	3;2;2;2	2	6	5.35715	485	30.2	38.2	33
2_10	Subfertile	Center 1	2014-01-31	2	2015-06-30	2015-07-07	4;5	2	6	-1.16388	419	35.3	45	30
2_11	Subfertile	Center 1	2011-10-04	4	2013-03-18	2013-04-04	2;2;2;2	2	6	-0.227792	392	31.5	37.1	22
2_12	Fertile	Center 1	2014-08-21	4	2016-02-16	2016-03-10	2;3;2;2	2	6	5.20079	576	39.1	45.1	9
2_13	Subfertile	Center 1	2014-06-20	2	2015-12-08	2016-01-19	4;5	2	7	-1.37687	280	24.3	35.4	25
2_14	Fertile	Center 1	2012-12-23	3	2014-05-23	2014-06-03	3;3;3	2	7	3.54879	413	45.2	47.2	19
2_15	Fertile	Center 1	2011-08-25	4	2013-03-07	2013-03-21	2;2;3;2	2	7	4.21535	477	44.2	46.2	16
2_16	Fertile	Center 1	2014-07-11	4	2016-01-05	2016-02-09	2;3;2;2	2	7	3.81747	478	29.4	31	20
2_17	Fertile	Center 1	2011-01-04	4	2012-06-04	2012-06-25	3;2;2;2	2	7	4.86668	2709	37.1	39.9	26
2_18	Subfertile	Center 1	2012-07-27	3	2013-12-30	2014-02-03	3;3;3	2	7	0.328976	125	41.7	41.8	52
2_19	Fertile	Center 1	2013-11-26	3	2015-05-12	2015-06-02	3;3;3	2	7	5.25573	792	47.3	43.8	42
2_2	Fertile	Center 1	2012-06-06	2	2013-11-18	2013-11-26	5;4	2	6	7.24945	655	39.4	48.5	11
2_20	Subfertile	Center 1	2011-08-19	5	2013-02-21	2013-03-07	2;2;2;2;2	2	7	-0.653838	568	33	26.9	27
2_21	Subfertile	Center 1	2013-01-01	3	2014-06-03	2014-07-17	3;3;3	2	7	-1.07935	192	40.5	47.3	26
2_22	Fertile	Center 1	Year 2012	4	2014-01-23	2014-02-03	2;2;2;3	2	7	3.25313	424	47.9	48.9	22
2_23	Subfertile	Center 1	2011-08-20	4	2013-01-28	2013-03-18	2;2;2;3	2	7	-1.93165	297	66.1	68.4	26
2_24	Fertile	Center 1	2014-09-09	4	2016-02-09	2016-03-29	2;2;2;3	2	2	4.43373	527	31	28.6	16
2_3	Fertile	Center 1	2012-08-22	3	2014-02-03	2014-02-14	3;3;3	2	6	4.50506	355	31.4	35.3	7
2_4	Subfertile	Center 1	2012-10-18	4	2014-04-11	2014-04-29	2;2;3;2	2	6	-0.133438	556	42.3	65.4	13
2_5	Subfertile	Center 1	2014-03-27	3	2015-10-06	2015-10-27	3;3;3	2	6	-1.16779	422	29.7	44	31
2_6	Fertile	Center 1	2014-09-23	2	2016-02-23	2016-03-08	4;5	2	6	3.25633	602	32.4	40.7	8
2_7	Subfertile	Center 1	2014-07-08	3	2015-12-15	2016-02-02	3;3;3	2	6	-0.677706	337	36.4	38.2	19
2_8	Subfertile	Center 1	2013-10-30	4	2015-05-12	2015-06-02	2;3;2;2	2	6	0.205799	559	43.2	47.6	15
2_9	Fertile	Center 1	2013-05-22	3	2014-10-27	2014-12-01	3;3;3	2	6	4.47035	380	44.9	54.4	14
3_1	Subfertile	Center 2	NA	5	NA	NA	2;2;2;2;2	3	8	-2.37914	234	44.8	45.7	50
3_10	Subfertile	Center 1	2012-10-12 07:08:39	5	2014-04-08	2014-04-24	2;2;2;2;2	3	8	0.503855	392	54.1	43.1	44
3_11	Fertile	Center 1	2013-02-13	3	2014-08-19	2014-08-25	3;3;3	3	8	2.86669	1863	18.8	22.2	15
3_12	Subfertile	Center 1	2013-07-16	3	2014-12-15	2015-01-05	3;3;3	3	8	-0.909532	791	21.2	27.5	23
3_13	Fertile	Center 1	2013-03-06	3	2014-09-02	2014-09-08	3;3;3	3	9	3.49257	755	29.9	30.4	21
3_14	Subfertile	Center 1	2013-09-18 07:03:54	4	2015-03-09	2015-03-30	2;2;2;3	3	9	-0.180326	572	42.7	41.1	32
3_15	Subfertile	Center 1	2014-09-13	4	2016-03-01	2016-04-05	2;2;3;2	3	9	0.442212	458	29.8	22.7	16
3_16	Fertile	Center 1	2012-09-21	3	2014-03-18	2014-03-24	3;3;3	3	9	5.64266	826	18.6	17.4	9
3_17	Fertile	Center 1	2012-05-06 07:00:27	5	2013-10-14	2013-10-30	2;2;2;2;2	3	9	3.47914	683	40.7	37.9	27
3_18	Subfertile	Center 1	2012-08-10	3	2014-02-17	2014-03-06	3;3;3	3	9	-0.771721	735	53.4	50.4	38
3_19	Fertile	Center 1	2012-09-01	4	2014-02-18	2014-03-11	2;2;2;3	3	9	4.8824	597	42.9	39.5	40
3_2	Fertile	Center 2	NA	5	NA	NA	2;2;2;2;2	3	8	3.05606	532	58	60.2	56
3_20	Subfertile	Center 1	2013-02-10	4	2014-07-21	2014-08-04	3;2;2;2	3	9	0.792327	509	32.9	28.1	22
3_21	Subfertile	Center 1	2012-03-08 07:20:05	4	2013-09-17	2013-10-03	3;2;2;2	3	9	-1.03214	415	45.6	49.2	47
3_22	Fertile	Center 1	2012-08-26	3	2014-01-23	2014-01-30	3;3;3	3	9	4.09462	504	32.2	37.9	32
3_23	Subfertile	Center 1	2014-02-05	3	2015-07-06	2015-07-16	3;3;3	3	9	-0.356189	451	28.9	28.5	28
3_24	Fertile	Center 1	2014-04-02	4	2015-09-08	2015-09-17	2;2;3;2	3	9	5.76149	645	43	37.1	37
3_4	Subfertile	Center 2	2011-09-16	5	NA	NA	2;2;2;2;2	3	8	0.013371	198	55.5	51.4	39
3_5	Fertile	Center 1	2012-12-09	3	2014-06-25	2014-07-09	3;3;3	3	8	3.38205	912	53	48.6	40
3_6	Fertile	Center 1	2012-11-08	4	2014-05-13	2014-06-02	2;3;2;2	3	8	3.04941	1098	45.5	36	28
3_7	Subfertile	Center 1	2011-12-23	3	2013-05-27	2013-06-13	3;3;3	3	8	-0.776257	342	44.7	36.8	30
3_8	Fertile	Center 1	2014-02-04 06:50:19	3	2015-07-09	2015-07-20	3;3;3	3	8	3.83317	390	27.4	31.6	23
3_9	Fertile	Center 1	2012-09-18	3	2014-04-01	2014-04-09	3;3;3	3	8	4.78089	814	54.5	44.9	44
5_20	Subfertile	Center 2	NA	3	NA	NA	3;3;3	4	10	-4.08656	440	44.1	52.4	38
5_21	Fertile	Center 2	2011-08-09	5	NA	NA	2;2;1;2;2	4	10	4.64754	876	54.3	67.1	48
5_22	Subfertile	Center 2	NA	5	NA	NA	2;2;2;2;2	4	10	-1.56203	700	43	58.8	35
5_23	Fertile	Center 2	NA	5	NA	NA	2;2;2;2;2	4	10	5.31723	711	42.5	53.7	36
5_24	Fertile	Center 2	NA	5	NA	NA	2;2;2;2;2	4	10	5.04591	397	50.3	53.2	50
6_1	Fertile	Center 2	2011-08-25	5	NA	NA	2;2;2;2;2	5	11	3.03919	521	59.9	65	49
6_10	Subfertile	Center 2	NA	5	NA	NA	2;2;2;2;2	5	11	-0.0145814	527	63	62.9	48
6_11	Fertile	Center 2	NA	5	NA	NA	2;2;2;2;2	5	11	2.87461	284	53.3	51.4	41
6_12	Subfertile	Center 2	NA	5	NA	NA	2;2;2;2;2	5	11	0.318318	312	57.6	59.7	46
6_13	Subfertile	Center 2	NA	5	NA	NA	2;2;2;2;2	5	5	-0.0183553	576	43.6	47.5	30
6_14	Subfertile	Center 2	NA	5	NA	NA	2;2;2;2;2	5	5	0.441304	224	57.2	60	48
6_15	Fertile	Center 2	2011-10-18	5	NA	NA	2;2;2;2;2	5	5	4.15638	209	49.1	52.7	41
6_16	Subfertile	Center 2	NA	3	NA	NA	3;3;3	5	5	-0.651606	224	51.7	60.7	45
6_17	Subfertile	Center 2	NA	4	NA	NA	3;2;2;2	5	5	-0.0350394	286	48.3	43.5	29
6_18	Fertile	Center 2	NA	5	NA	NA	2;2;2;2;2	5	5	5.65205	341	55.3	57.5	43
6_2	Fertile	Center 2	NA	3	NA	NA	3;3;3	5	11	4.86924	514	53.4	61.6	41
6_20	Subfertile	Center 2	NA	5	NA	NA	2;2;2;2;2	5	5	0.567775	576	55	52.2	41
6_21	Fertile	Center 2	NA	5	NA	NA	2;2;2;2;2	5	5	3.00181	257	56.3	55.3	39
6_22	Subfertile	Center 2	NA	5	NA	NA	2;2;2;2;2	5	5	-1.24082	286	60.2	60.4	41
6_23	Fertile	Center 2	NA	5	NA	NA	2;2;2;2;2	5	5	2.99713	172	55.9	48.5	41
6_24	Fertile	Center 2	2011-09-28	5	NA	NA	2;2;2;2;2	5	5	3.51682	183	58.6	60.5	42
6_3	Subfertile	Center 2	NA	5	NA	NA	2;2;2;2;2	5	11	-0.0145856	332	56.3	67.4	44
6_4	Subfertile	Center 2	2011-12-23	5	NA	NA	2;2;2;2;2	5	11	0.0343244	427	44.4	52	40
6_5	Fertile	Center 2	NA	5	NA	NA	2;2;2;2;2	5	11	3.59391	326	44.2	51.8	28
6_6	Fertile	Center 2	NA	5	NA	NA	2;2;2;2;2	5	11	2.77488	393	39	57.4	28
6_7	Subfertile	Center 2	NA	5	NA	NA	2;2;2;2;2	5	11	-1.90179	196	32.8	40.6	28
6_8	Fertile	Center 2	NA	5	NA	NA	2;2;2;2;2	5	11	3.85389	222	51.9	55.4	44
6_9	Subfertile	Center 2	NA	5	NA	NA	2;2;2;2;2	5	11	0.755652	143	42.8	49.4	44
7_15	Fertile	Center 2	2011-01-13	5	NA	NA	2;2;2;2;2	6	12	3.37762	796	43.8	43.3	37
7_20	Fertile	Center 2	2011-11-01	5	NA	NA	2;2;2;2;2	6	12	5.70434	639	54.7	52.9	46
