# Supplementary material for: Multi-omics data integration for the identification of biomarkers for bull fertility
Source: PLoS One. 2024 Feb 23;19(2):e0298623. doi: 10.1371/journal.pone.0298623 (PMC10890740; doi:10.1371/journal.pone.0298623)
Supplement: S2 Table — This table also contains the gene annotations, and the method with which the optimal features have been identified. (XLSX) [file pone.0298623.s003.xlsx]

## Sheet: supp_file_meth
Supplementary_table2 : This table contains the methylation level for each individual on the pre-selected CpG by RF. These data are standardized. This table also contains the gene annotation, and the method with which the optimal features have been identified.
feature	1_1	1_10	1_11	1_12	1_2	1_3	1_4	1_5	1_7	1_8	1_9	11_10	11_11	11_12	11_13	11_14	11_3	11_4	11_5	11_6	11_7	2_1	2_10	2_11	2_12	2_13	2_14	2_15	2_16	2_17	2_18	2_19	2_2	2_20	2_21	2_22	2_23	2_24	2_3	2_4	2_5	2_6	2_7	2_8	2_9	3_1	3_10	3_11	3_12
CpG_1:1009932	-1.19073	-1.30444	-0.248607	-0.864612	0.00971775	2.01553	-0.181312	0.641178	0.850539	0.92905	-0.54143	0.497242	1.06541	0.257349	-0.181312	1.0417	2.39344	-0.674806	0.776647	-0.510308	-1.66179	-1.13034	1.66929	0.331162	0.729754	2.72271	-0.107288	1.61085	-0.773505	3.8247	-0.650734	-0.181312	-0.280011	0.0654348	0.312182	-0.366373	-1.66179	0.188808	-0.625457	-0.598884	-1.2632	0.331162	0.92905	0.360328	0.410881	0.188808	-1.19073	0.167037	-0.067429
CpG_1:103229689	-0.487366	-1.8376	0.126378	1.97483	-0.771029	0.704019	1.96387	-0.0902378	-0.361007	1.71137	1.35644	-0.462546	1.39899	-0.0221586	-2.21771	-0.0902378	1.10115	0.776224	-1.22982	-0.848392	-0.634871	-1.04335	2.16373	1.61174	0.86287	0.324157	-0.388084	-0.884494	0.672249	-0.757413	-0.38082	-0.541032	-1.28162	0.505455	-0.523469	-0.523469	0.536807	-0.884494	-1.79222	0.231758	-0.0902378	0.704019	-0.35499	0.634953	-1.45182	-0.328515	0.86287	2.44146	-0.771029
CpG_1:103229781	-0.903481	-1.93352	-2.00587	1.72884	1.05737	-0.549886	1.57169	-1.20469	0.78592	0.78592	-0.297317	0.310212	0.810098	-0.17768	-0.549886	0.310212	1.61731	0.440182	-1.0111	-0.9742	-1.25708	-0.549886	1.86945	1.66009	0.997095	-0.0886739	-0.691324	-1.10819	-0.00589232	-0.125571	-0.808614	0.266104	-0.381507	0.628767	-0.228435	0.218801	-0.718264	-0.836585	-0.549886	-0.0194921	0.266104	0.414466	0.157306	-0.703623	1.4487	-0.663949	1.66009	2.24166	-0.703623
CpG_1:105343465	1.4502	-0.849508	0.650299	0.0542218	1.63666	-1.00333	0.631071	0.50746	1.15023	-0.588178	-0.112761	-0.127379	0.150363	-0.912	-1.09948	0.0033234	1.05934	1.53907	-0.162097	-0.0996046	-0.474556	-0.396441	1.84657	-0.349572	-1.44034	-2.12207	0.150363	0.400331	-0.0109063	1.04311	-0.724524	-1.09948	1.81682	-0.610408	0.935977	-0.825121	-0.849508	-1.24946	1.32668	1.02863	-0.135314	0.50746	-0.0768802	0.550312	0.150363	-1.88885	0.328912	2.324	-0.162097
CpG_1:117206639	2.50586	0.316925	-0.462372	-0.491669	0.633331	-0.160787	0.0708308	-0.383496	-0.913544	-0.55559	2.6138	-0.445563	0.445831	-0.827947	2.12907	-0.322919	1.0286	-0.602689	1.10989	0.563018	-1.02935	-0.827947	-0.491669	0.445831	-1.19479	1.08504	-0.131092	-1.37983	-1.89792	-0.439586	-0.185963	0.0322279	-1.38876	-0.200721	0.914581	-0.585419	-0.383496	0.115575	-0.0522161	0.979485	0.316925	-1.18201	1.22327	0.914581	-1.26284	-0.953998	-0.0522161	1.48587	-1.89792
CpG_1:123692653	-0.928052	-0.100023	-0.241766	0.627639	0.338049	-0.588856	1.33256	1.05059	-0.721784	0.939819	-0.409012	-0.409012	1.56754	-1.71875	-0.11253	1.67092	1.9597	1.05059	0.120094	0.792121	-0.635092	-0.58186	0.983165	0.533649	-0.11253	-0.887945	0.676254	0.533649	0.412015	0.856738	-0.667895	0.589535	1.05059	-1.44422	1.27214	-0.887945	-1.03966	0.104964	0.275177	-0.241766	1.85702	-1.216	-0.306384	0.740426	-0.74837	-0.135336	0.983165	2.24354	-0.928052
CpG_1:130802355	-1.03065	-0.512661	-1.03065	-1.03065	-0.649775	3.13175	0.658441	1.95774	-1.03065	-0.349086	-0.105671	-0.167336	-1.03065	0.356818	0.819307	0.523314	0.146596	-0.221293	0.0484924	-0.532583	-0.512661	0.673258	0.463546	-1.03065	-1.03065	-0.0714121	1.32384	0.695977	-1.03065	-1.03065	-0.62597	0.539011	-0.584107	-0.55103	-1.03065	-0.62597	-1.03065	0.961611	2.85426	0.622503	-0.349086	0.776285	1.81197	-0.330665	-1.03065	-0.147715	-0.349086	1.91246	-0.221293
CpG_1:130802409	0.235883	-1.09838	-0.27638	0.247386	-1.52025	0.617103	0.0473454	1.76259	-0.27638	-0.668259	0.617103	-0.151485	-0.514642	0.91493	1.01421	0.903017	2.22278	-0.201923	0.319275	-0.838944	-0.764818	-0.229355	-0.482569	-0.75471	-0.803306	-1.1478	-0.249305	0.736234	0.117521	-0.0976837	-0.723122	1.01421	0.247386	-1.1478	-0.574208	-0.201923	-0.628358	0.158906	-0.0976837	-0.0281906	0.867905	-0.795847	2.70916	0.488312	-0.902845	-1.19694	-0.229355	2.78312	-0.723122
CpG_1:131377181	-0.29019	0.124962	-1.42326	-0.74743	-1.44133	-0.0221534	1.00532	-0.765815	-0.349077	1.00532	-0.774745	0.375369	-0.433727	-0.349077	0.463562	0.836022	-0.433727	-0.619957	-0.198589	-0.316043	-0.800544	1.00532	0.61835	0.862753	-0.0221534	1.54708	-0.29019	-1.07837	0.231379	-0.349077	1.19881	-0.0303952	-1.02628	-0.0781975	-0.269407	-0.349077	1.85182	1.15174	-0.848066	0.582072	1.25158	-0.0781975	-0.252335	-0.269407	-0.687677	-0.0781975	-0.206509	-0.0781975	-1.19558
CpG_1:134448365	-0.146768	-0.227693	0.412878	1.63382	0.0711099	-0.832678	-0.316228	-0.626098	-0.0683317	-0.347215	-0.529931	-1.2237	1.32608	0.170711	0.0711099	1.69793	-0.183966	0.724742	-0.457078	-0.080457	-1.02974	0.254586	0.339267	-0.529931	0.828944	-0.529931	-0.626098	1.30148	0.288987	-1.0909	-1.0909	-0.864169	1.46553	0.518038	1.30809	-0.426896	0.369913	-0.266249	-1.26967	0.768318	0.704935	0.369913	1.4444	2.36679	0.613383	0.599298	0.607424	1.02185	-0.197047
CpG_1:135700762	1.11025	-1.34174	-0.220833	-0.371725	1.11025	-2.32773	-0.184282	-0.641174	-0.446572	-1.03038	-0.0230259	-0.528179	0.891319	0.619848	-1.34174	1.98596	0.436623	0.0593939	1.11025	-0.00429412	0.526439	1.11025	0.37578	0.280626	-0.933078	-0.641174	0.951026	0.759962	-0.474372	0.389073	-1.68256	-0.793472	1.24497	0.601769	0.951026	0.778896	-1.59649	-1.10822	-1.34174	0.833706	1.0341	0.951026	1.86085	-0.25197	-1.09807	-0.488877	-0.0372362	-1.14158	-0.0880941
CpG_1:136303818	0.26927	0.675288	-0.394302	0.889576	-0.0126876	-0.765413	-0.305489	1.51458	0.382556	-0.313265	0.789129	0.991178	-0.621917	1.15744	0.454304	0.705423	1.34288	1.02662	0.0859975	-0.281531	-0.432624	0.430388	0.700499	-0.230564	0.53243	0.652863	0.23906	-0.659351	1.04264	0.526052	-1.66297	0.326617	1.18336	0.279106	1.12395	-0.541935	-2.17863	0.321058	-0.432624	1.8122	-0.717581	0.844933	1.7378	-0.576602	-0.0994437	-1.7075	-0.402452	0.724739	-1.85598
CpG_1:136510958	-0.185999	0.529405	-0.316628	0.452256	0.47402	-0.581538	0.650026	-1.07776	1.24866	-0.0220726	0.828663	0.820126	1.09759	0.47402	0.293581	-0.898888	1.26503	0.760444	0.100208	0.822996	0.177985	1.05875	0.78683	-0.0220726	0.25345	-1.42737	-0.423169	-0.150423	-0.302654	0.100208	-2.24313	0.986607	-0.0916783	0.940559	-0.23959	0.302754	1.48605	-0.472415	-0.138899	-1.48422	0.548071	-0.223156	0.0348377	1.08546	1.48605	-1.18458	1.25298	0.417797	-2.57852
CpG_1:140645474	0.205581	-0.477347	1.44986	1.49617	-0.623935	0.816912	0.316407	1.00429	1.60938	0.40299	0.40299	-0.872946	0.62672	0.667807	1.33942	-0.25504	1.10802	0.205581	-0.810961	1.36734	-1.56049	1.10802	-0.280348	-0.0690747	-1.22086	-0.636697	0.492721	-1.02274	-0.34034	-1.90011	0.205581	0.137656	0.506395	-1.02274	0.0496038	1.50616	-0.396046	0.816912	-0.984594	0.0966659	2.56651	-0.847266	-0.791853	1.36734	-0.396046	1.60938	-0.192794	2.19429	-0.584054
CpG_1:141631419	-0.502603	0.526665	0.0423033	0.254211	-0.769714	-1.00715	0.506483	-0.718836	-2.3795	1.01103	-1.41078	0.0795618	0.229798	0.562543	0.11406	1.01103	0.632619	0.665054	-0.603512	-1.19062	-2.65838	0.0019398	0.460615	1.01103	-0.718836	0.11406	-0.568413	1.01103	0.254211	-1.62137	0.146095	0.124999	0.562543	-0.900927	1.01103	0.484546	-0.413566	-4.0344	1.01103	1.01103	1.01103	-1.74103	-0.286371	0.460615	0.506483	-0.823676	1.01103	0.0795618	1.01103
CpG_1:141853567	0.682609	-0.424185	0.792072	0.491457	1.03621	-0.768873	-0.497457	0.445439	0.668658	-1.05146	0.00642166	-0.187015	1.14641	-0.187015	1.18599	0.308886	0.919779	0.682609	0.143586	0.22357	-0.0471454	0.0444056	1.31041	0.419087	-0.427168	-4.21326	1.15695	-0.0471454	0.561699	-0.446773	-2.3764	0.151991	1.0858	-1.92075	0.358476	0.878888	0.32211	-1.45192	0.108988	0.781173	-0.231364	-1.57748	0.989535	1.63129	0.852016	0.32211	0.823154	-1.38632	1.0858
CpG_1:141865995	1.12812	0.759323	1.00663	1.52528	-0.397856	0.704065	0.17359	-0.289211	0.520691	1.2496	0.343985	0.067695	1.45519	-0.787612	0.718458	1.06614	1.35852	0.981497	-0.641342	-0.724533	1.12812	0.244588	-0.724533	1.26017	-1.90901	-2.16934	0.642176	-1.1801	0.770808	1.16009	-1.30159	-1.08605	0.642176	-1.11672	0.981497	0.710512	0.17359	-0.641342	0.368834	1.14981	0.520691	-2.78874	-0.724533	-0.0867354	1.23856	-0.0279522	-0.327414	0.27772	-1.81051
CpG_1:142080648	2.46106	-0.03442	-0.646339	-0.867757	0.34353	-0.0788335	-0.378625	-0.309784	0.67485	-0.568288	-0.427797	-0.427797	-0.378625	0.309785	1.07468	0.67485	-0.159585	-0.407308	0.883459	-1.04892	0.309785	-0.427797	-0.646339	-0.300901	-1.23914	0.596622	0.815968	-0.550727	1.75172	0.555645	-0.971828	-0.770858	-0.175632	-0.980983	-0.646339	0.435713	-1.15627	-1.22001	-0.812622	-0.755611	0.219204	1.29323	-0.03442	-0.755611	-0.646339	-0.646339	-0.427797	-0.785412	-0.994021
CpG_1:142080780	1.45253	-0.168096	-0.4658	-0.974077	2.96916	-0.420953	-0.325586	-0.0337656	1.29564	-0.974077	0.593109	-0.782177	-0.479176	-0.4658	-0.974077	-0.119248	-0.491866	-0.638251	1.16299	-0.565246	-0.974077	-0.272352	0.132172	-0.974077	-0.52631	0.0157245	-0.670751	0.0333995	0.984905	-0.420953	-0.347203	-0.491866	-0.156415	-0.974077	-0.451682	-0.221828	0.110898	-0.625813	-0.325586	0.023223	-0.286044	1.30547	-0.386382	-0.974077	0.0157245	-0.66064	-0.974077	-0.58228	-0.52631
CpG_1:142080789	1.96321	-0.000100283	-0.0621733	-0.912026	2.22251	0.2701	-0.594075	-0.344606	1.62343	-0.370536	-0.143644	-0.328201	-0.725375	-0.513836	-0.344606	-0.417682	-0.530108	-0.574276	1.77462	-0.449455	0.191292	-0.668543	-0.675601	-0.736223	-0.765668	0.543855	-0.370536	-0.000100283	0.861163	-0.20275	-0.255289	0.0882344	-1.14845	-0.783067	-1.14845	-0.183836	-0.83928	0.0424312	0.23749	-0.783067	-0.168152	-0.174093	0.358759	-1.14845	-1.14845	-0.880503	-0.375523	-0.143644	-0.765668
CpG_1:142080794	0.598337	-0.608513	-0.406284	-1.10368	1.44313	-1.29624	1.32661	1.49593	1.55237	-0.668855	0.13194	-1.00936	-0.65774	-0.140858	-0.795575	0.751936	-0.392672	-0.140858	1.94233	-0.852506	0.404738	-0.189718	-0.718549	-0.560548	-1.07617	0.203729	-0.246458	0.0929687	0.950335	1.97734	-0.359097	0.446707	0.570789	-1.03365	-0.140858	0.251971	-0.8963	-0.262102	-0.931033	-0.339257	-0.0610151	0.355139	-0.345457	-1.74282	-0.313152	-0.359097	0.488676	-0.686455	-0.608513
CpG_1:142080797	0.329581	-0.16469	-0.463485	-1.69921	0.767543	-0.900576	-0.659609	-0.261667	0.510806	-0.108381	-0.601088	-1.32842	-0.154482	0.0241602	-0.261667	0.170322	0.138674	-1.32842	2.33027	0.358144	2.22742	-0.17048	0.297378	-0.383511	-0.0353872	-0.0965441	-0.108381	1.09601	1.09601	-0.301599	-0.0353872	0.138674	-0.822449	-0.75537	-2.29819	-0.125899	-0.731634	0.71888	0.0426404	-0.241097	0.682087	0.78745	-1.02536	-0.853848	-0.869051	-1.39307	0.312736	-1.44964	-0.0353872
CpG_1:142084311	1.09928	-0.102743	-1.8839	-0.410699	-0.557679	-1.06327	0.239431	0.0331203	-0.270719	0.877119	0.139223	1.64234	-0.593549	1.29877	-0.462025	0.319597	-0.0906661	0.504847	2.56301	0.19559	-0.572782	-0.5189	-0.6239	0.19559	-1.80882	-0.947649	3.51289	-1.02661	0.139223	-0.844638	0.481313	-1.19398	0.756294	-0.122611	-0.462025	0.877119	-0.905051	0.091756	-0.0411516	0.379722	-0.0411516	0.0056122	-0.76265	0.104536	0.239431	0.239431	0.590159	0.439847	-0.824848
CpG_1:142238589	-1.61562	0.290035	-1.1338	0.767097	0.904533	0.17884	0.801532	1.35144	0.271933	-0.406396	1.41434	-0.562459	-0.877511	-0.698698	0.168956	-0.962116	-1.33341	-0.488329	0.920139	-0.526298	-1.33341	0.785358	0.152677	-1.2148	1.0684	-0.384547	0.785358	-0.799675	0.0305802	-1.56606	-0.406396	-0.62985	1.94017	1.0684	0.168956	-0.535503	-1.72573	1.81992	-0.200046	-0.222546	4.39658	-0.26594	-1.00724	-0.734129	-0.608078	0.102154	-1.11102	-0.384547	-0.129084
CpG_1:142238903	-0.524889	0.382661	0.0856451	-1.84496	-0.147725	-0.884026	0.450165	-0.572034	0.197026	-1.31458	-0.553586	0.465166	1.47463	0.276584	0.17475	0.53117	-0.474117	1.33004	-0.764902	-0.73115	-1.1461	-0.0978062	-0.0978062	1.1252	0.0856451	-0.35988	0.358709	-0.702591	-0.18167	-0.764902	2.38181	0.0219987	0.723829	-0.538089	1.28153	0.933579	-0.224872	1.23128	0.197026	0.34358	1.47463	-1.1461	0.101008	-2.05712	0.488739	-0.0338859	-0.35988	-1.38801	1.26021
CpG_1:142238919	-0.33896	0.804428	0.632919	-0.665642	-0.442904	-0.910653	0.0248453	-1.64569	0.375657	-1.08808	0.118395	1.75725	-0.910653	0.191899	0.118395	-0.396129	1.596	2.81521	-0.442904	-1.11646	0.602653	0.602653	0.602653	1.29445	0.118395	-0.543136	0.251176	-0.910653	-0.704844	-0.442904	1.46407	1.00044	1.17526	-1.11646	0.172556	-0.0807755	-0.131071	1.66197	-0.267498	-0.820386	1.20798	0.804428	-1.08808	0.314404	-0.910653	-0.0321973	-0.910653	-0.293224	-0.910653
CpG_1:142238929	0.0637521	0.431709	0.762871	-0.987554	-0.772514	-1.8085	0.130653	0.904797	0.638685	0.660096	-0.628007	0.247731	-0.347494	0.195165	-0.628007	0.266129	-1.09673	0.317516	0.130653	0.16678	-1.2241	-0.347494	0.821311	-1.93373	-1.47247	-0.869282	1.49997	-1.2241	1.35896	0.130653	-0.459879	-1.08217	1.59525	-0.230614	1.39033	1.49997	-0.772514	-1.2241	-0.60317	1.30319	1.69791	-0.542295	-0.710227	-1.2241	0.431709	1.5625	-0.230614	-0.841989	-0.772514
CpG_1:142238958	-1.40082	0.262884	1.78958	-1.96005	-1.04495	0.141992	0.396336	0.556479	-1.64548	-0.779885	-0.00722365	0.42353	-0.168874	0.430653	2.10666	-0.852778	-0.256554	0.677967	-0.564521	-0.00722365	0.452857	0.763723	0.763723	0.556479	-0.0600708	-2.58918	1.12473	-0.934081	-0.00722365	-0.564521	1.50502	0.0531731	0.175599	-0.852778	0.0929078	0.783779	-0.0840922	0.430653	-0.324306	-0.135567	0.763723	-0.686983	-0.779885	-1.20509	2.0664	0.126828	-0.500464	1.0985	-1.52538
CpG_1:142238974	-1.16321	-0.140972	-0.618018	3.30436	-1.36973	-0.936048	0.881269	0.526892	0.336074	0.908529	0.199775	0.0335571	1.64795	0.336074	-1.05837	-0.691409	0.964378	0.310288	-0.618018	-0.813729	0.540522	0.235643	-0.813729	1.10843	-0.3718	-1.16321	-0.791489	1.3769	0.434773	0.48672	0.76377	0.442084	0.358262	-0.618018	1.3769	1.18416	0.105776	0.776424	-0.517587	-0.468356	0.409465	-0.324451	-0.0154335	-0.691409	-2.11138	-1.16321	-0.618018	0.841181	0.0425073
CpG_1:142239262	1.15822	0.0548447	-0.318355	-0.690518	-0.00032386	-0.246075	-0.300686	-0.169278	-0.402937	0.112312	0.514583	0.935421	-1.88442	-1.20177	0.874261	-0.82632	-0.523536	1.50149	-0.715893	0.125409	-0.0875258	-1.14401	-0.00032386	1.2718	-2.70359	-1.8025	-0.00032386	0.822408	0.540328	-1.25541	-0.338232	1.2718	-0.82632	-0.352923	-0.676139	-0.146446	-0.523536	-0.901411	-0.246075	-0.373188	-0.00032386	0.16351	0.772037	-0.289959	0.675492	-0.338232	-1.68986	0.98268	-0.246075
CpG_1:142239762	-0.850005	0.280993	-0.777251	1.33848	0.280993	-0.496519	1.66109	0.331155	-0.364571	-1.03547	-1.543	-0.318339	-0.616072	-1.23989	1.85456	-1.21808	1.39935	0.599164	2.75566	-0.699534	-2.05397	0.636397	1.25539	0.52308	-1.10113	0.177882	2.10606	0.858415	0.489793	0.380422	1.71718	0.326633	1.41073	-0.496519	0.512993	0.118186	0.307508	0.307508	0.144523	-2.35087	1.13761	0.20773	0.106993	-1.85178	0.301167	-1.13543	0.177882	-0.531006	0.132513
CpG_1:142239790	-2.2259	-1.44479	0.751679	0.767202	-2.19888	0.0796914	0.982729	-0.805769	-1.03063	-0.428326	-0.186242	0.790734	-1.01714	0.0645697	2.18095	0.494957	0.251071	0.0645697	-0.325387	-1.42392	-0.260303	-0.71387	-0.383033	-0.0935509	-0.625881	-0.277349	0.885175	-0.171665	-0.383033	0.0246052	0.930468	0.147119	0.827529	-0.805769	1.90839	0.58481	-0.494934	1.46333	-0.514227	-1.25358	1.13882	-1.6691	-0.423508	-1.93947	0.319995	-0.691516	1.09654	0.0465212	0.647386
CpG_1:142239803	-0.129094	-1.29296	0.265484	-0.104953	-2.0479	-0.905288	0.362611	0.59099	-0.475108	-0.104953	0.694182	-1.16714	-0.705785	0.454187	0.0965676	0.00398854	0.713762	1.40326	0.971861	-1.40217	0.484803	1.0166	-0.613514	0.0965676	-0.0775599	-1.7603	0.0323795	0.524489	-0.890326	1.00781	0.0143755	0.625331	1.50871	0.21692	0.468567	0.459738	-0.178525	1.71961	-0.494881	-0.100732	1.06865	0.441362	0.158024	-0.900038	0.278434	0.362611	-2.18211	-0.821123	-2.32975
CpG_1:142240015	0.801546	-1.14333	-0.766962	0.269921	-1.44764	-0.797872	-0.663635	0.000837268	0.242464	0.0411083	-0.210586	1.39807	0.119763	1.4506	1.96583	0.242464	0.317972	0.0676024	0.141786	-0.440393	-0.534192	-1.69055	1.75263	-0.381088	-0.361602	-0.392847	0.78046	-1.04515	-1.53198	-0.0148237	0.738107	-1.12189	-0.663635	-1.97244	0.722163	0.975972	0.623979	0.3767	0.0192219	-0.915329	1.37509	-0.915329	-1.09152	-2.75549	-1.53198	0.649857	0.910597	0.0411083	1.85768
CpG_1:142710505	0.592316	-0.0826132	-0.137282	0.868157	1.35364	-0.422777	1.06445	-0.585917	-0.636899	-0.811537	-0.676551	-0.253595	0.790576	-0.293497	-1.1179	0.935253	0.637633	1.86118	-0.0421174	-0.28003	-0.359334	-0.774156	0.592316	0.719203	-1.14403	-1.80947	-1.70751	1.86118	-0.215145	-0.774156	-1.08586	0.490807	0.556063	-0.774156	1.60164	-0.263431	-2.16934	0.10429	-0.676551	0.868157	1.86118	0.0340146	0.0768389	1.43823	1.42196	0.0192794	1.52531	1.14745	0.773583
CpG_1:144960328	-0.23518	-0.944518	0.0377206	1.42633	-0.789806	-0.520743	-0.306333	-0.306333	0.56392	-0.71245	-0.194762	0.0846502	-0.686665	1.33748	0.315276	-1.99312	-0.480383	-0.446003	-0.961708	-0.763584	-1.09923	0.413506	0.153557	-0.126757	0.105892	0.956937	0.757309	-0.329853	-0.825786	-0.789806	-0.839713	1.37615	-1.42685	0.757309	-0.0162486	-1.01082	-0.0789694	2.86139	0.315276	-0.245047	-0.394032	-0.991604	2.07236	-0.194762	0.241604	0.0205875	1.53087	3.23269	-0.403027
CpG_1:145258113	-1.29285	-1.29285	0.833306	-0.0831394	-0.985114	0.168883	-0.87521	-0.643189	-0.486375	-0.0399356	-0.513258	-0.915626	-1.29285	2.6051	0.770772	-1.29285	0.426835	-1.29285	-0.123463	-0.903052	-0.708155	0.0828989	0.266332	0.711811	0.770772	-0.87521	-1.29285	0.124588	0.603451	-0.538406	0.723332	-0.151985	0.0669018	-0.643189	-0.261038	0.806047	-1.29285	0.377702	-0.31836	1.91353	-0.825093	0.692899	-0.834265	-0.921614	-0.643189	-0.229771	-1.29285	0.656126	1.04592
CpG_1:145672613	1.52537	-1.0327	-1.30643	-1.27142	0.317941	-0.221059	0.164868	-1.41026	0.052205	0.450003	0.0681701	-0.591948	-0.490943	0.119847	0.00482451	-0.412531	1.7046	-0.997606	-0.446136	0.666313	-0.266908	0.419404	0.687359	-0.322055	-1.25266	0.898073	-0.509393	0.199084	-0.750044	-0.883004	-0.0204698	0.925884	-3.06286	0.376204	-0.661209	0.629231	-0.0325332	1.0773	-0.891116	0.0579424	0.819002	-1.24739	1.2864	-1.34228	1.4258	1.10239	-0.00621299	-0.177294	0.284302
CpG_1:145672739	1.59909	-1.94862	-2.52548	-0.273134	0.332749	-0.605827	-0.0524302	-0.334884	0.336133	1.00771	0.573569	-1.88769	-0.817123	0.454179	0.934118	0.372399	1.33889	-0.222362	0.247691	1.26454	-0.638695	0.916662	-0.532397	-0.817123	-0.724833	0.509034	0.723849	0.860104	-0.841235	0.471526	-0.665269	0.589134	-2.85631	-0.0141956	-0.846862	0.397708	-0.281838	1.14964	-0.222362	0.800829	0.52109	-1.95708	1.41323	-0.872882	1.67006	0.186536	0.389892	0.723849	0.365935
CpG_1:145728413	1.09619	-1.45319	-0.43758	-0.160023	-0.970871	-2.03279	-1.40912	-0.263476	-1.05662	0.673871	-0.09747	-0.218581	0.580834	0.303053	-1.5447	-1.17864	0.490974	-0.138243	0.474965	0.84692	0.000904015	0.529664	-0.660046	1.28832	1.05842	1.28832	-0.954276	0.212408	0.529664	-1.28323	0.593115	-0.540153	-1.05662	-1.77765	0.407643	0.29341	0.962286	0.212408	-0.704109	1.41953	0.996217	-0.0332095	1.3228	-0.351603	-0.812573	0.416358	0.887856	1.01775	1.11408
CpG_1:146232036	-0.156887	-0.935194	-2.17095	0.533509	-1.59372	-0.429377	0.569485	-0.176683	-0.201429	0.884275	-0.24597	-0.168023	-0.434496	1.60125	-0.595786	-1.88996	-0.0678038	-2.05108	-0.869554	-0.744837	-1.54111	0.261598	1.41692	0.581232	0.00346293	1.34133	-0.672633	-1.57741	0.445027	0.0405409	1.11124	0.239039	-0.121254	0.569485	0.458075	0.137773	-1.30973	-0.0162292	-0.768432	1.42786	-0.121254	0.0959947	0.964515	-0.566189	0.428518	0.320924	1.03649	0.654761	-0.544206
CpG_1:147820355	1.47248	-1.08825	-0.770868	0.788867	0.322765	-0.233549	0.961497	0.119874	0.421313	-0.0978628	0.450512	-0.0441656	0.322765	-1.07157	-1.31969	2.14879	1.7171	1.26344	-0.539523	0.552709	-0.650072	0.434028	1.63673	0.753909	-0.108379	0.706005	-0.0604737	-0.304353	-0.0441656	0.487011	-2.03718	-0.0153867	-0.456075	0.472729	0.689697	-0.0221497	-1.00383	-0.894582	-0.147573	-0.678601	2.33477	-0.931472	-0.169971	1.34819	-1.19486	-1.12365	-0.296313	1.21699	1.80097
CpG_1:148321725	-0.737656	-1.44787	-1.54539	1.36655	-1.46169	-1.3818	0.335917	1.00807	-0.485599	-0.116114	0.550632	0.94217	0.230751	-1.12252	2.16445	1.74132	-0.10079	-0.319938	0.450432	-0.853271	0.335917	-0.275473	0.335917	0.0442294	0.245511	0.461604	1.1748	0.335917	-0.835253	0.94217	-1.30871	2.15468	2.33408	-1.24967	1.52511	-0.0194725	-1.50449	-1.17972	1.4671	0.94217	-0.132551	-0.539146	-1.22201	-1.05462	-1.03826	-0.536154	-0.522941	0.158222	-0.21229
CpG_1:148322226	1.81778	0.475068	0.403875	0.265797	-0.983739	-0.742873	-0.348729	-0.348729	0.667287	-1.35599	-0.772069	1.21437	1.0624	-1.04943	1.00067	1.09647	-0.153341	0.0746109	0.921291	-0.49527	-0.0439243	-0.594539	-0.307761	0.872444	0.403875	-1.30124	1.5563	-0.796971	0.0746109	0.771877	-1.05845	1.66472	1.18588	-0.00548043	2.12618	0.0746109	0.344009	0.0746109	0.815456	0.403875	0.613407	1.11179	-1.48506	-0.666234	-0.726302	-0.1106	0.22278	-0.464185	-1.11074
CpG_1:148381134	-0.792059	-0.301739	-1.31938	0.674162	0.704073	-0.0348743	0.0414548	-0.383807	0.584845	-0.233715	-1.07969	-0.246858	0.352622	-1.12408	-1.50771	0.987663	0.929502	-0.33065	1.31724	0.276468	-1.76817	-1.57662	0.56392	1.31724	-1.04896	-0.955712	0.40806	0.303155	0.493296	-0.480458	0.518264	-1.20719	-1.84671	1.31724	-0.189402	0.970317	-0.764305	-2.19826	0.262591	0.646913	0.658085	-0.147551	0.438366	0.56392	1.31724	0.218647	0.397488	1.31724	1.31724
CpG_1:148525973	-1.08479	-0.801477	0.226675	0.466187	0.194545	-1.33987	-0.358801	-0.585672	0.0949427	1.26171	0.639435	-0.0367893	-0.177303	2.54516	-1.56878	1.35146	0.0949427	-0.764781	-0.0826091	0.175015	-0.994041	1.19057	-0.461924	0.651809	2.45918	0.753602	-0.670749	0.0949427	-0.721795	-1.50302	0.970019	-0.236167	-0.0367893	0.272494	0.627598	-0.207553	1.3378	0.0949427	-0.625708	-0.0367893	0.860634	-0.682903	0.25829	-0.540298	-0.415519	-1.3296	-1.62451	-0.670749	-0.792816
CpG_1:148526025	0.123927	-0.193248	-0.400435	0.271702	-1.0853	0.0140944	-0.282454	-0.282454	-0.116207	0.588362	0.205203	-0.164472	0.449032	2.82636	-0.959756	-0.282454	1.61941	-0.47495	-1.07755	-0.354168	-0.770111	1.912	-0.116207	-0.116207	0.680027	-0.0538646	-1.34429	-0.00111325	-0.595948	-1.71362	0.501281	0.409492	-2.05218	0.353621	1.14871	0.530308	-1.71362	-0.563795	-0.497597	-0.636399	0.860493	-0.282454	0.156438	-1.17649	-1.19681	-0.36751	-0.282454	0.174725	-0.123435
CpG_1:148547918	0.840645	-0.961821	-0.443871	1.44147	-0.0305469	0.527173	-0.92427	1.25861	-1.89413	-0.204263	-0.360999	0.16996	0.662624	0.119659	-1.75491	-0.240835	0.255229	-0.427757	-1.31403	0.039549	-0.176131	0.686588	0.794428	0.716337	-1.14669	0.161455	0.039549	-0.0878981	0.840645	-2.34371	-0.718245	-0.224964	-1.82968	-0.0878981	0.600317	-1.51151	1.3058	-0.7127	-0.490907	0.600317	-0.733923	1.19407	-0.455246	-0.108021	-0.12067	-0.12067	1.16108	-1.12872	0.239823
CpG_1:149448002	-0.816789	-0.29214	-0.131575	-0.761843	-0.820392	0.207494	-0.875756	-0.587013	1.63225	-0.303956	-0.76745	-0.779683	-0.0475398	-0.576559	-0.145552	1.10188	0.823149	-0.463221	-1.03657	1.53904	-0.43716	-0.0109089	-0.226839	-0.587013	-0.85837	-0.648718	-0.529377	-0.648718	-0.883236	-0.689545	0.110132	-0.842646	-1.03657	0.405768	-0.782976	1.2412	-0.706896	-0.537062	-0.471412	-0.845457	1.7692	-0.538947	-0.85837	-0.529377	1.67842	0.712739	0.902709	3.19007	0.162255
CpG_1:151179581	1.26469	-2.73488	0.0960536	0.948185	-1.20243	-0.310806	0.00694176	-0.245653	0.164913	0.889573	0.834409	-0.67342	1.82737	1.54603	1.29149	1.12402	0.257106	-2.4597	0.889573	1.06008	-0.316164	0.952093	-0.12977	0.548556	-0.661397	0.702014	-0.798459	-0.350737	-0.810182	-0.374413	-2.14447	0.503422	-1.06206	0.154544	0.908712	0.974827	0.275155	0.317746	-0.900764	-1.66511	0.785374	-1.62542	0.919825	-0.12977	0.244838	-0.399896	1.14534	1.14534	0.503422
CpG_1:151556507	-0.0494064	-0.206563	-2.85315	-0.641992	0.754816	0.480434	0.281744	-1.4568	-1.29609	-0.691839	0.592198	0.933697	-0.546132	0.281744	-0.168121	0.728797	0.310963	-0.625321	0.400958	-1.84708	0.546665	-0.653269	-0.839895	0.250699	0.754816	0.944045	0.434583	0.21765	-0.380557	-1.15324	1.2752	0.112646	-2.23737	-0.23211	0.434583	0.668086	1.2752	1.2752	-0.40603	0.512779	-0.773798	-1.53485	0.933697	0.144716	-0.40603	-0.849687	0.345156	-0.773798	0.412461
CpG_1:151588314	-0.380469	-2.08636	-0.854989	0.571745	0.477993	-1.22224	0.040703	-1.38426	0.269715	-0.722671	1.2621	-0.0610802	-0.0154533	-0.162863	1.74326	0.60051	0.997464	-0.110087	0.0669696	-0.877511	-0.894194	-0.149292	2.27993	1.2621	-1.24498	-1.38426	0.400494	1.50268	1.37471	-1.05347	-1.28625	0.654739	1.05039	-0.157898	1.40515	0.535648	-1.25824	1.2621	0.147843	0.319561	-0.219862	0.67402	-0.334117	-0.427066	-0.325716	-1.00621	0.203556	0.260775	-0.181369
CpG_1:151588333	0.886934	0.170754	1.25248	-0.393627	0.298959	0.912512	-0.02895	2.33421	-1.01915	-0.261938	0.411139	-1.77636	-0.366381	0.437026	-0.353721	-0.640544	0.343831	0.298959	1.78986	-0.970817	-1.49591	0.9496	0.670014	-0.598476	1.4916	-0.261938	0.747677	-0.261938	0.575828	-0.261938	-0.149759	-0.708817	0.828446	-0.0403152	2.27574	1.83495	-0.69463	0.204038	0.853952	1.19025	1.31306	2.09383	-1.75232	-0.713043	-0.564823	-1.31276	0.0409465	0.311087	0.564111
CpG_1:152053120	-0.037559	-2.87614	-1.00556	0.82318	-1.69316	-0.601179	1.07969	-0.366202	-0.374727	-0.129865	0.739401	1.83318	0.137823	0.754316	-0.221798	0.64643	1.57728	-0.0860923	-0.505244	1.03536	-2.31103	0.476894	0.864404	-0.486782	-1.76945	0.778291	-0.253413	-0.271401	-0.336877	-1.37908	0.291946	0.283139	-0.427296	-0.879391	0.815965	0.835911	0.437003	-0.568576	-0.921775	0.346839	1.29067	-1.78358	0.748151	0.0641116	0.476894	0.506379	1.04464	1.64481	0.476894
CpG_1:152053135	-0.072398	-1.52101	-1.08549	0.729705	-0.771921	-0.781265	-0.00258531	0.0521327	-0.238	0.263805	1.04235	1.65388	0.12395	1.05571	0.181466	0.959084	1.2198	-0.0407847	-1.11959	1.48607	-1.68972	0.917673	1.15431	-0.855035	-1.77408	0.672271	-0.625529	-0.072398	0.685768	-1.49437	-0.87683	0.894009	-0.00258531	-0.928102	0.0480289	0.771514	0.592876	0.0835665	-1.20467	-0.141254	1.29314	-2.02715	0.928716	0.965686	0.113104	0.537299	0.609493	2.02198	0.199871
CpG_1:152053189	-0.814458	-1.39936	-0.938188	0.794033	-1.28754	-0.435989	1.79934	-0.125104	-0.914988	-0.426201	0.506803	1.83482	-0.613396	1.12519	-0.866344	0.933902	1.51362	-0.492759	-0.0102121	0.679141	-1.25818	0.69026	1.04536	-1.21658	-0.744523	0.223278	-0.0102121	-1.00369	-0.710684	-1.37393	0.0676181	1.22296	-1.01552	0.525951	0.69026	0.116774	0.858373	0.209128	-0.71984	-0.814458	1.84574	-1.31998	0.525951	0.546573	0.713609	1.43743	1.38664	1.95014	-0.171061
CpG_1:152483411	0.720958	0.281943	-0.614604	0.195737	-0.19014	1.54631	-0.131674	0.388675	-0.0955622	-0.0523267	1.43136	-0.412761	-0.904726	1.30075	0.0729579	-1.15483	0.560176	-1.15483	1.62575	-0.19014	-0.5501	0.0368465	-1.15483	-0.879206	-1.15483	1.37748	-0.19014	-0.383078	-0.697012	0.266819	0.318516	-0.0656635	-1.15483	-0.879206	-0.310726	-0.479547	-0.36038	-0.921975	-0.444006	0.116292	-0.580122	4.31176	1.41768	-1.15483	-0.19014	-0.19014	0.645927	-0.292767	0.60678
CpG_1:152484416	1.06324	0.645699	-0.848151	-1.5538	1.41032	-0.0957946	-0.0215361	-2.52534	-1.4176	-0.0640989	-1.2378	0.866309	1.72354	0.587211	-1.69681	1.14185	1.72354	0.26931	0.327479	-1.2378	-0.538595	0.613037	0.437694	0.196598	-2.46464	-1.09543	-0.246707	-0.312382	0.242869	-2.5519	-1.96417	-1.60797	-0.10879	0.038639	0.807375	0.242869	0.327479	-0.719566	0.242869	1.15538	1.02551	-1.33034	0.366258	-0.135345	-0.821362	0.0577855	-0.10879	1.19243	0.613037
CpG_1:152585497	-0.0137565	-1.2757	0.197125	0.969292	0.765678	0.490016	0.646225	0.674429	0.161623	0.00186435	0.859984	0.217324	0.258786	-1.08834	-1.05812	-0.095766	1.2931	0.674429	1.66158	0.247335	-0.369131	-0.0452675	-1.29987	0.900064	-0.821626	-0.242212	-0.695495	1.0758	-1.05812	1.66158	-0.840546	-0.193396	0.180853	2.26278	-0.10291	-0.453744	-1.63833	-1.29987	-1.05812	-0.62297	1.34428	2.56815	0.50275	-0.0452675	-0.415284	-0.00423755	-0.242212	-0.0137565	0.392386
CpG_1:153350004	-0.299076	0.0655028	-0.724184	-0.231535	-1.38926	0.548492	-0.293116	-0.256168	-0.0344759	1.1422	1.1422	0.142126	1.96075	-0.339302	-0.108373	-0.412656	1.09246	-1.21683	-0.299076	0.507438	-0.403962	1.18483	-0.952914	1.53379	0.187216	0.548492	-1.00799	-1.07959	-0.867318	-1.07472	0.416059	-0.359938	-1.27698	-0.151842	0.472248	-0.699552	0.554154	1.30083	-1.29073	-1.31922	-0.0621874	-1.29073	-0.377091	-1.03209	-0.387985	0.6306	1.40952	0.559086	-0.699552
CpG_1:153350031	-0.220784	-0.0474154	-1.06101	-0.125989	-1.24802	0.85356	-0.660288	0.221306	-0.019129	0.63436	0.75766	0.168328	2.00052	-0.109292	0.341523	-0.613144	1.04279	-1.46174	-0.531022	0.00758595	-0.820578	1.14297	-1.11826	1.38786	0.141161	0.49736	-1.04359	-1.04956	-1.33177	-0.721938	0.709931	-0.438611	-1.34991	-0.33028	0.599131	-0.379781	0.859701	0.998524	-1.14116	-1.4038	-0.531022	-1.0343	-0.806006	-0.86065	-0.551984	0.822392	1.52745	0.86505	-0.820578
CpG_1:153350067	-0.125948	-0.200901	-0.843747	-0.0537436	-1.18608	0.604593	-0.317078	0.393925	-0.317078	1.17177	0.56408	0.0243641	1.91073	-0.317078	-0.119577	-0.665609	1.46043	-1.37042	-0.890468	0.341258	-0.870081	0.472925	-1.3328	1.65793	-0.132744	0.780149	-1.08991	-0.960367	-1.11776	-0.955158	0.485667	-0.392717	-1.39185	0.0314529	0.529354	-0.435579	1.1131	1.03328	-1.18608	-1.33076	-0.0208268	-1.29142	-0.640261	-0.79108	-0.220997	0.630926	1.57252	0.0269557	-0.238078
CpG_1:153542315	-0.594114	-0.0168157	0.382094	0.266226	0.16072	0.359683	-0.201763	0.736182	0.697567	0.769971	0.987182	0.402959	0.58379	0.19916	-0.233896	0.376643	0.697567	-0.570745	-0.316084	-0.0168157	-0.809745	0.422433	0.544242	0.987182	-0.626386	-0.626386	-0.518814	-0.42469	0.281246	-1.83656	-0.326187	0.987182	-2.00266	-1.67046	0.75187	0.341755	-0.142315	0.987182	-2.28241	-0.142315	0.407952	-2.86338	-0.834588	-2.46406	0.322772	0.987182	0.987182	0.987182	-1.34971
CpG_1:154097192	0.0742167	-0.984392	-0.586615	-0.612356	-0.66062	-0.845632	0.53168	-1.44692	-0.438606	0.485261	-0.0439131	-0.899497	2.35243	-0.290596	1.39133	-0.148279	-1.07917	-1.21566	-0.118492	-0.156042	-0.22078	0.550368	-0.485346	1.55953	-0.897193	-1.42913	0.0651966	-0.0262929	-0.882635	-1.42913	0.914134	0.23801	0.449453	0.326111	-0.475608	-1.31844	1.23303	0.718561	-1.1445	-0.337435	0.391028	-0.623202	-1.095	-0.701734	1.00449	0.449453	1.20525	0.509457	1.71811
CpG_1:154255432	-0.24264	0.423299	-0.847761	-0.531213	0.177853	-2.79289	-1.54832	-0.673027	0.0209281	0.342636	0.355119	0.837553	0.252057	1.01515	1.24145	0.898355	0.355119	-1.09847	1.24145	0.481738	1.01515	0.407256	-1.21301	1.24145	-0.885746	-1.97408	-0.0880472	0.0259099	0.29181	-0.0247377	0.953992	0.340096	-1.26113	0.937566	0.824354	0.886919	0.80733	0.195289	0.150581	-0.0348672	0.0596749	0.150581	-0.0285174	-1.41755	-1.54416	-0.21839	0.988214	-0.394855	0.532386
CpG_1:154511293	-1.08506	0.586768	-1.4359	-0.350994	-0.270426	-1.52611	-0.0953215	2.56367	0.566335	-0.00378242	1.04805	-0.498199	0.655105	1.20823	-0.608569	0.975872	0.726549	-0.0494768	-0.397896	0.0376281	-1.04496	0.586768	1.44099	-0.243043	-0.563811	0.573455	-0.933927	-2.26388	0.468904	-0.553573	-0.511512	-0.635983	-0.705326	0.620561	0.631991	0.22246	0.36148	0.374434	-0.0239827	-0.678712	1.72166	-0.0139238	0.124733	-1.08506	-0.303729	-1.86979	-0.291856	1.55325	-0.206828
CpG_1:156116073	-0.820865	-1.3912	0.52024	0.375775	0.142276	-1.18279	1.10975	-1.87353	-1.05956	-0.51587	-0.306113	1.0175	1.04924	0.631627	-2.0934	0.134378	0.756044	0.884665	-0.735954	-0.708251	-0.444414	-0.787403	1.65162	0.547036	0.58455	-0.0156793	-1.37984	-1.40082	0.215178	-0.578394	-1.78106	0.464504	0.841791	-0.815985	-0.495863	-2.01644	0.359464	-0.934397	-0.834174	0.828393	-0.0156793	-0.0854734	-0.424926	0.636744	0.60956	-1.16997	0.939231	-1.65267	-0.947069
CpG_1:156166188	0.805176	-0.456174	-0.518999	0.684966	-0.23361	-0.489119	-1.13154	-0.582806	-0.456174	-0.253564	0.331756	1.0634	-0.253564	-0.23361	-1.13154	-0.765718	0.0657013	0.331756	-0.692553	0.331756	-1.13154	-0.611687	-0.625017	-0.413196	0.122713	-1.13154	-0.11849	0.448819	0.417832	1.00408	-0.253564	-0.625017	-0.212728	2.69191	-0.793859	-0.775606	-0.775606	-0.399894	2.25495	0.6413	-0.0340691	-0.281886	0.624415	0.712213	-0.33338	1.0634	-0.253564	0.185426	-1.13154
CpG_1:156841352	2.75346	-0.292825	-0.713002	0.86266	0.362156	-0.426518	-0.082737	-0.98703	-1.02813	0.0523198	0.208155	-0.676987	0.295422	-0.000528516	-0.082737	0.0284862	1.47922	-0.74707	0.644492	-0.397869	-1.97353	-1.45786	1.88369	0.58819	-0.126709	-0.352851	0.295422	-1.19113	0.479391	-0.158369	-1.66692	-0.13384	0.95415	-1.66692	1.80806	-0.397869	0.116294	-1.00112	-0.480799	-0.893078	0.295422	-0.815902	-0.385264	-0.815902	0.0627088	-1.3603	-0.319086	0.492722	-0.612159
CpG_1:156841369	1.16126	-1.23685	-1.05238	0.386486	-0.726843	0.658159	1.05058	-0.700208	0.0544406	0.528791	-0.839528	-0.467345	-0.60965	0.559727	1.16126	0.738063	1.64248	-0.528882	0.30986	-0.775673	-1.60579	-1.153	2.57798	1.28622	0.0158307	-0.182735	0.386486	-0.918796	-0.259656	-1.20733	0.00956959	-0.259656	0.322219	-1.60579	0.829213	-1.05238	-0.0329398	-0.182735	-1.0815	-0.657085	-0.751955	0.0205584	-0.60965	-0.386028	0.18215	-1.06733	-0.568144	-0.739581	-0.410423
CpG_1:26139041	0.718277	0.980169	-2.04385	1.17416	0.957074	-0.345456	-0.712261	1.17416	0.132138	-0.797235	-1.29008	0.4728	0.34528	0.319377	1.17416	0.694283	-0.64938	1.17416	1.17416	-0.55081	-2.79006	-1.10527	-0.46235	-0.265476	-1.86508	1.17416	-0.345456	0.0344485	-0.128368	0.498777	-0.0415324	0.490334	0.95178	-0.265476	-0.207309	0.794258	-0.434846	-1.27205	0.604306	-0.500519	0.957074	-1.27205	0.132138	0.545355	-0.590556	0.880043	-0.0921864	0.880043	-0.434846
CpG_1:2657470	-0.609214	0.227686	0.313119	-0.549804	-0.716151	-0.664526	0.125979	1.52953	-0.260505	-0.716151	-0.609214	0.715877	2.04578	1.41945	0.884219	-1.06164	0.471782	-0.764445	-0.892283	-1.23689	-0.965671	0.994844	1.67348	-0.965671	-0.248301	1.37982	-0.609214	-0.529011	-0.107946	-0.716151	0.78097	-0.485825	-0.511998	-0.965671	0.59383	1.10421	-1.27757	-0.416727	-1.315	-0.466631	0.80976	0.313119	-0.485825	-0.402238	-0.965671	-2.21327	-0.27734	-0.107946	1.52953
CpG_1:29433058	-0.828079	-0.803019	0.833249	-0.067927	0.709609	-1.68392	0.716746	-0.503452	0.592477	0.300632	0.357878	-0.282329	0.833249	0.791376	-2.05602	0.777686	-0.381556	1.23845	1.25747	-1.32135	0.102177	-1.40973	0.300632	0.521137	-0.00945372	-1.74116	-0.548023	2.03711	1.55557	1.38221	-0.86769	-0.873559	1.32526	-0.481738	-0.919038	0.867645	-3.0793	-0.21411	0.477823	0.980819	-0.548023	0.672734	-0.339545	0.0880017	-2.32889	-0.117168	-1.28856	1.19026	-0.145891
CpG_1:31653532	0.7093	0.958439	0.65465	-0.476603	1.55637	-1.39144	0.872198	0.762242	-1.10036	-0.611138	-0.0318897	-0.984847	0.104247	-1.07561	0.13329	0.603416	0.201056	0.7093	2.09137	-1.93781	-0.258784	-0.00745485	0.83031	-0.667195	-1.23897	-0.803332	0.0134893	1.40689	-0.316105	1.85534	-1.0865	-0.291787	1.23872	-1.1186	-1.05959	1.16542	-0.857786	-0.912241	-0.349542	-0.59389	-2.00134	-0.753827	0.603416	0.958439	0.921068	0.887631	0.285763	-0.476603	-0.667195
CpG_1:34118463	-0.0425144	0.845293	-0.55748	0.656899	-0.73398	-1.88642	0.572122	1.08079	0.0545335	1.00598	1.18676	1.26556	0.162364	0.00476535	2.72335	-0.520565	1.72908	1.09363	-0.715687	0.106992	-0.13032	-0.0874877	1.52822	-0.65715	-1.27179	-0.520565	-0.65715	-1.39471	0.950359	-0.210142	0.572122	-0.520565	-1.06691	0.845293	0.162364	-0.768902	-0.0652787	0.572122	0.162364	-0.681254	2.72335	1.18676	0.114718	-0.349832	-0.349832	-1.32766	-0.349832	2.72335	-0.247393
CpG_1:47835971	1.9185	0.426791	0.687964	0.0912458	-0.561901	-0.483469	0.619984	1.60628	-0.173123	0.556535	-0.00568943	-0.677268	-1.53903	-1.72157	-0.991408	0.0912458	-0.0482822	0.0912458	-0.420969	-2.07487	-0.516803	1.82967	1.14019	0.426791	1.31141	-0.82915	3.48083	-0.181385	0.516535	-0.79926	0.131918	2.93321	-0.816804	-0.162955	-0.0787056	-0.198915	0.319564	-0.516803	1.72642	-0.601988	0.76098	-0.18823	1.94183	-0.590997	-1.15915	1.01654	-0.0482822	0.505424	-0.0289218
CpG_1:56760768	0.506007	1.70878	-0.748109	-0.718106	-1.07814	-0.217191	0.00196003	-1.3111	1.39709	1.66365	-0.845177	0.241982	1.29808	0.241982	0.506007	-0.286067	1.69412	-0.90595	-1.51818	0.770031	0.241982	-1.07814	1.12206	1.5621	-1.36102	0.241982	-1.3111	0.241982	-1.38278	0.241982	-0.164209	-0.418079	-0.638099	-0.286067	0.828703	0.797823	-0.56157	0.996337	-1.49502	1.01852	0.722026	1.16033	-0.931459	-0.198058	-0.395318	0.471569	-0.198058	1.12206	-0.889551
CpG_1:66743206	-1.51269	-0.644064	0.421258	0.348652	-0.760397	0.274468	1.48614	-0.138842	0.568811	-0.0391273	1.74149	1.48614	-0.892243	1.23589	-0.655013	0.917396	-0.93102	-0.701336	0.891544	0.446151	0.348652	-0.855746	0.193541	-0.892243	-1.01633	-1.54716	0.77521	0.942124	-0.296948	-0.90857	0.121155	1.41505	0.561931	-0.03051	0.621649	0.707859	0.873646	0.159071	1.45268	0.0977361	-0.870084	0.169049	-0.232192	0.121155	1.63985	1.03114	-2.38132	-0.956112	-0.606837
CpG_1:66743223	0.257135	1.04065	-0.359679	0.836258	-0.751647	-0.568968	1.00801	0.402645	0.509883	2.50975	1.88014	1.13543	1.04065	-1.07485	0.141911	-0.0693318	0.648895	-1.39805	-0.428445	0.0332719	-0.526385	0.395403	-1.01608	-0.526385	0.648895	-0.308741	1.18756	1.39835	1.58065	-0.938764	-0.787558	0.37956	-0.967115	-0.787558	-1.33341	1.44272	-0.0140836	-1.3099	2.80357	0.391619	-0.428445	-0.598551	-1.18487	-1.07485	-0.166389	-0.751647	-0.212977	-0.918145	-0.0406028
CpG_1:80056757	-0.441723	0.404462	-0.23821	-0.508808	1.17975	0.921734	-0.467735	0.245521	-0.987993	0.286638	-1.43092	0.894635	-1.14407	0.728858	-0.987993	-0.623813	0.650819	-0.898441	-0.287646	1.72618	-0.178703	0.0412125	0.755424	-0.935968	0.286638	2.11246	-0.0529353	-0.987993	0.179252	-0.381026	1.72313	-0.0987153	-1.743	0.404462	0.295594	-0.229284	0.832909	-0.194267	-0.381026	1.67333	1.35317	1.11305	0.761501	-0.854757	0.0706709	-1.17008	-0.174399	2.45149	-1.19032
CpG_1:80056771	-0.911595	0.0937286	-1.0233	-0.012095	0.625646	0.709455	-0.36904	-0.605314	-0.700601	-0.341912	-0.0676197	0.408011	-0.85734	-0.206273	-0.640317	-0.531806	1.36714	-0.693684	0.110914	0.98735	-0.0676197	0.491973	0.744931	-1.07436	0.417666	1.91116	-0.757627	-1.18287	0.305677	-0.0254209	1.74693	-0.16085	-1.32844	0.317134	0.676047	0.196123	0.98735	-0.278614	-0.0977617	1.13342	1.34905	1.08473	0.466071	-0.957911	0.545735	-0.911595	-0.224743	1.83133	-1.75557
CpG_1:80056775	-0.0651284	0.616389	-1.23179	0.482639	0.93542	1.21367	-0.0931812	-0.0841319	-0.21786	-0.0651284	-0.495018	0.177837	-1.04697	0.0751353	-0.934764	-0.457867	1.30946	-1.07273	0.403137	1.45492	-0.21786	0.114165	0.89165	-0.373709	0.32761	1.62789	-0.495018	-1.77635	0.000327994	-0.261498	1.92038	0.122107	-2.04319	0.385366	0.343706	0.000327994	1.30946	0.201732	0.000327994	1.61156	0.561383	0.805946	0.462373	-0.893711	0.122107	-1.24334	-0.612456	2.61859	-1.52699
CpG_1:82678400	1.11142	-1.06796	0.293614	-0.457431	-0.192356	-0.616476	1.04466	-1.0406	-1.59379	-0.32868	-0.339876	0.736122	-0.757849	0.0197034	-1.55896	0.116094	0.443823	0.443823	0.0432656	-0.998184	-0.0711793	-1.29193	0.644102	-0.404416	-0.00680403	0.443823	0.443823	0.0833214	1.41102	-0.602795	-1.03096	0.588024	0.34639	-1.03096	1.03069	-0.694603	-0.689182	-2.06876	1.08	0.883459	0.958825	0.218509	0.990038	1.07078	0.443823	-0.848541	-0.908058	0.84438	0.443823
CpG_1:82942370	0.736204	-1.05482	0.0259697	0.298861	1.30179	-0.940013	1.87876	-1.26804	0.245116	-0.76902	-1.05482	-1.15432	-0.00127715	1.18396	1.68949	1.52317	0.512326	-1.37465	-2.43253	0.525495	0.980435	-0.681692	-0.457813	0.0645694	1.18396	-0.607065	-0.607065	0.736204	-0.105035	-0.495126	-1.55233	0.208081	0.81083	-1.31821	1.12	0.0645694	-0.159309	0.276346	0.594807	0.760407	0.624265	-1.22066	0.106028	-0.159309	-0.41517	-0.774974	-1.37465	1.18396	0.0645694
CpG_1:83075159	0.463137	-0.895042	0.679007	1.65545	0.364197	0.437876	1.5185	-0.41775	-0.682728	-0.212954	2.09565	0.720673	-0.189868	-0.130504	-0.674675	-0.265422	0.0179064	-0.182578	-0.701313	-0.290947	-0.761248	-2.28391	1.05678	0.133337	-1.5404	0.283664	0.537342	-0.701313	1.01349	-0.8525	0.233521	1.91653	-0.729352	-1.57841	0.171813	-0.737637	0.364197	0.966442	-1.185	-0.587151	0.975298	2.25306	1.10099	0.815881	-0.0686663	-2.11864	-1.48269	0.0179064	-0.241812
CpG_1:88328451	0.10599	-0.824739	-0.664016	-0.726491	-0.286562	0.905114	-0.389865	-2.24932	-1.2399	1.28365	-0.703649	1.00473	0.274227	3.35173	0.0749991	-0.041217	1.1632	-0.482838	-0.129541	0.822825	-0.726491	0.0749991	1.03129	0.694818	-0.482838	0.15952	0.187208	0.0218717	0.314929	-0.777252	1.18551	0.400404	-2.24932	-0.117359	0.137819	1.16968	1.28365	-0.230483	0.989233	-0.713249	-0.0950732	-1.51329	-0.041217	-0.437544	1.09268	-0.041217	1.33139	-0.041217	-0.69066
CpG_1:88329234	1.07245	-0.604884	-1.50795	-0.550011	0.997423	-1.06582	0.386871	-2.61325	-1.18962	-0.123906	-0.131522	0.481612	1.41007	2.24248	-0.181574	-0.00705157	1.51323	-0.750019	-0.959102	2.16972	-1.18962	0.734828	0.955316	1.44876	0.805493	0.185295	-0.647597	0.321532	0.88529	-1.35372	-1.12534	-0.560537	-0.541268	-0.495715	1.52093	-0.292105	0.702673	0.124512	-0.705954	-0.550011	0.124512	-0.84476	-1.83954	-0.292105	0.15773	0.653549	0.838712	-0.0581907	-0.827755
CpG_1:88375100	1.27244	-1.29118	-0.670514	-0.915183	0.19302	-1.96582	-0.600118	-0.000530606	-0.657815	0.562514	0.08923	-1.24457	0.948613	0.816684	0.423792	1.27244	1.27244	0.202407	0.920857	0.246991	0.569275	0.979454	-0.147412	0.0103495	-0.650275	0.274706	-0.204206	0.372046	0.646742	-0.620695	0.36093	-0.454631	0.0167887	0.0103495	0.780224	-0.454631	-0.867626	0.413925	-0.485471	1.08017	0.548593	-4.65237	-0.405566	-0.147412	1.0487	-0.265733	0.300962	0.186671	-0.592011
CpG_1:88427029	0.0808512	0.188443	0.295286	-0.13795	-0.515878	1.08839	-0.170344	-0.13795	-0.45155	1.36408	1.35659	-0.0819602	-1.0095	0.631905	1.06455	-0.629257	-0.537474	-0.904605	-0.385558	0.306282	-0.659851	-0.98619	0.512928	-0.308018	-0.331523	-0.319915	-0.812822	-0.415097	0.563918	-0.972909	2.15482	0.227382	-0.687664	0.418998	-1.01474	-0.0479666	1.29818	-0.154381	-1.27174	1.04119	-1.27174	-0.442731	0.368636	-1.27174	-0.914803	-0.154381	1.67296	-0.308018	-0.24377
CpG_1:88427080	0.410139	-0.140044	-0.709962	-0.971983	-0.574099	-0.287623	-0.596835	-0.971983	-0.506374	0.711371	0.782322	1.13533	-0.806198	1.13533	0.269896	-0.693464	0.562711	-0.596835	-0.436898	1.00347	-0.0814815	1.03512	0.884807	-0.0170622	-0.38001	0.133249	-0.403578	0.433872	-0.21032	-1.05526	0.433872	-0.0170622	-0.4475	0.410139	-0.828745	-0.725674	1.33574	0.982836	-0.828745	1.33574	-1.36987	-0.933478	-0.487603	-1.03991	-1.36987	-0.193515	1.66704	-0.355263	1.33574
CpG_1:88427087	-0.785374	-1.12681	-1.10783	-0.378859	-1.05049	0.440533	-1.38631	-0.714676	-0.171653	0.0775067	0.689648	0.0937714	-0.454247	1.36241	0.343655	-0.529977	-0.0814218	-1.06009	-0.598877	0.616807	-0.842606	0.643516	0.199491	-0.244533	0.284583	0.728092	-0.162977	0.516651	-0.407644	-0.85525	0.643516	0.136059	-0.86732	0.416496	-0.929599	-0.570755	2.52835	0.351177	-0.929599	-0.0161775	-1.38631	-0.281364	0.314209	-1.10783	-0.117669	-0.371397	1.64289	0.6118	-0.0161775
CpG_1:88429987	0.795813	0.590223	-1.02127	-0.364778	-0.126708	-0.377948	0.119298	-1.09778	-0.00370517	0.316102	0.730987	-0.600361	-0.941071	2.9858	0.503306	0.0903558	0.503306	-1.2265	0.795813	-0.674269	-0.565529	1.46741	0.141662	-1.1856	-1.14587	1.59533	-1.21897	0.529307	-1.02127	-0.00370517	0.051434	-1.11073	-1.32862	-0.703284	0.119298	-1.30292	1.08364	0.681596	-0.270211	0.110512	-0.149072	-1.29325	0.382269	-1.60274	-1.0031	-0.536717	3.72738	1.48111	0.495994
CpG_1:98949078	-1.94291	-0.244378	1.08737	1.12216	2.60652	-0.270689	-0.212804	-0.560112	-1.02764	-0.875846	1.51409	0.308157	1.65547	-0.635614	0.168114	1.17643	1.61056	2.47883	0.0187339	-0.808189	0.0368229	-0.912846	0.993633	-0.777179	0.812965	-2.02949	0.457859	1.45062	-0.635614	-0.234511	-1.6497	-0.140948	1.2729	-0.560112	-0.386458	0.850825	-1.55242	0.0187339	0.0052724	0.881542	0.400526	0.642107	0.680272	1.04936	0.468948	0.0713563	0.400526	0.928349	-1.62133
CpG_10:100017010	-0.614168	-0.944898	-0.287522	-0.405536	-0.849354	-1.20213	-0.453815	-0.12846	-0.727238	0.613636	2.12212	1.31771	0.169782	0.422503	-0.320187	-1.20213	-0.0796567	0.0751674	-1.20213	0.855739	-0.776365	1.26731	0.697441	1.26731	-0.287522	-1.20213	-1.20213	-0.516175	-0.761159	-1.20213	0.0751674	-0.0445794	-1.20213	-1.20213	-0.859153	0.500934	0.0325908	0.500934	-0.727238	-0.43043	-0.0262055	-0.227351	0.391058	0.481581	-0.665296	-0.378983	-1.20213	0.855739	-0.708242
CpG_10:100170605	-0.844411	-0.244677	0.2857	0.854836	-1.68848	-1.30046	-0.844411	1.1547	-0.615941	0.741093	0.32029	0.683483	-0.480936	1.70446	1.1547	-0.498223	0.0506469	0.1508	-0.0281061	1.08127	-1.01731	0.712793	1.6045	0.794862	-0.126547	-1.5441	-0.39755	1.43693	0.497851	-0.374619	-0.828091	0.337824	1.75444	0.06107	1.13118	0.869115	1.5113	0.246997	0.76304	-0.595872	1.00477	-0.599065	-0.794433	1.26265	-0.197425	-1.34588	-1.43874	0.892319	-0.764446
CpG_10:100182134	-1.65269	-0.728999	-0.0389717	2.55505	-1.43436	-0.568099	-1.10687	2.96335	-0.660295	-0.275553	0.121213	0.121213	1.6619	0.192521	-0.124404	0.156301	-0.0566473	-0.303034	-0.674586	1.03144	0.268583	-0.434657	2.05296	0.953142	-0.645713	-0.660295	-0.779382	-0.124404	-0.320897	-1.21603	-1.77909	1.18555	1.44755	-0.463186	0.47362	-0.939133	0.47362	-0.203001	-0.848328	1.25636	0.322173	-0.835125	-0.124404	1.55983	-0.702326	1.12601	0.0939225	-1.01756	0.268583
CpG_10:100182147	-0.864042	-1.54706	0.216904	0.0400221	-1.04163	-0.428675	0.512234	2.28173	0.330614	-0.8094	-0.486676	2.51005	1.05078	-1.04735	0.379046	-0.458135	1.02202	-0.541162	0.0167748	-0.592443	1.5511	0.238848	0.047876	-1.35669	-0.52337	-1.41294	-0.864042	0.307053	-0.606545	-0.864042	-1.52764	0.911798	1.5511	1.02202	0.216904	0.989762	0.216904	0.783938	-0.770576	0.736647	1.06047	0.367711	0.379046	-0.686458	-0.874488	1.09983	-1.21921	-2.28471	0.11267
CpG_10:100182157	-2.21945	-1.84898	0.453468	1.36049	-0.661275	0.238903	0.259465	-0.195846	-2.11643	-1.55477	0.817222	0.578183	0.120892	-0.632945	0.471944	0.896901	-1.03739	1.36049	0.0809834	-0.602948	-2.67274	-0.84766	1.58602	-0.00784636	-1.08045	-0.725662	-1.36954	0.552341	-0.284687	0.0469868	-0.780561	0.0469868	1.15188	0.0176794	0.120892	0.461579	-0.211683	-0.224986	-0.780561	-0.584706	1.88203	0.0289035	-0.37797	-0.195846	-0.152993	-0.827925	-1.08623	-1.07335	1.15188
CpG_10:100194984	0.313811	-1.68439	-0.151887	2.38468	-1.95477	-0.885113	0.495466	1.09572	-0.799814	0.774935	0.337505	0.367239	0.774935	0.673693	0.586293	-0.579932	-0.738099	-1.05597	1.31584	0.716611	-0.566518	2.26012	1.83398	0.899144	-0.487609	-1.23724	-0.0567655	1.5854	-0.231154	-0.420707	0.716611	0.0878496	-0.355718	-0.231154	-0.0235486	-0.231154	0.165184	0.906164	0.753299	-0.829548	0.0110524	-1.52729	-0.12482	-0.231154	-0.231154	-1.14899	0.495466	-0.392626	-1.29163
CpG_10:100195546	0.392035	-1.71593	0.384916	1.35746	-0.90054	-0.112108	-0.311892	-0.927226	-1.19705	0.193562	-0.41872	0.16327	0.468843	-0.0794506	0.940753	0.180679	0.100163	-0.311892	-0.514304	0.878487	1.03415	0.100163	-0.0371887	0.100163	-1.15713	-1.37001	-1.56768	-0.159279	-0.536648	0.312433	0.567158	0.100163	-2.85747	0.279776	0.834012	0.157113	1.10087	0.43373	0.82481	0.384916	1.45199	-0.0371887	0.237514	0.71463	-1.98902	-1.04017	0.502744	-0.289	-0.678162
CpG_10:100668801	0.415321	-0.823922	-0.130334	-0.574942	-1.33253	-1.0586	0.0864121	-1.14825	0.536577	1.66199	0.847036	0.203122	-2.13107	0.369849	0.0363938	-0.346099	0.62752	-0.0636429	-0.963973	0.203122	0.349008	1.08395	0.945818	0.477732	-0.112309	-0.380426	0.66996	-0.788909	0.325974	-1.353	-0.202824	0.567839	-0.155984	0.936724	1.28044	0.0572348	2.05438	-1.77196	0.644725	1.23175	0.271774	0.908807	0.266208	-1.75972	-0.00907743	-0.195399	0.710554	-0.411139	-1.46416
CpG_10:100668835	-0.926529	-1.05426	-1.15462	-1.34046	-1.35804	-0.0922661	0.350756	-1.3747	0.51802	-0.527377	0.0277647	0.0631804	-0.758465	0.239247	-0.318298	-1.3022	2.26669	-0.987352	-1.99093	-0.36476	-0.893267	0.218208	0.936179	0.993574	-0.0922661	-0.36476	-0.0395253	-0.820089	0.474003	-1.55729	0.0905686	-0.893267	-1.09028	-0.987352	0.4108	-0.527377	1.64272	-0.639959	0.224179	0.787343	-1.3022	1.00425	-0.0922661	-0.660428	-0.660428	-0.563074	0.0453186	1.70647	1.35434
CpG_10:101202738	-0.0995454	-0.0706927	-0.485965	-1.07465	-1.39105	-0.639421	-1.8904	-1.13179	-0.131803	-0.58525	1.27805	0.362744	1.84595	1.5904	0.76361	-0.965125	0.509214	-0.384325	0.619298	-1.07465	-0.879941	1.47424	0.0653269	1.10573	1.21943	0.447136	0.544955	0.823739	-0.465132	-0.607352	-0.490528	0.312635	-0.670257	-0.326245	1.43068	-0.0848901	-0.723387	0.362744	-1.08878	-0.699929	-0.866836	1.40786	-0.965125	-0.763373	0.695963	-0.255258	-1.19447	-1.12484	-0.709573
CpG_10:101531283	-0.831875	-0.97211	-1.14369	0.299429	1.83619	-0.589782	0.529225	-0.114204	-0.429074	0.043618	0.261129	-0.348178	1.55871	0.0396592	-1.72278	0.640161	0.372291	0.392325	-1.48149	-1.20308	-0.606238	0.759021	-0.527151	-0.328681	0.359901	-1.07935	1.39538	-0.804714	1.17265	-0.70086	1.57007	-0.402054	0.747336	-0.543157	0.583753	1.72416	-0.223724	-0.596776	0.261129	-0.512949	0.0144816	1.02417	-0.561333	-1.20308	-1.93095	0.0696326	1.72416	-1.25808	2.5765
CpG_10:101531319	-0.577903	-0.312624	-0.348454	-0.36381	1.99952	-0.530719	-0.32891	0.762271	-0.568007	-0.153756	-1.16358	0.403973	-0.348454	0.345555	-0.267837	-1.72729	1.14296	0.289622	0.941421	0.0878271	-0.386392	0.0200816	0.00289246	0.224824	0.262539	-1.38752	0.507328	-0.120366	0.739878	-1.09772	1.27337	-0.373912	0.0396015	0.583122	-0.506956	2.09309	-1.25411	0.403973	-0.0439003	-0.352996	0.513656	0.562046	-0.370316	-0.174817	0.2459	-0.86893	0.941421	-0.491773	2.11403
CpG_10:101531367	-0.624917	0.0868477	-0.603203	0.176465	2.06682	-0.963229	-0.0272102	-0.540471	-0.366957	-0.457617	-0.906406	-0.312355	-0.038616	0.264133	-0.226811	-0.518839	2.04531	-0.567165	0.243677	-0.624917	-0.429767	-0.663694	0.798433	-0.122258	1.80372	-0.906406	1.36561	-0.708776	0.714166	0.49276	1.32303	-0.672538	-0.529838	-0.540471	-0.210863	1.52072	-0.767373	-0.0699819	-0.645024	0.422596	-0.979594	0.308254	-0.689326	-0.733492	-0.245262	-1.00271	2.05842	-0.470769	3.10938
CpG_10:101588181	0.0219572	0.165361	1.10609	0.0747903	-1.48379	-1.41832	-0.298414	0.222723	-1.21807	-0.166261	0.478243	1.33466	0.356567	0.980158	0.825021	0.925404	0.12951	-1.66448	1.66459	0.0860314	-1.07981	0.0219572	1.24886	0.523872	-0.580341	0.586611	0.667276	-0.0480774	1.73118	-1.72154	0.758099	-1.33617	-2.02586	-0.87335	1.14051	1.64353	1.02579	0.108	-0.763649	0.423489	-0.479958	-0.619836	0.624255	-1.86022	-0.209696	-0.929039	1.27062	-0.0985024	1.22655
CpG_10:101588192	0.587055	0.0337118	0.565927	-0.369712	-1.44868	-1.52571	0.387578	0.930379	-0.570305	-0.0566781	0.783126	0.400834	0.829143	0.737109	1.33533	0.778524	-0.00244417	-2.2282	1.42736	0.25834	-0.640023	-0.494721	0.54793	0.491687	-0.284461	1.08223	-0.761719	-0.171452	1.71838	-1.9149	0.930379	-1.40402	-1.98524	-0.74413	0.756831	1.49107	1.11036	0.0626365	-1.39366	0.525433	-0.520679	-0.523445	0.255468	-1.70177	-0.689407	-0.156583	1.28594	0.930379	1.5378
CpG_10:101588197	0.830451	-0.391355	0.525187	0.200256	-1.21999	-1.01166	-0.667312	0.040976	-0.137043	0.419266	0.132683	0.428966	0.713492	0.728776	1.04975	0.343608	-0.283273	-1.77482	1.14146	0.105366	-0.770964	0.157373	0.713492	0.040976	-0.564288	1.36499	-0.607521	-0.59244	1.9222	-2.18894	0.915246	-1.44251	-1.77482	-0.695156	0.64624	1.67053	0.601406	0.473308	-1.14324	0.847995	-0.127153	-1.1001	0.108228	-1.21999	-1.0066	-0.596144	1.59104	-0.322182	1.2515
CpG_10:101737661	-0.507633	-0.177728	-0.368018	1.46488	-0.0577623	-1.85724	0.504576	1.22758	0.683201	0.302134	1.27734	1.82351	1.42877	0.456375	0.242151	-0.918384	-0.777555	0.456375	2.02964	0.683201	-0.0996107	2.76999	-0.65759	1.02193	0.392108	1.51678	-0.152472	-1.85724	-1.47164	-0.152472	0.302134	0.94195	-1.85724	-0.384941	-0.828969	0.00428876	-0.875709	2.13291	0.105827	0.020476	-0.384941	0.302134	-1.13745	1.31831	1.38182	-0.314831	-0.196184	-1.85724	0.00428876
CpG_10:101825674	-0.983654	0.183032	-0.468036	-0.618282	-1.59285	-0.768529	-0.423645	-2.38368	-0.655077	1.57639	0.291104	-1.15166	-0.72045	1.69286	0.786964	1.32379	0.424605	-0.110306	0.340983	0.354146	0.743041	1.70839	-0.623648	-0.638315	0.52526	1.18038	-0.75565	0.0505566	-0.0557318	-2.47427	-0.118934	1.53639	-1.45966	-1.05854	0.605784	0.780375	0.639336	0.660559	-0.606725	0.769708	0.867488	0.57791	-0.689649	-0.227642	2.2364	1.35638	0.124364	-0.623648	0.814837
CpG_10:101825686	0.0595055	0.223998	-0.437983	-1.14409	-1.48761	-0.614511	0.223998	-0.982277	-0.773026	1.51643	0.31923	0.223998	-0.282638	1.39479	0.543306	0.693104	-0.308183	0.137835	-0.193559	0.425043	-0.37914	1.82662	-0.03449	0.58588	0.425043	1.20625	-0.44807	-0.301316	-0.323034	-2.01116	0.96905	1.53993	-1.58541	-1.93006	-0.733927	0.849067	1.76535	0.181918	-1.30704	0.99946	0.693104	1.1983	-0.318826	-0.44807	2.03341	1.29487	0.37909	-0.809952	0.363183
CpG_10:101825740	0.149487	-0.081168	0.992918	-2.28765	-0.711354	-0.805244	-0.0423873	-0.617843	-1.21956	1.31413	-0.470285	-0.247537	-0.556977	1.51853	0.180602	0.834011	-0.280242	-0.607293	0.138791	0.292096	-0.072521	1.51853	0.626579	0.669462	-0.934343	0.598706	-1.32997	0.467302	0.569034	-1.47943	-1.04843	0.849568	-2.28765	0.204493	0.40359	0.41474	0.341154	0.626579	-1.57984	0.445401	1.13124	0.598706	-0.645769	-0.855218	1.21193	1.10972	0.230774	-0.74566	0.503551
CpG_10:101876466	0.835511	-0.728095	0.0284887	0.169718	2.3852	-1.51435	1.07329	-0.115622	-0.64403	0.478836	-0.828972	0.280683	-0.64403	0.880497	-1.10639	-1.24509	-0.0275545	-0.980289	-0.601997	-1.54232	2.08387	-0.0456861	-0.469084	-1.51435	-1.21308	0.00326927	0.199091	0.00326927	0.0495049	-0.412852	0.148581	-0.0660842	0.205706	-0.980289	1.10543	1.34766	-1.51435	-0.620912	-1.04608	-0.741368	1.96498	-0.630228	-1.01391	-1.56874	-0.146107	-0.0576265	2.13011	-0.710081	-0.53524
CpG_10:102058698	-0.698653	-0.734038	-0.167875	-0.0869946	0.841372	-0.55525	0.528941	-0.48241	0.469059	-0.734038	-0.48241	0.936143	-1.86636	1.03994	0.755865	-0.660985	-0.429181	1.87031	-1.13368	0.209567	0.755865	1.45513	0.142602	2.46601	0.209567	0.12653	0.841372	-0.148352	-0.577855	-0.309416	-0.828399	-1.3002	-0.620806	-0.371694	-1.13368	-0.401001	-0.0869946	0.428086	1.24753	-1.60135	-1.36814	0.421397	-1.06278	-0.99737	1.82418	-0.183177	1.41142	-0.908242	0.858296
CpG_10:102155685	-0.608927	0.0645292	0.125778	0.100403	-0.797154	-0.737657	0.963422	-0.737657	-0.333076	-0.333076	0.405724	0.65309	-1.74911	1.79097	0.360491	-1.24338	1.45793	-0.975646	-0.484794	-1.6459	0.114092	0.197936	0.360491	-1.10546	-0.737657	0.273795	-0.159684	0.0841479	0.273795	-0.691682	2.59419	0.029089	0.273795	-0.083188	-0.0296405	1.2555	0.46956	3.74163	0.65309	-1.46012	-0.829607	-1.72612	-0.737657	-0.975646	-0.829607	-0.365017	-1.49037	1.44086	-1.24338
CpG_10:102198357	0.519228	-0.434093	0.0591079	0.835899	0.170078	0.475246	-0.979	-1.28421	-1.95223	1.16881	0.0987401	0.613959	-0.397828	0.369824	0.598106	0.524466	0.784682	-0.865643	0.866163	0.681623	-1.555	0.844019	1.16881	1.16881	-0.844137	1.16881	0.524466	0.613959	-0.267275	-2.0455	0.589835	0.309686	-3.27	0.0890998	0.827363	-0.680693	0.0591079	0.449003	-0.892065	0.784682	0.239757	-2.38224	-1.23948	-0.416478	-0.593658	-0.416478	0.613959	-1.80986	0.260872
CpG_10:102198713	0.755617	0.27481	-1.46852	0.462554	0.0640771	-0.433346	-0.177166	-1.44143	-3.29814	1.05306	-0.38429	0.952774	-0.312843	0.755617	0.360148	-0.127498	0.830378	-0.816134	0.834248	0.834248	-0.742135	0.845404	1.09318	1.03473	-0.2169	0.952774	-0.0701893	0.235697	-0.268659	-2.47716	0.719466	0.189472	-1.98507	-0.351003	1.08038	0.268906	-0.574507	-0.712048	-1.59624	-0.0812558	0.502378	-1.4495	-1.44617	-0.413584	-0.103971	0.774362	-0.351003	-1.51437	0.35457
CpG_10:102198727	0.588338	0.236003	-1.01839	0.134034	0.114611	-0.345403	0.141587	-2.41624	-3.34084	0.562829	-0.360628	0.991335	-0.406489	0.919947	0.467753	-0.370959	0.530814	-0.935271	0.879752	0.879752	-1.25106	0.68587	1.08575	0.697295	-0.468073	0.944127	0.388522	-0.188871	-0.524297	-2.40039	0.727963	0.0969537	-2.23771	0.0235664	0.941113	0.70096	-1.09931	-0.744475	-1.41147	0.382512	0.467753	-1.22846	-0.953644	-0.00192601	-0.166509	0.966488	0.519253	-1.18024	0.68587
CpG_10:102198766	0.799291	-0.373729	-2.30815	0.264727	-0.307025	-0.447455	-0.0105609	-2.65178	-2.44777	1.02706	0.418022	0.637953	-0.339563	1.02706	-0.670866	0.0609993	0.264727	-1.30759	0.443399	0.461086	-0.723927	0.660842	0.847473	0.760245	-0.0402073	1.02706	0.308708	-0.140264	0.289804	-3.04361	1.02706	0.347891	-2.29333	0.151568	0.430981	0.674662	-0.974068	-0.409647	-1.06936	0.0609993	0.390339	-0.761182	-2.00799	-1.25994	0.289804	0.863227	0.443399	-0.170195	1.02706
CpG_10:102199110	1.06007	-0.584498	-0.65028	0.678295	0.227107	-0.248872	0.417081	-1.81447	-2.1638	0.825131	-0.248872	0.652843	0.468934	0.874966	1.06007	0.341435	0.833832	0.44923	0.551037	1.06007	-0.713335	1.06007	1.06007	1.06007	-1.16116	1.06007	0.504761	0.042004	0.0748448	-1.38329	0.805553	0.551037	-2.09944	-1.23058	0.417081	0.504761	-0.0852542	-1.30447	-1.61235	0.381359	1.06007	-1.41631	-1.86134	-0.39431	-0.225908	-0.114621	0.327062	-2.60497	0.187442
CpG_10:102199118	0.902769	0.369683	0.224296	0.087461	0.482762	-1.47946	-0.422426	-2.54969	-2.38229	-0.192902	-0.22225	1.18563	0.722766	1.28078	0.430261	0.722766	0.673674	-1.30227	0.776767	0.884769	-1.24878	-0.168249	1.53278	1.09662	-1.19727	1.12777	0.532175	-0.168249	-0.257777	-2.59093	0.00621521	0.330032	-1.39372	-1.15306	1.06027	0.272758	-0.0136103	-0.872716	-0.357253	-0.281651	1.00121	-1.30227	-2.29837	0.0207539	-0.0872479	0.39876	-0.0313849	-1.70728	0.0318718
CpG_10:102199147	0.748308	0.321509	-0.012507	-0.032155	0.0246059	-0.638788	-0.358041	-3.17898	-3.19759	0.706354	0.0590679	0.856617	0.679384	0.700061	0.26584	0.0590679	0.989542	-0.0960111	0.33821	0.431258	-0.85385	0.989542	0.989542	0.989542	-0.699096	0.989542	0.223269	0.33821	-0.895892	-3.1553	0.73903	0.594795	-1.39867	-0.0388767	0.718154	0.446765	0.693482	-0.984191	-0.819713	0.729009	0.989542	-0.724489	-2.88324	-0.313122	-0.871406	0.663876	-0.133444	-1.56926	0.414837
CpG_10:102199170	1.13326	0.546728	0.0335108	0.124078	0.709654	-0.832543	-0.0499186	-2.52671	-2.67921	0.760303	0.316304	1.01655	0.724783	0.243685	0.815556	0.316304	0.959968	-1.72609	0.370768	0.479695	-1.02474	0.561391	0.860942	1.13326	-1.19658	1.13326	0.124078	-0.0104793	-0.522153	-2.67921	0.913312	0.959968	-2.0028	-0.0706762	0.656703	0.49785	0.0934972	-1.29286	-0.772973	0.675765	0.954552	-0.97363	-2.26705	-0.772973	-0.0921751	0.275456	0.541672	-1.93033	0.460473
CpG_10:102199407	0.736799	0.440797	-1.03921	-0.0525396	-0.279734	-0.404923	-0.66921	-2.51922	-2.63485	0.798041	0.123652	0.540413	0.14017	0.625798	0.255796	0.0707946	0.625798	-0.585119	0.928527	0.348296	0.0707946	0.854329	0.975245	0.171704	-2.66153	0.9033	0.564131	-0.484209	0.625798	-1.80768	0.691093	-0.900462	-2.30779	-0.66921	1.1808	0.189724	-0.140635	-1.43098	-0.66921	0.354201	1.1808	-1.59422	-1.17796	-1.47356	-0.258096	0.753876	0.769688	-1.59422	0.784371
CpG_10:102215265	0.143609	-2.37894	-0.257705	0.861834	0.689668	-0.969202	-0.799061	-0.949185	-0.843835	-0.257705	0.251806	0.34331	0.199589	0.495486	0.97968	-0.175213	1.39214	-2.34293	1.9961	0.278495	-1.30948	0.230736	0.959057	-0.0963073	1.28903	0.836905	0.21368	0.459978	0.161409	-1.99004	-0.34869	-0.74902	0.051641	0.505349	1.30531	0.820017	0.807821	0.791382	-0.277663	-0.326449	-0.628921	-1.64976	0.251806	-0.497199	-1.83881	0.391922	0.600481	-0.0844714	-0.257705
CpG_10:102397965	0.561339	-0.715299	0.978541	-0.522227	-1.21177	0.978541	1.27058	-0.522227	-0.481666	2.70773	1.27058	-0.325215	0.561339	0.978541	-0.558518	-1.21177	-0.734394	0.0294068	1.27058	-1.21177	0.747982	0.856857	0.167315	0.248438	-0.798044	-1.21177	0.339701	-1.21177	0.500198	0.339701	0.480743	0.072206	0.072206	-0.257018	-0.0834273	0.561339	-1.21177	-0.647598	0.0947318	-0.823901	1.15238	-1.21177	1.04491	-0.0106311	0.339701	0.248438	-1.21177	0.0294068	-0.177456
CpG_10:102741844	-1.27862	-0.218484	-0.0771317	0.946362	-1.27862	1.3588	0.223241	-1.27862	-0.706485	1.72511	0.271689	0.534949	-0.11589	0.0086892	-0.0771317	-1.27862	-0.592057	-0.0771317	1.03194	-0.354399	0.0563675	0.359775	-0.354399	0.163167	0.302287	-0.816512	-0.0357009	-1.27862	0.810928	-1.27862	0.437794	-0.84952	-1.27862	1.12436	0.723863	0.0086892	-0.944876	0.877901	0.569826	1.07724	1.12436	-0.330077	0.523615	-0.864316	-0.399483	-1.27862	-0.629169	-0.11589	0.792915
CpG_10:102741849	-1.21282	-1.21282	-0.801055	1.53228	-0.183407	0.594929	-0.82679	-1.21282	-0.0363484	1.10336	0.717328	0.884851	-0.814337	0.110711	-0.38929	-1.21282	0.551887	-1.21282	0.687634	-0.579335	-0.183407	-0.651322	-0.262593	0.269534	-0.237587	-0.737706	-0.360892	0.331299	0.935519	-1.21282	0.551887	-0.330466	-0.698113	1.87542	1.25777	-0.330466	0.15973	0.370892	-0.262593	0.967112	2.49306	-0.237587	0.948946	0.0650715	-0.308945	-0.297786	-0.878956	0.381109	0.491035
CpG_10:102741898	-0.790067	-1.31355	-0.475978	0.547721	-1.31355	1.75074	-0.528326	-0.528326	-0.117018	1.82734	0.649509	0.108742	-0.908273	0.0824035	-0.475978	-1.31355	-0.236672	-0.0571919	0.619308	-0.669264	0.0824035	-0.171406	-0.830335	0.19408	-0.982929	-0.830335	0.481247	-0.528326	0.325178	-1.31355	1.37865	-0.416151	0.256898	0.570987	1.61795	0.481247	-0.615573	-0.347121	0.136094	0.164518	1.19917	0.339553	1.51326	-0.416151	-0.394263	-1.31355	-0.294881	0.307557	-0.880323
CpG_10:102742275	-0.37376	-0.0183965	-0.502368	-0.641693	-0.62179	0.751558	-0.000797545	-0.719096	-0.480934	0.967753	-0.886454	0.51935	0.333583	-0.29338	0.56157	-1.33832	0.861552	-0.719096	-0.354847	-0.0998732	-0.29338	0.229089	-0.238384	1.13857	-1.09948	0.00998892	-0.542175	-0.898345	-0.0321457	-1.33832	2.37702	1.19487	-0.473542	1.54427	1.44818	-0.502368	-0.578364	-0.388375	-0.974862	-0.185283	0.695075	-0.247948	0.700586	-0.144103	0.751558	-0.958342	-0.62179	-0.000797545	-0.502368
CpG_10:102742463	-0.100099	-0.293712	-1.2295	-0.351078	-0.551861	0.555683	-0.716138	0.545274	-0.621363	-0.318694	-0.901612	-0.732566	0.170958	-0.351078	-0.551861	-0.0272346	0.0881346	0.464603	-0.932292	-0.250687	-1.35499	0.577543	-1.40783	1.30402	0.494324	0.494324	-0.853035	-0.888056	0.0187852	-1.88337	2.45988	1.30402	-0.351078	1.83602	0.652837	-1.49841	-0.602057	-0.318694	0.0327716	0.351662	-0.476567	0.140199	-0.38245	-1.15421	-0.551861	0.105247	0.0504878	-0.00189038	0.652837
CpG_10:103154205	-0.835659	-1.29653	-1.7258	1.62787	-0.742072	0.655242	-0.449611	0.781163	-0.188767	-0.855807	-1.91192	0.295469	-0.220728	0.252296	-0.119655	0.977599	-0.441009	-1.56096	-0.560544	-0.923872	0.991031	1.80652	0.0256386	-0.654333	-1.50763	0.511333	0.334717	1.15893	-0.956543	-0.110356	-0.614915	0.727197	1.75021	-0.855807	0.961832	1.46114	-0.560544	-0.0499139	0.511333	-0.13626	-0.489492	1.42558	-0.560544	-0.707665	1.15893	0.377348	-0.352124	-0.352124	0.319454
CpG_10:12575069	0.573169	1.32258	0.213948	1.33306	0.282622	-0.516883	0.49718	0.573169	-0.0854038	0.932391	0.213948	0.696652	-0.543542	1.18108	2.3118	1.112	1.13766	-0.229467	2.25253	0.622562	0.25885	-0.882624	-0.0195465	0.968313	-1.31665	-0.570668	-1.15559	-1.76177	0.474383	0.0532432	0.725148	0.0633063	0.652198	-0.785138	-0.0854038	1.18108	-1.32656	0.805607	-1.49236	0.481275	2.54889	-0.118332	-0.258712	-0.684107	0.393558	-0.41469	-1.34081	0.0792395	0.573169
CpG_10:13671949	-1.55032	-0.135384	-0.0696749	0.725634	0.459129	0.231815	0.725634	2.54251	-0.354415	1.15471	0.201506	0.523534	-0.603563	-0.29285	2.59117	-1.75503	0.523534	0.673814	2.2859	-0.29285	-0.0205817	-1.27982	-0.901117	-1.60185	-1.4301	-0.035506	1.07742	-0.313738	0.784546	-1.38386	0.352526	-0.152724	-0.738815	-1.02936	-1.49338	0.974373	0.0726953	0.387234	1.52925	0.298115	-1.02936	-0.750576	-0.337158	-0.313738	0.868293	-0.227864	-0.337158	-0.551543	-1.33392
CpG_10:1496328	4.60802	-0.283164	-0.0966357	-0.263529	0.107244	-1.40233	-0.931958	0.0596447	0.761394	-0.346856	1.68871	-0.16085	0.400773	-0.951557	-0.232751	0.0729354	-0.610726	1.00181	0.610436	0.305873	0.626161	1.41992	-1.1902	-0.118766	0.143186	-0.519179	-0.243194	-0.263529	0.107244	1.97849	0.0796718	-0.219045	0.439137	-1.40233	-0.842749	0.439137	-0.57013	0.506838	-0.0737287	-1.22498	-0.88716	-0.521747	-0.16085	0.0898926	-0.32047	-0.0212307	-0.140159	-0.292729	-1.08414
CpG_10:1496351	2.45668	-0.708714	-0.21894	0.227872	-0.0329012	-0.622283	-0.962671	1.05624	0.998075	0.294726	2.04335	-0.307259	2.45668	-1.62024	0.0325662	2.2893	0.525677	1.14154	0.187307	-0.519678	0.549734	2.31389	-0.52945	-0.570359	-1.45778	-0.855313	-1.00025	0.477056	-0.0329012	1.93063	-0.0690999	-1.56388	-0.403039	-0.40684	-0.708714	0.201363	-1.2864	-1.27211	0.643178	-1.2257	-0.487525	-0.25311	-0.462488	-0.0556814	-0.310364	-0.201572	0.232096	1.14154	-1.72784
CpG_10:15629051	2.34505	-1.33179	0.54358	1.43376	0.580392	2.37958	-0.0893294	0.0472986	0.277583	-1.27095	2.67739	0.0936545	0.479954	0.189264	-0.658947	0.128421	-0.131731	0.209544	1.6234	0.919369	-0.818012	-1.20075	0.554316	-0.323549	0.696281	1.57432	-0.462616	-0.358316	-0.735956	-1.78678	-1.05098	-1.12789	0.76118	0.912609	1.69925	-0.601684	0.0213393	-0.247694	-0.601684	0.218084	-0.212295	-1.22973	1.34526	1.97331	-0.487158	-0.723368	-0.976097	0.0472986	-1.14683
CpG_10:20558293	2.26632	-0.41817	-0.908884	-0.984379	-1.63429	-0.520878	-0.41817	-1.0781	-0.671988	0.465115	0.229572	0.601005	-0.984379	-1.00147	-0.671988	0.00922577	0.407665	-1.28636	-0.0501348	-0.0307645	-1.25371	0.669935	1.26941	0.465115	-0.477056	-0.504767	0.685936	-1.01793	0.188006	-1.45412	0.769041	0.41893	-0.851153	0.188006	0.114307	0.407665	-0.477056	0.0725437	-0.145551	1.88726	2.26632	0.114307	0.465115	-1.5104	-0.682401	-0.76868	0.880778	0.0725437	-1.15424
CpG_10:20558334	1.00051	-0.924586	0.256273	-1.41769	-1.17396	0.6682	0.509314	-1.33178	0.0643107	0.559922	0.365428	0.606638	-1.10626	0.227627	0.343529	-0.413062	0.466112	-0.171951	0.256273	-0.303081	-0.878993	0.234269	1.25609	0.222534	-0.695162	0.524199	1.0154	0.0126036	-0.428427	-0.287297	0.892957	2.11191	-1.38105	-0.666583	0.159364	-0.718861	-0.371269	1.14794	-0.287297	0.533186	0.524199	-0.185203	0.559922	-1.71908	1.28141	0.569562	-0.19027	-0.587198	-0.249809
CpG_10:20558349	2.51659	-0.61391	-1.22328	-0.395162	-0.737551	-0.831206	-0.512349	-0.627919	-0.291714	-0.451411	0.0313063	0.91733	-1.14516	-0.805537	-0.627919	0.18548	0.921903	-1.39516	0.0970228	-0.335952	0.780507	0.900285	0.6841	1.25483	-0.69516	-0.351044	-0.817034	1.32705	-0.351044	-0.117386	0.18548	1.56071	-1.78486	-0.0642814	0.051644	0.208493	-0.305162	-0.0915922	-0.478495	1.402	1.94306	-1.19303	0.0360856	-1.70161	1.35483	0.372691	0.796007	-0.69516	-0.817034
CpG_10:20804464	-0.978866	0.354695	-0.694457	-0.855335	-0.705949	-0.254677	0.372953	0.0876666	0.2208	1.04134	-0.753625	0.327307	-1.02045	1.49654	-0.425849	-0.631255	0.00778636	-0.614487	0.402402	0.43001	-0.399515	0.829411	1.18806	1.46845	0.493074	-0.74863	-0.866005	0.00778636	-0.768193	-1.27427	1.59508	-0.9228	-1.13067	0.11212	-0.250502	-0.115351	-0.820861	0.601182	-1.24221	1.56321	-0.866005	-0.260199	-0.705949	-0.705949	-0.504851	0.726941	0.307745	-0.866005	-0.399515
CpG_10:20854601	-1.23625	0.0358388	0.249559	-0.787612	-0.189244	-0.22293	0.477737	1.58845	-0.385984	0.609112	-1.3558	0.684183	-0.580178	2.11054	1.30978	0.433945	0.0836115	-0.441889	2.56097	-0.507576	-1.17759	-0.25421	1.25826	-1.43853	-0.266722	0.230263	-0.366817	0.765341	-0.0180982	0.214987	1.37715	-0.919616	-1.15202	-1.49289	-0.519168	0.0836115	1.50246	1.03608	-0.441889	0.477737	0.700503	-0.239773	-0.319679	-0.889123	-0.570059	-0.272372	0.00670908	2.3239	-0.0376577
CpG_10:21520040	0.646226	-2.04758	1.28006	0.256173	1.28006	0.675037	0.122622	-0.535016	1.28006	0.876713	0.675037	-0.799715	0.59747	0.540587	-0.317206	1.28006	0.256173	-1.87244	0.294095	-0.767718	-0.19889	0.362092	0.864108	-1.21567	1.28006	-2.04758	-1.61354	-0.535016	-0.33334	-1.14004	-4.47586	0.0243484	-0.383759	0.614535	-0.0509945	-0.736691	-0.0509945	0.74764	1.28006	-0.691874	1.28006	-2.15492	-0.19889	-0.437431	0.256173	-0.535016	-0.799715	-0.19889	1.28006
CpG_10:21800005	1.45245	-0.10786	-1.81849	-0.0946939	0.793009	-0.965488	0.573197	-0.772483	-1.11203	0.912907	-0.282668	-0.117641	0.0919865	0.966382	0.573197	0.945922	0.836972	-0.104947	0.601378	0.387202	1.19945	0.653616	0.573197	0.153556	-1.31091	1.35099	-1.46007	0.353385	-0.415958	0.133573	-0.972816	0.478992	-0.740792	-3.58695	0.0603019	0.609166	0.717645	-0.763994	-3.16361	-0.985471	1.67226	-1.96873	-0.515397	-2.20586	-0.117641	-2.08653	0.40117	-0.0559207	-1.11203
CpG_10:2406455	-0.305893	-0.655999	1.13829	-0.200305	0.0275414	-0.456633	-0.883845	-0.843637	1.04892	-0.456633	1.23798	0.0275414	-0.317681	-0.655999	0.407286	0.861127	2.14887	1.19757	2.17943	-0.095619	-0.124356	-0.0124317	-1.32364	0.0831138	-1.18764	-1.31273	1.94625	0.407286	1.03275	0.321537	-1.11169	0.349499	1.16678	-0.103909	-1.55748	0.881967	-1.05473	0.0642909	-1.07819	-0.0643322	-0.478785	0.998	0.976903	0.876382	0.530924	-1.62546	-0.450202	1.88407	0.202808
CpG_10:2406459	0.610176	-0.0759951	0.426381	-0.650139	-0.291299	0.426381	-0.93721	0.574138	-0.00670188	-0.327183	2.62427	0.78522	0.045793	0.928756	2.10097	0.120054	-0.00670188	2.25937	0.147283	-0.184617	0.928756	0.20604	-0.917182	-0.61513	-1.58312	-0.903437	1.35181	0.984576	0.278623	0.507409	0.0675408	0.535593	0.78522	-1.08075	-0.338104	0.78522	-0.578371	1.47975	-0.0168921	-0.650139	0.147283	-0.410912	0.0675408	0.278623	-0.449856	-0.903437	-0.789044	1.6358	-0.539726
CpG_10:26339532	1.47816	-0.9893	0.0661155	0.294912	-1.14107	1.30925	3.15347	-0.856802	-0.561229	1.60127	1.05817	1.11862	0.341441	-0.00197585	-2.11412	0.794328	0.556511	-1.58554	-0.9893	-0.112635	-1.79312	-0.257074	0.401929	-0.370976	-0.868324	-1.04608	2.44786	0.799424	-0.194312	-0.0618137	-0.283303	0.621597	0.223567	-0.181489	0.00818529	-1.2518	-0.331628	-0.793352	-0.525557	-0.390543	0.223567	0.10682	0.00443534	1.22531	-0.899543	-0.187575	-1.42864	1.79316	-0.0618137
CpG_10:2919396	1.39508	-1.43132	-0.676698	-1.32106	-0.203674	0.0111257	-1.10534	-0.275933	-0.749726	2.27486	-0.592435	0.0170699	2.17804	-0.494127	-1.04184	0.6751	1.72554	-1.17071	-0.0681297	0.834985	-0.698606	-0.640782	1.32769	-0.271868	0.737393	0.319141	2.4104	-0.14064	-0.895782	0.667685	0.351314	-0.470014	-0.0232878	-0.287999	-0.462957	-0.90405	-0.334378	-1.00532	-1.61876	-1.2693	2.22855	-0.221297	-0.0681297	-1.52071	4.04495	0.300301	1.76694	-0.185646	-0.592435
CpG_10:2919405	1.34851	-1.17481	-0.965385	-1.06321	-0.256307	-0.256307	-0.00126343	-0.573269	-0.31246	2.79201	-0.325727	0.42054	2.9488	-0.0414351	-0.595805	-0.0335717	0.52266	-0.606675	-0.657401	0.653375	-1.05408	-0.24743	1.28748	0.167458	1.30249	-0.108631	3.18399	-0.694097	-1.07626	0.244149	0.748897	-0.348256	-0.0219836	-0.768673	-0.194676	-0.934005	0.258848	-1.05408	-1.20931	-1.13806	2.02339	-0.298895	-0.441813	-1.13806	4.50185	1.20715	1.16681	0.353633	-0.126723
CpG_10:29475744	1.0312	-0.43123	1.21617	1.563	0.765305	-0.891436	0.303484	0.0673261	0.596098	-0.43123	-1.0295	0.596098	1.16415	0.708327	-1.67762	1.563	0.737799	1.07955	-0.277828	-1.62777	0.0673261	-0.830076	0.33578	-0.652811	-0.260297	-1.68685	0.233512	-0.43123	-0.20965	0.0289756	-0.670538	0.0435853	0.286691	-2.06287	1.06444	-0.116353	-0.652811	0.233512	-2.11865	0.565883	1.14316	-1.90522	-1.09597	1.563	1.563	0.195526	0.924843	1.06444	1.0312
CpG_10:36319130	-0.16672	-1.52366	-0.595283	-0.624907	-1.169	-0.743034	0.29433	-1.1808	-0.367177	1.71449	-0.667862	1.26511	-0.0664921	0.872382	-0.690992	-0.208922	0.371649	-0.48095	0.049156	0.0417546	0.0155129	1.26511	-0.135881	1.5121	-0.852153	1.26511	-0.184152	0.360797	-0.544051	-0.824219	0.457959	0.902382	-2.10256	0.61907	1.4076	0.159022	0.0155129	-1.06607	0.29433	0.41923	0.234193	-0.567634	0.170891	-0.367177	0.729439	-1.74174	-0.090872	0.577833	0.577833
CpG_10:47902409	-0.213078	-0.582738	-0.605574	0.641177	-1.45785	-1.06733	2.04595	1.16272	1.17602	0.828146	-1.26925	-1.18123	-0.119386	-0.659919	3.17547	0.418328	0.820716	0.310678	0.982879	0.255384	-0.213078	-0.470436	1.20538	1.15024	-0.839532	-1.18123	1.5296	-0.0352535	0.245522	-0.291577	-0.966088	0.809622	-0.91957	1.32458	2.1633	1.66628	-0.725631	-0.91957	-0.685898	-0.0602113	-0.0702354	1.57037	-0.51354	-0.60034	-0.151281	-0.746552	-2.14939	-0.0194469	-0.383929
CpG_10:4971773	0.485556	-1.02749	-0.106505	-0.198603	-0.307447	-1.46736	0.338108	1.06339	0.26486	1.81384	0.607728	-0.348263	-1.64148	-1.99452	0.664551	1.5308	-0.503792	1.4857	1.34076	0.20049	-0.369643	-0.0805615	1.26058	-1.18766	-1.04668	-1.34146	0.507484	-0.566997	-1.16227	-0.198603	0.422208	0.20049	1.1794	-0.507578	0.33134	0.549696	-2.02974	1.21636	1.42847	-0.216473	-0.413499	-1.0538	0.20049	-0.674235	0.291193	0.0831096	0.563302	0.449923	-0.314469
CpG_10:4971782	2.9168	-1.39938	-0.647185	-0.513461	0.177953	0.0151981	0.692938	2.38194	0.0403075	0.97991	-0.77511	-0.29616	-0.563608	-1.27402	0.128337	-0.006424	0.419658	1.95789	0.821392	1.17063	-0.109901	0.401654	0.763186	0.780901	-2.36053	-0.533216	0.439323	0.105013	0.276245	1.00765	0.476469	0.174661	0.540247	-0.169984	0.0885713	0.844674	-2.13683	0.177953	0.439323	-1.54159	1.10794	-0.109901	-0.138122	1.73993	0.948387	-0.0277281	-0.36389	-1.27402	-0.380276
CpG_10:4971786	1.04781	0.632041	-0.877034	0.660785	1.76483	-1.91312	-0.11878	2.51401	0.847623	0.251332	-0.181892	1.54826	-0.44587	0.287109	-1.10766	0.847623	0.2981	0.942625	0.0468891	1.54826	0.3138	-1.28391	0.847623	0.116518	-1.48785	-1.19061	-0.158427	0.847623	-0.382773	-0.553661	-1.02076	0.380528	1.79944	-0.598864	0.755735	-0.833918	-1.13066	0.541888	-1.3082	-1.24385	-1.3082	0.207036	-2.03987	-0.611248	0.592844	-0.800946	-0.0986988	-0.553661	1.75168
CpG_10:4971881	-0.107012	-0.712115	1.22421	-0.363017	1.24501	0.130707	-1.10543	0.159233	-0.258288	-0.53644	1.10319	-0.498549	0.404998	-0.58245	-1.35504	-0.282174	0.130707	-0.107012	1.20044	0.632558	0.558601	0.696314	-1.43824	1.55702	-1.35504	0.471782	1.85067	1.17301	-0.639503	-0.240135	0.429772	0.688829	-0.225872	0.933008	0.558601	0.342726	-1.43824	1.55702	1.55702	-0.363017	-1.77104	0.130707	-0.204897	-2.12137	0.447665	-0.627022	0.342726	2.01085	0.195539
CpG_10:51261221	1.00431	-0.359748	0.178335	0.734211	1.49854	-0.180254	-0.291224	-0.721654	0.484369	-1.10837	1.31136	0.144586	-1.22064	-0.291224	-2.31736	0.0517742	-0.0301182	-0.248498	0.825202	-0.159161	0.734211	-0.721654	0.476337	0.853327	-2.52838	-0.265738	-0.63804	0.515831	1.40359	2.06269	-2.99774	-0.558827	0.818007	-0.990165	1.06178	0.91142	-0.810045	0.42302	-0.721654	0.320439	0.377307	-0.648244	-0.057912	0.109781	1.25832	0.216439	-2.4011	0.451823	-0.344372
CpG_10:5450696	3.61921	-0.482685	-0.178228	1.02254	0.989434	-0.528108	0.0293564	-0.450682	-0.623496	0.294205	2.06952	-0.130657	-0.717371	0.419388	0.309379	0.140135	-0.0271187	0.485393	0.332539	1.00826	-0.337732	-0.296708	1.73007	-1.8908	-0.201062	-1.01073	0.221372	0.221372	0.221372	-0.069962	0.824849	-0.350674	-0.482685	0.372241	-0.240665	0.00473903	-1.16246	-0.266052	-0.187435	0.27553	-0.266052	-0.690702	-0.424014	0.432589	0.817113	-0.345308	-0.683844	0.0293564	-0.972464
CpG_10:56208971	0.372294	-0.208627	-0.015759	1.12962	0.933689	0.506211	1.01406	0.0989194	0.352193	-1.81872	0.342836	-1.4569	-1.11464	0.066546	0.9936	-1.08885	-0.857149	0.595725	1.2543	-1.37291	0.142855	0.406466	1.28055	0.91243	0.446581	-1.94207	1.65002	1.27319	0.0305757	-1.96031	-0.202084	-0.219611	0.916346	-0.0548539	1.32911	0.294631	1.35887	-0.82372	0.329579	-1.7848	-0.0548539	0.18376	1.14458	0.477438	-0.0548539	0.714012	1.50768	0.552146	-1.52269
CpG_10:56209015	0.6336	-0.144032	-0.180135	0.50567	1.17094	0.752393	0.761419	-0.296178	0.912036	-1.90713	0.72687	-1.54492	-1.83819	0.624703	0.326236	-0.217482	-1.28843	0.93269	0.999115	-0.94823	0.290669	0.616695	1.50555	1.10258	0.199949	-1.95595	1.48988	1.01781	-0.380703	-1.98301	-0.538963	0.111355	1.02509	-0.549754	0.920986	0.187922	1.10258	-1.29098	0.084186	-2.11022	0.0298483	0.72687	1.34699	-0.120625	-0.296178	0.69862	0.98755	0.544626	-0.503649
CpG_10:5640275	0.584775	0.0300201	0.188346	-0.0623367	0.728278	-0.106575	1.53685	0.0913076	0.0769315	-0.212746	0.457371	-0.272368	1.99326	0.837172	-0.814385	0.255195	0.867615	0.52259	-0.413292	-2.44846	-0.489175	-1.14863	0.789985	1.73802	-0.814385	0.0450988	0.365299	0.689711	-0.0555615	1.66857	-1.12292	0.365299	1.19108	1.50773	0.111213	-0.279595	-2.7143	-0.814385	0.365299	0.452223	0.837172	1.03681	1.65388	1.45266	1.05738	0.308674	-0.974822	0.388892	-0.368727
CpG_10:57016452	1.22777	-0.088415	-0.185292	0.798405	1.29057	-0.64266	1.38478	0.478969	-0.167274	-0.384167	0.176507	-0.362558	0.85298	-1.04723	-0.694607	0.609873	1.58664	0.672208	0.285729	-0.399392	-0.11945	-1.20584	1.0452	-0.580516	-0.305356	-2.22638	0.913757	0.137958	0.913757	-0.285205	-1.07799	-0.245679	0.760994	-0.362558	0.137958	0.399916	-0.100749	-1.66814	-2.22638	0.0293914	1.00348	-0.734816	-1.05796	1.37205	1.72122	-0.132956	1.1231	1.72122	-0.432017
CpG_10:62468971	1.3813	0.493913	0.977944	0.531674	0.223838	-1.44221	-0.282553	0.223838	0.272066	-2.27918	0.965339	-0.433812	1.3813	0.430528	1.3813	0.922308	0.133411	0.407338	0.951921	-0.837171	-0.698517	0.0502183	-0.765608	-0.615324	0.0502183	-2.53365	0.71576	-0.0198388	0.641811	-0.96767	-1.75066	0.330447	1.3813	-1.64389	0.680732	0.951921	1.3813	0.977944	-0.720409	0.395314	1.3813	-0.520246	0.905915	0.776264	0.171226	-0.720409	0.00431884	1.3813	-1.28087
CpG_10:67833030	0.237972	1.14205	-0.329211	0.444339	0.728982	-1.60073	-1.60786	0.947209	0.510755	-0.89213	-0.251054	0.633508	1.38366	0.846489	0.0540021	1.42458	0.270261	0.916033	-0.481183	0.148417	0.719494	0.413766	0.0621786	1.01221	-0.246357	-0.157563	1.21739	-0.844546	0.820867	0.947209	0.043674	-0.711313	0.870829	-1.15804	0.695036	0.690013	-0.413498	-0.0412294	-0.603593	0.433031	-0.289409	-0.205028	1.07558	0.52857	0.47361	-3.31116	0.487784	1.43657	-0.440089
CpG_10:73370208	1.29255	-2.73844	-0.805478	-0.875159	0.241197	-0.219073	-2.08374	0.778178	0.580343	-0.496945	-0.195454	0.827828	-0.140342	0.883152	0.071624	1.05914	0.919489	-1.22975	0.334755	0.725692	-0.691455	-0.584788	0.929464	0.0865863	-1.79368	0.498948	-0.805478	1.19807	-0.691455	-1.59328	-0.294654	0.504576	-1.98537	0.908549	0.281097	1.29255	0.210366	0.291611	-0.190444	-0.559188	1.24694	0.510972	0.874865	-1.26653	-1.09471	-1.35279	-0.547686	-0.219073	-0.496945
CpG_10:76284115	-1.25392	-0.880768	-1.02424	0.422093	-0.855865	-1.01837	-0.929191	-0.589721	0.725587	0.170692	0.00774605	1.35638	1.70704	1.32612	-0.864492	-0.589721	-0.644036	-0.415912	0.170692	-1.29582	-0.415912	0.170692	-1.72714	0.288012	0.170692	0.496583	-1.34639	1.14836	-1.58912	-0.876815	0.170692	0.626939	-1.47913	0.310359	1.53943	0.607524	0.408504	-0.562563	-1.78465	0.54672	0.903946	0.354005	-0.739556	-0.280542	-1.29582	0.903946	1.21144	-1.78465	0.0954859
CpG_10:76284125	-1.57379	-0.405973	-0.809663	-0.0733224	-0.378105	-0.382541	-1.28073	-0.3234	1.03682	0.770691	-0.688098	1.53888	1.39589	1.46693	-1.35313	-0.3234	-0.505749	0.114236	0.0673465	-0.505749	-0.410928	-0.3234	-0.966984	-0.148346	0.536243	0.405994	-2.05886	1.86478	-2.07395	-0.870446	0.975833	-0.0855545	-1.69101	0.614392	0.989509	0.840527	-0.0277001	-0.460162	-1.41749	0.349887	0.770691	0.360407	-0.927037	-0.491722	-1.80824	0.497168	1.51185	-1.05279	-0.3234
CpG_10:76882681	1.01376	0.183234	0.344351	0.146715	-0.0823635	-2.78288	1.82662	0.77668	-0.693239	1.49506	-0.693239	1.12666	1.43289	0.607334	0.146715	0.0267214	0.361586	1.54664	1.30165	0.361586	-0.0399416	-0.732611	0.426699	-0.58601	-0.111732	1.4861	0.200905	0.857444	0.500379	0.89334	-1.64905	0.566691	0.654593	-0.631779	0.638008	-0.308853	-0.693239	0.0267214	-0.434791	-0.861229	0.566691	-1.59014	-0.273262	0.426699	-1.86098	-2.1521	0.881674	0.77668	-0.693239
CpG_10:781528	-0.027064	0.05483	-1.1438	0.377018	0.0910523	0.722837	-0.0124401	0.211793	-1.58754	-0.929759	0.17529	0.996611	0.628728	0.996611	0.996611	0.52572	0.228855	0.729059	0.484773	-0.573024	0.05483	0.996611	0.398021	-0.594235	-2.18508	0.354488	0.360272	0.495664	0.23711	-1.35784	-0.242575	0.590671	-1.08085	-1.94645	0.996611	0.449064	-1.35784	-0.11398	0.576173	0.590671	-0.0984832	0.260845	0.996611	-0.529423	-0.311418	-0.64603	-0.64603	-0.180615	-3.0784
CpG_10:8030697	0.294608	0.285024	1.10719	-0.912656	0.37882	-0.969155	0.91867	-0.713732	-0.11696	1.30713	0.912438	-0.273378	0.600836	1.00377	-0.100267	1.53564	-0.58799	-1.98217	0.294608	-0.100267	-0.178167	1.40034	0.879289	0.612821	-0.223267	0.151411	-0.392393	1.08199	-2.47718	-0.0879666	0.850118	-0.699761	-1.78486	-1.51113	-0.135322	0.0896155	-0.62044	0.48099	-1.21869	0.701896	0.773948	-0.629169	0.657837	-0.178167	-0.649464	-0.851448	-1.92923	0.41794	0.507356
CpG_10:8031042	0.443043	0.612054	-0.128994	-0.172518	0.274032	-0.512861	0.218314	-2.02897	0.592138	1.3341	0.91198	-0.105159	0.784065	1.3141	-0.216645	1.28521	0.0488958	-1.67609	0.521468	-0.16161	-0.0268443	1.20576	0.270699	1.44411	-0.326483	0.379853	-0.558021	1.44411	-0.73508	-0.401173	0.278847	-0.216645	-1.54043	-1.18726	0.664057	-0.565752	-1.4978	1.20576	-0.911338	0.395373	-0.87128	0.0432011	0.427153	-1.2254	-0.90271	-0.950465	-0.918653	-0.84404	-0.545586
CpG_10:8031058	0.0944242	0.803004	-0.822561	-0.523544	0.219468	-0.299719	0.814913	-2.67837	0.819558	1.11722	0.759061	-0.313125	0.999654	1.19203	-0.304908	1.4699	0.127972	-2.00353	0.878299	-0.889593	0.596583	1.08783	0.529405	1.4699	-0.567843	0.332556	-0.66973	1.06235	-0.567843	-0.502109	0.564238	-0.995112	-1.05513	-0.975392	0.497342	-0.0171011	-1.49938	0.960466	-1.04731	0.45103	-0.567843	-0.0272168	0.111405	-0.975392	-0.0975942	-1.08913	-1.05513	-0.730863	-0.390648
CpG_10:8031077	0.359989	0.730045	0.359989	-0.122137	0.066497	-0.578246	0.339937	-2.06633	-0.0909734	1.23458	1.0814	-0.0611083	0.910655	1.21494	-0.287505	1.34255	-0.0268728	-1.84758	0.618081	-0.627497	0.380041	1.22558	0.334795	1.34255	-0.127949	0.167394	-0.34184	1.1554	-1.06372	-0.649739	0.198828	-0.740298	-1.83094	-1.35247	0.576918	-0.326665	-1.70539	0.991635	-0.804222	0.687509	-0.395313	0.425875	0.718702	-1.09046	-0.241065	-0.877189	-1.09859	-0.678718	0.121978
CpG_10:82341426	1.06708	1.70141	-1.59199	-0.729732	-0.609378	0.0783574	-0.352624	-0.754873	-0.738783	0.297163	0.451874	0.46624	0.479616	0.229944	-0.133215	-0.0264758	1.34779	-0.352624	-0.259797	-0.0719848	-1.26809	1.9189	-0.00783879	1.21615	-0.835322	1.62989	0.492099	-0.562493	-0.835322	-1.12055	-1.31802	-0.247689	0.0783574	-1.5069	2.49969	-1.76049	1.57817	-1.40853	-0.133215	-0.697408	0.998933	-1.06247	-0.0509369	-1.93068	0.854123	0.371424	0.311087	2.06087	-0.352624
CpG_10:82388522	1.78965	-1.24004	-0.102582	0.601249	0.137549	-0.114588	-0.447117	-2.31712	-0.0625599	-0.493651	0.55232	-0.270673	0.755027	1.12906	0.0860923	2.01857	0.7829	-1.20718	0.457723	1.33046	-1.51091	-0.718569	-0.235988	0.83611	0.978006	0.0414966	0.335303	-0.582843	0.457723	0.110868	-1.62341	0.509751	1.36822	-1.27655	1.82532	-0.192631	-1.40434	-1.05583	-0.299052	0.398262	1.40369	-0.582843	0.160418	0.927656	0.717864	-0.895012	-1.62341	1.09807	1.06016
CpG_10:82388530	1.39084	-0.0864264	-0.517633	-0.0523148	-0.276664	-0.770649	0.257656	-0.892472	-0.196342	0.46001	0.183366	0.482385	0.997025	1.08364	0.325756	1.631	0.325756	-1.0317	0.499789	0.881538	-2.17185	-0.831939	-0.660429	0.752927	0.24332	0.639015	0.0493513	0.325756	0.847854	-0.892472	-2.51678	0.325756	1.30469	-0.544407	1.17603	0.325756	-1.40541	-0.576049	1.03771	0.281005	1.32249	-0.569269	0.997025	0.679435	1.07485	-1.24054	-1.76264	0.44624	0.408193
CpG_10:83136467	1.66518	0.329046	0.870724	1.66518	1.66518	-2.25415	0.195433	0.118077	-0.172005	0.783333	0.195433	-0.211094	0.68535	1.42023	1.66518	0.251962	-1.14463	-0.580269	1.17527	-0.401654	0.479901	-0.268699	-0.434461	-0.478203	0.287292	1.43554	-0.784401	-2.1359	-0.172005	-0.00498787	-0.462088	-0.696916	-1.0906	-0.595972	1.44249	0.118077	0.405397	0.516941	-1.90989	-0.208028	0.615362	-1.0906	1.19107	0.152205	0.152205	-1.37568	-0.0753109	0.891631	0.329046
CpG_10:83951861	-0.295683	-0.876195	-1.13162	0.00618298	0.145506	1.14896	0.911781	0.552805	0.00618298	-0.540949	-0.876195	0.263873	-0.274121	1.13315	-0.16739	-0.985662	1.57589	-0.455494	1.10711	-0.416429	-0.914508	-1.34143	0.770482	-0.620769	0.247676	1.51551	0.911781	-0.109919	-2.15332	-0.985662	2.57204	0.737016	0.47487	-1.41259	-1.27028	-0.274121	0.43742	0.828768	-0.0843768	0.413702	-0.243185	0.134637	0.289182	-1.41259	-0.311571	-0.650819	1.69308	0.0816495	-1.93438
CpG_10:83951869	-0.965085	-0.768861	0.464549	0.856998	-0.460508	0.883028	1.31252	0.906243	-0.236252	-0.566504	0.156197	0.652569	0.883028	0.97847	-1.07721	-0.834936	1.24571	0.192474	-0.986521	-0.250829	-1.09263	-0.834936	0.608885	-0.460508	1.24571	1.58583	-1.12126	0.618726	-1.07721	-0.0904853	0.920375	0.521351	1.78722	-0.548609	0.711231	-0.834936	0.367638	0.711231	-0.892202	0.109944	-0.648201	0.608885	0.560909	-0.972373	1.15429	-0.279124	0.074574	0.711231	-1.12126
CpG_10:85148299	-0.139212	-0.837413	-0.618941	-1.48433	-1.41446	0.635252	-0.669109	0.635252	1.45048	0.843949	0.961342	-0.669109	1.63861	0.735587	-0.119904	0.37438	0.37438	0.709787	1.47925	1.3806	0.262577	-0.296434	-0.715693	-0.592382	-0.759065	0.709787	0.0981621	-0.167432	-0.906265	-0.906265	-0.952665	-1.58216	-0.506064	1.22814	-1.97347	0.709787	-0.995199	1.73366	0.284078	-0.855446	0.122824	0.872408	-0.995199	-1.56867	0.735587	0.472207	-1.58216	0.542083	-0.408237
CpG_10:87755960	-1.2161	-0.765325	-0.840454	1.48857	-0.628131	1.17038	-0.675169	-1.2161	-0.539935	0.965088	-0.370892	1.10219	-0.695974	2.98081	-1.2161	-1.2161	0.136235	-1.2161	0.207411	-0.695974	-0.628131	-0.267094	0.47432	-0.779866	0.0926113	-0.420611	-0.119613	-0.556427	-1.2161	-1.2161	1.29988	-0.724345	-0.860226	0.77263	-0.464805	0.517664	0.374883	0.587015	-0.314545	0.329426	-0.20185	1.70071	0.887535	-0.0651772	-0.119613	0.344287	-0.420611	2.84091	1.24269
CpG_10:88120839	0.192465	0.133701	-0.427942	-0.52445	1.53668	-0.9775	-0.684612	-0.610974	0.383134	-0.394664	0.789894	-0.459276	0.327732	1.72338	-0.469902	1.65459	0.760751	0.801166	1.32444	-0.10625	-0.703679	-1.24136	-0.0112042	-0.296341	0.664119	-0.443508	-3.24275	0.994277	1.63625	1.41448	-1.48542	-0.145703	0.242251	-1.54381	0.223908	0.116197	0.508751	0.387987	-0.629	0.921531	0.0545966	-0.150739	-0.0226096	1.17533	0.770622	-1.45925	0.26612	0.508751	0.640536
CpG_10:88337829	-0.0733106	-2.47192	0.263354	0.157545	-0.909745	-0.999876	-0.197427	-0.416846	-0.999876	0.7924	-0.75404	-1.74302	0.943555	1.51636	0.834723	1.16416	0.32684	-0.3715	-0.181043	0.943555	-2.76663	-1.64121	0.62174	1.85049	-0.265691	0.820997	-0.591257	0.222659	1.45371	-1.32378	-0.066051	-1.46179	-1.07961	0.873791	0.713438	0.69621	0.194349	-0.406769	0.513955	1.00402	0.762168	0.194349	0.943555	0.477832	0.222659	-1.13706	-0.102908	-0.794736	0.873791
CpG_10:89007104	0.0670657	-0.300525	-1.02268	0.189838	0.0458742	0.0774091	0.284278	0.465289	-0.058689	-0.326632	0.246828	-1.019	0.352157	0.89814	0.465289	0.163605	1.12351	0.32605	-0.604319	0.982462	-2.44556	0.383011	0.465289	1.02	-0.0973115	0.594582	1.07681	-1.20191	-0.933429	-1.11209	-0.258753	-1.70342	-2.97391	1.09186	0.189838	0.82731	0.6463	0.534908	0.107477	1.37034	1.03095	0.239026	1.16148	0.6463	-0.801785	0.712122	0.840555	0.82731	0.43943
CpG_10:89364415	-0.970479	-0.306445	-0.140436	0.106333	0.415332	0.69858	0.468262	0.772611	0.224783	0.154095	0.224783	0.772611	-0.792613	-0.372848	-0.401307	0.224783	0.140501	0.300345	-0.0330191	-0.906218	-0.813208	-1.32203	1.68566	1.68566	2.4161	-1.96653	-0.923048	-0.280905	0.523598	-1.96653	2.01768	-1.18392	0.0878254	-0.0330191	0.438569	0.224783	-1.96653	-0.792613	-0.870874	1.78177	1.32044	2.79719	1.05597	-1.96653	0.523598	0.140501	1.44218	0.468262	-0.140436
CpG_10:89364430	0.317362	-0.65415	-0.756414	-0.0449857	0.798894	0.301608	-0.481437	-0.629862	0.107515	0.223345	-0.918401	0.0259084	-0.973361	0.433943	-1.06496	1.13343	0.541557	1.22187	-0.677009	-1.01768	-0.418942	-0.677009	2.84329	0.705967	1.13343	-1.43136	-0.21003	0.541557	-0.265545	-1.43136	2.06608	-0.973361	-1.43136	0.0773414	0.758097	-1.00389	-1.43136	-0.973361	-1.43136	1.26842	2.41583	0.798894	0.337462	-1.43136	-0.265545	0.541557	0.563478	-0.00647535	-0.362696
CpG_10:90442657	2.11542	-0.468153	0.154131	1.76156	0.47237	-2.01976	-1.07834	-0.123332	0.577326	-1.01038	1.60978	1.25313	2.41792	1.27386	0.552518	0.77579	0.34992	-0.683265	1.54709	-0.458772	0.0966717	-1.06163	1.12665	-0.584138	0.510278	0.552518	-0.117297	-0.228933	-0.030259	-1.53135	-0.398814	-0.166913	0.0405329	-1.37813	1.7247	0.851798	0.522463	-0.334535	-0.946593	0.0386873	0.481477	0.481477	0.0436662	0.275229	1.9268	-2.50331	-1.4102	-0.102893	-0.738576
CpG_10:91503403	1.21647	0.457928	1.35096	0.486811	0.065762	-1.35152	-0.24033	-0.805044	0.457928	0.407864	0.881545	-1.2943	-0.256217	1.22891	0.749967	0.881545	1.23868	0.55991	0.594466	0.818387	0.951204	-0.649543	1.13621	-0.27634	-0.471828	-0.413181	-0.960545	-0.69739	-0.178597	0.407864	-1.64475	-0.681278	0.921018	-0.338541	0.299832	0.207609	-0.302656	-0.69739	-1.16178	-2.41448	-1.1316	-0.663065	0.749967	-0.434234	1.32014	-1.2237	-3.16766	-0.178597	-0.558072
CpG_10:92551079	0.309768	2.05044	1.20818	0.807104	1.82141	1.56692	-0.718812	1.47022	-0.1254	1.50648	-2.47531	-0.48804	0.376717	-0.580809	1.67203	1.67203	0.249745	-0.0383664	0.0724037	-0.436235	1.0834	-1.11442	-0.436235	-1.29701	-1.08277	0.00259058	0.309768	-0.323204	1.04621	-0.36716	0.927427	1.42877	-3.02652	0.00259058	0.889993	0.863619	0.514553	0.599881	-0.436235	0.352224	0.019656	0.392657	0.11636	-0.598409	-1.67957	1.25923	-0.586942	0.536813	-0.718812
CpG_10:92559192	0.500836	-1.09082	-1.5868	0.836864	1.30236	-0.343676	-0.738648	0.0346656	0.131077	0.877827	0.891725	-0.877879	-0.61392	0.339882	-0.61392	-0.208554	-0.484203	0.836864	-2.23538	-1.06793	-0.411237	0.941362	1.41291	1.88064	0.417921	-0.289627	-1.35095	0.647219	0.417921	-0.289627	1.60493	-1.12352	-1.45708	-0.794083	2.34287	-0.249918	0.196812	-0.222532	-0.0385619	1.22374	0.374778	-0.011662	0.912164	1.1002	-0.532847	-0.433757	0.266303	-0.073432	-1.51473
CpG_10:92944101	1.30739	-0.68329	0.0345028	0.169858	0.295405	0.350332	1.33291	1.01915	1.28763	-1.10734	0.400864	1.13238	1.17423	0.309579	-1.46225	0.169858	0.602994	0.4907	-0.632247	-0.655164	0.549802	-0.655164	-0.183068	0.0976686	-0.668471	-1.64652	0.4907	0.43847	-1.02284	-0.407657	-1.97978	-0.994487	1.2527	-0.329915	1.36098	0.388614	0.0587973	-0.128857	-0.1189	0.376113	0.891752	-0.609788	1.01915	1.27676	1.32489	-1.88476	1.3164	1.61365	0.805125
CpG_10:9842995	0.0498729	-0.647348	-0.785444	-0.617755	-1.82946	-1.30714	-0.739412	0.733621	-0.968688	0.499275	1.47474	0.750883	-0.268316	0.588502	0.271859	1.38958	0.185179	-1.2747	1.01388	0.0466774	-1.59101	-0.338661	2.21613	1.53151	-0.379121	0.262467	-0.69075	0.56303	-0.923541	-2.29232	0.898275	-0.94497	0.246648	-1.16521	0.214377	1.28601	0.0498729	-0.894248	-0.639224	0.871717	1.54926	0.750883	1.59127	0.477155	-0.661994	-0.143294	-0.303711	0.585294	0.112185
CpG_10:9843036	-0.384872	-1.16729	-0.727851	-0.825505	-1.76493	-0.976054	-0.644845	0.151032	-0.547567	0.652617	1.34241	0.479257	-0.671752	0.766747	-0.0915763	1.43274	0.000366376	-1.23844	1.19363	-0.26963	-1.7288	-0.0816135	1.99066	1.18182	-0.234888	0.396602	-1.08359	0.755264	-0.28841	-1.99448	0.911604	-1.04354	0.363043	-1.27715	-0.0306038	1.1764	0.143887	-0.825505	-0.241019	0.590474	1.43274	1.14532	0.883435	1.11013	-0.989741	-0.464186	-0.363353	1.18182	0.890759
CpG_10:9843056	-0.140376	-1.30027	-0.0339957	-0.442687	-2.00938	-0.256766	-0.690582	0.388095	-0.924175	1.51793	1.04468	0.548892	-0.432138	0.838803	-0.148312	1.15314	0.400155	-1.08721	1.09572	-0.0231729	-1.68216	0.0239384	1.70816	0.851874	-0.52373	0.17705	-1.23595	0.17705	-0.31539	-1.8134	0.777718	-1.16927	-0.233934	-1.269	0.281166	1.65437	0.875387	-0.532831	-0.588507	0.810186	1.4785	0.413677	1.13601	1.16863	-0.611706	-0.864108	-0.488807	0.46626	0.697629
CpG_10:9843076	-0.942009	-1.92724	-0.542287	-0.525397	-1.13782	-1.55535	-1.93493	-0.0806359	-0.861892	0.730751	1.1966	-0.216658	0.312259	0.463173	-0.102276	1.76597	-0.430172	0.545891	0.258813	0.452038	-2.911	0.510006	1.01239	1.44965	-0.0761099	0.258813	-0.186156	0.00762096	-0.311461	-2.00192	0.780521	0.14621	-0.032041	-0.606405	0.911914	0.842666	0.0995207	-1.08088	0.00762096	1.07349	1.23218	-0.0456623	0.642213	0.139198	-0.822076	0.0578595	0.574265	0.500703	0.484887
CpG_10:99430455	1.78056	-1.97526	0.380271	1.78056	-0.294508	-2.58076	-0.319875	-0.813568	0.737637	0.528787	0.415785	0.254604	0.420117	0.0606389	-1.92941	0.198751	0.992899	-0.406313	-0.103781	-0.198322	-1.02002	0.0422693	0.689344	0.053536	0.380271	-0.844985	-1.04919	-0.213792	-0.319875	0.28126	-0.455562	0.572468	-1.148	-0.4994	2.01394	0.312201	-0.357517	1.06413	-0.0281477	1.59505	-1.38954	-1.38954	1.36048	0.547827	-0.611603	-1.36607	1.46939	0.198751	0.380271
CpG_10:99486669	0.397081	0.336329	0.634565	0.750098	0.843087	-0.386617	0.346843	1.22343	1.01175	-0.535893	-0.0600766	-0.968454	0.919546	-1.56216	0.023891	0.762806	0.723621	1.70324	-1.75425	-1.8234	-0.500907	-0.0475708	0.821584	-0.717	-0.371251	-1.65546	-0.406712	-0.0383073	0.346843	-0.815785	-2.38562	0.0501309	-0.0383073	0.359762	1.26786	-0.303788	0.583675	-1.79839	-0.771592	0.798977	0.100225	-1.06275	0.169922	0.863567	-0.771592	-0.077888	0.944826	1.12981	-2.65063
CpG_10:99552918	1.03479	-0.206385	0.722024	0.763725	-0.170965	0.175138	0.0408983	0.502012	-0.382472	0.453942	0.838501	0.0504092	1.30585	-1.59609	-0.103667	0.150894	1.03479	0.872149	-0.813352	-1.29983	-0.591575	0.99943	0.34671	-0.591575	0.01831	-2.21794	0.221605	1.44138	0.384241	1.33438	-1.21889	-0.448073	0.872149	-0.591575	1.53319	-0.681929	-0.697642	-0.403918	-1.23356	0.588848	0.575162	-0.591575	0.105436	-1.40476	-0.184985	-1.18043	0.872149	1.84797	0.820791
CpG_11:100489467	0.32941	-1.05515	-1.35785	0.0423667	0.520772	-0.531721	1.40205	0.229569	-0.713012	-0.559499	0.759976	0.697028	-1.22063	1.32911	-0.509641	0.520772	-0.448629	-1.35785	1.26496	0.676533	1.95599	0.0742604	-1.11281	0.63625	0.520772	-0.316438	-0.416903	-1.51765	-0.713012	-0.0881076	1.19054	-0.509641	-0.675243	0.825213	0.0423667	-0.316438	0.759976	-0.655848	0.873283	0.394401	-0.883581	0.0423667	-0.595509	0.00556626	0.520772	-1.91475	0.717764	-0.509641	-0.818765
CpG_11:101028491	-1.65101	-0.363039	1.1591	-0.138092	0.328448	-0.697796	-0.0304704	0.0778983	0.0778983	-0.370947	1.12431	-0.138092	-0.543212	0.636524	2.18546	0.359658	-0.0304704	0.883894	-0.401093	0.683664	0.298972	-0.348733	0.416877	-0.0304704	-1.49067	-0.0515581	1.41001	-0.536193	1.67454	-0.290557	0.698454	-1.16239	0.899836	-0.566898	1.6991	-0.0142149	-0.491532	1.4289	2.45075	-1.52185	1.54119	-0.290557	0.458843	-0.665257	-0.755974	-1.4541	-0.853288	-0.0849074	-0.732703
CpG_11:101302437	1.8389	-0.977152	0.412067	0.906106	-1.01353	-1.78031	1.08071	1.08999	-0.048603	0.811098	-1.11405	-0.283019	0.403485	1.35523	-0.994042	0.729994	0.36773	-0.644825	-0.031301	0.441625	1.50859	0.387884	-0.0104365	0.252455	1.24143	1.68617	-0.949333	-0.173178	1.03278	0.146046	-1.7161	0.417496	0.896361	-1.09538	-0.233983	0.724352	0.21093	0.91455	0.505534	-0.385995	0.678088	-0.969524	0.286057	1.8389	0.871557	-1.31278	-0.273986	1.57847	-0.598811
CpG_11:101600343	0.436166	0.627341	-0.799647	-0.0495243	0.849002	-0.264878	0.283682	-0.829185	-1.5066	0.871028	0.19332	0.0167055	-0.413793	0.871028	0.782036	1.1647	-0.0191693	0.0422165	0.563371	-1.29929	0.322837	1.1647	0.517113	0.679011	-1.99229	0.39937	-0.178698	-0.639291	-0.883075	-1.59766	0.603459	-2.25983	-1.51396	0.577355	0.341139	-0.639291	-0.0980939	-1.00009	-0.683292	0.453268	0.840908	-0.178698	0.890181	0.391561	-0.178698	0.0899817	0.877702	0.0167055	-0.557292
CpG_11:10171339	0.599598	-1.58542	-0.0680461	-0.460778	-0.688001	-0.634351	0.885731	-1.1172	0.885731	0.995782	-0.136173	-0.091309	0.706898	2.3164	-1.21819	4.18248	0.112398	-0.0246926	0.170398	0.783541	-0.839484	0.210889	0.170398	-1.05589	-1.1172	-1.0876	0.719375	1.65609	-1.57323	0.365489	-0.749316	1.458	-0.719406	-0.0246926	1.74413	-0.281391	0.170398	0.599598	-0.136173	0.00532135	-1.20304	-0.109515	-0.281391	-0.544935	0.044163	-0.544935	-0.366102	-1.02182	-0.620233
CpG_11:10171403	0.0850765	0.744729	-0.0628454	-1.57905	-0.756548	0.0850765	0.719028	0.0850765	1.19449	-0.469631	0.0850765	-1.67468	0.286788	0.938472	0.36243	3.57181	0.36243	-2.13375	0.426435	1.66995	0.161588	-1.18283	0.384918	1.91802	0.0850765	-0.107865	0.161588	0.719028	-0.136806	-0.175962	-1.02434	0.872403	-0.415949	2.44258	0.668979	-0.426961	-0.654533	0.442952	-0.0856027	0.419421	-0.231899	-0.527014	-0.548875	-0.536196	-0.136806	-1.45104	-0.434224	0.181547	-1.02434
CpG_11:101805697	-1.71371	0.144631	-0.496926	0.207529	-1.11332	-1.7423	-0.634754	1.0881	-0.61623	-0.379517	-4.19532	1.0881	0.616364	1.0881	-1.55361	1.0881	-1.80127	-1.05383	0.392912	-0.232755	0.427671	0.35429	0.207529	-0.0126127	1.0881	-0.997459	-0.673039	0.392912	1.0881	0.427671	0.097458	0.537742	-1.11332	-1.11332	0.207529	-0.169858	0.207529	0.794575	0.559757	0.731111	0.427671	-1.11332	0.580078	0.537742	1.0881	-0.0126127	-0.649866	1.0881	-0.327103
CpG_11:10211339	-0.0875516	-0.0675993	-0.825785	-0.13612	-1.02454	0.990658	0.491291	1.42148	-0.201126	-0.759871	0.769327	0.0424191	1.27235	-0.102316	-0.13612	0.00472764	0.673752	-1.17275	0.132161	-0.481835	-0.887305	2.2892	-0.887305	-0.292616	1.08963	-0.887305	-0.0875516	0.572385	0.162145	1.91623	-0.111624	-0.238554	0.132161	-0.102316	1.4457	-1.14217	-0.689075	0.754035	-2.0417	1.37251	1.85741	-0.230018	-2.42243	-0.725117	-1.90677	0.00472764	-0.13612	0.387027	0.33924
CpG_11:102253007	1.4916	1.01223	-0.872196	-0.481197	-0.836774	-0.266094	-0.965177	-1.53715	-1.35039	-0.515767	1.5198	0.785159	-0.494366	-0.323162	-0.785413	0.000223478	1.25191	-0.573383	1.16361	0.223586	-0.785413	0.889836	0.960867	1.16361	0.732596	0.885336	-1.40009	-0.883466	-0.836774	-1.03432	1.01223	-0.266094	-0.323162	-0.323162	0.45554	0.133382	0.415938	-0.481197	0.097066	0.314962	-0.138262	0.532858	-0.425885	-1.864	0.0651788	-0.53942	0.0192461	-1.38463	0.0534869
CpG_11:102656118	0.313814	-0.785881	-1.11517	-0.599866	-0.321789	0.285565	-0.0513195	-0.771362	-0.455188	1.18302	-0.339445	0.493902	0.54198	-0.0943427	-0.40072	-0.785881	-0.294154	-0.900351	-0.0653172	-0.265039	-1.10938	-0.849205	-0.40072	0.285565	-0.419574	1.43142	-0.161597	-0.964455	0.355011	-1.14074	1.54445	-0.756118	-0.488257	-0.0224103	0.737549	-0.61581	0.134047	-0.161597	-0.0880038	-0.0990565	0.702239	-0.46648	-0.179186	-0.503921	-0.317282	-0.971286	0.753052	-0.528842	-0.443613
CpG_11:102656125	-0.447119	-0.293185	-0.783017	1.1457	-0.672651	1.01633	-0.783017	-1.34924	0.375652	0.0155088	1.2381	0.203163	0.0155088	1.15775	-0.30561	-1.03243	-0.481439	-0.837462	-1.34924	-0.398791	-0.481439	-0.783017	-0.30561	0.129238	0.697886	1.97734	0.598026	1.31202	0.129238	-0.0697882	0.915666	-0.683927	-0.874018	-0.481439	0.680537	-0.806128	-0.542799	-0.37561	0.486113	-0.496274	0.465257	-0.700154	-0.0697882	-0.648911	-0.499903	-0.258561	0.92257	-0.744411	-0.351269
CpG_11:102656167	-0.348217	-0.784614	-1.69559	-1.14623	-0.193762	-0.639966	-1.11392	-0.886926	-0.977479	0.372573	0.878843	0.220693	0.606237	-0.551918	-0.163477	-0.71229	-0.0896727	-0.912572	-0.986361	-0.386831	-0.287778	0.824984	-1.59294	-0.0324421	-0.795741	0.524454	0.446661	-0.538712	0.71973	0.489404	1.29707	-1.60188	-0.71229	-1.27831	0.732969	-1.36321	-0.455868	0.446661	-0.779626	1.02624	-0.593941	-0.886926	1.08731	-1.0663	-0.485884	0.0688117	0.891191	-0.17972	-0.15901
CpG_11:102656179	-0.32831	-0.0644154	-1.3895	-0.302517	-0.858907	0.697511	-0.27939	-0.625962	-0.616536	0.483459	0.0598121	0.349676	-0.31924	0.878991	0.656589	-0.147233	-0.708956	-1.18883	0.532747	-0.0851197	-0.708956	0.38668	-0.366458	0.00183898	-0.854372	1.48014	-0.371448	0.00183898	0.349676	-0.787481	1.05275	-1.04167	-0.0851197	-0.708956	0.732884	-0.963583	-0.757076	0.392094	-0.669844	-0.332788	-0.440861	-0.371448	0.617242	-0.657218	-0.723436	-0.192036	2.93724	-0.678022	-0.0851197
CpG_11:102656185	0.0963153	-0.655848	-1.55284	-0.309148	-0.411395	0.897369	0.784063	-0.54761	-0.286035	0.282909	-0.655848	0.231704	-0.485165	0.550066	0.388331	-0.814339	-0.679966	-0.997214	0.0740468	-0.873774	-0.679966	0.571618	-0.394803	0.67548	0.282909	1.47982	-0.304074	0.231704	-0.378488	-1.18923	2.05874	-0.933208	-0.873774	-1.33116	0.0963153	-0.950189	-0.55499	0.548301	-0.0437428	0.762551	-0.55499	-0.54761	-0.0371217	-0.539065	-0.915504	-0.128409	1.64421	-0.857564	-0.0179197
CpG_11:102656195	-0.234351	-1.03367	-1.36016	-0.444173	-1.2866	1.81001	0.526848	-0.872297	-1.40908	0.829762	-0.752122	0.184042	-0.1457	0.0619343	-0.520255	-0.892898	-0.580741	-0.714221	-0.570595	-0.787316	-0.773544	0.338148	-0.346355	0.0362268	-0.570595	1.81001	0.25795	-0.259404	0.233314	-1.22589	1.84775	-0.407219	-0.470569	-0.773544	0.216612	-0.28957	-1.20005	-0.00703578	-0.208433	-0.614909	-0.393781	0.425594	-0.543664	-0.648392	-0.982756	0.297933	1.29085	-0.931292	-0.185496
CpG_11:102656240	0.239283	-0.538751	-1.18891	1.1243	-0.299218	0.406403	1.0671	-0.0767937	-1.78204	1.40281	-0.0767937	0.0185312	0.590478	0.523751	-0.3379	-0.934715	-1.0777	-0.846723	-0.137455	-0.934715	-0.156866	0.924114	0.666738	1.1243	-0.41043	0.10519	0.32357	-0.0767937	-1.48548	-1.22069	-0.182152	-0.744065	-0.380099	-1.04541	-0.362768	0.17985	-0.194548	0.276468	-1.18891	0.412539	-0.622743	-0.698047	0.173433	-0.97416	-1.22069	0.276468	-0.538751	-0.797447	-0.477157
CpG_11:102656258	0.363848	0.167508	-1.72535	-0.503974	-1.72535	-0.437083	1.71298	0.673784	-0.647666	2.19493	-0.0190151	-0.0781568	1.14848	0.950904	-1.1787	-0.596348	-0.82728	-0.578583	-1.26815	0.0502652	-0.891942	-0.423148	0.0502652	0.950904	-0.82728	1.08317	0.78925	-0.988934	0.430021	-1.05821	1.12957	-0.557859	-1.56207	-0.879427	2.75218	-0.454235	0.40889	-1.01746	-0.82728	0.358176	-0.0924942	-0.102629	-0.322115	-1.44045	-0.0190151	0.979431	0.167508	-0.503974	0.142638
CpG_11:102656260	0.180336	-1.13484	-1.20339	0.0810057	-0.312178	-0.496567	1.02465	0.281966	-1.20339	0.152804	-0.312178	0.833672	0.281966	1.22517	0.501541	-0.694127	-1.3148	-1.13484	-1.04135	-1.15247	0.864227	0.0220285	0.680892	2.22779	-1.3148	0.660058	-0.579542	-1.78268	0.281966	-1.55351	0.265908	-1.4262	-1.28441	-0.657164	1.31111	-0.723508	1.26056	-0.390814	1.02465	0.579038	-0.798295	-1.32632	0.272683	-0.773151	-0.694127	-0.154904	-0.209345	-0.739961	1.29201
CpG_11:102656295	-0.214773	-0.500139	-0.59464	0.362872	0.0196132	0.665638	1.09456	0.206082	-0.287514	1.27482	0.403521	-0.0178411	0.0196132	0.472624	1.27482	-1.07727	0.403521	-0.500139	-0.538799	-0.445464	-0.0663824	0.749038	0.739167	1.9238	-0.729775	-0.0362279	-1.11675	-0.149307	0.326739	-1.57086	0.439891	-0.748203	-2.04651	-0.911674	-0.0900746	-0.287514	0.850661	-0.612706	1.09456	0.633865	-0.538799	-0.478144	-0.978548	-0.192198	-0.68239	1.09456	0.137739	-0.0663824	-0.287514
CpG_11:102656328	1.20194	0.0300661	-1.27342	-0.561433	1.14734	0.574944	0.517449	-0.816442	-1.61925	0.560946	0.628606	1.07324	1.49316	0.317365	-0.656954	-0.0383385	-0.149496	0.0300661	-0.361706	-0.749747	-0.056124	-0.149496	1.1177	1.71795	-0.803103	-1.21055	0.317365	-0.149496	0.801518	0.183976	-0.763788	-0.668232	-1.77644	-1.4296	0.850922	-0.209351	1.08631	0.26244	1.14734	0.524859	-1.49349	-1.67887	-0.441285	-1.03492	-0.482969	0.811689	0.0300661	-1.17659	-0.305117
CpG_11:102843880	-0.356086	0.325919	0.92862	-0.218832	1.6855	-1.32385	-1.12737	-0.550739	0.435501	0.320722	0.325919	0.435501	-0.139806	0.18894	-0.218832	-1.39609	0.476594	-1.40685	0.271128	-0.30418	1.40724	1.78509	1.67879	-1.78354	-0.522069	0.153717	-1.13779	-0.935989	-0.653473	-1.00864	0.563521	-1.01595	0.541169	-0.356086	-0.953286	-0.586998	0.335335	1.16446	0.554529	0.357639	-0.653473	-0.276784	0.153717	1.80608	-1.39609	0.200968	-0.330596	0.386188	3.00262
CpG_11:102843889	-0.447238	-0.121599	-0.453053	1.56117	-0.923256	0.372774	-0.634819	0.0391063	-0.121599	-1.17311	0.76228	0.360516	0.0391063	0.842633	-1.24344	-0.121599	1.64616	-0.931821	-0.362656	-0.603714	2.68602	1.06466	1.17601	-1.19488	0.618393	-0.500403	-0.87921	-1.11596	-0.839751	-1.63682	0.286345	-1.27231	-0.121599	0.0179609	-0.0674841	-0.0436088	2.6129	0.685421	-0.0301623	0.0179609	1.09373	1.27788	-0.247867	-0.0436088	1.01482	1.43058	0.601575	-0.121599	1.12623
CpG_11:103099087	-0.548421	-1.07309	-0.278112	-0.684633	0.0175413	-0.573764	0.530583	-1.27488	-2.44104	0.904497	-2.19624	0.211058	0.351756	0.655222	-0.112546	0.507214	-0.048981	-0.00357764	-0.725379	-0.185192	0.466116	-0.0549777	0.0930262	0.578522	0.677479	0.904497	-0.251234	0.569943	0.904497	-2.7278	-0.0991644	-0.508063	-1.43055	-0.185192	0.904497	-0.185192	-0.366807	0.235389	0.363516	0.904497	-1.58284	0.226469	0.689021	0.660015	0.530583	0.650236	0.904497	0.904497	0.0569606
CpG_11:103155663	0.650847	0.697406	1.23283	-0.311661	1.23283	-1.99817	0.718	0.203169	-1.55583	0.786644	-0.908864	-1.51293	-0.341946	0.39623	0.340457	0.624394	-0.62628	0.650847	-0.775008	-0.679396	-0.513117	-0.440369	1.23283	-0.775008	-1.55583	-0.17618	0.276716	0.015958	-0.0419882	1.23283	-1.31681	-0.341946	1.23283	1.23283	0.624394	1.23283	-0.613458	0.161983	-0.826492	-0.254458	-0.513117	-3.22903	1.23283	-0.440369	1.23283	-0.998102	0.650847	0.445443	0.203169
CpG_11:103355852	0.127223	0.103561	-0.0673297	-1.93441	-1.3248	-0.684205	0.736257	-1.18601	-0.748265	0.458488	-2.16251	0.684351	-1.79885	-0.142159	0.905433	1.22158	0.333219	0.813415	-0.439269	0.103561	-0.439269	-1.30539	0.627501	-0.0673297	0.471163	1.28127	-1.40488	0.127223	-0.142159	-0.195325	-1.52648	0.0757232	-1.70334	1.30723	-1.17583	1.16834	-1.79885	0.236658	0.719464	0.531293	-0.509496	0.236658	-0.748265	0.419052	1.0823	1.45457	0.783838	-0.466858	1.8782
CpG_11:103651187	1.06423	2.20601	1.28207	1.20287	1.00567	1.45096	0.116137	-0.257841	-1.23614	0.432784	-2.96522	-0.0775594	-0.134648	-0.0231882	0.472191	1.20287	0.679495	0.695909	-1.13779	1.90593	-0.276506	-0.914869	0.534113	-0.49475	-0.859139	0.405504	-1.19172	-1.94677	2.20601	-0.547706	-0.891921	0.7431	0.425075	-1.23614	-1.30498	1.23074	0.116137	-1.48977	-0.215361	-0.640737	0.534113	-0.284053	-0.957043	-0.803409	-0.640737	-0.134648	0.308179	-0.215361	1.62085
CpG_11:103679469	-1.11935	0.579795	-0.605831	0.164448	-1.11935	-1.11935	-0.349071	-1.11935	-1.11935	-0.477451	-0.230567	-0.850649	0.806349	-0.0998631	0.592381	-1.11935	-0.0998631	-0.798401	-0.294051	-0.734211	-0.511235	-0.837541	0.658218	0.531248	-0.807075	-0.674959	0.0360686	-0.758282	0.075911	-1.11935	1.44825	-0.4948	-0.477451	-0.294051	0.531248	-0.156501	1.48966	0.658218	-0.734211	0.213825	-0.72093	1.11695	-0.349071	-0.674959	-0.230567	-0.706701	0.201128	-0.439692	0.213825
CpG_11:103679608	-1.06406	-0.128225	-0.443406	0.409014	-0.753377	-0.960947	-0.686955	-0.421266	-1.08549	-0.808729	0.268506	-0.373821	2.23563	-0.45057	0.206056	-0.540826	-0.165065	-0.808729	-1.4176	-0.321632	-1.4176	-0.882982	-0.153022	0.930904	-1.12139	-0.574548	-0.686955	-1.07511	-0.28384	-1.4176	0.713449	0.952062	-0.808729	-0.243348	1.32232	-0.504294	1.50498	-0.574548	0.0436907	-0.153022	-0.66176	-0.356986	0.409014	-1.20271	1.11156	-0.243348	1.40061	-0.772913	0.690032
CpG_11:103684620	0.922444	-0.238058	-0.528184	0.468334	-1.39856	-0.422683	-0.0134442	2.01701	-0.528184	0.986916	0.986916	-0.444369	0.949643	-0.205822	-0.325096	0.13496	-0.0567295	-0.941767	-1.39856	-1.05228	-0.6318	0.326651	-0.120626	1.92407	-0.65824	0.390548	-0.325096	0.278728	-1.13019	-0.422683	1.88756	-0.528184	-0.227508	-0.392187	0.34894	-0.465113	-0.376213	0.553194	-0.0973913	0.632319	-0.848066	-0.399988	0.172364	-0.146185	0.354035	-0.874919	1.15731	-0.910622	-0.969174
CpG_11:103688588	2.53044	-0.726599	-2.16335	-0.0649087	-0.153062	-1.02825	0.0746662	-1.47063	-0.213789	0.329186	0.893256	0.218894	1.10486	-0.543453	-0.688892	0.813394	0.851277	0.0746662	0.383726	-0.30158	-0.720058	0.0746662	1.09274	0.795805	-1.18151	0.262789	0.0746662	-1.36761	-1.0471	-0.358017	-0.344059	-0.0362781	-0.285903	-0.502245	1.3109	-0.344059	1.19644	0.0746662	-1.92233	0.573916	-0.213789	-0.726599	-2.14722	-0.502245	-0.318682	-0.543453	1.86872	-0.62321	-0.574359
CpG_11:103973877	0.414364	0.27577	-0.888417	-1.75274	0.914653	-1.13789	-1.12557	-0.237841	0.599156	0.691552	-0.451847	-0.835499	0.857864	1.13179	-0.140011	0.27577	-1.20692	-0.395876	1.84295	0.525239	0.599156	-0.451847	-0.863109	0.0817386	-0.490143	0.0518877	0.149228	0.599156	0.363967	0.932973	-0.237841	-1.11619	-0.237841	-0.971574	0.691552	0.104566	0.599156	-0.694386	-0.237841	0.956943	1.96078	-1.22964	1.7751	-0.451847	1.731	-1.14562	-0.694386	-0.35694	0.540359
CpG_11:104100659	-0.559136	0.647119	-1.58128	0.218581	-1.69036	0.818534	0.304289	-1.06703	1.12549	-0.0813959	0.461805	0.818534	1.07566	0.968522	0.395038	-0.511092	-0.935175	0.0606982	-2.28122	1.34349	-1.03132	0.218581	-0.531361	0.578553	-0.935175	-0.872244	-0.845853	0.910834	1.11851	0.449332	-0.0121709	-0.0121709	-1.24284	0.418566	2.55173	-0.209958	-0.531361	-0.548802	-1.69036	0.282405	0.395038	-1.75269	0.763992	-1.18131	0.0606982	-0.548802	0.0881557	2.01844	0.491287
CpG_11:104241227	-0.251954	-2.2299	-0.251954	-0.115294	-1.65273	-1.31383	-0.516965	1.90757	-0.0558463	-0.26863	-0.282853	-0.382419	0.448432	-0.63133	0.529871	1.51697	0.798624	0.979369	-0.943124	-1.84918	-0.943124	-0.69643	0.448432	1.46215	-1.74488	-2.49319	1.48442	-0.46207	1.39243	-1.47763	0.911922	0.475369	0.698569	-0.554393	-0.581547	-0.141368	0.109182	-0.30583	1.66577	0.812357	-0.26863	0.306461	-0.46207	-0.30583	0.350377	-0.251954	0.967235	1.64717	-0.34923
CpG_11:104241882	0.408702	-0.600321	-0.55789	-0.778945	-0.893967	0.0500948	-0.428049	-1.54372	-0.995844	0.946614	0.373838	-0.248745	0.843169	1.24545	0.630195	-0.846424	0.172696	-0.130782	-0.691471	0.397395	-0.00967332	0.770027	0.871903	0.570654	-0.428049	0.470683	0.480132	-0.00967332	0.172696	0.694959	-1.01604	0.664376	-1.89236	-1.29872	0.498354	-0.700479	-1.04254	-0.00967332	-0.973205	-0.333322	-0.104146	0.0500948	-0.41854	-0.885163	0.780592	0.144465	0.908053	0.0832991	-1.24488
CpG_11:104306446	1.10955	0.546602	-1.59261	-0.446839	0.702977	-0.391648	0.265127	-1.61859	0.802488	1.0856	-0.860773	-0.641848	0.330083	-0.247302	1.48485	0.722523	0.802488	-1.46393	1.6292	-1.10913	0.631897	1.19616	-1.19586	-0.535994	-1.77863	-0.326941	0.859352	0.546602	-0.774607	-0.310061	0.405864	-0.338034	0.171302	0.481142	-0.391648	-1.21262	0.37068	-1.14225	-1.14225	-0.391648	-0.600148	-2.13084	0.481142	0.185736	0.622676	-0.157086	1.32848	0.913743	-0.954598
CpG_11:104306455	0.923344	-0.639139	-1.21639	-0.59446	0.958307	0.0842331	1.23801	-2.17491	-0.106474	0.976904	-0.374656	-0.335322	0.729703	0.406968	0.0842331	0.412011	1.03777	-0.964655	1.2138	-0.964655	-0.297181	1.53654	-0.814814	1.2138	-1.5119	-0.85615	1.01658	0.294011	0.127045	-0.554221	1.23801	-1.41418	-0.5451	-0.013338	-0.285963	-1.22688	-0.177989	-1.12199	-0.838789	-0.0656085	-0.615026	-1.71386	-0.159694	0.0842331	0.99138	-0.177989	1.48275	0.813894	-0.754878
CpG_11:104306470	-0.0420165	0.436764	-0.967659	-0.314264	-0.499124	-0.213432	0.472229	-2.85059	-0.992592	0.625409	-0.106297	0.81506	0.709574	-0.0815743	-0.458311	0.53651	0.33198	-0.70319	1.10515	-0.919259	0.254065	0.973289	0.521205	1.10515	-2.97098	-0.272541	1.1198	0.472229	0.0314477	-2.52381	0.729352	0.0314477	-0.899093	-1.60867	0.492396	-1.28478	-0.106297	-1.07051	-0.967659	0.521205	-0.403893	-0.948068	0.3048	0.445858	0.944779	-0.556262	0.929337	0.606381	0.129399
CpG_11:104377067	-1.6646	0.739096	-0.504773	-0.580059	0.124625	-0.619209	-0.257344	-2.39615	-1.67297	0.360474	-0.523231	0.310583	-0.706719	0.909783	-1.36304	-0.300423	-0.218683	-2.52528	0.398669	1.21177	-0.925494	0.62628	0.353497	0.124625	0.496542	0.868459	-0.465312	0.230887	0.398669	-2.60277	0.72332	0.773501	-1.02494	0.152174	0.676501	0.594415	0.327488	0.124625	0.289921	1.2291	-0.706719	0.615238	-0.898147	-1.46356	-0.300423	-1.1151	-0.32994	-0.247292	-0.743181
CpG_11:104377136	-1.44368	-1.17357	-0.824732	-1.4215	0.222821	-0.32119	-0.731974	-1.11033	-0.891723	0.894396	-0.817555	0.0109331	-1.14276	1.63003	-0.643156	0.154455	1.20844	-0.951059	0.628748	-0.315321	-0.773053	-0.712597	1.92309	2.2022	-0.111333	0.294986	-0.490337	0.939493	-0.48177	-1.09346	1.79024	0.47601	-0.372538	-0.566335	0.0466053	-0.712597	1.39444	-1.53192	0.485708	0.6688	-0.226008	-1.01743	0.591664	-1.52295	0.676429	-0.0306355	-0.172281	-1.37382	-1.27024
CpG_11:104427415	0.415558	-0.186207	-1.19407	-1.63483	0.631285	-2.78926	1.58225	-0.995073	-0.061262	-0.0977837	0.941556	0.406225	0.00721774	0.882233	1.11557	1.58225	1.58225	0.220059	0.470461	0.150402	-0.356251	1.03441	0.352955	1.16224	-3.07436	-0.732081	0.00721774	1.58225	0.862232	0.560606	-1.56781	-1.1478	0.952234	0.72314	-0.217786	-0.422335	-1.96157	-0.44279	0.587491	-0.517792	0.566098	-1.1178	0.682229	0.509886	1.00951	-0.147197	0.532227	0.882233	0.0702188
CpG_11:104651044	0.885722	-1.30441	0.142674	-0.438652	-0.400324	-0.897595	-0.827934	-2.55634	1.10864	1.55447	-0.139684	-1.26912	-0.0338005	0.0596264	-0.189513	1.30034	0.861403	1.14459	0.828401	-0.327923	-0.478515	-0.563223	-1.08266	0.630383	0.0143291	0.18083	0.976915	-2.00325	0.142674	0.465369	-1.93349	-1.37772	-0.451765	0.399363	1.30034	1.05619	-1.80892	-0.00138715	0.495622	0.477675	0.524239	0.314843	0.963483	0.142674	-0.162578	-0.0626777	1.30533	0.142674	0.0418315
CpG_11:104771363	-0.180845	-0.509426	0.588091	-0.450402	1.24479	0.606422	-1.93706	1.40677	0.442327	1.3412	0.931423	-0.571114	0.298122	0.52164	1.01338	0.52164	-0.0457514	-0.662177	1.3412	0.458596	0.931423	0.00702893	0.170397	-0.0930341	0.332509	0.170397	0.955527	1.01338	-1.23457	-0.192175	0.588091	-1.81097	0.767509	0.0564812	0.451391	0.52164	-2.17122	0.0299007	-0.844302	-1.74036	-0.883329	-1.11749	0.0877528	-1.66387	0.41474	0.588091	-0.953577	0.606422	-1.18053
CpG_11:104821406	-0.905364	-0.614159	-1.65603	-0.377554	-0.55349	-1.70965	0.678068	-1.03941	-0.649456	-0.503223	-0.0486282	0.6104	0.6104	-0.393548	0.744802	-0.562073	0.930499	-1.30751	0.440935	-0.38407	-0.088109	1.90963	-0.649456	1.06513	-0.905364	0.118269	-0.0774261	-0.503223	-2.14396	-2.03136	0.032966	0.0836865	-1.91876	0.6104	0.502131	-0.792765	0.032966	1.08169	0.584925	0.428052	0.345742	-0.503223	-0.503223	-0.342366	-1.30751	-0.38407	1.45923	-0.460892	0.374177
CpG_11:104821411	-0.284898	-0.503327	-1.35688	-0.417788	-1.0767	-1.0506	0.0196406	-1.39231	-1.65809	-0.632943	-0.178972	0.427254	1.32682	-0.860754	1.10968	-0.0115562	0.837924	-1.0506	0.837924	0.620018	-0.835034	2.15141	-0.0634152	0.494722	0.202364	-0.0634152	-0.313561	0.202364	-0.850123	-0.967066	0.290957	0.597442	-2.01955	-0.0225261	1.17689	-0.616237	-1.68936	-1.17344	0.718289	-0.259253	-0.122478	-0.632943	-0.632943	-1.60747	0.202364	0.310645	0.787079	-0.874742	-0.594974
CpG_11:104824738	-0.411216	0.063538	-1.85466	-0.508893	-1.02983	-0.411216	-0.411216	-1.20658	-1.78294	0.240841	0.384151	-0.53494	0.331127	1.44464	0.949745	0.516712	0.553829	0.769783	0.454851	1.03223	-0.87518	0.769783	-0.411216	0.949745	-0.930856	1.44464	-0.146094	-0.676338	0.134624	-0.302048	0.873608	-1.78294	0.980676	0.272521	0.826022	0.207403	0.302575	-1.15356	0.826022	0.769783	1.44464	-1.52473	0.0949265	1.03223	1.07347	-0.411216	0.980676	0.571296	1.44464
CpG_11:104848185	-0.0575411	0.844746	1.06172	-0.387096	-0.173109	0.342284	1.27094	-2.03574	-2.25795	-0.165009	-2.66071	-1.10536	0.844746	1.25223	-1.86741	-0.3486	0.158571	-0.387096	1.36683	-1.16109	0.728322	0.30072	0.50379	0.722975	0.209987	1.78237	-1.24361	-0.0406405	0.458663	-0.199432	-0.51041	-0.230947	1.19573	0.936541	0.403726	0.4385	0.385766	1.08341	0.661154	1.41847	-1.34306	0.556697	0.367407	-0.288934	0.637207	-0.250786	0.4385	0.73626	0.96408
CpG_11:105053094	-0.386072	-0.370876	-1.03455	0.130601	0.61037	-1.84998	1.547	-0.902745	-0.0669497	-0.401888	0.85864	-1.16108	1.0587	0.057737	1.63895	-0.275356	1.7865	0.796838	1.29661	-1.12209	-0.644409	0.511956	1.46009	0.62379	-2.48147	0.675979	0.852619	-0.0277342	1.29661	-0.718219	-1.20505	-0.732146	0.85864	-0.159049	1.43328	0.62379	0.0198855	-0.0521243	0.26592	-1.48527	1.16395	-2.93253	0.441659	-1.04627	0.780357	-0.151767	-1.55992	-1.16108	0.0660172
CpG_11:105093423	1.25578	1.31172	-1.6321	1.0338	-0.167694	1.28471	-0.821878	-1.61505	-1.29294	-0.385255	-1.93305	0.304724	-1.14597	-1.32274	-1.13584	-1.19458	-0.497786	-0.0868856	-0.814161	0.386097	0.474486	0.981944	-1.57282	2.09494	0.101291	0.599703	-0.515792	0.371857	1.80123	-0.536677	-0.548426	0.395187	0.312441	0.474486	0.195216	-1.56008	0.886544	0.332696	-1.42955	0.110784	-0.330514	-0.758217	0.71953	-0.0197526	0.363613	-0.178923	0.0809472	0.215213	0.989219
CpG_11:105093491	0.889998	1.42327	-1.31039	1.04244	-0.0839425	0.852698	-0.847193	0.083019	-1.42072	0.881882	-0.854241	0.168136	-0.969342	-0.785179	-0.806281	-1.29163	0.283991	0.629055	-1.74477	0.329008	1.11659	0.461464	-0.462226	2.1269	-0.38424	0.258412	-1.34494	0.227719	1.18218	0.083019	-0.145454	0.361958	0.565351	0.685934	0.0589024	-1.12281	0.596045	-0.158147	-1.12281	-0.0651674	-0.743836	-0.871383	0.181678	-0.455398	-0.834589	0.227719	0.168136	-0.447546	1.53002
CpG_11:105093833	-0.110274	0.169345	-0.867954	0.669689	-0.453034	0.174665	-0.603914	-0.867954	-0.867954	0.407165	-0.867954	-0.421117	-0.867954	-0.625917	-0.867954	-0.867954	1.73075	0.293821	-0.867954	0.127853	0.342228	0.813562	-0.562223	0.919392	-0.204082	0.874708	-0.545238	-0.0758348	-0.471894	-0.383881	-0.667648	1.19742	-0.867954	0.0614661	0.695974	-0.867954	0.443728	-0.732863	-0.867954	-0.867954	-0.867954	0.354967	-0.462683	-0.287066	-0.867954	0.584265	0.919392	-0.867954	0.695974
CpG_11:105094413	0.443484	0.609454	-1.12207	0.966289	-0.606429	-0.282635	-1.13716	-0.43875	-0.845875	0.81336	-1.06321	0.922467	-0.594865	-0.445538	-1.53156	-0.725801	0.389863	-0.421404	-0.842497	-0.19125	0.587827	1.0117	-1.1319	1.39275	0.223686	0.181251	-0.750981	0.739212	-0.228333	-0.955132	-0.0177114	0.70056	-0.732247	0.133673	0.398596	-0.817888	-0.104217	-0.5068	-1.05578	-0.807545	0.00557852	0.00557852	-0.0513524	-0.400457	-0.485948	0.549981	1.10768	-0.698942	0.707891
CpG_11:105111040	-0.870546	-0.616852	-0.463579	-0.766561	-1.23725	-1.31641	-0.0366016	-1.10861	-0.00375773	-0.358203	-0.551163	0.446774	0.505773	0.728965	-1.20866	-0.490627	0.992521	-2.60941	-1.04335	-0.845198	-0.0783227	0.592306	0.0320066	1.12593	-0.958524	0.209492	-0.669908	-0.64472	-1.13169	0.317159	1.39274	0.423795	-1.58029	0.272135	0.0227705	-0.467721	1.17262	0.6066	-0.208123	0.679309	0.992521	-1.08552	-1.16864	-0.730141	0.161306	-0.088058	0.516795	-0.345339	1.95304
CpG_11:105140742	1.66258	-1.70359	0.230165	-0.260947	0.245242	-0.915764	-0.194619	0.665193	0.400264	-0.902122	-1.22271	-1.63489	0.626832	0.05964	-0.520883	1.22823	1.36336	-0.817756	-1.03036	0.474517	-0.842477	1.66258	-0.020507	0.540521	-0.862048	0.438515	-2.58942	-0.260947	-1.03036	1.1447	-0.884793	1.30824	-0.317521	-0.260947	-0.581535	0.989342	-0.10909	0.138275	-1.50558	0.0468163	-0.926782	-0.408911	1.30824	-0.357123	1.19828	-1.03036	-0.785545	-1.60158	1.66258
CpG_11:105269268	1.95211	-0.242773	-1.17366	-1.11771	-1.55518	0.90558	-0.115179	-0.636495	0.0853275	1.34852	1.28836	1.63209	-0.962479	-0.126973	1.05701	0.0853275	-0.496788	-1.53877	0.577479	-1.2552	0.265783	1.03509	1.28836	-2.49261	-0.192296	0.887352	-0.215432	-1.71923	-0.104626	0.0853275	0.362951	0.600915	-1.24435	0.25719	0.748225	0.509929	1.13313	0.297628	-0.484532	0.429052	-1.58042	-1.64077	1.2054	-1.55518	0.362951	0.632163	0.850897	-0.395888	0.858709
CpG_11:105274788	-0.645225	-0.517733	-0.529292	-0.0151587	-0.967258	0.954051	-0.842836	-1.0668	-0.426911	0.0602279	-1.43567	-0.381742	0.0602279	-0.718414	-0.170957	-0.109174	0.053003	-0.768183	-1.08865	0.793793	-0.842836	2.34428	-0.967258	0.0602279	-0.599402	-0.170957	-1.38467	-0.381742	-1.43567	-0.362923	-0.500041	-0.967258	-0.842836	0.276963	0.659333	-1.10945	0.0602279	1.0235	-0.295958	0.403732	-0.756698	-1.1175	-0.870148	-0.887628	0.596905	-0.0429799	0.334389	-1.14824	1.0235
CpG_11:105274918	-0.471343	-0.471343	-0.550414	0.18381	-0.65119	1.32857	-0.683662	0.00637315	-0.131634	-0.171064	-0.904473	-0.38399	-0.0433094	-0.52594	-0.633478	-1.23569	-0.0433094	0.0603761	-0.803668	0.751611	-0.24204	2.07648	-0.499653	-0.762523	-0.371646	-1.23569	-1.23569	-0.332371	-0.573256	-1.23569	-0.712716	-0.332371	-1.23569	0.18381	0.420395	-0.614659	-1.23569	-0.289356	0.254786	1.03551	0.354151	-0.614659	-0.867671	-0.499653	0.570948	0.751611	0.627405	1.05735	-0.24204
CpG_11:105348072	-0.936652	0.0347955	0.618933	1.08009	0.421885	-0.310608	0.322631	0.142734	-2.22361	0.508332	-1.72543	-2.98749	-1.64677	0.0905048	1.76181	0.142734	-0.624198	0.635497	-0.39696	-0.523946	-1.18197	-1.16298	-0.39696	0.898303	0.5843	-1.47634	-1.22726	1.17306	1.24371	-0.523946	-0.458639	0.999893	0.398377	1.04222	-0.718479	0.836624	0.398377	-0.745148	1.76181	-1.11655	0.898303	0.725602	-0.636823	0.466549	-0.39696	-0.551157	-1.28586	1.76181	-1.05398
CpG_11:105394520	1.66159	-0.35548	-1.06592	1.91182	1.51751	-0.26183	2.16899	-0.762652	-2.06793	0.26885	-0.518349	0.112768	0.0852237	2.04195	-0.89062	-0.589604	-1.17491	-0.823728	-0.35548	-0.406101	-1.34126	1.42386	0.468636	0.364901	0.649539	-0.0800404	-1.29197	-0.121356	-0.0800404	-1.06592	1.36767	-1.5863	-0.575832	0.112768	-0.62305	-0.823728	-0.454058	0.17966	0.112768	0.325608	-0.4304	0.112768	1.51751	-0.290894	-0.597156	-0.185208	0.30913	0.581015	-0.0971366
CpG_11:105394615	1.55866	0.250645	-1.31263	-1.14549	1.04844	-0.224885	1.16293	0.280112	-1.71458	0.844352	1.02293	-0.0121428	-0.380168	1.1805	-1.4006	-0.12506	-0.12506	-1.10905	-1.82853	-0.817496	-0.890385	1.86479	0.250645	0.517813	-0.321858	-0.0861448	-1.14549	-0.285244	0.0280056	-0.699054	0.0836655	-0.610125	-1.21659	-1.08172	-0.918214	0.361965	-0.424535	1.06885	0.0662712	1.23278	0.01551	-1.09004	2.24156	-0.0509962	-1.36714	0.640265	0.448934	1.91581	-0.435327
CpG_11:105394627	1.65628	0.483194	-1.2137	-0.471252	1.61003	-0.280217	1.97101	-0.947362	-1.60973	-0.0549961	0.199383	-0.179342	0.916269	0.35854	-1.16501	-0.425001	0.381495	-0.900723	-1.55292	-0.239999	-0.933759	1.93378	0.785926	0.574014	-0.187141	-0.820092	-0.933759	-0.347559	-0.563754	-1.39627	1.08866	-1.3865	-1.27116	0.338136	-0.12227	-0.0718145	-1.3661	2.07254	-0.00874501	1.1326	-0.900723	-1.3661	1.75234	-0.881541	-0.588774	-0.775533	1.0319	1.84128	-0.289999
CpG_11:105406997	1.47523	-0.0998331	0.689357	0.235273	0.851727	0.238959	-0.298231	0.332145	-1.06007	0.365374	-0.0760985	-0.918099	1.76099	0.584294	-1.85082	1.17265	1.76099	-1.18075	1.0942	-0.36708	0.0940027	0.89126	-0.461661	-0.512176	0.0940027	0.991614	-0.931838	-0.0912184	0.510751	-0.906192	-1.57299	-0.671912	1.34425	0.0215256	1.07121	-0.84821	-1.23959	-0.284859	-0.592405	0.735154	1.32613	-2.23979	0.222233	1.76099	0.279225	-0.871098	-0.886581	-2.04927	1.76099
CpG_11:105571605	0.345141	-0.66405	-1.27573	-1.37548	0.408868	-1.26033	0.539196	-2.79568	-0.0148731	-0.77883	-1.33906	1.30662	-1.40527	0.817839	0.670053	-0.673186	-0.197397	-1.70322	0.565733	0.884183	0.00101689	1.08862	0.117546	0.218001	-0.337645	-0.36799	-0.84075	1.18858	1.16448	-1.6039	1.06006	-0.0645306	-0.0645306	0.590944	1.57416	0.481699	1.25441	0.263207	0.884183	0.360314	1.08862	-0.495764	-0.540278	0.0318622	0.754813	0.590944	-1.04774	-1.13815	0.779641
CpG_11:105571796	0.837849	-0.744163	-0.345061	-0.353463	-0.889717	1.00249	0.439259	-1.13486	-0.977599	-0.249277	0.54254	0.405924	-0.219284	0.155629	-0.390673	0.17491	-0.139303	-1.07855	-1.44208	-0.0929972	-0.146887	1.50867	0.20754	0.793995	0.263938	0.258984	-0.673464	-1.23905	0.605525	-2.55874	1.25134	-1.29046	-1.04923	0.821292	-0.159298	-0.977599	0.654427	-0.366708	-0.0597468	-0.125556	-0.173141	-1.66601	1.34958	-0.037183	0.975355	0.0237631	-0.135697	-0.226259	0.20754
CpG_11:105645992	0.863764	1.45882	-1.31996	1.65261	1.64176	0.824879	0.863764	0.562406	-1.13938	0.818967	-1.09506	0.0593319	-0.0187856	0.756136	-0.752613	-0.13142	-0.19099	0.0538634	-0.0757647	0.949867	-1.89555	0.859055	-0.67405	0.110368	0.847903	-0.987437	-1.23523	0.480217	-0.599977	-1.77997	-1.25987	-1.4143	1.74466	0.392892	0.426794	0.465541	-0.136198	1.45089	0.0350284	1.70989	0.312595	1.79744	1.77425	0.00605164	-1.62587	-0.115651	0.73192	0.875354	1.91852
CpG_11:105804536	-1.06387	0.301348	-0.0578443	-0.579749	-0.00760747	0.0496065	1.5181	-1.30848	-0.522535	-0.539144	0.576903	0.327693	1.53717	-0.184154	1.69561	0.824196	1.59044	1.2599	0.796965	0.576903	0.182102	0.49476	-0.647787	-0.539144	-1.07424	-2.01827	1.02225	-1.30848	-0.184154	0.796965	-1.07424	0.888746	1.2599	0.388489	0.84314	0.771061	-1.72403	-0.72611	0.23471	-0.431665	0.833089	-1.40996	-0.686872	0.218457	-0.785252	-0.973095	1.11052	1.88732	-2.1909
CpG_11:105811587	-0.236217	-1.74379	-0.0109004	1.0114	0.872707	-0.0976528	0.17345	-0.868527	-0.0109004	1.53603	0.787949	-0.98532	0.0259697	0.910849	-1.23628	-0.748299	-0.0976528	-0.271533	0.831842	-2.62153	-1.5899	0.882487	0.378283	0.508631	-0.245527	-0.550782	-0.550782	-1.43961	0.910849	-2.64031	0.988018	1.20364	0.17345	-1.05555	0.41132	1.70092	-1.30135	2.01695	1.32564	0.327074	-0.843653	-0.302292	1.06886	0.508631	-0.480695	-0.748299	-0.56395	0.634324	-0.311681
CpG_11:105983750	0.058485	-0.102689	0.177429	-1.50055	-0.363372	-1.02274	-0.872887	-1.72208	-0.363372	1.54546	0.549016	-0.232268	0.669067	0.549016	1.17516	-0.306759	0.866921	-0.363372	-0.185446	-0.185446	0.648582	1.10856	-0.432565	0.848448	-0.50007	0.745885	0.259369	1.20072	0.704184	-0.219662	0.019853	-0.151875	-1.72208	-1.45854	-0.680617	-0.758573	-0.963872	-0.778532	-0.363372	-0.53716	0.518844	-2.23159	-0.830427	0.595986	1.44043	0.481777	-0.185446	-1.03801	-1.92864
CpG_11:106029218	0.64441	-0.286635	0.848638	0.121406	0.446562	-0.305255	-0.0978579	-0.84973	-0.146979	1.27752	-0.692155	-0.0520117	1.27752	1.27752	0.199521	0.699462	0.327854	-0.716777	0.419758	0.699462	-0.938366	0.495442	-0.199737	-1.79063	0.495442	-1.06871	-0.716777	1.27752	1.27752	-1.29577	-1.3294	-0.62181	-0.62181	1.27752	0.802686	0.723547	-1.29577	-0.146979	-0.84973	0.410434	0.327854	0.0688546	0.88648	-2.52114	0.723547	-2.34847	1.27752	-0.495188	0.745707
CpG_11:106060547	-0.774839	0.152388	-1.15009	-0.734773	-1.38027	-0.441988	-0.394684	-1.35178	-0.935101	-0.774839	-1.15947	-0.225371	-1.55834	-0.582525	-0.233957	-0.643716	-0.33412	-0.687424	-0.0785308	0.287947	-0.257071	1.46882	0.26686	1.22226	-0.500105	0.26686	0.667514	1.22226	-0.284983	-1.49602	0.63053	0.0242109	-0.48993	1.08198	-0.60515	-1.28917	0.139824	-0.294055	1.09173	1.2314	-0.60515	-0.626906	-1.19212	-1.13543	0.571357	-0.0193212	-0.218142	1.65736	0.667514
CpG_11:106060554	-1.48993	-0.897083	-0.823504	-0.700341	-0.989382	-0.947529	0.484687	-0.493311	-0.394297	-0.925373	-1.34303	-0.818386	-1.1254	0.125976	-0.700341	-1.07594	0.110348	0.0592033	-0.557872	0.886253	-0.759195	0.593388	0.266626	1.45373	-0.713457	0.676854	0.676854	0.74748	-0.275922	-0.792154	1.02115	0.508746	-0.275922	0.961791	-0.781352	-1.22346	0.25138	0.309602	-0.20527	1.22773	-0.925373	-0.00585755	-1.38461	-1.04464	0.566679	0.757392	0.628532	0.946892	1.07034
CpG_11:106060581	-0.847155	-0.0655944	-0.932069	-0.978401	-1.21626	-0.726004	-0.106903	-0.0539845	-0.633015	-0.704124	-0.681369	-0.539267	-1.07434	-0.018227	-0.805708	-0.523119	0.0577583	-0.48544	-0.412682	0.775799	-0.969312	1.04682	0.575838	1.18691	-1.00093	0.575838	-0.546668	1.34632	0.0349495	-1.22017	1.78469	-0.207363	-0.613827	1.15942	-0.0539845	-1.26355	-0.224448	-0.598476	0.43362	0.230451	-0.21652	0.283588	-1.38135	-0.935228	1.80541	-0.0967571	-0.387609	0.352353	0.230451
CpG_11:106060604	-0.669444	-0.20069	-1.12329	-0.79405	-1.06326	-0.873925	0.0994383	-1.1809	-0.967113	-0.0407163	-1.00173	-0.527038	-0.447923	-0.835585	-0.79405	-1.83243	0.244329	-0.322059	-0.686632	0.936581	-0.554424	1.5659	0.0712658	1.36258	-1.47641	0.417391	0.244329	0.72358	-0.421801	-1.00173	1.23478	0.0395778	-0.29409	1.37379	0.122166	-0.866495	-0.414155	-0.171023	0.447932	0.321246	-0.0407163	-0.128423	-0.755592	-1.18344	0.493539	-0.229317	0.0621571	0.610815	0.541008
CpG_11:106060621	-0.694313	-0.383147	-0.943097	-0.66775	-0.938298	-0.923162	-0.0963376	-0.706813	-0.225034	-0.498476	-0.481809	-0.876458	-0.741536	-0.269306	-0.66775	-1.33182	-0.66775	-0.172713	-0.232667	0.718649	-1.05938	1.08299	-0.00367654	1.16822	-0.572882	1.32447	-0.00367654	1.12014	0.271977	-1.33182	0.466283	0.912931	-0.741536	1.04968	0.543207	-0.590532	-0.813522	0.261953	0.751544	1.42285	-0.498476	-0.378282	-0.348011	-0.999786	0.368204	0.159429	0.159429	0.543207	0.186058
CpG_11:106060682	-0.797511	-0.748379	-0.220787	-0.87706	-1.25207	-0.928532	-0.00202958	-1.67917	-0.936721	0.362567	-0.391988	-0.127034	-0.693914	-0.502046	1.38344	-0.20305	-0.388072	-0.207918	0.242465	0.14381	-0.591724	1.21878	-0.17977	1.59361	-0.556215	0.435486	-0.480244	0.637416	-0.632348	-1.10868	1.97092	0.0670518	-0.738897	0.757431	-0.535798	-0.519092	-0.693914	0.947699	0.10735	0.137975	-0.045781	0.637416	0.199228	-0.430235	0.0563057	0.15622	-0.928532	0.0377445	0.382984
CpG_11:106060853	-0.436111	-0.740176	-1.06119	-0.90334	-0.743769	-0.521571	0.462448	-0.968853	-0.891901	-0.697442	-0.362858	-0.577889	-0.838997	-0.666776	-0.342597	-0.879809	-0.276288	-1.10352	-0.729119	0.305762	0.442914	2.49397	-0.200274	0.589418	-0.408205	-0.11226	0.126149	0.149906	-0.321455	-1.02213	0.861498	0.340998	-0.226819	1.35124	-0.53378	-0.553314	-1.31514	0.861498	-0.362858	0.135953	-0.276288	-0.743769	-0.0016499	0.149906	-0.276288	-0.19481	-0.0454325	-0.299373	0.513236
CpG_11:106074801	-0.196533	-0.601835	0.110514	-1.0882	-0.439714	-0.391678	-1.53715	-1.2323	-0.872036	0.522551	-0.331633	0.399499	-0.0406473	-0.105013	-0.439714	-0.788897	0.903572	-1.15646	0.980772	1.28957	0.0543684	1.19559	-0.314201	0.980772	-0.380761	0.569038	-0.303192	0.0543684	0.641091	1.95468	0.671971	-0.486035	-0.763956	0.0543684	-0.282506	-0.439714	0.47897	-0.624995	1.50573	0.446019	0.671971	-0.995557	-1.18084	-0.970291	1.59838	-0.601835	0.12563	-1.81774	0.749171
CpG_11:106118781	-0.976195	-0.465659	1.42673	0.0303949	-1.09674	-0.788999	-0.788999	-0.562904	2.31038	0.190745	2.20048	-0.261444	0.904729	-0.81412	0.00233325	0.190745	0.502601	-1.31655	0.904729	-0.357363	2.90388	-0.437296	1.08142	-1.31655	-1.31655	-1.31655	2.40736	-0.635838	-0.186079	1.52413	-0.613147	1.85902	-0.391019	-0.562904	-0.81412	2.00509	-1.01509	-0.825805	0.642935	-0.327388	-0.82958	-0.311687	-0.437296	-0.622402	0.712503	-1.31655	-0.695901	0.712503	-1.14637
CpG_11:106118806	-0.158141	-1.7288	0.920379	-0.709544	-0.425372	-0.459185	-0.52846	-0.401219	1.13847	-0.594436	1.50947	-0.188682	1.39874	0.178428	2.27965	-0.208004	-0.221329	-0.980868	0.971632	-1.27069	1.77246	1.43433	0.0203426	1.04116	-1.12225	-0.594436	2.19015	0.627189	0.468253	0.13384	0.487575	0.167174	-0.0249566	-0.401219	0.178428	0.457519	-1.67645	-0.817202	0.294358	-0.509904	-0.303125	-0.787652	-0.78493	-0.416473	1.38231	-0.378034	-0.435317	-2.05099	-0.550806
CpG_11:106118817	-0.942402	-1.06098	1.47398	-0.0703283	0.0621922	0.269808	-0.39355	-0.234402	1.87883	-0.827592	1.3694	-1.32192	0.608551	0.358787	1.61931	-0.768272	0.276968	-0.590315	1.91981	-0.881518	1.72312	0.754246	1.0059	1.26926	-1.20376	-0.168493	0.18432	0.129165	0.358787	1.18013	-0.0762188	1.53365	-0.994101	-1.42078	0.358787	0.754246	-1.06487	-1.23236	0.358787	0.0621922	0.158015	-1.61851	-1.32192	-1.01741	0.541306	-1.3496	-0.792698	-1.69456	-1.07635
CpG_11:106118819	-1.4263	-1.01108	0.929011	0.284874	-0.278458	-0.851837	-0.891324	-0.736198	2.08252	0.61293	1.27679	-0.177274	-0.340589	0.767116	1.07067	-0.0423607	0.998395	-1.08312	1.78961	-0.999015	2.58844	0.452319	0.840705	-0.211786	-1.48362	-0.222244	0.624267	-1.16518	1.28749	0.79825	-0.312186	1.14435	-1.19267	-0.158	-0.543466	0.677174	-0.851837	-0.682412	0.0732787	-0.194138	0.0199067	-1.28619	-1.34652	-0.340589	0.953918	-0.447099	-1.0423	-1.53678	-1.16518
CpG_11:106118850	-0.439169	-1.05091	1.0339	-0.376693	-0.571713	-1.39349	-1.41199	0.0152676	1.8778	-0.345952	1.13982	-0.12922	1.04189	0.376486	1.16665	-0.70717	-0.0594672	-0.418195	2.23961	-0.255647	2.02003	1.64075	0.778752	0.376486	-0.634926	-0.466358	1.75568	-0.928562	-1.3393	0.911368	-0.12922	0.867463	-0.821239	-1.3393	0.882192	0.938382	-0.418195	-1.09359	-0.418195	-1.67795	-0.848271	-0.526561	-1.51991	-0.555078	1.9325	-0.0280788	-0.813411	-1.27678	-0.561517
CpG_11:106170190	1.25688	-2.03729	-1.83635	-0.450957	0.582955	-2.35972	0.475353	-0.964854	-0.554134	-0.170257	0.301535	-0.331659	0.416661	1.47144	0.217109	0.0391304	-0.542725	-1.38698	1.36691	-1.34255	-0.221906	-0.450957	0.416661	1.1927	-0.723637	2.41218	1.12096	-1.76891	-0.0661268	-0.928147	-2.87226	-0.187247	-0.0267877	0.948801	0.217109	0.115013	0.915542	0.416661	0.0603183	0.379707	1.53415	-0.723637	0.530691	-1.76891	0.125648	-0.993966	0.160825	-0.514583	-0.221906
CpG_11:106195506	0.726566	-0.397961	-1.20499	-1.51595	-0.397961	-0.96872	-0.351513	-2.38141	-1.51595	0.739044	-0.351513	0.229579	0.343915	0.995475	0.747219	-0.418454	-0.228489	-2.45239	0.501967	-0.107662	1.22771	0.705176	1.19026	0.558865	-0.636007	0.0278106	0.103676	-0.144609	0.739044	0.558865	0.259106	0.545072	-0.604396	-1.00178	0.501967	-0.765322	-0.730838	-0.9205	-0.263977	0.995475	0.920339	-1.15117	-0.770767	0.200231	-1.17913	0.623893	0.343915	1.04907	-1.66917
CpG_11:106195564	0.994826	-0.304965	-1.37079	-1.06627	-0.561174	-0.214641	-0.114639	-2.30339	-2.01431	0.891373	-0.672492	0.941366	0.0756876	0.549709	0.822353	1.57973	0.405587	-1.00617	0.713841	0.891373	-0.0570985	0.361178	0.658816	1.25703	-1.53977	0.00851397	0.456341	0.304079	0.128802	-0.518131	0.218433	0.100513	-1.53977	-1.89237	0.615523	-0.728874	0.361178	-0.83788	0.111374	0.717062	-0.471501	-2.54882	-1.71882	-0.601029	0.421736	1.25703	0.799857	-2.03694	0.532472
CpG_11:106197460	2.39774	0.293876	-0.510016	-1.53852	1.11846	-0.57235	-0.979161	-1.11341	-0.0624244	2.39774	0.359318	0.438763	0.485841	-0.0726049	-1.00713	-0.357645	0.41925	-1.53852	-0.600767	0.518493	-0.312226	1.57656	0.0167812	0.41925	-0.57235	-0.0726049	-0.448482	0.359318	0.0167812	-1.53852	-0.288181	-0.107843	-1.53852	-0.0726049	1.05941	0.505306	-0.526342	0.309809	-0.510016	-0.269519	0.152281	0.0965406	-0.549881	-0.0892631	-0.913353	-0.288181	0.635369	-1.11341	2.54914
CpG_11:106201560	-0.0171802	-0.784056	0.589701	0.719746	-1.65109	-1.09663	1.13589	0.239577	0.164884	-0.760086	-0.0458061	1.50002	0.214862	0.572524	-0.216584	1.33451	0.0346273	-0.20683	0.407636	0.356827	1.16562	-0.20683	2.02859	0.637612	-0.62406	-0.438081	0.787596	0.589701	-0.0405211	0.81728	0.199563	-1.29163	2.54039	-1.34018	0.680732	-0.320621	0.0435084	-0.0107242	0.28626	-1.02087	-0.0293177	2.24483	-1.69469	-1.86116	-1.47921	-1.23094	0.680732	-2.23708	-0.528694
CpG_11:106201615	-0.201896	-0.925882	0.124492	-0.0153887	-1.60787	-1.30412	-0.0713407	0.199811	-0.0713407	-0.314443	-1.00247	2.15275	-0.624279	0.992804	-1.07848	-0.142552	1.53353	0.00209638	1.27151	-0.945755	0.504167	0.369282	-0.601983	-1.37002	-1.50744	-0.601983	-1.19525	1.10365	-0.252109	-0.732275	-0.0153887	-0.85467	1.66317	-2.42133	0.516156	0.777266	-1.24633	0.478656	1.10365	-0.252109	1.80865	0.836609	-1.66756	0.651733	0.0354768	-1.18106	-1.24633	0.0491713	-1.07848
CpG_11:106223445	1.35155	0.183542	0.537315	0.697201	0.225479	-0.309211	0.16343	-2.04682	0.35078	-0.585293	-1.47792	-0.997013	1.0101	-0.179907	0.183542	1.98004	0.592621	-1.43081	1.49755	0.822297	-2.16077	0.501275	-1.05655	0.84876	-2.16961	-0.412628	0.220872	0.0881711	0.293044	-0.342061	-0.745109	0.840547	-1.04402	-0.765464	0.523991	0.630865	-0.284325	0.998715	-0.561905	-0.195499	1.60061	-0.126365	0.121393	-0.485858	0.0227864	-0.585293	0.592621	1.1591	1.27013
CpG_11:106237244	1.06601	0.741502	-0.458738	-0.132005	-0.0230946	-0.981509	-1.06194	-2.56993	0.101375	0.975695	-1.50428	1.64168	-0.00283281	-0.799676	-0.08533	-1.19388	-0.140837	-0.0721813	-0.288269	-1.43893	0.0313603	2.2239	0.908978	-0.577549	-0.545866	0.381431	-1.06194	-0.585214	0.401922	-0.929232	1.17492	-1.38547	-0.358205	-0.720123	1.35821	-0.745625	0.381431	-0.126468	-0.593937	1.70647	-0.346715	-0.346715	-0.720123	-1.1122	-0.894381	-0.760336	0.267334	-1.1122	-0.603952
CpG_11:106248110	2.27599	0.824252	-0.957426	-1.32861	-1.23458	-0.0407661	0.0130809	-1.12711	0.615587	2.27599	0.216219	0.363985	0.310615	-1.38503	-0.363533	-0.415935	2.14044	-0.114928	-0.10618	0.732883	-0.80471	2.01204	-0.159913	0.646084	-0.431021	-0.0524472	-1.12711	-0.482312	-1.12711	-1.00311	1.17574	-0.666539	-1.00311	0.186368	0.622075	-0.687474	-1.32861	0.269952	-0.713777	0.0243152	-1.26728	-1.89281	-0.687474	-0.555111	0.081886	1.22553	-0.0309536	0.186368	0.269952
CpG_11:106248162	1.23037	1.27976	-1.05408	1.11306	0.479589	-1.22803	-0.818253	-2.05429	0.342622	0.761131	0.66058	-0.153882	0.000206201	-0.244378	0.612951	-1.68166	0.685039	-0.286468	-0.365039	2.08763	0.117606	-0.720671	0.841572	1.42979	-1.49121	0.962233	-0.847683	-0.533964	0.117606	-1.07972	0.5313	-1.02006	0.149082	0.761131	1.18045	-0.614587	1.50898	-0.928124	-0.754867	-0.761497	-0.401761	0.162854	-2.05429	-0.41953	-0.0746979	2.0547	0.986365	-1.11582	0.0572756
CpG_11:106248947	0.678584	-0.0172499	-0.887633	-0.878197	-1.20752	-0.950605	-1.04741	-1.70132	-1.03524	0.174344	-0.22709	-0.00343434	0.0199459	-1.10523	1.59021	-0.823159	0.089294	0.224523	1.22184	0.118143	-1.37118	0.825056	-0.0709772	0.604452	-1.52962	-0.307377	-0.878197	0.0978799	-0.0998062	-0.584891	0.633677	-1.38862	-2.20864	-0.140506	0.266738	-1.10523	-0.784254	0.126023	-0.422383	1.2333	0.73776	-0.68844	-0.427808	-1.61667	2.05662	0.364497	0.604452	-0.389208	1.2652
CpG_11:106322841	0.393722	0.0936628	-1.40411	-0.465748	-1.54848	0.487599	-1.64231	0.328254	-0.0389328	1.53473	-0.516275	0.148567	0.584172	0.25217	0.0558257	-0.321384	0.16266	-1.0793	-1.58601	1.7358	1.48741	0.867315	0.328254	0.689164	-1.78307	-0.528516	-0.708888	-1.99726	0.641043	-0.797785	0.695441	0.730411	-1.38827	-0.47606	0.476417	0.185113	-1.97501	0.797437	0.21565	-0.906438	0.993641	-1.59787	-0.0739031	-0.342007	0.408686	-0.183582	0.462307	-0.297324	-1.73615
CpG_11:106322844	0.114678	-0.475738	-1.65657	0.531444	-1.39826	0.668195	-0.749346	-1.19736	-0.00340493	1.09871	-0.351439	1.24526	3.90149	-0.106727	-0.456692	-0.770946	0.222028	-0.416696	-1.25661	0.0189351	0.481145	0.166774	-0.056732	-1.02074	-1.24328	-0.578419	-0.351439	-1.65657	0.743187	-0.384905	1.61857	1.29551	-1.65657	-0.664671	-0.954755	-0.529412	0.034167	-0.214856	1.16133	-1.36823	0.547651	-1.65657	0.823179	-0.954755	-0.106727	0.769272	1.16133	-1.00401	-0.416696
CpG_11:106336956	-0.963644	0.138476	-0.846544	-0.339109	-1.00188	-1.30013	0.0475075	-1.49896	-0.703634	1.3091	0.0826545	0.540777	0.887019	0.198382	-0.650289	-0.880373	0.0286483	-0.884922	-0.455094	0.149249	0.0668385	1.1407	-0.339109	2.47767	-0.680242	-0.107139	-0.558541	-0.942232	-0.4116	0.072451	-0.370456	-0.416432	-0.725726	-0.00772343	1.24251	-1.18264	-0.299114	0.385797	0.642303	0.398978	0.157969	-0.695987	-1.25899	-1.49896	0.489356	1.07849	0.0668385	-0.866314	0.072451
CpG_11:106421928	0.44251	0.223637	1.02617	-0.321214	-0.647384	-3.03809	-0.525136	0.0154417	0.109824	0.0881446	-1.23065	1.23983	0.321752	0.889567	-0.13203	0.999638	-0.0790576	0.300539	-0.843364	-0.0134737	-0.453824	0.0738827	0.30986	0.934971	-0.629964	0.792705	-0.724808	1.0605	0.97241	0.44251	-0.901263	-1.22587	1.11789	0.961317	0.508171	-0.879657	-0.453824	-0.266937	0.0339478	-0.125791	1.98504	-1.48356	1.51697	2.31022	0.223637	-2.37428	-0.929878	-1.19903	1.02617
CpG_11:106434135	-1.08039	-0.993078	0.300494	-0.065864	-0.767083	-0.119917	0.427044	-0.414609	-0.536896	1.71816	-0.0940454	-0.747501	-0.767083	1.15321	-0.319496	0.282144	0.640405	0.931757	-1.08039	-0.971694	0.251177	-1.81145	-0.0561095	-0.657674	-1.9326	-0.596187	1.07891	1.05012	1.05012	-1.47012	-0.119917	0.517491	0.57259	-0.488584	1.14696	0.399129	-1.27062	-0.102098	-0.0151376	-0.148295	1.58275	-0.426289	-0.319496	-0.488584	-0.287118	-0.657674	0.115302	-0.725309	1.53053
CpG_11:106434292	-2.00881	-2.48314	-0.23197	0.623945	0.240002	-0.179989	-0.00986569	0.275697	-0.46124	-0.398549	-0.605296	0.632652	0.176083	1.35527	-1.15212	1.11149	0.989606	-1.70128	-0.37331	-1.445	0.726587	-0.00986569	-0.521224	0.275697	-0.419905	-2.26954	1.40605	0.789712	-0.37331	-0.480205	0.364936	0.479672	1.58929	0.23243	2.33036	1.0839	-0.343023	-1.02687	-0.00986569	0.337777	-0.932455	-1.57661	-1.24326	-0.905944	1.92661	1.94148	0.457972	1.26724	0.605194
CpG_11:106434435	-0.0481512	-0.67477	1.4065	0.578325	-2.35894	0.110086	-0.120754	1.12182	-0.625716	1.01607	1.23206	0.966445	-0.031911	-1.3002	-0.316467	0.214456	0.868187	0.723256	1.28593	0.424336	0.191842	1.06488	1.29718	0.381633	0.288463	-2.06666	1.00459	-0.472424	-0.535354	-2.62465	-1.01592	1.29718	1.11104	1.21802	1.62002	0.191842	0.723256	0.894067	-0.615906	-0.748351	0.723256	-0.031911	-1.87308	0.723256	-0.605278	-0.233288	-0.0125476	1.73777	0.457549
CpG_11:106436777	-1.02646	-1.36913	-1.54684	-0.167913	-0.267324	-0.448857	0.396922	-1.86375	-1.56504	0.458808	-0.913496	0.892471	0.458808	1.57756	1.40278	0.97397	0.660512	-0.187031	-0.789232	0.660512	-0.339312	0.871384	-0.0217207	0.0806139	-2.15613	-0.0217207	-0.499283	0.329142	1.34585	-0.710155	0.899293	0.238768	-0.789232	0.721553	0.871384	-0.0217207	-1.83305	0.428553	1.24041	1.52207	1.82031	-1.65908	-0.354309	-0.63573	-0.267324	0.592288	-1.41912	-0.684851	-0.789232
CpG_11:106437248	-1.93158	0.0889684	-0.426074	-0.595072	0.307862	-0.00620151	-0.268408	-0.786603	0.803722	0.29259	0.188466	0.0889684	0.516078	0.425728	-0.832686	0.486957	-1.08558	-0.32797	-0.141445	-1.29351	0.171569	0.864793	1.37657	0.307862	-1.44328	-1.95403	0.762486	1.60782	-0.623706	-0.677157	-0.168552	1.09924	2.51243	-0.619214	0.29259	-0.154246	-1.44328	0.535689	2.13818	-0.332994	1.48988	0.469652	-0.899581	-1.74691	0.279311	-1.60857	-0.752927	-0.6562	-0.475916
CpG_11:106538026	-0.453153	0.311851	-0.173866	1.82451	0.0791589	1.22315	2.1252	0.16074	-2.01646	-1.64913	0.317566	-1.16637	-1.69056	-0.978124	0.069945	0.113967	-1.12764	-0.137437	0.113967	0.336137	0.205231	0.0925847	-0.147961	0.250033	-0.465296	-1.4131	-1.29296	0.020421	0.153354	-1.38276	1.01541	-0.78322	0.38124	1.48269	-0.540852	-1.15004	0.525567	2.01996	-0.309022	1.11856	1.53586	-0.629052	1.13644	0.929684	0.466138	-0.224005	-0.967908	1.87262	2.07258
CpG_11:106538040	-1.08197	0.483757	-0.361425	1.77001	-0.156447	1.33756	1.74398	-0.250746	-1.38577	-1.13089	0.387875	-1.17274	-1.38577	-1.14202	0.157048	0.577666	-1.10096	-0.0708937	-1.34076	0.762969	-0.196511	0.19398	-0.433869	0.664867	-0.33124	-0.798701	-1.31286	0.86107	0.169197	-0.904756	1.16429	-0.0842712	0.160345	0.54095	-0.773955	-1.23017	0.463059	2.23449	0.357767	0.460134	1.13575	-0.882333	1.04815	1.32411	-0.581599	-0.474376	-1.07537	2.39145	2.87215
CpG_11:106538084	-1.1557	0.13607	-0.0718017	1.85783	-0.441965	0.912406	2.1257	0.195462	-1.58534	-1.34218	0.445256	-1.12082	-1.58534	-1.41157	-0.0997509	0.324144	-1.1557	0.291973	-1.22004	0.581509	0.0730563	0.118252	-0.499423	0.581509	-0.487545	-0.983547	-0.993564	0.195462	-0.149949	-0.96268	0.511318	-0.15549	0.250611	1.43488	-0.96268	-1.16983	0.912406	2.02919	0.279385	0.480801	1.66244	-1.20534	1.38951	1.60067	0.445256	-0.240398	-1.01415	1.97128	2.02919
CpG_11:106538175	-0.61966	0.307117	-0.260533	1.30471	0.281676	0.767873	1.91816	0.644464	-1.51747	-0.852035	-0.819174	-0.946138	-1.26609	-1.90002	0.486837	1.10415	-0.736133	-0.84066	-1.37781	0.385893	0.265628	1.2478	-0.588431	-0.0510431	-1.09849	-0.912281	-0.539854	-0.179441	0.486837	-0.588431	0.346266	-0.525153	0.172895	-0.000476848	0.33801	-0.889004	0.391214	1.80444	0.478844	0.83929	1.97403	-1.76886	1.67322	1.98873	-0.179441	0.443354	-0.90696	1.66185	1.79628
CpG_11:106538222	-1.12586	0.360697	-0.335863	0.508792	0.356033	1.05262	1.45481	0.864938	-0.757197	-1.2343	-0.716234	-0.556106	-0.757197	-1.04572	0.817111	0.612138	-0.378565	0.717471	-0.101789	0.401471	0.460262	2.33961	-0.958288	0.717471	-0.511419	-0.784505	-0.784505	-1.0664	-0.577846	-1.68688	1.09885	-0.44674	0.336092	0.0818384	-0.86253	-2.04753	1.67327	1.50747	0.500608	-0.66503	2.35599	-1.00297	1.56824	0.717471	-1.0664	-1.12586	0.401471	-0.80057	0.0471675
CpG_11:106538340	1.56541	0.322712	-0.293583	1.56541	-0.45554	0.153952	1.56541	-2.72189	-0.90464	0.544622	-0.340058	-1.2575	-0.551776	-2.03953	0.136308	-0.50575	-1.39135	0.374491	-1.15669	1.12228	-0.816424	1.13235	0.90835	0.204361	-0.744247	0.612674	-1.15669	-1.89907	-0.816424	-0.266771	-0.0772351	0.277931	0.643408	1.00498	0.295097	-1.03295	0.643408	1.2932	-0.703003	0.56253	1.56541	-1.39135	1.21254	1.08904	-1.2134	-0.340058	-2.07739	1.06397	1.56541
CpG_11:106538400	-0.518497	0.272471	-0.478159	0.0768862	-0.0674492	0.645318	1.13535	-1.5108	-3.2749	-0.282234	-0.187729	0.645318	0.15529	-0.295005	0.473808	-0.518497	-1.06978	-0.518497	-0.75476	0.519962	1.13535	0.533949	0.679112	-0.124725	-1.67117	-2.17234	-2.01483	-0.0674492	-0.849265	-0.391278	1.13535	0.0625825	0.708547	1.13535	0.253296	-0.668846	0.28175	0.757324	-1.3848	-0.605541	1.13535	-0.689584	1.13535	0.473808	-1.06978	-1.5108	0.746205	1.13535	0.473808
CpG_11:106544750	-0.189885	-0.717773	-1.2026	-0.916258	-0.38997	-0.140923	0.247591	-1.97249	1.1083	0.406981	1.6066	-0.0733732	0.406981	2.80622	0.516562	0.640754	1.65125	-0.418097	-0.230579	-0.884919	0.0563228	0.177041	-0.0939593	-0.53381	-1.04139	-0.281813	0.527898	-0.549361	-0.211828	-1.62684	1.38423	0.536855	-0.34443	-0.695089	2.25591	-0.35532	2.37067	-0.969021	-0.907989	0.229433	0.293865	0.0173608	-0.962779	-0.560353	0.288114	0.45637	-1.93074	-0.897795	0.165148
CpG_11:106545331	0.0857713	-1.35844	-0.386058	0.517272	0.478219	-0.894227	0.749848	-0.455807	0.537086	0.284972	-0.762701	0.971608	-0.734802	1.59015	0.157981	2.43261	0.22618	-0.787584	-0.275281	-1.22304	0.478219	0.0452447	1.07866	0.464875	-1.87224	0.908167	0.157981	-0.0721893	0.633172	-0.762701	-0.375045	0.329272	-0.14265	-1.15728	0.807874	0.618323	0.695046	-0.711552	0.311429	-1.13097	0.640244	-1.85078	-0.830068	-1.62493	-1.22304	-1.51076	-0.349981	0.22618	-0.894227
CpG_11:106545362	0.549585	0.326081	-1.19781	0.942079	-0.266689	-0.842523	-1.22248	-0.77015	-0.120925	0.0409221	-0.299728	0.248115	0.507678	2.20517	-0.0464244	0.102578	0.235025	0.0904973	1.4436	-1.22248	-1.25788	0.745151	0.420188	0.713487	-1.21552	0.516473	-0.147746	0.84014	0.362131	-0.679684	1.2201	-0.227356	0.522218	-1.05964	0.773089	-0.489706	-0.363054	-0.679684	1.00901	0.308201	0.315439	0.29899	-0.72602	-1.37325	0.586836	-1.15463	-0.483155	-0.890771	-0.951081
CpG_11:106545375	-0.0515157	-1.29512	-0.0250053	1.05181	-0.961369	-0.865782	0.547551	1.25945	-0.45356	0.987375	2.92055	-0.935576	-1.29512	0.844176	-0.540076	1.57702	0.205291	-0.390426	0.599896	-1.82545	0.663622	1.88237	1.06274	0.0136253	-1.96174	1.30559	-0.318595	0.428901	0.174377	-0.753037	-0.248654	-0.144575	-0.657884	0.0136253	-0.791758	-0.40165	-0.288393	-1.00149	-0.309367	0.0489677	1.63518	-0.414235	-0.675124	-1.06741	-0.309367	-1.2322	-1.3038	-1.1553	0.844176
CpG_11:106545433	0.718575	-0.865982	-1.15408	0.663364	-0.560882	-0.704293	-0.704293	-0.337797	0.49221	0.281456	-0.209523	-0.521045	0.128653	1.94262	-0.337797	0.718575	0.232309	-1.6552	0.718575	-1.25404	-0.895508	0.552266	-0.270284	-0.594344	-1.32452	-0.0527438	1.09887	1.13735	-0.668826	-0.401934	0.539865	0.1395	0.0810562	-1.80378	-0.865982	0.560119	1.26562	-0.765376	0.0897824	-1.05613	0.761692	-0.337797	-1.96468	-0.704293	0.303572	-0.498139	-1.04551	-0.337797	-0.429421
CpG_11:106545443	0.574242	-1.01111	0.47816	1.33469	0.815491	-0.875219	0.215652	-1.38857	1.36692	-0.282211	0.600665	0.611111	0.205929	1.41585	-0.447427	0.0457928	0.750392	-0.139878	-1.01111	-1.70941	-0.338535	2.6449	0.435176	1.3493	-0.862056	-0.580518	1.22952	-0.0731084	-1.18157	0.825256	0.671588	-0.0156553	-0.105193	-1.38857	0.574242	2.1728	-0.746881	0.00175501	-0.497336	-0.926554	-0.746881	-0.338535	-1.73289	-1.38857	0.750392	-1.02762	0.956913	1.08312	0.215652
CpG_11:106606397	-1.03904	-0.374672	-0.194317	-0.741824	0.0992415	-1.30002	0.976874	-0.261702	-0.581783	-0.0687121	-1.22876	0.0583791	-0.499902	2.2844	-0.499902	1.63592	2.06237	-0.325718	-0.325718	0.149831	-0.467038	2.03222	-1.60448	0.0903872	0.801795	-1.15793	1.58347	1.58347	-0.374672	-1.86211	-0.325718	-0.741824	1.58347	0.506494	0.744269	1.01862	-0.798054	1.65275	0.0583791	0.243689	0.783898	1.46874	0.645196	-0.0483146	-0.901864	-0.529525	1.74466	0.434128	-0.0136388
CpG_11:106646514	-0.699272	2.07135	-1.01719	-1.37251	1.69745	-0.66187	-0.209646	-1.37251	-0.0260361	1.18579	1.99367	-0.791077	-0.0933602	0.832919	1.36852	-1.37251	0.103432	0.371784	1.02589	0.371784	-1.37251	1.69745	-0.0933602	0.953215	-0.89875	2.89132	0.226427	-0.458831	-1.37251	-0.76339	0.522525	-0.0605616	-0.915669	-0.0260361	1.47004	-0.0260361	-0.154272	-0.996288	-0.860849	0.759405	-0.620068	-0.641566	-0.306552	-0.620068	0.508591	-1.37251	0.454845	1.06396	2.03855
CpG_11:11185446	0.324301	0.324301	0.389126	-0.0862607	-0.355249	-0.211214	0.972556	-1.04424	0.324301	-0.661047	-0.433659	-0.753423	-0.433659	1.27175	-0.291541	2.61172	-0.496822	0.871716	2.43576	0.324301	0.972556	-0.347527	-0.0698382	-0.168373	-0.610081	0.469205	0.816975	-1.34727	0.17034	0.324301	0.324301	-1.08334	-1.40006	-0.717894	0.548244	0.816975	-0.956651	0.918907	0.0344927	-0.203564	0.632222	-1.29448	-0.0606006	-0.347527	-1.08334	-1.23784	-1.59165	0.548244	-1.46724
CpG_11:2092252	0.421017	-1.16632	0.802933	-1.78992	0.741153	1.32807	0.496605	-0.726134	0.0266477	-0.0481466	0.874542	0.447695	0.560563	-0.750589	-1.2976	0.912336	-0.486033	0.63996	-0.432677	0.894261	-1.99778	-0.168565	0.70447	1.32807	1.32807	-0.519627	0.874542	0.58899	0.130761	-1.33261	-0.736254	-1.16632	1.32807	0.176811	0.874542	1.32807	1.32807	-3.36725	0.496605	1.32807	0.362498	0.377824	-0.407159	0.0406414	0.0406414	-0.334858	0.460454	0.560563	0.219451
CpG_11:21011982	0.0275201	0.375524	-1.36157	-0.304665	-0.564847	0.380152	-1.23516	-0.090573	0.0494356	-0.180266	-0.73502	0.445614	-0.317323	0.0735988	-0.0478408	2.90903	1.04379	-0.614932	1.01334	-0.789718	-1.52566	-0.625099	1.46057	2.23454	0.866152	1.9394	-1.33085	-0.421747	1.62374	-2.15375	-0.421747	-0.491996	-0.421747	0.803328	0.222203	-0.155285	0.18831	-0.487233	0.350992	0.866152	0.767083	0.586174	0.418187	0.525952	0.418187	-1.36621	-1.02277	-0.718954	-0.421747
CpG_11:2166034	-1.22828	-0.882748	-0.375434	-0.28819	-0.964825	-0.431325	0.893823	-0.866029	0.0935014	1.6434	0.374157	-1.12545	-1.19678	1.39864	-0.151872	0.102176	0.922947	-1.91327	-0.186803	0.518815	-0.213972	-0.648677	0.54676	0.334133	0.907107	1.95955	0.334133	0.457843	0.580487	-1.26968	1.12012	-0.338174	0.302239	1.69495	-0.328368	0.389005	-1.13555	1.01454	0.220732	1.39864	-1.44853	1.33854	-0.0973444	-1.26968	-0.509571	-0.0861182	-1.17032	0.220732	-1.71681
CpG_11:2166080	-0.0111527	-0.484134	-0.407048	-0.830705	-0.89292	-0.184357	2.17904	-0.70397	0.0817863	-0.32607	0.274125	-1.13977	-0.319908	0.972201	-0.0252918	0.807632	1.85413	-1.7432	0.0104979	0.39464	-1.22358	0.335256	1.47191	-0.929889	0.225864	1.37448	1.10338	1.65791	0.191915	-0.852431	0.191915	-0.852431	-0.281785	0.696726	-0.266401	-0.234642	-0.994954	1.10338	-0.574067	-0.838064	0.875654	0.483717	-0.830705	0.261026	0.501532	1.0077	-1.32751	-0.807893	-1.20874
CpG_11:26067866	-0.165522	1.00415	-0.124569	-0.150128	1.66737	-0.924612	1.1714	-1.57343	0.362443	0.325917	-0.25596	0.634145	1.44487	0.0756474	-1.05182	-0.0804033	0.500105	0.738863	-0.290265	-1.7283	0.792637	-1.50478	-0.643773	0.252505	0.617048	-0.000148662	0.147346	0.738863	-0.37728	-1.7482	-1.18097	-0.0435824	2.18894	0.91974	1.23627	0.49452	-0.608962	-1.37514	-0.488791	0.77148	0.855901	-0.704606	0.22724	0.702688	0.0306836	0.840032	-0.31946	1.13679	1.61431
CpG_11:2968484	-1.32194	0.0798368	-0.51569	-0.878075	0.452689	-0.653602	0.990993	-1.08532	-0.668034	0.428843	1.42842	-1.13369	0.492125	-0.361554	1.15179	1.07522	0.18978	0.703063	0.401421	1.15179	-0.556633	-0.51569	-1.56382	1.48808	-0.547645	-1.17077	-0.0147469	2.19821	-0.0329999	0.180332	0.232972	-0.361554	1.12898	0.428843	0.714255	0.923337	-0.777722	-0.777722	0.466929	-0.0243804	-1.0304	0.703063	-1.32194	-1.06734	0.106636	-1.69216	0.532437	-2.06406	0.303159
CpG_11:2968495	-1.20695	-0.0405238	-0.973666	-0.933958	-1.86624	-1.02278	2.29233	-0.243381	-0.366039	-0.366039	1.31404	-0.480685	1.39508	-0.863885	-0.0405238	-0.0405238	0.318377	1.80406	0.892619	-0.676757	-0.915345	0.922242	-0.351571	0.965806	-1.0647	-0.707054	1.05729	0.626006	0.941731	-1.79017	-0.707054	0.23393	0.85291	0.284991	1.57819	0.0359633	-0.662619	1.15923	-0.558936	-0.170127	0.292741	0.284991	-0.399425	-1.43205	-0.973666	-0.897491	-0.558936	-0.0405238	1.1259
CpG_11:2968525	-1.03176	-0.921568	0.234263	-1.31546	-1.8223	0.563174	1.15011	-2.03311	-0.101507	-0.101507	-0.523441	0.592064	-0.379066	1.46384	1.33984	0.526719	1.11281	1.25159	0.66525	-0.260394	-0.728725	-0.935561	0.234263	-0.247429	-1.17959	-1.08948	1.17863	1.45026	0.245911	0.786466	0.0649461	0.322995	0.541456	-1.22909	1.61518	0.66525	0.988491	-0.16594	0.449756	-1.5705	-0.685434	1.47711	-1.6223	-1.30822	-0.789333	-0.363843	0.66525	0.400781	0.58444
CpG_11:36956745	-0.599742	0.341076	-0.314293	-0.157004	-0.489057	-0.489057	-0.0984065	0.909062	-0.858006	-0.740613	0.685277	1.37874	0.927052	-0.489057	0.603223	-0.0362575	1.50326	0.110483	0.909062	0.934028	-0.489057	0.00287339	0.2552	-0.361345	-1.23181	-0.947062	-1.25533	0.0856502	-0.314293	-1.71888	0.94984	0.175049	0.00287339	3.21461	-1.12387	-0.904124	-0.440226	2.05433	-0.212346	-0.12813	1.33724	-0.0362575	0.934028	-1.76193	0.243413	0.175049	-0.620131	0.433313	-1.44497
CpG_11:39283859	0.40973	-0.359228	1.07187	0.40973	0.689549	0.0242673	1.5966	-0.721419	2.04794	-1.07637	0.561161	-0.822832	-0.214352	-0.0115257	-0.808844	0.135349	1.07954	0.977254	1.2848	0.0242673	-1.41864	-1.01117	0.0525248	0.11017	-0.122158	-2.36938	0.618686	0.292714	-0.427854	0.673014	-1.33714	-0.545498	0.45008	-0.848185	-1.14156	2.15196	-0.620005	-0.450197	0.11017	0.584008	-2.08036	1.03563	-0.802549	1.3665	0.292714	-2.10918	0.00748934	0.734353	1.43361
CpG_11:4056463	0.0802474	-1.12794	1.12001	0.68081	-2.46331	0.911795	-1.03256	-0.401798	-0.168952	-0.555642	0.0166585	1.9012	-0.922501	-0.237697	-0.379006	-0.304633	-0.168952	-0.206678	-0.122081	0.159734	-1.23695	0.847055	0.300363	-1.19153	-0.439321	0.716137	0.94324	0.0888405	0.0259642	-1.69116	1.51791	-0.555642	0.934724	0.806978	0.560547	0.675112	-0.122081	2.19024	-0.439321	1.0862	0.636651	0.220735	-0.709486	-0.101435	0.398192	0.273779	0.16696	1.14763	2.30586
CpG_11:4056517	-0.386426	-0.747695	0.0138992	-0.506849	-2.19277	0.00263298	-0.747695	-0.118388	0.30682	-1.24791	-0.314172	0.0405283	1.25318	2.50373	0.697381	0.507239	-0.348398	0.256809	0.0405283	1.41992	0.181282	1.33491	-2.08161	-1.47023	-0.0767668	0.697381	0.800601	0.599741	0.521152	-1.36701	0.383234	0.119351	-0.616324	-0.592865	0.774247	-0.293195	-0.365175	1.68266	-1.06491	0.460483	1.96182	1.62156	-1.86646	-0.592865	-1.05735	-1.03043	0.697381	-0.592865	0.552873
CpG_11:4057512	0.903706	-0.719059	-0.153636	-1.02439	-0.0541213	-1.22195	-1.04403	0.178079	0.669273	-0.914629	-0.184734	0.889662	0.127601	-0.795665	0.705808	-0.595923	-0.402422	-0.692673	1.21469	-0.0541213	0.841509	0.178079	0.314668	0.141798	-0.0541213	-1.74204	0.705808	1.22673	-1.36992	-1.64635	0.207104	-1.8827	0.178079	0.0725336	0.330843	-0.553857	0.0329539	1.77446	-0.769055	1.19087	1.23664	-0.0914392	1.45919	-0.263102	0.841509	-0.105092	0.46833	-0.402422	1.33908
CpG_11:4057527	-0.131455	-0.584724	-0.405409	-0.0766645	0.436177	-0.289381	-0.2593	1.27484	0.25208	-3.26742	-0.323223	-1.28206	1.25261	1.29134	-0.166322	-0.810017	-0.898525	-0.2593	-0.455985	-0.872956	1.63281	2.12714	-0.289381	0.827382	-0.142413	-0.455985	1.50729	-0.193316	-0.94114	-1.28206	0.712322	-0.309191	-1.02637	0.670482	1.46324	-1.34876	-1.6656	-0.101952	0.494312	1.72094	1.43556	0.593	-0.0766645	-0.96897	-0.843734	-0.208162	1.31418	-1.10157	-0.166322
CpG_11:4149283	-1.67976	-1.08144	0.140307	0.0683046	1.01115	-0.34971	-0.510485	-0.527459	-0.0626787	-0.510485	-0.399712	1.00685	-0.872229	1.36035	-1.88942	-1.39746	0.752329	-0.159703	0.296313	0.0993967	-2.36853	0.980337	-0.04848	0.0867918	0.575807	-0.247399	-1.41007	-0.0024565	-0.159703	-0.988824	1.01115	0.296313	-0.159703	0.296313	-1.11974	1.06803	0.50032	0.0683046	-1.50093	1.44977	-0.0294131	0.484667	0.0156874	-0.0396992	-1.10974	0.0867918	0.860333	0.980337	-0.696193
CpG_11:44588308	-0.306585	0.0106945	-0.835717	-0.854614	-0.365832	0.329128	0.437168	-1.06339	-1.25758	0.0770348	-2.86405	-0.00342049	1.3375	-0.288907	-1.40264	0.367912	0.59605	0.833314	-1.46353	-1.08647	0.49719	0.777294	0.54971	1.3375	-0.238082	0.287112	0.852706	-0.913331	-0.954256	-1.52719	0.49719	-0.271605	0.0106945	0.977368	0.573582	0.617235	-0.706498	-1.18343	0.870662	1.3375	0.403822	0.257101	-0.238082	0.287112	0.117695	1.06932	0.155814	1.3375	0.812307
CpG_11:44596711	1.42709	0.344907	1.07396	-0.561613	0.204704	0.0851815	-1.04485	0.95113	0.468585	0.817134	0.751093	0.55355	-0.338581	0.446164	0.670377	0.508943	0.684293	1.35647	1.29127	-0.338581	1.47754	-0.809427	0.582641	-0.475278	0.313361	1.58761	-1.31649	0.132266	-1.43722	0.508943	0.226435	0.976543	1.52597	0.0466577	-0.603432	-0.0893088	-1.54933	0.891696	-0.0893088	-1.14029	0.508943	0.107485	0.0715117	-1.2598	0.132266	-0.621089	-1.12332	1.07396	0.720824
CpG_11:4711403	1.07018	-1.45367	0.717383	1.42297	0.522737	-0.750247	0.47196	0.0117918	-1.12801	0.899471	-0.151037	1.62054	-0.151037	-0.411563	2.12857	1.52377	0.314188	0.999619	-0.112724	0.136308	-0.802352	-0.151037	0.604488	-1.08893	0.0722711	-0.56551	-0.693799	-1.63459	0.717383	-1.00058	1.24658	-1.54051	0.0722711	-0.802352	-0.353169	-0.246351	-1.60692	-0.151037	-0.693799	0.0117918	-0.802352	-0.151037	2.68077	0.482186	-0.223405	-1.00058	0.38534	0.717383	-0.802352
CpG_11:49073883	-0.611857	0.200065	-1.535	-0.460913	0.00289855	-1.14771	0.0804054	-0.264685	-1.00694	-0.0248508	0.471169	0.677209	-0.233701	-0.0439285	0.716454	-1.10123	-0.853368	0.159715	-0.146948	-0.77217	-0.233701	-0.487978	0.774168	0.912682	0.21362	-3.44357	-0.0937767	-0.696386	0.164895	-2.08192	0.38764	-1.17158	0.531769	0.0942685	0.38764	0.17208	0.703794	0.356703	0.610385	0.302592	0.356703	0.693368	-0.0439285	-0.508773	-0.617895	0.44925	0.356703	-2.30243	1.50137
CpG_11:49074734	-0.161313	0.546774	-1.04642	-1.32757	-1.34414	-1.69203	-0.943936	0.10422	0.494709	0.251738	-1.46931	1.40585	1.38763	0.686528	1.02621	-0.666153	0.509894	-0.43668	-1.1251	-0.0064191	0.251738	-0.281231	0.728335	1.16963	0.31248	0.251738	-1.46931	-0.161313	-0.264576	-1.06251	-0.161313	-1.74898	-0.542591	0.458263	-0.161313	0.318359	0.648902	0.022265	0.830009	1.01262	-0.246772	0.360435	-0.200037	0.439488	-0.952994	-0.100867	1.43188	-1.81352	2.31699
CpG_11:53801550	0.477347	-0.318593	0.0523622	-2.0693	0.0412841	0.553559	3.26945	0.214842	-1.52073	-0.55497	-0.24169	0.0312711	-0.330625	1.02255	3.14672	1.05009	0.592228	-0.166985	-0.0659133	-1.14882	-0.854273	-0.22835	0.814855	1.64669	0.692125	1.30577	-0.0659133	0.0412841	1.70284	-0.262442	0.26257	-0.46034	-0.501083	0.26257	0.814855	-1.49948	-0.640977	-0.650234	-0.510629	-0.674641	0.692125	0.377816	-0.669879	0.944804	-0.31017	-0.126075	-0.0659133	2.12397	-1.69429
CpG_11:5618415	-0.479627	-1.1633	-0.535994	-0.870223	-1.07647	-0.998867	-1.10084	-0.767726	0.0686052	-0.039037	0.102452	0.216477	-0.552813	1.59952	-0.746235	-1.28991	0.640875	0.0412675	-0.317571	2.2418	-1.07647	0.216477	0.168597	0.897849	0.807	1.00123	-0.815314	0.469558	-0.48586	-0.828293	-0.151463	-0.666343	-1.74748	-0.408987	2.13233	0.168597	0.335718	-1.70045	-1.13308	1.04061	-0.160281	0.0802031	-0.873718	-1.93813	-0.101496	-0.601169	0.0802031	-0.85962	-0.351332
CpG_11:5618429	-0.955458	-1.18867	-0.857123	-0.83978	-1.6462	-0.716215	-1.2945	-1.15431	-0.945693	1.15785	0.0334099	0.846115	0.364413	1.70691	-1.12461	-1.16388	0.247589	-0.0160159	-0.601477	1.65505	-1.12461	-0.0680431	1.01863	0.43117	0.0733415	0.512162	-0.180769	0.890125	-0.230578	-0.80076	0.0712062	-0.0134417	-1.44637	-0.515423	1.83503	-0.180769	-0.328478	-1.36355	-0.755395	0.944577	-0.180769	0.220816	-0.830954	-1.2945	-0.0933489	0.942792	-0.142523	-0.9596	-0.675027
CpG_11:5618460	-0.764561	-1.16186	-1.04201	-1.39309	-1.46115	-0.888597	-1.35497	-1.21983	-0.133865	1.26716	0.131593	0.878268	0.131593	1.11843	-1.1912	-1.31368	-0.240048	0.0989928	-0.576294	1.78333	-0.850905	-0.172674	1.95187	0.750994	0.173586	0.204464	-0.428817	0.544527	-0.473403	-1.20501	0.204464	-0.120039	-1.64215	-0.991071	1.78333	-0.133865	-0.316939	-1.23664	-1.2885	0.698502	0.989225	0.49291	-0.355079	-1.47885	0.182156	0.3956	-0.576294	-0.281341	-0.281341
CpG_11:5618497	-0.794625	-1.15773	-0.832293	-1.46214	-1.49618	-0.879481	-1.38775	-1.69736	0.319633	1.01415	-0.378636	0.407573	0.252059	0.401715	-1.09485	-0.513046	-0.000218861	0.155029	-0.468735	1.48341	-1.41554	-0.500348	1.13503	-0.468735	0.401715	0.882753	-0.318569	0.882753	-0.510641	-0.942941	-0.168404	-0.693983	-1.8407	-0.693983	2.05758	0.131927	-0.313391	-1.14112	-0.270956	0.61551	0.316746	0.882753	-0.693983	-1.38775	0.0461179	0.210702	-0.356111	-0.741763	-0.653554
CpG_11:59300078	0.120323	-0.20343	-1.11486	1.87399	1.01469	0.0326404	1.52325	-1.33657	0.120323	-0.357948	1.60119	-0.653351	2.69236	-0.931874	-1.48566	2.36501	-0.826654	-0.436722	-0.581141	0.0524398	-0.27425	-0.710359	0.0798544	-1.02753	0.806539	-0.171954	0.452596	-0.931874	0.120323	0.471056	-0.090116	0.155397	1.2602	1.38296	0.646422	-1.25072	-0.826654	-0.405775	-1.26858	0.87659	0.0649447	-0.826654	0.486305	-1.02753	-1.36232	0.486305	-0.510995	2.48777	-0.20343
CpG_11:67323302	1.65505	-0.645967	1.08929	0.642642	1.38706	-0.555867	0.145154	0.549589	0.0471091	-1.8082	0.0471091	-0.380534	1.38706	1.71387	-1.63863	1.22942	0.462955	1.19564	-0.204131	0.229829	-1.37166	-0.957851	1.00421	0.0471091	-0.898736	-2.63279	0.283571	-1.46033	-0.455371	-0.318331	0.695471	-0.39954	1.17267	-0.756859	0.493759	0.298349	-1.41465	-1.65016	-0.22088	0.851078	-0.662275	0.356327	-0.571328	0.23853	-0.662275	0.0471091	1.38706	0.954815	0.155753
CpG_11:7126520	1.40246	0.838952	-0.558181	-0.911226	0.0524436	-0.672264	0.312075	-0.664643	0.690187	0.170097	1.0668	0.738975	-0.056215	0.410286	0.226141	0.0927943	0.0419957	-2.74719	0.140206	1.21625	-1.00559	-0.73886	0.445751	0.610584	1.34748	1.2781	-0.203531	-0.329289	0.0524436	0.193089	-0.73886	-1.31562	-2.3347	-1.37948	1.32419	-0.171103	-0.776427	-0.876061	-1.63577	0.655813	0.108958	-0.0125658	-0.278257	-1.29724	-0.547269	-1.00559	0.555889	1.32935	-1.57848
CpG_11:72068441	1.97769	-0.602722	-0.442184	0.000854227	-0.933244	-0.277822	0.52105	-1.11196	-0.89773	0.027349	1.51721	1.73964	2.37107	0.556725	0.756507	-0.240724	0.217233	-1.78447	1.40401	1.07365	-0.602722	0.414024	-0.558129	-0.00988262	-0.513535	-0.435495	0.642837	-0.803397	0.147764	-1.5392	-0.789514	0.316304	-0.426522	-0.14714	2.10783	1.78554	-0.656236	-1.57509	-0.870288	0.378348	1.00919	-0.619446	0.828168	-1.38697	-0.228133	-0.426522	0.828168	1.0488	-1.50147
CpG_11:72373375	0.0953406	0.791185	-2.16615	0.236684	-1.09822	0.122263	0.325678	-0.470032	-0.607555	0.0764947	-0.163789	0.55404	-0.177598	1.90019	0.455124	1.29393	2.10556	0.637157	0.0518503	-0.243883	0.0518503	0.140571	0.503666	0.236684	-1.26509	-0.793103	0.9434	-0.449841	0.00415204	-1.60078	-0.142711	0.637157	-1.09822	-1.5254	-0.615935	0.0518503	-0.687483	-0.901502	0.624238	-0.43611	-0.687483	0.54474	-0.564261	-0.525191	0.485254	-1.29239	-0.132983	-1.01279	-1.39724
CpG_11:74983743	-0.520774	0.466079	0.124111	-2.33968	-1.35114	-0.247938	0.250285	-0.975501	-0.0247086	0.64023	0.76316	1.51394	-0.657192	1.44618	0.843406	-0.332611	0.161316	-0.889471	1.15145	0.820285	-1.22487	-1.88495	0.258758	0.471357	-0.814598	0.528595	-1.40348	-1.06645	1.20941	-1.70702	0.892127	0.843406	1.32271	0.318722	0.948343	0.962031	-0.423333	-0.230522	-0.272741	0.843406	0.814381	-0.575341	-0.587319	-1.02337	0.76316	0.0115889	-0.350251	0.57057	-0.19979
CpG_11:75013275	-2.13152	-0.640719	-0.0509705	-0.175281	-0.343464	-0.0693867	1.25428	0.0446523	1.54019	0.5395	0.641612	1.03191	0.446268	-1.22864	1.86695	-0.435201	0.77776	-0.083051	0.32927	-0.608481	-2.15467	-0.0391314	-0.54821	1.86695	1.071	-1.24745	0.665638	0.233166	1.78096	-1.27494	-0.640719	0.312862	0.854004	0.08464	0.0565405	1.05006	0.5395	2.0923	-0.561649	-0.518375	-0.927682	0.161087	-1.49488	-0.435201	-0.114449	-0.492961	-0.261921	-1.12832	-2.11948
CpG_11:82636193	0.387967	-0.840081	-0.709192	0.365872	-0.2846	-0.460502	0.387967	-0.00975269	2.244	-1.26184	0.195134	0.163613	1.39884	-0.214639	-0.00975269	0.312212	0.0737198	-0.937767	-0.00975269	0.981897	-0.518664	2.244	0.583339	0.835403	-0.00975269	0.918262	-0.214639	-0.0874682	-0.227857	-1.88788	-0.00975269	-1.28891	-0.854908	-0.586293	0.741496	1.3425	-0.183118	-1.55179	-1.04526	0.387967	-0.718073	0.491081	-0.460502	-1.03418	0.155156	-1.10028	-0.975645	-1.0615	-0.00975269
CpG_11:82870829	1.46615	1.11459	-0.169018	-0.0842517	0.388018	-0.534165	-0.33855	-0.0842517	-0.33855	1.61759	-1.0232	1.20063	-0.24773	0.643967	1.41523	1.48922	0.831224	-1.50695	0.297197	-0.883477	0.999865	0.418935	-0.0680196	0.235673	-1.28309	-0.0842517	-0.33855	-0.263757	-0.33855	-2.06778	0.259799	-0.204709	0.0247334	-2.44737	-0.936901	-0.520193	-0.488138	-0.396346	-1.01668	0.328463	-0.621105	-1.61005	-0.214503	-0.656424	0.26487	-0.142936	0.235673	0.0247334	-0.974298
CpG_11:82957265	0.352784	-0.109722	-0.650767	-0.526777	-0.386125	-1.21375	1.38781	-3.43556	-0.232687	0.494235	-0.279585	0.166437	0.701845	1.49206	0.337228	-0.680824	-0.117451	-0.913977	0.397508	-1.43615	-0.34903	0.504156	1.41422	0.616417	0.397508	-2.37535	-1.9132	-1.9132	0.0509007	-1.43615	-1.17378	0.79363	1.38781	1.11173	0.152844	-0.82581	-0.0646352	0.166437	1.25577	0.504156	1.34028	-1.81328	-1.71862	-2.17729	0.0775623	0.24346	0.0586026	-0.680824	-0.56879
CpG_11:86255703	-0.632421	-0.386321	-0.1698	0.955146	0.21616	-3.08494	-0.343123	-0.423236	-1.3931	0.114669	-0.47151	0.674987	-0.510802	0.831875	-1.13735	0.493961	1.45943	0.845518	0.187359	0.0902191	-0.712877	0.413505	0.145942	0.220835	-0.0268847	0.706365	0.950602	0.988765	0.658296	-1.08471	-0.0729725	-0.82259	-0.0534266	0.0818695	0.498887	-1.32178	-0.557712	0.306778	0.145942	1.28828	0.753431	-1.76092	0.0902191	0.0929791	-0.423236	-1.18291	1.05016	-0.543407	1.13483
CpG_11:87219694	-0.453698	0.107712	0.12932	-1.35367	1.24647	-1.39292	-0.994314	2.25666	-0.167795	1.82795	-1.12026	-0.280039	0.145713	0.499957	1.08009	-1.58206	0.461191	0.0342434	-0.626972	0.298446	1.41965	-0.563087	-1.135	2.10513	0.94095	-2.02524	-1.729	0.211026	-0.504525	-0.167795	-1.2588	-0.925437	-0.0900875	-1.28432	1.59416	1.13102	-1.58206	0.553769	-1.51471	1.09494	0.842395	1.24647	0.0890325	-1.17798	1.70213	-0.925437	-0.470852	2.57415	0.842395
CpG_11:8930813	-0.380032	-1.26227	-1.31213	-1.02127	-1.22487	-0.54424	0.214928	-0.510279	-1.4136	1.00479	1.19661	-0.0545539	-0.0784489	1.75606	0.869382	-0.875831	1.06572	-0.677511	0.567326	0.126488	-0.603141	0.47671	0.274423	-0.747506	-0.1123	1.85106	-0.577307	-0.620067	0.869382	-1.54707	0.274423	-0.901496	-1.18748	-0.915495	1.48939	-0.00322415	-0.439527	-0.439527	-0.0784489	1.17144	-0.915495	-0.963091	1.1148	-1.09398	0.407414	-0.1123	0.365956	0.869382	-0.439527
CpG_11:89364588	-0.00523096	-1.61868	0.374405	0.263678	-0.811956	0.104156	-0.429823	-0.289957	2.48829	1.02463	0.512291	0.83657	2.76069	0.759036	0.0545264	-1.3928	-1.01364	-0.386592	-1.08086	0.487009	-1.14809	0.092555	0.263678	-0.882106	1.26022	-0.677502	-1.21532	0.64015	-0.0500485	-0.460307	-0.00523096	-1.08927	0.0341224	-1.61868	2.23786	0.219902	-0.274139	1.76957	-1.2865	1.20486	2.01158	-0.00523096	1.20486	0.118882	-0.442207	-0.507781	0.675444	0.0341224	-0.95432
CpG_11:89364599	0.43586	-0.923699	-0.556909	0.0686047	-0.165104	-0.402773	-1.05074	-0.701259	1.64507	1.35649	1.21069	0.851019	3.44068	0.711303	0.284674	-1.56735	-0.515666	0.217328	-0.632521	0.595439	-1.15836	-0.377566	-0.54488	-1.35397	2.08949	-1.29469	-0.866229	0.722988	-1.56735	-0.0572382	-0.340385	-1.10724	-0.130902	0.185458	2.26318	-0.425988	-0.165104	0.559392	-0.989957	1.54097	1.76299	0.0101774	1.19333	-0.246003	-0.340385	-0.280043	0.119728	0.108506	-0.989957
CpG_11:90942258	0.310344	1.16987	-1.07852	-0.533457	-0.861734	-0.665829	-0.942255	-0.319974	-1.05057	-1.16751	-0.625923	-0.293369	0.408017	0.471505	0.954987	0.0196223	2.52669	1.16987	0.164225	-0.597418	-0.912524	0.0524867	0.0317945	2.24427	-0.144698	-0.785549	0.238717	-0.0998833	-0.362025	-0.966301	-1.00282	-1.11568	0.0196223	-0.506204	0.995277	-1.13062	0.371739	0.195408	-0.506204	0.371739	2.76613	-0.447394	-0.334299	0.0524867	0.238717	-0.597418	-0.785549	-0.133743	1.63544
CpG_11:91502299	1.6954	1.03441	0.778823	0.979325	-0.634882	-1.60957	0.520301	0.778823	0.331446	-0.137755	-0.596044	-1.22098	1.02145	0.393443	-0.781837	-0.387731	0.964089	-0.825189	-0.452829	-0.638478	0.347492	-0.486928	-1.16891	0.586637	0.634547	1.07609	-0.67506	0.653835	-0.387731	0.217049	-1.24235	0.724449	0.232776	-4.03321	1.41596	-1.06282	1.09239	-0.00196526	-1.57809	0.398357	0.526297	-1.35986	0.549679	0.720318	-0.0405429	-0.781837	-0.8196	-0.948574	1.0407
CpG_11:92715974	-0.754237	1.02174	-0.227843	1.66288	1.54063	0.257062	0.729957	-1.88222	0.257062	1.21974	0.185753	0.143549	-0.963123	0.307399	1.03727	-0.281209	-0.598652	0.185753	1.45835	-0.927773	0.373751	-0.641438	-0.700523	0.599348	-0.963123	-0.331241	-1.05503	-0.927773	0.981128	-0.995948	1.93558	-1.10673	-0.331241	-1.10673	-0.281209	1.50174	-1.36523	0.599348	0.44425	0.119044	-1.88222	1.76715	1.72006	-0.576133	-0.227843	-1.38591	-0.331241	1.60749	-0.80328
CpG_11:92821392	0.514886	-0.581267	0.157621	-0.0697286	-0.0697286	0.116285	0.339501	-1.09281	0.222579	-0.362037	-0.845855	-1.50204	2.79488	0.245064	-0.362037	-1.34857	1.2022	-0.362037	1.56719	0.116285	0.157621	-0.441757	0.953347	-1.39371	-0.197614	0.116285	-0.800497	-0.581267	-0.671538	-0.227125	-0.0697286	0.291356	-0.823574	0.953347	-0.0697286	-0.514545	0.612322	-0.0697286	0.339501	0.468732	-0.712806	0.830578	0.953347	-1.74385	0.411719	-1.23896	-0.274344	-0.88819	-2.11588
CpG_11:95805005	0.403041	-0.484973	-0.693966	-0.53303	-0.467591	-0.789336	0.806371	1.44996	-0.63729	-1.30195	0.876649	-1.30195	-0.484973	1.82386	0.709065	1.18788	-0.768413	-0.575748	0.876649	-0.928473	0.332	0.00521079	-0.745709	-0.693966	0.604324	-0.0570347	0.501029	-0.601684	-0.595375	0.56542	0.634582	-1.08409	-0.296441	-0.165288	-1.30195	0.366765	0.266642	0.0387276	-0.990719	-0.613969	0.00521079	1.0048	1.14897	-0.92306	-0.333682	-0.0764865	-0.595375	3.6777	0.56542
CpG_11:97295261	0.149047	-1.32659	-0.0699681	-0.646552	-1.0554	0.438146	0.383002	-1.30343	-0.0170395	-0.658461	-0.603174	0.971569	-0.311927	1.3591	1.66313	0.671032	1.92485	-0.385077	0.545928	0.277848	-2.68932	0.0812567	-0.508519	0.212317	-0.399301	0.212317	1.04634	-0.0498048	-0.178078	-1.31673	0.644048	0.0812567	-1.09829	0.285712	0.35346	-0.655068	0.290396	0.524633	-1.62254	0.395803	2.3224	0.35346	0.993107	-0.646552	0.639028	1.10737	0.75887	0.0812567	0.494604
CpG_11:97297181	0.573782	-1.23249	-0.518748	-0.48922	-0.0136659	-0.710678	-0.18723	0.194139	0.0954315	0.644128	-1.1931	-0.106798	-0.422782	1.19663	0.924573	1.75371	0.786383	0.62467	0.317523	-0.299397	0.283873	1.13186	-0.0988985	0.365804	0.83096	1.07731	0.924573	-1.81797	0.754976	-1.10464	-0.0848166	-0.48922	-0.792934	-1.02072	1.54015	-1.17503	0.531822	1.88039	-0.270366	0.91201	-0.134885	-0.559154	0.224985	0.0239533	0.0954315	-0.18723	-1.04821	0.365804	0.317523
CpG_11:97297184	0.583887	0.18763	0.675206	0.231659	-0.324493	-0.766323	-0.696945	-0.875346	-0.00316033	-0.452079	0.0793436	-1.52949	1.14158	1.61856	0.851581	1.58422	0.912635	-0.26296	0.760002	-1.74753	-1.39073	0.302104	-0.957114	-0.135885	-0.790941	1.1215	1.2179	1.64057	0.968137	-0.324493	-1.3304	0.466478	0.432932	-0.472799	1.38441	-1.97261	1.1215	-0.766323	-0.182729	0.274353	1.52316	0.157505	0.473816	-1.37159	-0.155793	0.135596	-1.37159	0.660459	-0.548276
CpG_11:97613540	0.0610405	-0.236927	-0.69761	0.919059	-1.77757	-0.730336	-0.434745	-1.55021	-1.55316	1.56049	-0.477555	0.185995	0.529619	1.7652	-0.149248	-0.248057	-0.688684	-1.77757	-0.501253	-0.342657	0.64416	-0.638703	1.65639	1.72811	1.16144	1.88775	-0.0368962	-0.318922	-0.307414	-1.30631	0.926108	-0.323078	-0.826791	-0.945943	1.36413	0.706074	0.0550906	-0.645096	0.129893	0.884891	-0.691343	0.310949	1.14217	-0.767737	0.127506	-0.514729	0.122065	0.310949	0.602509
CpG_11:97613588	-0.150213	-0.29062	0.0403392	0.327171	-1.94542	-1.19156	-0.610166	-0.778349	-1.11014	1.67508	0.45499	0.0954993	0.288559	2.14111	-0.516641	-0.453196	-0.852248	-1.61446	-0.29062	-0.528231	0.126806	-0.599515	1.36161	2.19561	0.606173	1.4745	-0.374105	-0.22758	-0.0530083	-1.61446	-0.171814	-0.29062	-0.940926	-0.835729	1.4745	0.794688	0.444845	-0.0751116	-0.35366	0.808838	-0.487787	0.411415	1.45531	-0.784852	0.169437	-0.714594	0.786922	0.411415	0.674678
CpG_11:98150147	-2.00331	-0.386628	0.300464	-0.0426513	-0.592837	-0.357758	-0.357758	-0.454555	1.21466	-0.572395	0.689414	-0.407624	2.72239	1.2878	-0.749557	0.414646	0.190761	1.2878	-0.686869	-0.122679	-0.472564	-1.62719	0.768148	-0.00870019	0.0752824	-0.950158	1.69919	1.50721	0.190761	-1.43095	-0.122679	0.414646	-0.580131	-2.00331	0.886443	1.68273	-1.15399	-0.632017	-0.454555	-0.42358	1.46101	0.0752824	-1.01598	-0.806546	-0.122679	-0.174918	0.244274	-0.48434	-1.37644
CpG_11:98214573	-2.10064	-0.256281	-1.89196	-1.18993	-0.714767	-0.120819	-0.615776	0.499526	-0.687459	-0.295509	1.20849	0.1967	-0.668183	0.352618	0.951018	0.0771637	2.65094	-1.26912	-0.873153	0.235549	-1.3962	-0.714767	-0.0521316	-0.440016	-2.03465	-0.8279	0.813842	1.27871	-0.756447	-1.09942	-1.30011	0.506685	1.88729	0.463471	1.25585	-0.227425	1.58183	-0.592932	-0.00619804	-0.19829	1.88729	0.459475	-0.961434	-1.04086	0.414155	-0.318802	0.792455	0.529695	-0.318802
CpG_11:98220931	0.183321	-0.812126	-0.421876	-1.90947	0.611613	-0.108698	0.201782	-0.708956	0.735417	1.00778	0.289149	0.749813	0.941756	0.0456546	1.60204	0.215443	1.90941	-0.611855	-0.576899	-1.48576	-0.944773	-0.455	0.201782	-0.421876	-1.0391	1.56789	1.24189	-0.558891	-2.17626	-1.53431	0.884835	-0.708956	-0.708956	0.470124	1.44967	-0.803282	-0.558891	-0.803282	-0.481272	-0.502617	-0.0292515	-1.45928	0.1164	-0.455	-0.789479	-3.06712	2.30117	-0.708956	0.70594
CpG_11:9869661	-1.61097	-0.384709	-0.48826	0.610974	-1.05039	-0.0262632	-0.458674	-1.66784	-1.01752	-0.212124	1.16856	0.197765	-1.05039	0.363159	0.133046	2.41117	1.0535	0.236597	-1.34625	0.014702	-0.643587	0.428906	0.650801	-0.074056	-0.658815	1.61235	-1.5725	2.8413	-0.828499	-0.943885	0.418704	-0.606604	-0.620052	-0.606604	1.61235	-0.476078	-1.10957	-0.652513	1.30362	0.650801	-1.50949	-0.517846	-0.243503	0.847191	-0.525915	-0.557294	0.358157	1.42743	-1.37315
CpG_11:98984764	1.20351	-0.863673	-1.07039	-0.91434	-1.00723	2.67734	2.46679	-0.91434	1.47422	-0.691408	-1.63887	-1.35051	2.15097	0.709186	0.328934	-0.691408	-0.938572	0.709186	-0.526632	0.256053	-0.938572	0.328934	0.797459	-0.114692	-0.691408	-0.00234528	-1.1287	1.47422	0.120701	-0.0354732	-0.480861	1.03631	0.256053	-0.764289	0.824529	1.36142	1.20351	0.571873	-1.76245	0.120701	0.354066	1.47422	0.469995	-1.00723	-0.80984	1.31498	0.571873	1.47422	0.374485
CpG_12:12685896	0.682317	1.10441	0.185189	1.04406	0.9178	-0.730574	0.950767	-0.633612	-0.92838	0.741973	0.324385	1.19168	0.649176	0.411787	-0.753575	0.741973	0.722992	0.185189	0.0111939	0.139551	-2.50162	-1.10735	0.722992	-0.454361	-0.821762	0.145419	-0.380295	-0.400899	1.05516	-1.8087	-0.427274	-0.320979	-0.649988	-0.176721	0.966045	0.372569	-0.212514	0.703128	-0.265151	0.185189	1.57715	0.613484	-0.427274	-0.212514	-0.0932027	-2.32034	-0.510792	0.438273	-0.0932027
CpG_12:14800366	-0.294479	-0.79472	0.843363	-0.211727	-0.391317	-0.597904	2.29931	-0.644585	-0.962013	0.413511	-0.211727	0.511763	1.70307	1.22264	-0.334056	-1.55152	-0.667258	-0.814636	-1.61851	1.20708	-0.136698	0.919219	-0.446191	0.198586	-0.836966	-0.237074	0.0696305	-0.136698	0.806519	0.148988	0.0696305	0.222467	2.81419	-0.549356	1.27322	-1.14958	1.35137	0.283745	1.44516	-0.123803	-0.247798	0.257202	-2.08744	-0.541714	-1.37467	-0.257476	-1.26396	0.176352	-0.732759
CpG_12:15199847	-0.940915	0.503176	-0.687704	0.536146	0.0672371	0.692005	-0.376324	-0.501881	0.404265	1.19555	-0.307889	2.04335	-0.376324	0.477532	-0.782658	1.38018	0.212826	0.317417	0.104538	-1.00584	-0.518897	0.352659	0.733966	0.13036	1.44732	-1.0704	-1.0704	-0.881569	0.466735	-0.72179	0.849362	0.00862364	2.85724	-0.809944	0.706815	-0.315082	-0.12899	-0.222971	1.19555	-0.566854	0.352659	3.74348	0.64165	-0.295715	-1.21659	-0.0459475	-1.24812	-0.922296	-1.02004
CpG_12:20182139	0.765432	0.106841	0.665777	1.9613	-0.451411	1.03118	-2.68928	0.127639	1.21267	-0.542045	-0.829052	-0.0318101	-0.645073	0.458801	0.692956	0.537648	-1.3074	-0.52242	1.19472	1.86164	-0.13468	-0.176763	2.0662	1.16405	-1.20669	-0.645073	-0.487377	0.879324	1.56267	-1.04648	1.10711	-0.0318101	0.279309	0.423757	0.938746	0.423757	1.88157	0.0678454	-0.0318101	0.750389	-0.942944	0.512648	0.879324	-0.829052	-1.4157	0.437156	0.339	1.33489	-0.829052
CpG_12:22798986	1.23328	0.334757	-0.278402	0.45553	0.385853	-0.424392	-0.133836	1.06471	0.539142	1.84587	-0.582806	0.0409515	1.36253	1.45416	-1.57724	-0.755303	1.83252	0.366692	2.42971	-1.2068	-0.78048	-1.30033	-0.176208	0.0825358	-0.740825	1.12675	-0.454174	0.171248	-0.982804	-0.465756	-0.349937	-1.3344	-1.11167	-1.50472	1.68089	0.440247	1.12675	-0.0603897	-0.98694	-0.0481981	0.402885	-0.650013	0.582323	-0.251743	0.352529	-0.816259	-0.888209	0.0066628	-0.176208
CpG_12:22799081	0.662488	-0.544043	-0.850915	0.304751	0.443793	0.977471	-0.942977	-0.0583849	0.285738	2.47645	-1.14244	1.05169	0.566033	1.52702	-0.731777	-0.398976	2.64743	1.29256	1.54269	-1.01338	-0.942977	-0.570203	0.253824	0.471425	0.394624	0.471425	-0.666791	-0.573056	-0.972167	0.357894	0.437948	-1.13947	-1.15779	-1.64878	1.99036	1.54269	0.924033	-0.666791	-0.86319	-0.298545	-0.181376	-1.38884	0.211831	-0.63791	0.689024	-0.30638	-0.607873	-0.738645	0.0221857
CpG_12:25977674	-0.815506	-0.366504	-1.32865	0.809456	-0.850723	0.0921553	0.653957	-0.366504	1.07261	-0.216836	1.37962	-0.00860325	1.37962	0.205754	-0.216836	-0.529186	0.809456	0.581391	-2.06727	-1.11484	0.864633	0.451447	0.132388	-0.146404	0.691491	-1.41418	0.291126	-0.680323	0.653957	-0.978781	1.26223	0.325355	0.809456	-0.695772	0.125261	-0.268894	2.07373	3.20414	-1.32865	-0.216836	0.910072	-0.51092	-0.615949	-2.0027	-0.216836	-1.04977	-0.865396	-1.61373	1.37962
CpG_12:31003499	-0.918593	0.456938	-0.213192	-0.336637	1.96714	1.04645	-0.407785	-1.62399	0.59298	-1.50237	0.59298	1.11622	0.290665	2.13814	1.32987	-1.82554	1.19761	0.0219414	-0.0275605	0.86094	0.012536	0.351128	0.139508	0.139508	-0.0872279	0.351128	-2.09426	-0.593023	0.467884	-1.00324	-0.437638	-1.28345	-2.30226	-1.08138	0.819716	0.139508	-0.495352	-1.06454	-0.0472158	-0.011649	-0.389542	0.627862	-1.00324	-1.44764	-0.437638	-0.57727	-0.0721119	1.00523	-0.213192
CpG_12:32917629	-0.586388	-1.0741	-0.107344	1.23398	-1.68082	-0.00674536	-1.46801	-0.0708955	-0.744472	1.67459	-0.191177	1.46871	-0.858947	2.0871	0.862719	-0.27501	-0.191177	-1.70828	0.039363	0.416098	-1.11334	1.19206	0.410231	0.245635	-0.552022	0.563317	-0.96579	-0.94567	-0.301836	-1.68082	1.92436	-0.191177	-1.57442	-1.46801	1.81213	-0.191177	0.245635	0.891358	0.11621	1.02607	0.447241	-1.92023	-0.442675	-0.0455729	-0.301836	0.459759	0.846252	1.06631	-1.1792
CpG_12:32917634	-0.599114	-0.768313	-0.549257	1.19577	-1.56943	-0.270052	-1.12646	0.163929	-0.873333	1.212	-0.462005	1.26557	0.232997	1.90918	0.086432	-0.200251	0.61773	-1.85521	-0.462005	0.029582	-1.42177	1.33755	-0.0864449	0.598788	-1.08794	0.061503	-0.346833	-1.77078	-0.807521	-1.56943	1.40107	-0.292635	-1.90165	-0.904974	2.02015	-0.102093	0.295704	0.915049	0.284479	1.03523	-0.240521	-1.18183	-0.723759	-0.310463	-0.346833	0.554217	0.61773	1.37027	-0.667669
CpG_12:33380918	1.24834	-0.319882	1.04838	-0.544962	-0.0504	-1.93084	-0.0775613	-0.67511	-0.883347	0.467771	0.366074	1.05654	0.261956	0.751925	0.261956	0.474049	1.07622	-2.08071	-0.146076	0.413095	-1.14557	-0.15018	0.940303	-1.55377	-0.962967	-0.319882	-0.518933	-0.88819	0.444866	-1.59265	-0.605698	-0.200793	-1.56617	-0.72717	1.66177	1.11268	-1.03952	-0.200793	-0.757538	1.42619	1.0949	-0.495269	-0.0942391	-1.56617	-0.558978	-0.839297	0.261956	0.204112	0.0884251
CpG_12:33380936	1.44171	0.408116	0.976242	-0.725165	0.292791	-1.94877	0.273121	-1.2907	-0.549222	0.545308	0.594408	1.02501	0.801769	1.18433	-0.329293	1.06359	1.04103	-2.30865	-0.275796	0.373061	-0.786068	-0.0917698	1.41014	-1.05345	-0.678591	-0.445726	-1.46035	-0.927704	0.580143	-1.31897	-0.695841	-0.439257	-0.509235	-0.725165	1.47412	1.45696	-0.894824	0.0372551	-0.989079	1.07425	1.12224	-0.329293	0.399945	-1.74312	-0.0247764	-0.786068	0.141983	0.477113	0.519004
CpG_12:33653901	0.256641	0.149526	1.0957	0.149526	0.721632	-0.993025	-0.241994	-0.958191	-0.598613	-0.247257	0.763262	1.0957	2.04188	0.622614	-0.0607347	1.06307	1.06307	0.419862	0.608277	0.547916	-1.11204	-0.869431	0.970735	0.149526	1.06307	-0.0278816	-1.01928	-0.0946485	0.821005	0.41054	0.202092	-0.251881	0.928729	-0.108521	1.29978	-0.141604	-1.63769	-0.691518	-0.869431	0.690198	0.106518	0.464918	1.38175	-1.18897	-0.0607347	-0.468384	-2.04969	-0.172576	-0.515354
CpG_12:34134007	1.02196	0.00968358	-0.244272	1.22644	0.563178	1.57249	0.119081	0.899615	-2.06103	-0.446135	-2.85296	0.437014	1.57249	0.471422	0.519295	0.31955	-2.34602	-0.670426	-1.25358	0.00968358	-0.670426	-1.02288	0.226741	-0.244272	-0.446135	-0.157759	0.899615	-0.042409	-0.221842	-1.27733	0.966903	0.361315	0.31955	1.57249	0.563178	1.57249	-1.88801	0.686265	1.57249	-0.698462	-0.0791113	-2.46476	-2.1542	0.41899	-0.157759	0.147578	0.226741	-0.629646	0.471422
CpG_12:34276753	-0.384341	-0.349236	-0.264346	0.869611	0.0439405	-1.14137	0.715617	0.0946727	-0.0543536	-0.285345	1.06939	-1.108	-1.15431	0.664286	-0.225458	-0.670331	1.02688	-0.0543536	0.500025	-0.7838	0.320226	-0.0543536	-0.799487	-1.31431	-2.54195	-0.0543536	1.9989	-0.894322	0.283683	-0.0543536	-0.326108	-0.824324	1.59558	-1.5943	1.2056	-0.0543536	1.97837	0.482835	1.14338	0.417057	2.93494	1.7225	-0.608733	-1.3479	-1.20931	-0.0543536	-0.714329	-0.0543536	1.28026
CpG_12:34276908	-0.360262	0.472929	-1.64751	0.24605	0.331822	-1.1606	0.51656	0.367314	2.14692	-0.859171	-0.477958	-1.71912	-1.51226	-0.105611	-0.872873	0.813247	-0.153565	0.367314	-0.633103	-2.02941	-1.21921	-0.216662	0.64795	-0.926155	-1.35241	1.47687	0.24605	3.76267	-0.294967	0.52738	-0.256323	0.949374	0.142621	0.00352529	0.132611	0.24605	0.949374	-0.571766	0.00352529	1.07349	0.132611	0.565743	-0.369357	-2.28152	-0.207706	0.132611	-0.888341	1.41826	1.77501
CpG_12:34279931	2.03474	0.893455	0.893455	-0.0235207	0.375647	-1.68965	-0.728436	-0.53268	0.50701	-0.82798	-0.893395	0.700851	-1.48213	1.59236	-1.05693	1.19426	-0.945275	-1.72897	-0.517261	-0.047226	0.142335	-1.12042	-0.388768	0.54347	-0.309696	-0.329004	0.831914	-0.217445	1.15315	1.19426	-1.00385	0.554257	-1.60976	-0.772894	0.346211	0.0224087	-1.00012	-1.15161	0.409864	2.18109	0.527632	0.598057	-1.38904	-1.82228	-0.0154628	-0.0912061	0.0224087	-0.121503	0.0224087
CpG_12:34279939	1.6658	1.07865	0.505383	-0.421602	0.109307	-2.04326	-0.982975	-0.606054	1.204	-1.19208	-0.909172	0.527612	-1.19208	1.35412	-0.272623	0.861042	-0.272623	-2.07818	-0.856127	-0.122041	-0.272623	-0.684508	0.171952	-0.0311728	-0.093083	-0.652579	0.894386	-0.920961	0.949958	1.12779	-1.22919	0.708341	-1.82863	-0.641152	0.544283	0.355767	-0.763995	-0.477361	0.265997	1.78271	0.571596	0.349782	-1.43963	-1.33354	-0.14978	0.014011	-0.0538085	-0.117022	-0.418499
CpG_12:34279946	1.95732	0.85934	0.353899	-0.413225	0.118026	-2.34905	-0.675297	-0.56793	1.05877	-1.16243	-0.507649	0.598195	-1.59894	1.60219	-0.228763	1.21556	-0.444931	-1.94761	-1.0824	0.25743	-0.0953824	-0.50337	-0.0191651	0.382947	-0.639164	-0.30631	0.688227	-0.495524	0.895443	0.941174	-1.03123	0.577319	-1.61973	-0.404263	0.358111	0.343988	-1.12031	-1.07819	0.315018	2.0387	0.301921	0.358111	-1.19321	-1.27883	-0.404263	-0.0673026	0.463148	0.22473	0.238068
CpG_12:34279987	1.87448	0.723034	0.723034	-0.472585	0.333811	-1.88157	-1.0327	-0.986768	0.767715	-0.96876	-1.03879	0.465868	-1.45897	1.48231	-0.770339	0.994099	-0.367462	-1.91616	-0.475043	0.0952546	0.0589874	-0.626845	0.421849	0.110678	-0.483932	-0.719581	0.593799	-0.898729	0.641946	1.12616	-1.37861	0.57496	-1.33892	-0.817641	0.21826	0.316033	-1.10145	-0.817641	-0.0691351	1.97566	0.510824	0.333811	-0.839472	-1.93518	0.155417	-0.00675949	0.377142	0.128388	0.160485
CpG_12:34280000	1.84871	0.832369	0.376609	-0.323515	0.502565	-2.28094	-0.828182	-0.415111	0.624021	-1.19783	-0.882945	0.40135	-1.35528	1.32127	-0.489335	1.06936	-0.758075	-1.3226	0.0302316	0.0972723	0.423417	-0.438397	0.252903	-0.0414326	-0.988917	-0.791408	1.13431	-0.34501	0.624021	0.920917	-1.21332	0.828406	-1.47898	-0.899518	0.939472	0.309998	-1.03625	-0.808366	0.331033	2.03095	0.781945	0.290015	-0.889001	-1.76463	0.0120011	-0.170303	0.809581	0.26115	-0.00224125
CpG_12:34644072	-1.03933	-1.35361	-0.181019	-0.117754	-1.47927	0.134468	1.39127	-0.461324	1.20156	-0.26088	1.39127	1.24306	0.479221	0.541171	0.996046	0.282933	0.650229	-0.207993	-0.730437	-0.722298	-0.505787	-0.59003	-1.21718	-0.644973	-2.04365	-1.08784	0.561305	-0.456154	-0.048462	-0.168811	-1.39503	0.875156	1.82241	0.78465	1.52913	-1.45431	-2.00548	0.464297	0.0509568	-0.71232	1.73002	0.600827	-1.05654	-0.405747	0.356969	-0.387221	0.664572	0.379118	0.0133386
CpG_12:34644490	1.64009	0.0498382	0.432071	0.487767	0.496469	-0.827268	2.33935	-0.977907	0.220477	0.32502	-0.201176	1.90306	-0.0495138	0.147075	0.246033	0.204432	0.0389047	-0.745493	-0.0566929	0.689663	-1.88626	0.603799	0.716779	-0.556526	-1.32376	-0.598297	0.477529	-0.00951491	0.726462	-0.977907	0.701372	1.54294	0.394375	-1.25272	-0.233898	-1.05494	-1.25929	0.856341	0.81846	-0.176782	-0.136407	-0.329505	-0.675026	-0.00951491	0.204432	-0.541055	-0.798062	-0.580532	0.751841
CpG_12:35820169	-0.202913	-0.202913	-0.00265865	0.197596	1.10015	-2.06918	-1.75571	0.22541	1.44919	-2.4437	-0.13069	0.579662	0.347788	0.35653	-1.06488	0.197596	-0.0714027	-0.952805	2.30373	1.15266	-0.656433	0.0524842	-0.161351	-0.271751	-2.12451	-0.901364	2.59089	0.531355	0.257374	-0.136162	-0.72463	-0.58601	1.33905	-0.315878	-1.38904	0.662474	-1.67145	0.00687729	0.462085	0.531355	1.12901	-1.6047	0.531355	0.28245	-0.5176	-0.714279	-0.457083	1.39061	-0.803679
CpG_12:36113426	-0.714432	-0.657841	-0.87457	-0.411167	-0.893634	0.121845	0.624099	-0.216162	-0.594964	-0.103037	1.09039	-0.15641	-1.11764	0.360782	-0.387193	-1.30091	0.325529	-0.417032	0.805697	-0.176825	0.201491	0.674386	1.02639	3.58642	-0.387193	2.28875	-0.594964	0.997946	-0.677356	-0.993191	1.94069	-0.0616237	-1.39866	-0.962558	1.20685	-0.8339	-0.657841	-0.166682	-0.56083	0.149264	1.23439	0.460801	0.0361885	-1.57021	-0.402273	-1.1923	0.121845	-1.30091	0.719186
CpG_12:36194226	-0.754093	-0.469523	2.14183	1.32361	-0.527553	1.18768	-0.340567	3.39915	0.944961	-0.808031	-0.632732	-0.317194	-1.1129	-0.21755	-0.808031	1.67313	-0.407348	0.216795	0.944961	-0.904748	1.23181	-0.268649	-0.268649	-1.1129	-0.457433	-1.00837	-1.78971	-0.174693	-0.106834	-0.808031	0.232454	0.0434216	-0.632732	0.836154	0.944961	-0.0342968	0.818745	-0.592279	1.29556	0.622983	-0.988985	-0.845934	-1.02716	0.47501	-0.202452	0.419063	0.243763	0.0169062	-1.00837
CpG_12:48119564	-0.411484	0.237216	-2.01756	-0.640483	1.61792	-1.0511	-0.211199	0.322893	0.459977	-0.251102	-0.500499	-1.47225	0.969145	-0.376514	0.407304	1.08304	1.54685	0.926714	-0.812943	-1.66703	0.322893	0.567686	0.714561	1.13887	-0.0245538	-0.901068	-1.09433	0.0781008	0.846242	0.656701	0.386065	1.51014	-0.0602598	-0.679589	1.95004	0.753134	-0.452282	-1.90009	0.396331	-1.28574	-0.831127	1.61032	0.873676	0.205393	0.386065	0.0781008	-0.399244	0.0781008	-0.120793
CpG_12:48119580	-0.472541	-0.449292	-1.98925	-0.0300646	1.52985	-1.2	0.182652	-0.240053	-0.87242	-0.480558	-0.229486	-0.86002	1.06188	-0.262195	0.144754	1.25276	1.38736	0.860389	-0.147058	-1.39499	0.45741	-0.705029	0.820091	0.961133	0.554904	-0.937516	-0.337942	1.06188	0.978503	1.00693	-0.0300646	1.51523	1.11444	-0.837879	1.7019	-0.183693	-1.05376	-1.58471	-0.449292	-1.12572	-1.48552	1.91261	1.21299	0.0947291	0.944884	-0.675968	-1.50711	0.182652	-0.487071
CpG_12:63575578	1.5354	-0.710472	1.5354	-0.0888457	0.869044	-1.06339	0.623543	0.29788	0.495884	-0.724421	0.252046	-0.0396262	0.84239	-0.389632	-0.197129	1.05414	0.669137	1.21456	0.623543	-1.08964	-0.485884	0.669137	1.02583	-0.744244	1.5354	-0.630262	0.869044	-0.197129	-0.433383	-0.389632	-0.197129	0.340553	0.572885	0.45257	-0.389632	-0.854296	-3.27718	-0.700122	-0.463672	0.869044	-0.0396262	0.782128	-3.51781	-0.870891	0.0418409	-1.2209	-1.17168	1.1229	-0.288315
CpG_12:6722790	-0.326554	-0.553177	-0.0866021	1.52549	0.398636	-0.190581	-0.462528	-0.553177	-1.61075	0.0813652	0.312107	0.46209	0.572623	-0.962558	0.281746	-1.06081	-0.553177	2.74644	-0.219207	0.735736	-0.76469	-0.415233	0.240001	-0.870447	-1.34635	1.2598	-1.44153	0.0813652	-0.553177	1.2598	0.0133782	-0.734474	-0.219207	-0.720161	-0.00140156	2.74644	0.826262	-0.156588	0.46209	0.504393	1.76534	-0.926437	1.20944	0.0813652	-2.20298	0.0813652	0.504393	0.826262	-1.34635
CpG_12:74457223	-1.65584	0.424015	1.14789	0.246428	0.660798	-0.724383	-0.793727	0.162737	0.0597331	1.31432	0.130855	-0.238978	-0.313655	3.59179	0.87052	0.731833	0.374166	-0.467403	1.89054	0.0597331	0.785767	-0.663707	0.149347	2.13411	-0.48168	0.103661	-1.53339	0.351951	-1.00386	0.516097	-1.0711	-0.348881	0.549806	-0.382801	0.908344	-1.324	-0.927939	-0.492233	-1.75851	-0.199353	0.246428	-1.17631	1.65155	2.38792	-0.793727	-0.793727	-1.34848	-0.121304	0.0846256
CpG_12:76528439	-2.07164	0.846623	0.583701	0.629609	0.896592	-2.23086	-0.0268582	-1.38455	-0.50223	0.309381	0.390893	0.615052	1.2264	0.868324	0.182018	0.834754	0.681503	-0.767417	1.2264	-0.0589929	1.2264	-1.00161	1.2264	-0.0928195	0.857792	-0.630276	0.615052	0.309381	0.794239	-0.701688	-1.19926	0.704206	-1.10524	-0.340172	0.331214	0.13661	0.905049	-0.277509	-1.05225	1.02095	1.2264	0.920725	-1.33127	0.474444	-1.3747	0.409056	0.286455	0.629609	-0.653485
CpG_12:76543618	1.64135	-1.41981	-0.158441	-0.613332	1.01871	-1.80546	0.688651	0.647098	0.812755	0.702754	1.27731	0.435722	-0.139024	0.848344	0.0405751	0.510252	0.372268	-1.23755	1.40141	0.239591	-0.537958	0.541545	-1.28391	-1.07635	-1.84103	-0.139024	-0.523302	0.783243	-0.613332	0.625915	0.0662546	0.504944	-0.590346	-0.337945	-0.580594	1.03565	-2.62402	0.788228	0.0348895	-0.56269	0.341413	-0.513606	1.32388	-0.351425	-0.901432	0.280767	0.300826	1.76348	0.106914
CpG_12:76543642	1.35196	-1.78783	-0.285189	-0.334997	0.953639	-1.60766	0.126041	1.24224	1.44413	-0.266172	1.20281	0.295898	-0.404242	0.166007	-0.982494	0.649199	-0.0527546	-0.734564	1.07173	0.237789	-0.73114	0.412115	-1.0366	-0.740572	-2.0126	-0.242671	0.571914	-0.404242	-0.808168	0.750513	-0.380788	0.0634624	-1.30147	-0.353552	-0.50706	1.34185	-1.72822	-0.360574	-0.145729	-0.655298	0.0391383	0.160012	0.67661	0.597006	-0.145729	0.219755	0.63561	1.74696	0.295898
CpG_12:76712676	-0.596398	-1.26429	1.18812	0.462361	-0.391476	-1.2941	1.77514	-1.473	-0.489058	-0.616171	-0.846857	0.718513	-0.644873	0.0140968	-0.220708	1.48697	-0.338111	-0.773192	1.05663	0.445836	-1.04253	-2.09915	-1.15993	0.584338	0.718513	1.99927	0.718513	-0.220708	1.80223	0.605806	-0.972086	-0.022978	2.97265	-0.365204	0.718513	-1.15993	-0.629066	-1.18531	-0.365204	-1.04253	0.15498	0.248902	-1.11909	-0.629066	0.605806	0.405439	0.809405	1.21575	-1.53562
CpG_12:76713372	-0.477323	0.113521	1.15789	-1.39058	-1.57604	-1.43273	1.40878	0.430313	0.195805	0.430313	-0.214586	0.176583	-1.39058	-0.349565	0.0938434	0.885536	0.379732	0.537796	-1.25977	-0.0496118	0.107864	-0.195043	0.716935	1.79177	-1.0028	-1.70453	0.3471	0.964022	1.31115	0.860245	1.4958	0.320543	3.24987	-0.920904	2.44152	0.269088	-0.767356	0.250341	0.250341	-0.0930832	1.00356	1.72011	-0.661055	-0.164978	-0.14293	-0.689135	-0.61381	-0.815009	0.716935
CpG_12:76741599	-0.358111	-0.387941	0.412535	0.0166949	-1.22109	-0.12914	1.55607	3.35025	0.49884	0.798866	0.947015	-0.79827	0.355358	0.066814	1.37415	0.940323	-0.263192	1.79151	0.32457	-0.19497	-0.823723	-0.166472	0.555478	-0.174687	-1.14119	-0.445118	0.555478	-0.40254	-0.358111	-1.2456	-0.311706	-0.295776	0.435406	-1.69586	0.00412822	1.28925	-1.32064	1.74223	-1.44572	0.139845	-0.503977	0.73926	-1.22109	-0.913483	0.108403	0.32457	0.143468	-1.69586	1.20804
CpG_12:80594579	2.35404	0.0670094	1.67418	-0.879346	-0.641306	-1.38518	0.072815	0.444158	1.39526	-0.226436	1.14784	0.567688	0.274234	1.02498	0.996412	-1.17529	0.548896	-0.85631	0.898955	0.386026	0.257104	-0.0908378	0.987783	-0.234654	-0.138776	-1.94353	-0.25678	-0.809918	0.0972294	-1.67281	-0.768828	0.432408	-1.67281	-0.905796	0.209868	1.20351	-1.2126	0.052978	-0.0292021	-0.222148	-0.25678	0.317289	0.00872732	0.786936	0.51319	-1.01537	-0.234654	0.463881	1.89382
CpG_12:83174332	1.02238	1.22898	-0.984621	0.821679	0.353379	0.983783	-2.48987	0.219579	-0.154138	1.27325	-0.170972	0.455184	2.02588	0.110106	-0.55455	-0.397207	1.09159	0.383788	-1.16171	1.02238	0.837524	-0.55455	0.942099	-1.36093	-1.44778	-0.124478	1.42378	-0.984621	-0.84778	0.0625093	0.896941	-0.984621	2.02588	-0.0991799	0.657469	-1.22546	2.02588	-0.55455	-0.0583132	1.33115	1.27325	0.520629	-0.84778	-1.16171	0.963349	-0.753044	0.671154	-2.22424	0.468724
CpG_12:84652298	-0.331679	-0.774235	-0.557823	0.268271	-1.59809	-1.50231	1.65189	0.0954446	-1.12604	-0.369039	-0.655471	-0.632247	-0.350559	-1.12604	-0.164446	-0.632247	0.746536	0.360059	1.80935	-0.164446	0.0837069	-0.404843	0.156085	-0.107882	0.203824	-0.164446	-0.404843	0.903989	1.01905	2.3998	-0.316276	0.360059	1.3741	0.697672	0.288068	-0.0478883	-0.670546	2.10064	-0.404843	-0.805506	1.07997	0.776687	-0.0682863	0.233455	-0.164446	1.17595	0.416982	-0.230763	-1.1592
CpG_12:84652649	-0.332962	-0.68092	0.393295	-0.720616	-0.596566	-0.860171	0.608483	0.457851	-0.332962	0.170282	-0.318042	0.603848	0.331321	1.18783	-0.174799	0.949913	-0.596566	1.24866	1.51227	0.870449	-1.33007	1.06358	-0.758784	-1.47096	-1.77957	-0.788278	1.60812	0.331321	-1.55513	1.01607	0.320318	-0.556777	2.56669	-0.0214297	2.24578	-0.381379	0.214524	0.00595775	-0.664594	-0.68092	1.51227	1.18783	0.636903	-1.47096	-0.174799	0.214524	-0.369461	0.0452529	-0.374584
CpG_12:84652696	-0.838441	1.26981	1.11018	-0.685669	-0.511073	-1.04972	-0.220078	0.9439	-0.583822	1.86979	1.48197	-0.685669	0.292073	0.00376457	-1.50045	-0.14248	0.0709171	0.9439	2.30187	-0.738807	0.0582651	-1.5698	-0.0146695	0.148989	-0.149104	-1.6486	-0.0745807	0.292073	0.203187	1.90247	-1.0045	-0.36283	1.45314	-0.16717	0.323955	0.112487	-0.779683	-0.220078	-0.764519	-0.522713	0.9439	-0.0745807	0.559568	0.44708	-1.29676	-0.309615	0.254467	-0.738807	-0.235394
CpG_12:84653293	-0.157009	0.00855746	0.808794	0.358087	0.0959395	-0.729336	-0.712345	0.304897	-0.389516	0.270704	0.205168	0.969761	-2.08861	0.969761	0.879809	-0.00335827	-1.51517	1.90057	0.969761	-0.506695	-0.253589	0.969761	-1.60571	1.14967	0.0959395	-0.559426	2.04019	0.778613	-0.63991	1.2478	0.532851	-0.83746	2.14606	2.49895	-1.47694	2.19311	-1.62986	0.663924	-0.941723	-0.63991	0.969761	1.12268	-1.32402	-0.777882	-0.122516	0.460032	-0.712345	0.205168	-0.420409
CpG_12:85268888	1.41738	-0.922836	0.26786	1.50934	-0.111748	-0.179847	-0.830569	-1.05275	-0.0140966	0.438435	1.91325	1.08019	0.250176	0.497765	-0.683588	1.19747	0.0183902	1.41738	0.0603869	-0.346999	0.00780506	0.0124118	0.469027	0.460483	-1.03931	-2.10781	0.855393	0.068611	0.639244	-1.44143	-0.605774	-0.191947	-0.942967	0.106077	1.19747	-0.906513	2.00551	-0.750285	0.601592	-1.06198	0.36763	0.509555	-0.121976	0.469027	-0.389008	-0.130952	-0.479327	0.0379572	-1.39256
CpG_12:85761071	1.48096	0.455007	-1.63106	-1.30872	-0.642068	-0.559652	1.43481	-1.35823	-1.00643	0.792411	1.43481	-1.32581	0.0831906	0.346921	-0.868307	-0.642068	1.0583	-2.07655	0.127146	1.40917	-1.29294	0.0172576	1.18813	1.4458	0.127146	-1.35211	-0.477236	1.43481	0.990165	-2.40673	1.03622	-0.861843	-1.13656	1.66557	1.44044	0.511752	0.38355	-0.642068	0.346921	0.168725	-0.222497	-0.234837	0.955529	-0.129259	1.3237	0.0740962	-0.0850511	-0.385663	1.34728
CpG_12:85761129	1.68431	0.241309	-1.45937	-0.683559	-0.632083	-0.632083	1.33685	-1.03146	-0.632083	1.30868	1.22103	-1.31842	0.22829	0.420821	-0.586664	-0.79754	1.07473	-2.19721	-0.000341005	1.55562	-1.16663	0.566049	0.885551	1.4637	0.311631	-1.34482	-0.632083	1.45267	0.75775	-2.13092	0.841982	-0.742387	-2.12119	1.44048	1.34532	0.81566	0.140047	-0.934221	0.140047	0.306993	-0.210922	0.321724	0.97157	0.140047	1.68431	-0.232706	0.885551	-0.203122	1.20505
CpG_12:85808550	0.366778	-1.66238	-0.0933209	0.743144	-1.06464	-1.11062	-0.032189	0.13083	-1.32876	0.579131	0.791485	-1.49936	1.02743	1.55303	0.0618607	-0.116509	0.321597	-2.26011	0.286761	0.310151	0.330075	1.18202	0.500019	0.440003	-1.24045	0.52932	-2.11068	-0.673021	0.508347	-2.27879	0.411018	-0.0933209	-2.96653	0.218303	-0.381515	0.540705	0.225209	-0.693076	-1.74389	0.179295	-0.032189	-0.558865	0.183571	-0.586453	0.0151392	-1.07854	0.945924	0.268769	1.66786
CpG_12:85808559	0.148717	-0.952791	-0.161586	0.961415	-1.27835	-0.845464	-0.691183	0.292962	-0.8033	0.943868	0.603089	-1.08359	0.464253	1.26637	0.335126	-0.638861	0.438742	-2.3335	0.662355	-0.255169	-0.042007	0.895907	0.816911	0.472522	-1.04512	1.23697	-1.45421	-0.718246	0.799984	-2.47339	1.30358	-0.494977	-3.39447	-0.161586	-0.529235	1.18368	1.05746	-0.35887	-1.2144	0.418884	-0.952791	-1.28819	0.139808	-1.02255	-0.378941	-0.879784	0.965669	0.777847	1.38923
CpG_12:85808626	0.157706	-1.80641	-0.181053	1.24926	-1.47469	-0.56247	-0.0737788	0.275286	-0.51701	0.903603	0.929323	-0.692788	0.903603	1.19008	0.0389962	-0.56247	0.0198	-2.19144	0.627386	-0.366993	0.306314	1.19682	0.529898	0.381209	-0.504977	0.957902	-1.53985	-0.225442	0.51265	-3.00592	1.20903	0.414912	-3.76117	-0.324084	-0.00396558	0.577809	1.08365	-0.668133	-0.740176	0.599822	0.326059	0.0389962	-0.160018	-1.1489	0.446441	-0.789768	1.03688	0.264546	1.11304
CpG_12:85830052	0.795382	-0.269663	-0.655453	1.83274	-0.841507	0.46902	-0.863988	-0.639866	-1.40989	-0.491785	0.294184	1.56284	-0.125937	-0.708211	-0.491785	0.637862	0.795382	-0.141066	-0.153313	0.294184	0.544782	-0.676886	0.294184	0.294184	2.17367	0.777482	1.19634	-1.7822	-0.83351	0.0793852	2.54957	-0.75833	0.707672	-1.82451	0.870561	-0.386013	-0.903121	-0.975516	-1.2651	0.0144462	0.0235373	-1.12813	0.840945	0.001819	-0.708211	1.47558	-0.190846	-0.0475413	1.26873
CpG_12:86005673	-0.632324	0.407076	-0.0963836	-1.20399	-1.38483	0.407076	0.0181967	0.852996	-1.20399	1.05643	-0.333729	0.86738	0.720083	1.32769	0.637228	-0.459382	-0.0788026	-1.52045	0.720083	0.86738	0.483793	0.893684	1.32769	0.905739	-0.505599	1.04639	-0.671008	-0.641398	0.315015	-0.887534	0.0618461	0.423515	-3.65656	0.0618461	0.905739	-1.20399	-0.459382	0.615651	0.337029	1.13294	-1.12233	-0.782047	-0.697658	-0.0788026	-1.33058	0.905739	-0.0963836	1.32769	0.483793
CpG_12:86050749	-0.331109	-0.949638	-0.987663	-0.681754	0.235876	-1.00763	0.280698	0.210105	-0.39876	2.26263	0.0625016	-0.570086	1.18429	-0.511513	-0.451378	-0.232706	0.335	-1.23059	0.751319	-0.0147071	0.0968279	0.369285	0.365796	3.07361	-0.331109	0.295559	-0.114623	-0.205245	-0.893971	-1.41354	0.616015	-0.444198	-0.741684	1.12093	-0.232706	-1.16846	0.210105	1.04992	0.341751	-0.0813179	-0.588829	-1.0315	0.114597	0.114597	-0.253792	-0.502018	0.878663	-0.414372	-0.046259
CpG_12:86050760	-0.25213	-0.81651	-0.869887	0.073168	-0.695916	0.0517663	-0.674943	-1.16382	-0.707975	0.367131	-0.362638	-0.678375	0.0517663	-0.62356	-1.0175	-0.80467	0.86995	-0.954089	0.558261	0.0283894	-0.0542438	0.200735	-0.302086	2.06854	-0.707975	1.09141	-0.859924	-0.0542438	-0.981482	-1.24261	0.811508	0.165161	-0.64359	1.49713	-0.719664	-0.320937	1.57125	1.88563	-0.153569	-0.188152	-1.08182	-1.28895	0.677436	0.200735	-0.165302	-0.614674	0.439085	-0.220961	0.45163
CpG_12:86289215	0.029661	0.422207	0.727521	-1.17221	-0.493733	0.574864	-0.604756	-1.3079	-0.188419	0.79936	-0.319268	1.61571	0.408932	-0.394712	-0.951703	-0.872743	1.56155	-1.0887	-0.570061	2.12324	0.378592	1.03283	0.939913	-0.668198	-0.122047	-1.18401	0.029661	-0.604756	-1.71499	-0.4065	1.41643	0.390623	-1.301	-0.358038	-0.358038	-0.629428	0.422207	1.85941	-0.249482	0.029661	-1.71499	-0.358038	0.0722144	-1.40184	-0.429456	0.790149	0.320437	-0.533128	-0.394712
CpG_12:86289306	1.48424	1.26704	-0.107717	0.478578	-1.24619	1.73618	-1.28546	-0.351842	-0.526254	0.203753	1.37176	1.51637	-0.363566	-0.593243	0.157032	-0.855244	0.96138	-1.11291	0.359487	0.992159	-0.315363	1.06188	0.168492	-1.32764	-1.07251	0.121304	-0.0806326	-0.706066	-1.23123	-1.28546	1.90767	0.954944	-0.199009	-0.450333	-0.363566	-0.276801	0.764397	1.00142	-1.29696	1.23973	-0.315363	-0.263452	0.224518	-1.13692	-0.218956	-0.218956	0.877395	0.504097	-0.855244
CpG_12:86289311	1.2094	2.34485	-0.332376	-0.895966	-0.765288	0.923071	-1.25125	-0.609181	0.359359	-1.17668	0.646966	0.493576	-0.273379	0.240931	0.278828	-0.794909	1.48025	-1.06822	-0.623111	1.16466	-0.273379	1.50157	0.777204	-0.938074	-0.0825761	-0.517	-0.533477	-0.975749	-0.733552	-0.445944	2.13576	0.619898	-1.20959	-1.2244	0.646966	-0.917622	0.923071	0.860218	-0.872999	-0.28317	-0.938074	0.328386	0.636741	-0.533477	0.493576	-0.733552	1.34258	0.646966	-1.6539
CpG_12:86289327	1.21342	-0.13206	0.0444329	-1.66166	-0.514459	2.33059	-1.31511	-1.06222	-0.622009	0.39197	-0.0774317	2.03487	-1.2656	0.295328	-1.66166	-0.5527	0.136654	-0.90555	0.55626	0.0710901	-0.473488	1.5068	0.639955	-0.737526	-0.579747	-0.357	0.266966	0.0893291	-0.473488	-0.968559	1.92615	0.295328	-0.323259	-0.5527	-0.0774317	-0.711122	0.925912	-0.0387911	-0.317466	-1.42571	-0.429482	0.897478	-0.429482	-1.42058	0.450645	0.714682	1.17521	-0.473488	-0.183047
CpG_12:86303803	1.11803	-0.405637	-0.0519882	-0.889993	-0.467283	-0.519195	-0.680542	-1.29787	-0.904058	2.19823	-0.0957028	0.747609	-0.940978	0.295701	0.259483	-1.29787	1.44307	-0.432675	0.605562	0.898398	1.42132	-1.01932	-0.897149	-0.605714	-0.638991	0.659946	-0.419364	-0.419364	-0.240409	-0.7122	0.537582	-1.29787	-0.766681	-0.325906	0.0198897	-0.874887	-1.02595	0.100569	0.0948842	-1.10096	0.930539	-0.686054	-0.811889	-0.482115	-0.811889	-0.866906	2.15487	0.00733956	-1.29787
CpG_12:86304126	0.938039	-0.0900449	-0.809703	-0.180002	-1.03869	-1.27234	-0.654102	-0.758299	0.0503771	1.09642	0.321189	0.8695	1.4147	0.313666	-0.329931	0.321189	-0.329931	0.832018	1.66912	1.82077	-0.0900449	0.546577	-1.52936	0.398295	-0.0404133	1.4147	-0.517342	-0.758299	-0.362348	-0.329931	-0.576873	-0.582443	-1.03869	-0.449874	0.46969	-0.809703	0.989443	0.684973	2.32595	-1.52936	-0.0705947	-0.881669	1.7091	0.375617	-0.259376	-0.784888	-1.52936	-0.832918	-1.52936
CpG_12:86304156	0.522309	-0.287748	-1.77775	-1.52842	-0.979914	-1.13095	-0.710471	-2.08873	-0.784322	1.26354	-0.461878	1.44267	-0.467972	0.708405	-0.797078	-0.126678	-0.0428776	-1.77775	0.84845	1.16188	0.383048	-0.319344	-0.557105	0.961935	0.216833	1.72607	0.461267	0.772794	-0.811903	0.394512	0.732975	-0.464376	-0.614242	0.757032	0.0162293	-1.16275	-0.248569	0.768181	0.1807	-0.448026	-0.133093	0.0162293	-0.353046	-0.385696	0.162813	-0.918969	1.01097	-0.614242	-1.91179
CpG_12:86304176	0.84224	0.0200918	-0.986059	-1.70302	-0.929827	-1.4408	-0.701939	-1.62819	-0.872287	1.59453	-0.662345	1.77634	-0.385501	1.38645	0.0598561	-0.311275	0.616552	-1.49215	1.54438	1.65042	0.532205	-0.191555	-1.64503	1.09646	0.0261169	0.95057	-0.0383847	-0.247287	-0.812803	-0.247287	0.909551	-0.615481	-0.49684	0.152639	-0.247287	-1.05354	-0.311275	0.820222	0.737573	-0.269101	-0.262442	-0.727197	-0.648667	0.19903	-0.775189	-1.08446	0.719644	-0.142579	-1.44861
CpG_12:86304212	0.60244	-0.123986	-1.5743	-1.48952	-1.05433	-1.44898	-1.24411	-1.51961	-1.51121	1.05612	-0.60737	2.22088	-0.183936	1.26848	-0.183936	0.0647464	0.375601	-1.23519	1.49467	1.73448	0.460379	-0.0756392	-0.848387	0.85796	0.460379	1.60658	-0.940957	-0.223904	-0.758596	0.0861851	0.522847	-0.220628	-0.556961	0.686455	-0.68559	-0.929986	0.748625	1.1262	1.47035	-1.02324	0.0811073	-0.782062	-0.64174	-0.183936	-0.463705	-0.712388	1.5154	-1.06563	-1.51961
CpG_12:86385983	-0.0342366	0.060323	-0.308013	-0.518279	-0.722745	1.17011	0.498209	-0.675145	0.368193	0.0411084	-0.537103	-1.21006	-0.0436774	-0.91358	-0.693799	-0.456298	0.657118	-0.275551	0.446443	1.26275	-0.147338	-0.550681	0.638477	1.1194	-0.15328	0.0962649	-0.0342366	-0.588869	-0.687694	0.0962649	1.80667	0.89351	-0.813186	-1.02025	1.94765	-0.634544	-1.01039	-0.363438	-0.235921	-0.964587	0.140556	-0.122978	-0.537103	-0.572348	-0.371453	-0.648598	-0.744166	-0.588869	-0.787504
CpG_12:86388524	1.05157	0.0673092	-2.20691	-0.614104	-0.666157	-0.457947	0.244761	-1.81875	-1.4273	1.62542	0.550745	-1.02402	-0.926419	-0.387945	0.523613	0.214731	1.36017	-0.954812	0.581307	0.969777	-1.12791	0.229145	0.919077	1.17195	-1.22672	-0.145632	0.523613	-0.09358	-0.566056	-1.05655	1.24243	-0.423539	-2.1952	-0.309053	0.701604	-0.890929	0.681083	-0.492649	-0.39482	-0.244606	-0.31914	-1.36366	-1.08258	-0.926419	0.188991	-0.451158	0.770943	0.0966805	-1.28335
CpG_12:86389263	2.74824	0.102817	-1.0164	0.0331999	0.414043	-0.707876	-0.609412	-0.723877	-0.117635	1.02296	-0.312892	-0.642711	-0.267542	-0.889216	0.0201471	-0.0584893	2.04798	-0.946229	-0.0861424	-0.338087	-0.464059	0.695755	0.896442	-1.21989	0.0670678	-1.21989	0.422092	-0.77899	-0.77899	-0.498415	1.04761	-1.21989	-0.841976	0.102817	-0.227861	-1.21989	0.0601482	-0.338087	0.543719	-0.47119	-0.672565	-0.770671	0.242049	-0.946229	-0.227861	-1.01104	0.223063	-1.21989	-0.82308
CpG_12:86438646	0.801061	-1.16685	1.62869	-0.637967	-0.650286	-1.45463	-2.14529	-1.1463	-1.66606	0.0403119	0.645881	1.32036	1.04628	1.04628	0.580361	1.62869	0.929803	0.55348	0.755083	0.131077	1.10453	0.929803	-1.40595	-0.194491	-1.64734	-0.992133	1.62869	0.630281	-1.5163	-0.00932434	-0.933892	-0.58893	-2.30254	0.318278	-0.70093	-0.416831	-1.25421	0.675663	1.62869	0.0945493	-0.73005	-0.467968	-0.529635	0.182719	-0.578319	-1.23039	0.495361	-1.10608	0.614178
CpG_12:86444097	1.37037	0.800093	-0.707978	0.191244	1.33869	-2.025	0.137204	-1.64807	-1.64807	0.153777	-0.218874	-1.64807	0.261496	0.736728	1.17857	1.01553	0.261496	0.0306696	0.441028	-0.892639	-0.0143709	0.781835	-0.766734	-1.03114	-1.59075	0.0306696	1.01553	-0.636164	0.882953	-1.81595	-0.932783	-0.995229	1.61348	-0.218874	0.584654	-0.442823	-0.207604	1.0522	0.829206	0.985816	1.09387	-3.54343	0.472251	1.52793	-0.828222	-0.844044	-0.815697	0.584654	0.356542
CpG_12:86537494	1.08929	0.676509	-1.43589	0.79755	-0.970638	-0.177698	-0.177698	-0.660244	-0.435056	0.950715	-0.435056	0.754615	-0.322462	0.0562629	-0.525131	0.501725	1.13147	-0.555156	0.669091	-1.93631	0.534983	0.851732	-0.362996	0.501725	-0.725621	-2.07278	-0.71221	-0.869902	-0.735306	-2.09244	-0.177698	-1.47803	-1.66008	-1.98807	0.439959	0.228655	0.565778	0.490039	-3.05542	0.285545	-0.234889	-1.33581	-0.254906	1.36645	-1.83622	0.55577	0.240507	-1.33581	0.165445
CpG_12:86606789	1.45157	1.01445	-0.369791	0.751049	1.60995	-2.68005	0.651277	-0.202034	0.892154	-0.74391	0.751049	-0.311038	0.280696	0.638623	-2.02926	1.40954	0.586425	-0.761047	1.82543	0.229741	0.158404	0.644266	-1.05012	-1.38247	-0.74391	-0.41229	0.0027607	-1.91036	0.25352	1.45832	-0.58718	-1.36758	1.54578	-0.982984	-0.602521	0.0513993	-0.697637	-0.975272	-1.55368	-0.405331	1.36464	0.0925552	1.13389	0.729099	0.586425	-0.75114	-1.20664	0.329613	-0.330762
CpG_12:86634407	0.747099	0.481041	-0.372205	0.043946	1.21587	-1.5707	0.759768	-0.361938	0.202314	-0.840664	-0.0408312	0.525051	1.29399	0.311814	0.606468	1.08655	-0.560518	-1.55924	0.434586	-0.596703	-0.260255	1.3601	-1.19132	-0.335917	0.202314	1.26944	0.0196994	-0.7471	0.590842	-0.971718	-0.361938	-1.08202	-0.0565037	-0.940466	1.33923	0.234724	-0.190437	0.319999	-0.659206	-0.424822	0.566803	-2.58496	0.925677	1.12211	0.542012	-2.114	-0.49093	-0.0565037	-3.43275
CpG_12:86638702	1.56214	-0.0725719	-0.40145	0.480163	-0.7443	0.814107	0.0600401	-0.885973	-1.11098	1.02662	0.321979	0.0600401	-0.78531	0.720603	0.0948427	0.480163	2.08917	-0.82222	-1.18956	-0.78531	-0.0471174	2.42122	1.482	-0.885973	-0.9391	-1.24299	0.580347	-0.120937	-0.913692	-1.0852	1.00891	-0.761238	-1.5235	0.512481	0.034904	-1.02259	0.0948427	-0.7443	-0.0471174	0.601598	-0.78531	-0.460952	0.0948427	-1.03424	-0.0471174	0.389088	1.51539	-0.78531	0.294639
CpG_12:86639061	0.369552	0.924184	0.675465	-0.113759	-0.967877	0.447062	-0.0263027	-1.51503	-0.540021	1.16295	0.592618	0.769213	-0.273041	-0.657456	-0.20432	0.136416	0.924184	-0.570827	-0.861997	-0.556647	-0.0333586	1.45223	0.39576	0.828079	-1.34872	0.00985688	0.0788895	-0.120123	-0.534732	-0.365458	0.0460164	-0.332598	-0.983148	-0.522209	-0.389127	-0.861997	0.902434	-0.958423	-0.812779	1.13081	-0.412008	-0.513717	-0.12895	0.0788895	-1.01199	0.118337	2.97727	-0.46393	-0.7495
CpG_12:86654355	0.370229	-0.344145	-0.344145	0.265522	-1.39216	-0.721176	-0.61835	-0.969465	0.072996	3.15686	0.235902	-0.721176	0.221402	0.883398	0.699941	0.326132	0.901696	-1.45885	-0.916192	-0.827883	0.196503	1.64384	-0.0780058	0.48289	-0.504583	-0.176576	-0.846853	0.127144	-0.846853	-1.20593	-0.444686	-0.889636	-1.3352	0.458048	0.93196	-0.504583	-0.119531	-0.0699407	-0.748764	0.21148	-0.671998	0.158563	-0.15563	0.575443	-1.19017	0.537965	0.733086	-0.800089	-0.176576
CpG_12:86654385	-0.299704	-0.318994	-0.685493	-0.888237	-1.03336	0.116224	-0.502243	-1.66878	-0.326792	1.97163	0.0475054	-0.850676	-0.63968	1.22371	0.385813	-0.318994	0.286527	-1.43443	-0.786596	-1.52913	-0.159947	2.40357	-0.081847	1.25341	0.573353	0.536171	-0.868743	0.32238	-0.0990941	-1.20906	-0.0990941	-0.888237	-1.39755	-0.326792	-0.121648	-0.0899316	-0.0460689	-0.352312	-0.864273	0.278979	-0.57395	0.963754	-0.227369	-0.220665	-1.66878	0.46241	1.93236	-1.07756	-0.44116
CpG_12:86654438	1.32536	-0.236286	-0.686128	-1.00671	-1.23471	-0.955054	0.520764	-0.488847	-0.686128	2.02938	-0.311013	-1.15602	-0.00985211	1.12421	0.181326	0.577337	0.33973	-1.57658	-1.10854	-1.20471	-0.082682	1.44856	-0.082682	-0.082682	-0.412691	-0.505094	-0.466692	-0.658698	-0.082682	-1.04271	0.277914	-0.0428319	-1.60072	-0.466692	1.23736	-0.442182	0.33973	0.24225	-1.97625	0.0155534	-0.968384	0.0797845	0.520764	0.05358	0.814943	0.666759	1.32536	-0.927506	1.08259
CpG_12:86703912	0.643929	-0.317214	0.402866	0.426189	0.613417	-0.841631	0.152938	-1.9591	-1.55297	-0.175254	1.13839	-0.102454	1.54955	-1.61486	0.292242	-0.289202	1.78013	-1.78618	0.0693555	1.17564	-0.846959	-0.492929	-1.45574	-0.0147961	-0.961498	0.158995	-2.16782	-0.258643	0.275526	-0.254049	0.444211	-0.242298	-0.961498	0.756591	-1.13923	-0.680356	-0.606031	1.11829	-0.136815	-0.0519213	0.701169	-2.36721	-0.370025	-0.296431	0.756591	-1.93259	0.756591	1.48	0.169927
CpG_12:86891197	1.60291	-2.38027	-0.820212	-0.958286	1.02141	-0.860379	-1.73983	-1.01562	-0.338207	-0.881692	0.062529	-0.446243	2.42184	0.0389162	-0.28226	0.987305	1.22831	-0.0670796	0.556944	1.02141	0.0534213	1.11641	-2.32033	-0.338207	-1.57087	-0.430355	0.260754	0.951863	0.370454	0.884438	-0.244684	-0.543652	0.973293	0.329012	-0.0533867	1.39615	-0.834906	-1.04467	0.458791	-0.0908632	-0.512264	-0.561995	0.866804	0.601701	0.658665	-0.168854	0.721493	0.268186	-0.860379
CpG_12:86987525	1.04346	0.0095668	0.410273	0.441198	0.331895	-0.308026	-0.13993	0.282708	0.00230449	0.0855634	1.27966	0.840868	0.758177	0.658078	0.187615	0.877045	0.377802	0.498831	1.00842	-0.0273798	0.902258	-0.50974	0.850204	1.17659	-0.192759	0.307733	-0.192759	0.498831	-0.867619	1.07516	-0.248697	-1.24936	-1.76387	-2.72859	-0.787096	0.420748	-0.50974	0.758177	0.441198	0.0954032	0.722957	-0.192759	0.92599	-1.98898	0.331895	-1.81495	-0.0899555	-0.0426113	-2.01856
CpG_12:98355	-0.644383	0.260221	-1.09791	0.366394	-0.344635	0.71333	-0.293164	0.0800068	-0.779153	0.695738	-0.84359	1.42342	0.353665	0.71333	0.209635	-0.975533	0.900982	-0.934139	-0.905163	1.19952	0.0800068	0.695738	0.0053723	-0.806646	1.17464	0.375558	-0.00492174	1.06518	1.06518	-0.740968	1.88615	-1.18149	0.326299	-1.15146	-1.6251	0.572592	-0.5917	1.0036	0.900982	-0.779153	-0.740968	-1.24618	1.4483	2.73997	-0.109449	-0.488361	0.353665	-2.03107	0.187091
CpG_12:98368	1.79854	-0.0332281	1.19142	-1.29965	0.614287	0.968262	0.346125	0.968262	0.490808	-0.261432	0.807867	0.151706	0.18411	0.968262	0.0903106	-0.864822	-0.314897	-1.22066	0.968262	0.346125	0.540543	-1.19707	-0.431548	-1.08479	-0.528757	-1.59806	2.38416	-0.314897	2.06811	-0.88519	-0.742617	-0.659159	0.647472	0.00589285	-0.281995	2.25142	-0.431548	1.20885	-0.172324	0.789217	-1.59806	-1.10453	-0.88519	0.454999	0.376036	-1.10453	-1.24162	-0.681514	-1.04016
CpG_13:10170189	-0.622405	-0.0624342	1.6288	-0.00192312	-0.638792	-0.46181	0.98355	0.877273	-0.01325	-0.190805	-0.545196	-0.264716	-1.13465	-1.16496	-1.13465	0.239615	-1.18449	0.757713	0.517305	-0.166168	-1.59745	-1.00382	-0.0792148	-0.76085	0.405406	-1.42538	1.1961	-1.08125	0.288666	0.0802001	-0.522034	-0.658904	-0.82315	-1.54583	1.09647	1.24165	0.46735	0.501763	-0.46181	-0.716873	1.61197	-0.545196	-0.658904	-1.82687	0.98355	-0.881431	1.21667	0.222834	1.12253
CpG_13:10170321	-0.141393	-0.889301	0.611746	1.01804	-0.438356	1.48021	1.53475	-0.889301	0.164571	0.0507233	0.164571	-0.0251268	-0.55286	0.969139	-0.25983	-1.23776	1.38842	-0.302426	-0.13265	0.290093	-1.19231	0.453843	0.567884	-0.353212	-0.353212	-0.0694012	1.35881	0.584175	0.290093	-0.985427	-1.40793	1.22932	0.969139	0.290093	2.00034	1.89836	-1.14272	-0.849477	-0.996519	-0.739196	-0.824471	0.272223	-0.0315596	-1.33638	0.97843	2.24681	-0.25983	0.504528	1.34816
CpG_13:10315078	-0.411584	0.743718	-0.534586	2.80824	-0.726842	-0.649102	-0.384787	-0.869365	-0.107885	0.0453997	-0.696301	-0.292486	-0.226557	1.69198	0.616946	2.74924	-0.384787	-0.984741	0.41625	-0.508509	-0.0473128	0.890521	-0.450369	-0.401075	0.128296	2.93803	-0.753989	-0.588545	-0.907823	-0.436706	1.58015	0.810618	0.683263	0.861271	0.413342	-0.869365	2.82266	-0.844642	-1.00249	-0.631402	-0.732524	1.17279	-0.570979	-0.987902	0.474078	-0.955897	-0.319633	1.13817	-0.365907
CpG_13:10725129	0.700425	1.21124	-1.29419	-0.179553	-0.720739	-1.16953	-0.795537	0.102041	-0.179553	-0.251551	0.401233	-0.340244	1.61101	1.73844	-1.42288	-1.09473	-1.13334	-0.971533	0.0500071	0.914135	-0.59338	-1.42288	0.580748	-1.16953	-0.124934	-0.220167	-1.00925	0.972419	-0.795537	-0.795537	0.700425	-0.296883	-1.06753	0.793923	-0.496345	0.401233	-0.629319	-0.450315	-0.251551	-0.546211	-0.047556	0.700425	-0.047556	-1.43666	0.700425	-1.05346	-1.2657	1.7884	0.700425
CpG_13:12439068	-2.21071	-1.38749	0.374746	-0.761483	-0.922092	-1.44201	1.86426	0.0182822	-0.191916	-0.157794	0.610374	-0.0596948	0.162824	0.119193	0.420477	-0.667912	1.39474	0.591966	-0.204509	-0.866513	0.143045	-1.44201	-0.0596948	1.0529	-0.446742	-1.36302	0.374746	0.515646	1.08071	-0.293625	-0.313118	-0.0596948	0.29392	-0.271864	-0.667912	0.320441	-0.667912	0.548522	0.0384045	-0.188192	-0.917436	0.162824	-0.420501	-0.715615	0.162824	0.0110286	-0.397593	0.954	-1.32063
CpG_13:17305697	1.09918	-1.0235	0.332164	-0.628099	1.08531	-0.210102	-0.496298	0.733843	-0.636168	-0.274318	-0.0745356	0.651144	-0.571613	3.32592	0.87443	-0.8258	0.939876	0.626874	-0.549018	1.0254	-0.841008	1.80675	0.618939	-0.707179	-0.802811	-1.0235	-0.564324	1.46753	-0.628099	-0.797557	-0.232696	-1.0235	-0.607288	1.15655	-0.444864	0.793667	-1.0235	1.56459	-0.430398	-0.255956	-0.707179	1.03558	-0.744394	-0.763511	1.06422	2.65374	-0.567268	-0.430398	-0.883947
CpG_13:25385219	-0.360627	-0.110676	-0.0200174	2.20534	-0.0552735	-0.400783	0.835323	0.249587	-0.218536	-0.523327	1.85285	0.66918	-0.874623	0.0627566	2.2556	2.71963	1.25766	-1.03642	2.65944	-0.841565	-1.58538	0.0409327	-0.70981	-0.491906	-1.28923	1.91906	-0.795649	0.0173118	-0.831546	-0.257195	0.426558	0.361719	1.26843	-1.55501	1.09285	-0.110676	-0.643778	0.7468	-0.587825	-0.471505	-0.352432	-0.0150989	0.125706	0.372834	0.43164	-1.28923	-1.17873	0.739945	-0.616165
CpG_13:25385288	-0.279579	0.563895	-1.12361	2.59155	-0.46736	-1.04023	-0.972558	-0.546838	-0.421631	-0.923943	2.61053	-0.354042	-0.780818	0.155325	2.11203	1.97782	0.516247	-0.869398	3.04553	-0.310255	-1.16994	0.379945	-0.126646	-0.571292	-0.845672	2.23486	0.703601	-0.292511	0.539831	0.539831	-0.377287	0.716025	1.42419	-0.155567	-0.408616	-0.230227	0.509596	0.613527	-0.453138	0.31104	0.0344795	-0.310255	1.0639	0.299187	-0.416238	-1.81847	-1.43129	1.0639	-0.24627
CpG_13:25464281	-0.116525	-0.799276	0.254618	-1.03241	1.36755	-0.512021	-1.07057	-0.543939	-0.512021	0.278125	0.659797	0.15824	-0.246045	3.35387	0.487834	0.664462	-0.387899	-1.56874	-0.671607	-0.920717	-0.631711	-0.631711	0.057929	0.0902875	0.225114	0.769815	0.752391	-0.327884	-1.32873	-0.737643	1.65262	-0.597952	-0.965246	-1.24612	0.594075	0.518819	-0.304899	-0.884388	-0.192849	-0.0758192	1.32854	-0.582949	0.638679	0.453895	-1.32873	0.791914	0.341418	-0.421821	1.1994
CpG_13:25465024	-0.460416	-0.120563	0.620937	-0.594855	-0.836044	-0.862061	-1.04515	0.482524	-0.691602	-0.027875	1.3899	-0.155872	0.771386	2.3511	-0.600356	-1.3349	0.149074	0.955807	1.00542	-1.211	1.1673	0.540464	-0.466596	1.62555	1.21755	-0.220765	0.236455	1.11527	-0.901608	1.48602	0.620937	-0.908046	-0.214315	0.236455	-0.532507	0.286066	-0.396807	-0.120563	-1.30147	0.0442155	0.159559	-1.14454	-0.103318	-0.460416	-0.976138	0.126604	0.950492	-1.034	-1.35639
CpG_13:25465177	1.40202	-1.12381	-0.378176	1.0142	-0.957457	0.0763887	-1.38878	0.638227	-1.41813	1.33297	0.618527	0.0136904	0.185132	2.71622	-0.358583	0.66488	-1.25411	-1.08354	0.946332	-0.462148	-0.385433	-0.965976	0.36637	0.124719	0.0252157	-0.203236	-1.44601	0.254839	-1.25411	-1.54487	-0.116932	-0.255018	-0.72106	-0.885822	1.26393	1.18929	-0.922436	-0.434894	-1.25411	-0.25908	0.0252157	0.618527	-0.793555	-0.116932	-0.28954	0.518991	0.451658	0.487196	0.573499
CpG_13:2566373	-0.0968726	0.249708	0.466321	0.165951	0.415121	-0.32215	0.401956	-0.837916	-0.584973	1.36743	-0.949707	0.325522	-0.11504	1.6951	-0.534911	-0.847796	2.13981	0.11062	-0.140195	0.576212	-1.45516	-0.946435	0.722318	1.02951	-1.45516	1.53639	1.15948	-2.13845	1.28551	0.466321	0.261523	-0.588168	-1.59473	-0.756613	-0.57342	1.59271	0.344549	-0.41281	0.466321	0.2963	-0.370424	-0.751394	0.990221	0.407037	0.639611	-0.0102276	0.0412694	0.466321	0.261523
CpG_13:3048246	1.01119	0.879776	-0.559839	0.451461	0.55854	-0.726406	0.819545	0.451461	0.930498	0.317612	0.657382	-0.164242	-0.0109246	0.719158	-0.0109246	-0.0109246	1.01119	0.930498	-0.461859	0.173056	-1.50479	0.819545	-0.0839328	-0.726406	-0.253005	0.173056	0.86088	-0.726406	-0.0839328	0.500133	-2.44597	0.43419	0.397922	-1.62587	1.52225	0.272996	1.07252	-1.99128	0.58531	0.11684	1.52225	-1.12323	-1.43651	-1.5441	0.819545	0.689414	0.11684	0.960086	0.930498
CpG_13:31749804	1.06009	-1.78629	1.02582	0.58894	1.74894	-2.70909	0.26856	1.04663	-0.250152	-0.115897	0.140407	1.12291	1.17911	-1.13162	-2.17798	0.797884	-0.778537	0.465717	-0.182346	1.08608	-0.824503	0.695734	0.0549728	0.0549728	-1.7364	-0.745978	1.06009	0.817783	0.855924	0.90932	-0.766516	0.112699	0.330569	0.232961	0.68317	0.197364	-0.824503	0.21927	0.396712	0.465717	0.321956	-0.250152	-0.326432	1.68498	-0.766516	-2.1498	-1.01296	-1.01296	0.766929
CpG_13:32993511	0.0270991	0.0334457	-0.473257	1.58226	-1.05455	-0.0351078	0.831087	0.649163	1.3749	1.22679	-1.79466	-0.0653703	0.636721	1.3749	-0.259051	1.74542	0.65578	0.130776	-0.594965	0.211609	-0.810296	-0.461666	1.37049	-0.408346	-0.856232	0.0807245	-0.0860044	-0.195067	0.0270991	-0.390139	-0.880607	0.616667	0.804679	-0.944876	1.04235	-0.905998	-1.82665	0.718986	1.1864	-0.514985	-0.164306	-0.320525	-0.465767	-1.15482	0.52475	-0.152972	0.61982	0.0135752	0.88701
CpG_13:334725	1.19971	0.134119	1.04175	0.452504	-1.29302	1.2559	1.47205	-1.28108	-0.95527	1.13928	-0.813664	0.059902	0.113955	0.847681	-2.65502	0.0748837	-0.391895	-0.432243	-1.06095	-0.659781	-2.04062	-0.358817	0.790487	1.237	-0.479375	0.496667	-2.92998	0.110986	-0.587575	-0.644799	-0.138194	0.458372	-2.13365	-0.580828	1.10051	0.272368	-1.2213	1.06287	-0.370739	0.0287275	0.444403	0.300449	0.501787	-0.127008	-0.627367	-1.20534	-0.307741	0.84804	0.517916
CpG_13:334738	1.2898	-0.0610901	0.806713	0.474641	-0.957061	1.0135	1.40588	-0.975137	-0.53819	1.13941	-0.920992	0.518124	0.411907	0.479656	-2.36349	0.372727	-0.212039	-0.846996	-1.92762	-0.970722	-1.82009	-0.717748	1.14737	1.44563	-0.704282	0.99042	-2.63895	0.238061	-0.627748	-1.37595	0.0559179	0.281213	-2.73387	-0.708931	1.55359	0.00477357	-1.19388	0.835002	-0.617905	0.117674	0.260908	-0.237552	0.484725	0.274715	-0.406695	-0.779681	-0.108726	0.335518	-0.747528
CpG_13:334745	1.058	0.00203279	0.804076	0.736362	-1.56476	1.39727	0.963883	-1.16818	-0.396804	1.2743	-0.347352	0.406521	-0.191331	0.715292	-2.34094	0.175228	-0.435758	-0.536354	-1.70287	-0.685854	-1.67538	-1.16128	0.793371	0.991032	-0.522271	0.490619	-2.8705	-0.0492212	-0.755224	-0.674785	-0.309974	0.0396493	-2.38867	-1.04894	1.28707	-0.00139278	-1.51842	0.773937	-1.05221	0.0267383	0.925614	-0.312647	0.43847	0.0907949	-0.884384	-0.92909	-0.351154	1.00887	0.0378156
CpG_13:334764	1.33252	-0.306099	1.03674	0.775469	-1.15191	1.10926	0.697332	-0.983551	-1.09225	0.99981	-0.318088	0.203692	0.26125	0.543405	-2.50908	0.604627	-0.366228	-0.567757	-1.73655	-0.661535	-2.02407	-1.1555	0.921083	1.06928	-0.630493	0.640788	-3.21673	-0.454684	-0.578385	-0.521771	-0.718711	0.301024	-2.1218	-0.458156	1.42025	0.152909	-1.18687	0.637222	-1.22258	-0.171389	0.634132	-0.269267	0.787541	0.0233861	-0.754508	-0.983551	-0.505667	0.476707	0.146984
CpG_13:334767	1.27373	-0.50966	0.950206	0.351915	-1.43565	1.24251	0.859424	-0.76539	-0.522038	0.733033	-0.821239	0.68262	0.208485	0.506932	-2.21955	0.283216	-0.309278	-0.417246	-1.48789	-1.02492	-1.79633	-0.829144	0.261977	0.906189	-0.817722	0.00877546	-2.53011	-0.492197	-0.631233	-1.0444	-0.169498	0.397859	-2.72478	-0.833118	1.45142	0.316101	-1.5009	0.908574	-0.693508	0.332372	0.784089	-0.499549	0.341933	-0.391629	-1.02306	-0.845435	0.0223919	1.14385	2.34099e-05
CpG_13:34436810	0.24318	-0.434634	1.9494	0.146349	0.203308	-0.855346	0.920994	-0.499187	-0.557873	0.674516	1.08531	-0.88651	-1.14472	1.27083	1.2599	-0.434634	-0.226076	0.29532	1.11465	1.06369	0.642917	0.833534	1.33811	-1.20086	-0.942994	-1.14472	0.469119	-0.0957268	0.706947	2.7285	0.674516	-0.855346	1.03396	-0.992833	1.39945	-0.0410639	1.29071	0.101312	2.5231	-0.434634	2.7285	-0.691104	-0.798339	-1.11245	-0.499187	1.22224	-1.35296	-1.79026	-0.00654145
CpG_13:34928439	0.212057	-1.33656	-0.790128	0.834532	1.3295	-0.970645	0.429923	-0.36892	1.23167	-0.266186	0.947355	0.765101	1.73712	-1.19629	-1.33656	1.31591	-0.000362913	1.18772	0.913017	0.212057	-0.560378	0.6841	0.15759	0.383237	-1.92074	-0.632175	-0.0680571	-1.42194	-1.60777	1.4844	-0.836929	0.0139963	1.03511	-0.36892	-0.158316	1.36547	-1.6852	-0.790128	1.10531	-0.293704	1.73712	0.420845	0.0990887	1.73712	-0.632175	-1.77295	-1.32621	-1.07093	1.38611
CpG_13:35034890	-1.06327	-0.751636	0.123256	0.554772	-0.0994756	0.00299702	-1.41204	-1.48373	-0.594758	2.67221	-0.328068	-0.499512	-1.62049	0.49625	-0.715982	0.64345	0.617473	-1.55609	0.472006	-0.536783	-0.594758	0.690207	0.872042	-0.328068	-0.171956	1.50067	0.738696	1.05245	-1.20087	-0.492185	0.454982	-0.213772	-0.562236	0.882854	0.218324	-1.08603	0.136491	-0.473535	0.516454	1.53877	0.177242	0.68427	0.424942	-1.00505	-0.630798	0.271987	0.799308	1.53877	0.177242
CpG_13:35034948	0.0526947	-0.320554	0.331607	0.27931	-0.827869	-0.072334	-0.444398	-1.307	-1.08038	1.70699	-0.672475	0.27931	-1.13268	0.464723	-0.771362	1.26131	0.182189	-1.3894	-0.128598	0.0132834	0.0132834	0.464723	-0.128598	-0.128598	-0.765332	0.570674	0.0526947	0.319302	-0.276928	-1.76023	-0.198028	-0.594779	-1.36227	0.66517	0.483265	-0.686788	-0.181231	-1.01858	0.505926	1.36707	0.601343	-0.261792	-0.560501	-0.0344647	1.76762	-0.128598	-0.0915147	1.50303	-0.4721
CpG_13:365561	2.15279	-0.950285	0.384872	1.02015	-0.465552	0.968542	1.4061	-1.11861	-0.694393	0.598867	0.839867	0.235782	0.56687	0.440983	-2.23302	0.788666	-0.167805	0.334947	0.114326	-1.19861	-1.70964	-0.256537	1.24102	0.795487	-1.57553	0.597426	-1.34851	-0.531454	-0.893842	-0.477529	-1.26639	-0.239127	-0.908121	-1.30662	0.127239	-0.333933	-1.83541	0.0713072	-1.04059	0.018563	0.531386	1.19793	0.700825	-0.134876	-1.16057	-0.907438	-1.01433	1.57488	0.0583354
CpG_13:37983280	-0.25665	1.74307	0.0793023	1.94186	0.16329	0.625225	-0.110584	1.04983	0.898187	0.757	-0.676592	-0.856566	1.31356	-1.12549	0.241057	-0.466621	-0.0766756	-0.530101	0.0793023	-0.948317	-0.25665	-0.794175	0.00400199	-1.01254	-1.6113	-1.37649	-1.01254	-2.28637	0.0793023	-0.856566	0.539027	0.443251	-1.7596	0.27782	0.31327	1.68834	1.1335	0.583231	0.183288	0.8072	-1.63646	1.11368	-1.25909	-0.856566	-0.648596	0.336207	0.391258	-0.0766756	-0.218474
CpG_13:38000271	0.70573	0.669992	-0.0640129	1.23027	0.0803137	1.27429	-0.948596	-1.42068	-0.43139	1.25297	0.549376	-0.592303	0.549376	0.301049	1.01844	0.34835	-0.85781	-1.42068	-1.50728	-0.576373	0.22464	-1.13017	0.205397	0.0803137	-0.85781	-0.929974	-0.128158	-0.352666	0.0803137	0.475314	0.243466	-1.33831	-2.265	-0.0447693	-0.413435	1.20606	-1.04543	0.616385	0.38575	1.45623	0.991634	-0.154217	-1.18506	-0.506013	1.31328	0.549376	-2.20381	-0.85781	-0.294935
CpG_13:38470294	-1.62379	-2.46436	-0.578086	-1.39828	-0.180595	-2.42328	0.423592	1.3895	0.979145	0.546247	-0.00569831	0.221573	1.50615	0.546247	1.77279	0.759559	-1.29357	1.1918	-0.220344	-0.360329	-0.220344	0.357548	-0.122778	-0.3029	-0.0915564	-1.10692	-1.51951	0.288027	-0.0309509	0.31627	-1.16348	0.0888907	0.038711	-0.64313	1.62561	-0.220344	-1.29357	0.783643	-0.0670259	-0.950138	1.89149	1.15952	-1.13457	-0.81658	-0.180595	-0.360329	1.15952	-0.0309509	0.852883
CpG_13:38470335	-0.956685	0.249674	-1.43061	-0.879623	-1.0503	-0.241638	1.03381	1.13649	-0.101759	-0.198403	0.62307	-0.101759	-0.626997	0.0363036	-1.72399	1.15881	-1.56752	2.13631	-1.43061	-1.34132	1.13649	-0.535416	-0.497119	-0.640734	-2.16994	0.0873268	2.13631	0.839247	1.83112	-1.94403	-1.24391	0.414221	1.04797	0.249674	-0.85558	0.87978	0.62307	-0.304399	1.20984	0.951658	0.225583	0.62307	-1.0503	-0.289677	-0.746051	-0.626997	-1.13723	0.38146	0.62307
CpG_13:39039015	1.09867	-1.01013	-0.891779	-0.684772	0.12941	-1.50219	-1.13063	0.592014	0.302493	0.567887	1.09867	0.0370991	1.09867	0.614042	-0.387531	1.09867	0.727124	1.09867	-0.0159796	1.09867	-0.493688	1.09867	-0.238911	-0.355222	0.402016	-1.02448	-0.573307	0.479422	0.302493	1.09867	-0.187465	0.329948	0.512014	-0.590196	0.700584	0.750345	-1.13063	0.442996	0.206951	0.789048	-0.759083	-0.438779	0.0853525	0.770835	0.194901	0.68584	0.652813	1.09867	-0.294643
CpG_13:39318652	-1.11709	0.530867	-0.157049	-0.815748	-0.815748	0.289167	-1.21475	-0.677634	1.44933	-1.18037	1.08536	0.0743218	-0.194233	-0.815748	0.0129377	0.992295	2.04699	-0.635599	0.0129377	0.289167	-0.194233	-0.355367	-0.589743	-0.752003	-1.14002	-1.16103	-0.423212	-0.716306	-1.24438	0.289167	-0.716306	0.675887	1.67031	-0.252241	-1.09198	-0.728518	-1.64443	-1.64443	-0.279539	-0.539519	-0.318536	-0.157049	1.25597	1.15595	0.504012	-0.252241	0.0129377	1.98107	-0.815748
CpG_13:39880458	1.07021	-0.220435	-1.95858	-0.611367	-0.109671	-0.947046	-0.309046	-0.36812	0.665676	1.63486	-0.634906	1.10873	0.175983	-0.109671	0.383732	-0.202713	0.188539	-1.3411	0.0453983	1.13558	-0.441963	1.21298	1.10873	-0.36812	0.427108	1.90623	-1.19516	0.148778	0.407227	-1.81544	-0.712719	-0.626569	-2.04804	-1.58988	1.44102	0.502445	2.73327	-0.166404	-1.19516	1.49271	0.665676	-1.0043	-1.5496	-1.99266	-1.0043	1.15537	-0.278225	0.502445	0.0453983
CpG_13:41881330	-0.57572	-1.34628	-0.872088	-1.05732	-0.0253221	-2.10229	-0.808215	-1.05732	0.406362	1.12667	0.548009	0.102085	0.564389	1.35067	-0.170164	0.494497	0.980212	-0.221893	0.249876	0.784086	-1.05732	-0.254655	0.856724	1.03996	0.693947	0.708541	0.662674	-0.731914	0.336781	-1.51288	-0.147634	-0.805737	-0.816519	0.433342	0.662674	0.623731	-0.423636	-1.01784	0.800273	0.90612	0.454675	0.367819	0.805466	-0.254655	1.35067	-0.358225	0.825291	-0.400594	1.06738
CpG_13:41881347	0.602909	-0.679737	-1.75464	-0.553854	-0.37552	-0.829177	0.0137476	-2.78898	0.236186	1.02002	0.199113	0.416542	0.287518	0.796731	-0.218802	0.408071	0.658819	-0.868062	-0.293429	1.08316	-2.78898	-0.03074	0.635041	0.930464	-0.03074	1.07255	-0.37552	-0.160032	0.681063	0.721506	-0.03074	-0.688956	0.236186	-1.47255	1.18019	0.930464	-0.183975	-1.26077	-0.242912	0.934643	0.721506	-0.950152	0.658819	-0.293429	0.166277	0.131509	0.149145	-0.274114	0.773746
CpG_13:41881367	0.774189	-0.991807	-1.51876	-0.813404	-0.177429	-0.265674	0.417515	-2.25649	-0.0151717	1.17987	0.381458	0.774189	0.46744	1.23097	-0.6347	-0.025005	0.325569	-0.177429	-0.416952	0.46744	-2.52475	0.157903	1.0367	1.09277	-0.0151717	0.9627	-0.177429	-0.126621	-0.0151717	-0.025005	-0.60857	-0.177429	-0.0151717	-0.939547	1.33566	0.907469	-0.736315	-1.03842	-0.306403	0.9627	0.686305	-1.43492	1.05212	-0.25727	0.349521	-0.867819	0.916045	-0.47331	0.660901
CpG_13:41881377	0.182677	-1.11791	-1.88909	-0.387503	0.350191	-1.49132	0.188953	-2.39293	-0.043231	1.00712	-0.329591	1.15534	0.242533	1.06196	0.0411994	-0.940304	0.270217	-0.449553	-0.706613	0.796202	-2.68084	0.0542862	0.853479	0.913647	0.188953	1.06196	-0.149648	0.0411994	0.188953	-0.285968	-0.132007	0.0411994	0.188953	-0.613137	1.17432	0.926478	-0.782779	-1.17905	-0.377576	1.06196	0.913647	-1.19931	1.10995	-0.363865	-0.0896677	0.291387	-0.214845	-0.343704	1.04997
CpG_13:41881389	0.181115	-1.34164	-1.73146	-0.144402	0.321591	-1.51125	-0.0472717	-1.25848	0.422189	0.668098	-0.0942177	0.967779	0.241627	1.07005	-0.292672	-0.954185	0.633447	-0.45805	-0.71793	1.08124	-3.00488	-0.0942177	0.357437	0.920103	-0.0472717	0.77898	-0.154856	-0.623429	0.187459	-0.292672	-0.302122	-0.623429	0.187459	-1.28494	0.828674	0.933074	-0.255921	-1.39221	-0.0382435	0.924513	0.258589	-1.21603	1.11856	0.321591	0.737399	-0.56506	0.72836	-0.35104	0.754725
CpG_13:41881400	0.400745	-0.748431	-1.27166	0.436675	0.377589	-0.432854	-0.506803	-0.616246	-0.00933209	-0.234378	-0.307814	0.817544	-0.248501	0.925912	0.182872	0.182872	0.848804	-0.693354	-0.601559	0.641206	-2.77527	0.309049	-0.0951031	0.767023	-0.258068	0.925912	0.591778	-0.401279	-0.00933209	-0.167618	0.132802	-0.693354	-0.00933209	-1.21909	1.23434	1.00756	-1.33592	-1.05805	-0.841639	0.925912	0.767023	-0.372071	0.720291	0.316393	-0.0875064	-0.57996	1.23434	-0.57996	0.91306
CpG_13:41881437	0.16452	-1.76847	-1.83796	0.448581	0.125571	-0.822535	-0.525258	-1.02733	0.311522	1.25788	0.053515	1.21615	0.319568	1.04789	0.387593	0.0928183	0.775833	-0.981004	-0.903802	0.319568	-2.58374	0.658786	0.672203	1.17366	-1.57123	0.269683	0.215641	-0.201957	0.553404	-0.201957	-0.471465	-0.644119	0.311522	-1.08628	1.25035	1.37596	-0.354803	-0.887109	-0.249121	1.04789	0.977142	-1.67583	1.13436	0.331445	0.269683	0.231535	0.1569	-0.722148	0.756061
CpG_13:41881455	0.284486	-1.16132	-1.65131	-0.294654	0.254192	-0.111569	-0.447263	-0.884623	-0.186929	0.990771	0.299027	0.938838	0.133481	1.05226	-0.0922624	-0.459096	0.587722	-0.93074	-0.546437	1.06468	-2.49869	0.406632	1.09678	1.13052	0.0734047	1.37507	-0.730234	-1.07049	0.114082	-0.459096	-0.93074	-0.459096	0.333738	-1.19276	1.37507	0.900347	-0.418337	-0.587983	-0.797712	1.05226	0.641405	-1.65131	1.10606	-0.93074	0.188258	0.188258	0.322419	-0.523831	0.702544
CpG_13:41881465	0.0763046	-0.599532	-1.53479	0.6158	-0.156513	-0.609896	0.232518	-1.46588	0.454821	1.23818	-0.0416563	0.821322	0.506122	0.463713	0.313355	-0.626382	0.221673	-1.141	-0.730797	0.506122	-2.29285	0.877198	0.378165	0.939847	-1.1013	1.29068	-1.01794	-0.313136	0.0588431	-0.313136	-0.796429	-0.313136	0.0102139	-0.626382	1.23017	0.958273	-0.986035	-0.482458	-0.819148	0.463713	0.731017	-1.01794	1.33663	-0.0744725	0.384954	-0.257858	0.967086	-0.055169	0.704913
CpG_13:43196264	0.124312	1.20165	-0.216895	-0.99503	-0.245417	0.195993	2.6959	0.325021	0.0786958	0.824154	-0.691071	0.0786958	-0.742389	1.00242	1.00242	1.12786	-0.126575	0.195993	0.418455	-0.99503	-0.449145	0.155672	-0.126575	-0.636442	-1.15293	-2.38456	0.803181	0.560636	0.626085	2.49268	-1.67151	-0.879236	-0.449145	1.37875	0.626085	1.84916	2.7543	-0.245417	0.0786958	1.00242	-0.377463	0.220806	-1.45022	-1.56347	-1.18916	-0.691071	-0.408824	1.56691	-0.790687
CpG_13:44641254	0.182193	-0.960609	-1.42785	-1.26053	0.568275	-1.43233	-1.16909	-1.74822	-0.270454	-0.233587	0.568275	0.568275	-0.404651	-0.0108472	-0.523785	-1.07765	0.568275	-0.24931	1.0215	0.220802	-0.647882	0.237348	1.66034	-1.39571	1.0215	0.468997	-0.203888	0.0718842	-0.779072	-0.300409	1.85521	-0.0360265	-0.995356	-1.12454	1.49014	-0.960609	0.835562	0.680363	-0.440519	1.16737	1.78913	-0.0999429	0.568275	-0.791404	-0.276931	0.23201	1.35289	-1.07765	-1.51657
CpG_13:46347796	1.41266	1.70452	-0.646376	0.202477	0.98834	-1.5188	-1.15699	0.279873	-0.345244	-0.163392	-0.313493	-1.0283	0.561593	1.00739	-0.726268	0.908324	1.50272	-0.478603	-1.11732	-1.827	0.821641	-0.478603	1.85807	-0.366754	-1.07455	-1.20562	-0.623075	0.821641	-0.163392	-0.661093	-1.34543	-1.5188	1.2106	-0.984253	0.0232456	0.184267	0.0232456	-2.0927	0.624635	1.33761	0.597461	-0.0569023	-1.34543	-0.026344	0.0992839	-1.07455	0.746915	0.561593	-1.09048
CpG_13:4712528	-0.501919	0.0789251	-1.07914	1.32889	1.19812	0.277751	2.09287	-0.394113	-0.37973	-0.744782	0.82775	1.13534	0.952555	1.38937	0.692963	-0.183163	-0.400641	-0.0671569	2.60451	-0.183163	-0.627575	-1.36256	0.889018	0.437573	1.28681	2.32782	0.0789251	1.38937	-0.969429	-1.25168	0.518101	-1.21772	-0.107073	0.333526	0.0206835	0.683746	0.952555	-0.405692	-0.969429	1.40479	0.952555	-0.445252	0.219559	-1.37171	0.858109	-0.935971	-0.568588	1.18552	-1.06193
CpG_13:52381464	0.831606	-0.0665332	-0.140765	-1.30148	-1.79195	-0.95684	-1.00593	-0.61097	0.345114	0.893978	0.207898	2.03744	0.982504	0.0238283	0.821758	-0.64284	0.345114	-0.794832	1.32278	0.732547	1.00375	0.345114	-0.55585	0.788427	-2.31746	0.644494	-0.602922	0.815569	0.0157962	-0.73546	0.774659	0.145528	0.277906	-1.11852	1.21684	0.0238283	-0.478181	0.383407	-0.299204	-0.56219	1.1989	-0.291068	-0.730209	-1.34481	0.248256	0.149756	-0.836135	-0.73546	-1.44161
CpG_13:53147082	1.2227	0.766655	-0.348113	0.344395	1.36385	-1.98311	0.602719	-0.117472	-0.923478	-0.292375	-0.953965	0.432225	-0.533908	0.389601	0.234607	1.15682	0.794525	0.766655	0.587496	-0.188861	-0.654675	-0.965217	1.27759	1.36385	-0.447646	-0.38295	-0.0254171	-0.0508418	0.56397	-0.265538	-2.89785	0.783546	1.15682	-0.323879	1.68015	0.371842	-1.95469	-0.367333	-0.802279	-0.533908	1.30174	-0.973059	-1.01697	-0.367333	0.51056	-0.265538	0.722065	1.02895	-1.16952
CpG_13:54087335	-0.0485269	-0.893258	0.815823	0.948801	0.505543	-0.325562	-0.0485269	1.05961	-0.154626	-0.337607	-0.0798892	0.744221	-1.1913	-0.076231	0.207198	1.02967	0.0972809	0.654716	0.893394	0.883934	0.66385	2.57407	-0.0485269	0.39147	-1.4337	-2.54185	0.408581	2.24418	1.5262	-0.356344	-0.897316	1.19813	1.45152	0.207198	-0.68784	-0.754967	1.28124	0.733691	-0.100471	-1.2721	-0.992965	1.65861	-1.68052	-0.528722	-0.0115889	0.593691	-0.407043	0.39147	-1.13536
CpG_13:54204353	-1.67766	-1.44066	-0.593379	-0.420072	-0.824455	-1.00932	-0.516354	-1.45991	-0.676567	1.33225	-0.0542024	0.0998483	0.0998483	1.4863	0.0998483	0.377139	-0.168498	-2.39577	-1.8575	0.0206223	-1.40545	1.09017	1.40475	0.262961	0.65443	0.904887	-0.424756	0.65443	-0.00285203	-1.49668	0.793076	-1.05553	-1.90281	0.619769	0.324679	0.59755	0.313149	0.45535	0.0158208	1.22081	0.302744	0.562	0.748827	-0.87067	1.06188	-0.824455	0.752298	1.64035	-0.744081
CpG_13:54204407	-0.230684	-1.15114	-0.210959	-0.467373	-1.83491	-1.08277	-0.125488	-0.467373	-0.344295	0.900166	-0.125488	0.651523	-0.230684	1.24205	0.301868	-0.159677	-0.963658	-2.1597	-1.73436	0.323846	-0.90694	1.40078	1.7046	0.437616	1.02715	1.21999	-0.21789	1.58394	-0.0278068	-1.49303	0.173661	-0.339167	-1.66397	1.07111	1.11269	-0.388477	0.00600598	0.400488	-0.374132	0.645571	0.808441	0.35315	0.514637	-1.08277	0.851325	-0.467373	0.799612	2.09676	0.651523
CpG_13:54656319	0.552939	-0.746295	0.0476816	-0.399832	-1.0711	-2.18989	-0.0839399	1.61398	-0.52472	-1.29486	-0.728618	-1.37623	0.137185	0.975455	1.47159	-0.187851	-0.29656	-0.46868	-1.29486	-0.325246	0.607075	-2.5479	1.29078	0.94271	-1.24775	-1.61245	0.454514	0.607075	-0.0839399	0.219802	-0.0496031	-0.651559	-1.0711	-1.44403	1.21122	-0.399832	-0.783415	0.724157	-0.271971	1.00664	0.0476816	0.0476816	-0.200937	-1.55058	-0.541152	-1.69265	-0.980391	-0.313217	0.471007
CpG_13:54864172	1.01433	-1.14909	-1.26003	-1.27664	-0.87866	-0.873242	0.333252	0.0184696	-0.243041	0.278166	-0.366675	0.204433	-0.988835	-0.252149	0.462868	-0.753796	0.05281	0.29319	-0.175243	0.687254	-0.283721	0.613695	0.091581	0.0959545	-1.12187	-1.36998	-0.175243	1.68573	0.650963	-1.60581	-1.30362	-1.12187	-0.128941	-2.16402	-0.44644	0.0959545	-1.14909	0.94454	-0.512406	0.112905	2.436	0.618408	-0.0523562	-1.24066	0.436394	-0.212015	0.15179	0.553601	0.650963
CpG_13:54864191	1.20288	-1.30313	-0.165788	-1.3645	0.0595114	-1.43459	1.49524	-0.689413	0.470351	-1.1465	0.170992	1.1489	-0.660563	0.103227	-0.153315	0.055683	0.952275	-0.300727	0.75308	-1.97687	-0.501207	0.200474	-0.801928	-1.22602	-1.73813	-0.0568989	1.88399	1.28929	1.95468	0.300714	-0.0143259	0.134278	-0.276861	-0.0143259	-0.0951055	0.470351	-0.801928	0.44299	0.241112	0.576375	2.506	0.0769893	0.748663	-0.276861	-0.215416	0.148626	0.00883836	-2.18023	0.0955711
CpG_13:55848906	1.4146	-0.438713	0.885085	0.0344739	-0.395613	-1.46833	-0.248629	-1.18004	1.17436	-0.129827	0.416664	-1.18004	-0.366034	0.286498	1.03304	1.4146	0.693869	0.628348	0.0246155	0.302614	-0.944164	-0.277556	1.1129	0.796833	-0.483917	0.0725464	-0.902043	-0.581277	0.416664	-1.3166	-0.248629	0.256281	0.967251	0.0490013	1.4146	0.934115	-2.2179	0.00447069	0.286498	0.673277	1.4146	-0.493222	0.781764	0.603778	1.4146	-0.85571	0.302614	-0.0268648	-0.531379
CpG_13:57215568	-0.108997	-1.12694	-1.42205	-1.70733	-1.09155	0.0611889	-0.885106	-1.77575	-0.527856	0.447914	0.618964	1.49866	-0.421597	1.33168	0.276862	-0.304712	-0.180951	0.0364656	-1.00602	1.0129	-0.145925	-0.578394	0.269087	-1.00602	-0.196818	1.33168	-0.527856	-0.196818	-0.505086	-1.70733	1.29828	-1.16541	-2.17487	-1.3248	1.09791	1.23817	0.88212	0.654975	0.262305	0.830742	-0.532163	-0.636911	1.06194	-0.814756	1.33168	-0.196818	0.162828	0.975941	0.238238
CpG_13:57215679	0.338826	-0.410945	-0.990313	-0.851987	-0.831734	-0.602213	-1.28568	-0.4645	0.124606	1.2472	-0.31229	0.556501	-2.21328	-0.111036	0.563757	-2.28537	0.267039	-1.62932	0.598362	0.788688	-0.0801634	0.213864	0.338826	0.057662	0.526269	0.545395	-0.335968	0.360878	-0.143169	-0.843505	0.687857	-0.886545	-3.69119	-0.504666	0.165802	-0.439782	0.471138	0.788688	-0.325743	0.981487	0.057662	-0.0250328	1.2472	-2.58528	-0.31229	-0.87071	0.463788	1.06182	0.994875
CpG_13:57531232	0.853803	-0.169752	0.830691	-0.564518	-0.571253	1.77028	0.574153	-1.01681	-0.78455	-0.261972	0.135187	0.36175	0.766327	-0.749122	0.501797	0.708531	-0.163106	0.79593	-0.366488	1.76018	-0.993582	1.15646	2.07588	1.50021	-1.51161	0.79593	-0.78455	1.30576	0.333525	-0.366488	1.55168	-0.0637531	1.79188	1.06687	1.00715	1.21488	-1.30713	-0.415672	-0.733567	-1.38684	2.35092	0.783185	-0.613213	0.830691	-0.0877795	1.73236	-1.9101	-1.66113	0.260606
CpG_13:57532898	0.165091	-0.332017	1.63082	-0.972255	-0.706326	-2.1111	2.15647	0.0104354	-0.0352253	-1.03495	0.695341	-0.400508	0.0104354	0.695341	-0.948432	0.0865356	-0.0450978	0.695341	-0.196628	-0.734027	1.08672	-1.13107	-1.56082	0.861378	0.567917	-0.593893	-0.400508	2.41739	1.26216	0.0507243	0.0582199	0.273861	1.30415	1.30415	1.27824	0.273861	-0.134848	0.554848	0.128523	-0.178161	1.6788	-0.706326	1.19345	-1.06584	-0.0450978	-0.701329	0.0104354	-2.43566	-1.2298
CpG_13:58512454	-1.01204	-1.62384	-0.621224	-0.927745	-0.108896	-0.759158	-0.331208	0.568461	-0.394541	-0.349734	0.252361	-0.215935	1.09529	0.917835	-1.49835	-0.253399	-0.201526	-1.30382	-0.437311	0.902623	-0.743832	1.19163	0.505241	0.854456	-0.644955	0.0578377	-0.331208	-0.437311	-0.253399	-1.01204	0.252361	-1.07225	0.17573	-0.349734	1.17753	-0.549453	-0.658007	0.521382	-0.0637389	0.794246	-0.532439	0.131942	0.37278	-0.679302	0.184015	-0.146923	0.317202	1.37627	-1.60209
CpG_13:58841471	0.944055	-1.66247	0.221023	1.05866	0.716721	-0.268128	2.27746	-0.559903	-0.0109986	-1.17131	-0.176541	-0.841895	1.74948	0.456978	-1.4034	0.971461	0.112012	-0.4742	0.0335706	1.22183	0.587778	-0.377616	-0.4742	-0.106504	-0.946951	-1.82942	-1.43721	0.523832	1.15417	0.903388	-0.714722	0.0122554	0.523832	1.18806	2.09267	0.845565	-1.045	-1.92747	-0.579255	0.855276	0.657539	-0.0644815	-0.563268	0.240989	0.256416	-0.412121	-0.946951	0.869898	0.334053
CpG_13:60610631	-2.35532	1.46872	-1.18677	-1.25374	0.957713	-0.423318	0.522252	-1.47376	0.110239	0.868409	-0.1812	-0.733653	1.3639	-0.667029	-1.30532	-0.723444	-0.802425	-2.40782	-1.63941	0.465367	0.491351	0.143379	1.45727	0.634269	-0.236227	-1.32759	0.975071	0.0421833	0.0625997	-0.509069	-0.891047	-0.84013	1.5092	0.605685	0.669998	-0.329773	0.164684	0.311684	0.383198	0.814468	-0.984593	-0.202818	0.223958	1.51219	1.63469	-0.662194	1.40602	0.570202	0.878068
CpG_13:60610736	-2.32787	0.71267	-1.25644	-1.0318	0.98294	-0.27832	0.658616	-0.13972	0.26222	0.658616	-1.61514	-0.890093	1.29981	-0.956643	-0.503544	-1.71976	-0.0981396	-1.96924	-2.60428	0.536407	-0.706247	0.207382	0.120998	1.02452	-1.02478	0.104563	1.52348	0.0587909	0.226184	-1.25644	-0.422463	-0.597099	1.13036	0.80276	0.71267	0.71267	0.17213	0.0099685	0.411512	0.247451	-1.00783	-0.233274	-0.300842	1.52348	1.39874	-0.309655	1.36132	0.485643	1.07614
CpG_13:60637742	-0.021579	0.118147	-0.860927	-0.640366	-0.92295	0.788551	1.10141	-0.807009	0.304449	-0.156486	-0.36119	-0.370091	-0.150014	2.18299	0.0224789	-1.08858	-0.211129	-1.16587	-0.140857	0.291663	-0.92295	0.413126	2.21986	-0.275156	0.206641	1.18744	0.357319	-0.640366	-0.504583	0.502901	-0.24387	-1.464	-1.44523	0.206641	0.739154	0.76566	0.976264	-0.574408	-1.07548	1.63913	-0.0154266	0.170202	-1.39888	0.146694	1.15335	-0.36119	1.52926	1.44555	2.1603
CpG_13:64545953	-1.88507	1.38311	-0.280691	-0.565913	-0.733424	-1.02475	-0.236124	-0.785771	1.25578	-0.444611	-0.663628	-0.907915	1.13799	0.627607	0.104134	1.32826	-0.843629	0.439156	-0.907915	-0.0862202	1.19296	0.841184	2.36554	-0.642386	-0.272768	-3.20422	-0.733424	1.00781	-0.41934	-0.485964	-0.314646	-0.41934	-1.3777	-1.28545	1.04639	0.544953	-0.0862202	0.313523	-0.565913	0.522912	1.4861	-0.500769	0.313523	-1.1522	1.19296	-0.510948	0.713266	1.0895	-1.1522
CpG_13:64546036	0.282383	-0.491305	1.90345	0.461789	0.698985	1.44292	-0.34803	2.0118	0.461789	0.153435	0.061329	-1.16675	-0.0224035	1.61259	0.368349	1.02243	-0.399199	2.08766	0.203031	-0.859729	0.933911	-1.2435	-0.948863	-0.0988543	-1.32026	-0.608531	1.44292	0.203031	-0.788878	-0.0614787	-1.45842	-0.0841013	-0.116939	-0.292924	-0.44684	0.594573	-0.34803	-0.706219	0.563725	0.494769	1.56231	0.368349	-0.0614787	-0.675517	0.533667	-1.06441	-0.859729	-0.552709	-0.263749
CpG_13:66347685	0.307697	-0.134648	-1.24051	-0.702362	-0.995318	0.184311	0.854122	0.58091	-1.43566	-0.711313	-3.13606	0.503585	0.385758	0.614228	0.22142	-0.985066	0.58091	-0.102122	-0.886345	-1.55015	-0.886345	-1.69586	1.30412	0.489839	-0.785154	-0.00454602	0.953472	1.37179	-1.24051	0.385758	-0.655053	-0.718517	-1.17546	0.456722	0.854122	0.816438	-1.55015	-0.702362	-0.134648	1.94697	0.22142	0.456722	0.385758	-3.68287	-0.995318	0.776061	-0.711313	0.439593	0.732695
CpG_13:69815619	0.520668	-0.684888	-1.42136	-1.67881	-1.19065	-0.0911068	-0.0205178	0.214781	0.943084	-0.396994	-1.03143	1.38271	1.34174	0.979499	-0.619458	1.64226	-0.396994	-0.456679	1.68757	-0.0911068	0.920675	0.0817857	-0.152284	-1.14472	-0.198581	-1.93776	1.23441	-0.590187	0.979499	-0.659184	0.214781	0.116108	-0.99023	-0.549938	1.06085	-0.549938	0.920675	-0.702882	-0.444977	-0.174531	1.99912	1.10284	-0.0632992	0.402058	0.214781	0.274759	-0.341378	-0.52927	-0.0812389
CpG_13:69972037	-0.0502794	1.04253	-0.640986	1.13865	1.8596	0.30847	0.417705	-0.904035	-1.00235	-0.983163	2.09992	0.0043611	1.04253	2.45407	1.13865	0.609958	0.704913	0.177389	-1.09487	-0.215856	-0.193385	-1.00235	0.963879	-0.215856	0.754149	0.940747	0.570634	0.718101	0.326551	0.383374	-0.241227	-0.440568	0.431842	-1.13913	-0.47802	0.0537977	-1.37986	-1.44475	-0.0770641	0.953796	1.4133	-1.52667	0.510134	0.365462	1.99139	-0.749546	-0.749546	0.326551	-0.255181
CpG_13:69977488	0.00154623	-1.87575	-0.799984	0.364504	-1.07031	0.312517	0.441283	-1.12394	0.0751898	0.316974	1.36929	0.188363	-0.210178	1.54008	0.620435	1.2719	1.00295	0.0513637	-1.02179	-1.21587	0.636721	0.697214	2.09689	1.15789	-0.167834	1.06017	-0.300918	0.898592	-1.26308	-1.9275	0.834638	-0.359632	-1.40995	-1.83568	1.1131	-0.0378439	-0.167834	0.616065	-0.400731	0.346992	-0.116079	-0.732734	0.192782	-0.00659703	-0.0655862	0.0317926	0.459563	0.651323	0.660246
CpG_13:69977505	0.642197	-1.56795	-0.998743	0.098194	-1.02381	0.285195	-0.253808	-0.967076	-0.307373	0.90277	1.7174	0.470902	-0.0298066	1.55314	0.50435	2.21021	1.27788	-0.978519	-1.07515	-1.05461	0.642197	0.274195	1.87034	1.26251	0.403262	0.866199	-0.253808	0.783672	-0.919758	-2.17026	0.978199	-0.543693	-1.48582	-1.04865	-0.0484737	0.376522	-1.23941	0.527465	-1.48582	1.17273	0.0199714	-1.30232	-0.0948396	0.69389	0.166877	0.450196	0.450196	0.85075	1.11509
CpG_13:69977528	0.292688	-1.7749	-0.739023	0.127614	-1.30803	1.18032	0.0317015	-0.682748	-0.31793	0.820924	1.31815	1.28313	-0.607715	1.87521	0.652848	1.01574	0.652848	-0.242334	-0.769325	-1.95231	0.257378	0.092598	1.38818	0.127614	-0.675487	0.257378	-0.140839	0.276891	-1.13295	-1.76323	1.65483	-0.187527	-1.20798	-0.957871	0.792911	1.07304	-1.50812	1.30223	-1.30803	0.092598	-0.457647	-0.439639	-0.502668	2.3336	-0.607715	0.853808	0.820924	-0.187527	1.30223
CpG_13:69977714	0.726258	-0.541236	-1.4647	-0.389137	-0.319425	-0.0704528	0.533948	-1.53939	-0.794734	-0.301079	1.84165	0.0291363	0.890287	2.1205	-0.468808	0.511759	1.84165	-1.30173	0.139208	-0.822902	0.847497	1.85908	1.17601	0.0291363	-0.301079	-0.607366	-0.775234	-0.667985	1.34592	-1.13273	0.533948	-0.232284	-2.06223	0.511759	0.447409	-0.331443	0.3982	0.726258	-0.667985	1.78136	0.377697	-0.319425	0.0291363	0.958632	-0.339928	-0.513069	1.46007	-0.0938853	-0.26963
CpG_13:69977741	-0.0727324	-0.436849	-1.44296	-1.25324	-0.388938	1.19209	0.465181	0.138072	0.533329	0.637345	0.348875	0.665081	1.06809	2.50962	-0.313652	0.381307	0.55968	-1.01177	0.304496	-1.85286	-0.274371	1.12622	1.05609	-0.0595573	-0.0283528	-0.549333	-0.591635	0.138072	-0.213269	-1.3844	0.683254	-0.454815	0.288646	-0.3484	0.55968	-0.494341	-0.419939	-0.125434	-0.705145	1.01642	0.138072	0.401577	0.138072	1.01642	-0.460156	-0.213269	1.30304	0.696082	-1.66882
CpG_13:69977842	0.861033	-0.784929	-0.280853	-0.32406	-0.66037	0.0327424	-0.280853	1.00734	-1.05603	1.33507	1.71145	-0.253157	-0.0936252	1.51942	-0.126544	0.531841	0.79931	-0.985307	-2.27598	-0.32406	0.367245	0.818095	0.987646	0.549167	1.87947	0.239225	0.531841	0.163919	-1.16899	-0.962187	0.466002	0.163919	-1.11412	-0.68474	1.18054	0.655288	-0.906211	-0.784929	-0.877103	0.943331	-0.400871	0.00967361	0.367245	0.751303	0.0215924	-0.280853	2.18647	1.41923	0.367245
CpG_13:70033538	1.52338	0.274805	-1.02002	0.0369807	-0.356197	-0.493552	-0.29746	-2.37843	-0.499777	-0.427521	-0.218293	-0.105792	-0.210753	1.21345	0.565045	0.0667086	0.701068	-1.91217	0.93284	0.136074	-0.11166	0.222781	0.503711	0.963124	-1.01733	0.482902	-0.190352	0.419842	0.122735	-1.31891	0.752203	-0.557581	-1.07782	-2.80112	1.30917	-1.30904	0.482902	-0.3815	-1.25124	0.0316078	0.890047	-0.997785	-1.29065	-0.956064	-1.32663	0.212376	1.08638	-0.0373396	-0.176071
CpG_13:70033709	1.32048	-0.0461271	-1.08302	-0.614263	-1.11321	-0.215108	-0.66999	-1.76029	-1.43158	-0.263984	-0.991487	-1.15452	-0.485213	1.70939	-0.445163	0.975676	0.426392	-0.99531	0.113661	0.734312	-1.31482	0.352373	-1.09316	0.667441	-1.24528	1.20113	-0.56096	0.377336	0.140185	-1.47245	0.734312	-0.540282	-1.06594	-2.02414	1.4699	-0.425651	0.0446998	-0.461016	-1.02292	0.121323	1.49289	-1.06594	-0.254925	-2.24002	-1.57753	-0.119917	0.458467	-0.433972	0.261435
CpG_13:70033714	1.68875	-0.386783	-1.47372	-0.149304	-0.579104	0.178162	-0.269314	-2.2857	-1.21951	-0.515999	-0.585576	-1.1139	-0.230363	1.70417	-0.609569	0.84077	1.06164	-0.736015	0.162386	0.629717	-1.09747	-0.307265	-0.515999	1.04634	-1.52388	0.527669	-0.398019	0.44172	0.110202	-1.42051	0.336827	-0.98385	-0.658816	-1.96322	1.65483	-0.168109	0.298062	0.0870095	-0.415497	0.42784	0.501578	-2.37263	0.0267087	-1.64664	-2.19581	0.446869	0.0267087	-0.675619	0.646946
CpG_13:70033735	1.42953	-0.752437	-0.851169	-0.475721	-1.19352	0.28195	-0.653256	-2.24844	-0.3981	-0.248905	-1.28179	-0.840626	-0.425583	1.26932	-0.515141	0.548354	0.773772	-1.23782	0.107763	0.646263	-1.08813	0.616137	-0.993713	1.21592	0.0196453	0.887269	-0.715949	0.392852	-0.739526	-1.15526	1.22812	-1.24439	-1.16763	-2.09519	1.42953	-0.739526	0.195881	-0.724463	-0.137009	0.356793	0.548354	-0.796607	0.0196453	-2.38892	-1.92735	0.974732	0.900826	-1.05851	0.646263
CpG_13:70033829	1.09246	-0.483451	-1.15695	1.34461	-0.342831	-0.19481	-0.317263	-1.70216	-0.686569	-0.624071	-1.0928	-0.624071	0.735255	0.887593	-0.649638	-0.483451	0.219648	-1.63445	0.300003	-0.562932	-2.47047	-1.00575	-0.19481	1.34461	0.202071	0.679859	-1.0928	0.857125	0.532137	-0.245008	1.34461	-0.995307	-1.46779	-2.52658	0.857125	-0.222299	0.532137	0.532137	-0.982012	-0.0481988	0.79619	-1.02693	-0.117839	0.0910817	0.202071	-0.483451	0.336024	-1.46779	0.613384
CpG_13:70033840	0.919216	-1.03063	-1.83406	1.33439	0.176689	0.383857	-0.854718	-2.17731	-0.883523	-0.981013	-0.672292	-0.517932	-0.170621	1.33439	0.239837	-0.170621	0.40823	-1.78712	-0.0989538	-0.497798	-2.32999	-0.815627	0.225435	0.871311	0.205632	0.513476	-0.672292	0.732387	-0.00339753	-1.8065	1.13372	-0.351223	-0.517932	-2.02975	1.13372	-0.815627	1.11143	0.442532	-0.307441	0.474385	0.581885	-0.129945	0.611985	-0.04162	-0.546875	0.331049	0.296452	-0.0548509	-0.471624
CpG_13:70033847	0.889634	-0.184941	-1.04994	1.00822	0.138995	-0.672551	0.427593	-2.4309	-0.465686	-0.768026	-0.822997	-1.44829	-0.465686	1.13105	-0.644342	0.0256176	0.365751	-1.33911	0.657294	-0.0384657	-1.06379	-1.02718	0.723786	1.27277	-0.34286	0.695577	-0.465686	0.713443	-0.247329	-1.57646	1.30301	-0.622903	-1.67505	-1.9685	0.909964	0.0256176	0.844457	0.6261	-0.644342	0.095804	0.762573	-0.890597	0.3204	-0.690282	0.394095	0.0256176	0.0256176	-2.12856	0.3204
CpG_13:70033852	0.861349	-0.410517	-0.687842	1.34587	0.265016	-0.133193	-0.889532	-3.92329	-1.547	-0.545624	0.0684973	-1.35626	-0.995979	1.34587	-0.570189	0.174945	-0.0051972	-0.475569	0.34222	-0.79234	-1.40326	-0.66143	0.421456	1.07566	-0.630066	0.707183	-0.215363	0.8775	0.0448423	-1.70872	0.8775	-0.340262	-1.35626	-2.1669	1.11168	-0.410517	0.825459	0.0448423	-0.250845	0.509495	0.292038	-0.932686	-0.0592398	-0.862159	0.248128	0.467676	0.593132	-0.27541	-0.761795
CpG_13:70033880	1.37592	-0.48939	-1.33991	1.29318	-0.0698021	0.257555	-0.582882	-2.06628	-0.937049	-0.441926	-1.01917	-0.884931	0.813253	1.41316	-0.844658	0.813253	0.665585	-1.42638	0.676133	-0.730842	-1.48202	-0.695071	-0.348662	1.33009	0.153361	0.987771	-0.786485	0.813253	0.444083	-0.730842	1.00522	-0.530527	-1.62327	-1.78397	0.429317	-0.48939	1.1332	0.280007	-1.10643	-0.28371	0.909238	-1.18426	-0.300164	-0.695071	0.153361	-0.38655	-0.48939	0.00107867	0.621285
CpG_13:70033897	0.824542	-0.969444	-1.97266	1.49729	-0.1932	-0.48554	0.0702526	-3.21193	0.450795	-0.1932	-0.97624	-1.15919	-0.0724511	1.10485	0.355659	-0.0724511	0.492655	-1.99102	0.0022986	-0.413698	-0.413698	-0.296699	-0.155069	1.01429	0.516201	0.355659	-1.99102	0.660094	0.567072	-0.959694	0.869392	-1.26545	-0.434698	-1.83841	1.07869	-0.969444	0.799626	-0.13059	-1.64219	0.301296	0.869392	-1.11894	-0.511978	-0.296699	-0.268668	0.450795	-0.234838	-0.0724511	0.869392
CpG_13:70033957	0.541436	-1.46695	-1.36284	1.39026	-0.266585	0.0946835	-0.288102	-3.22524	0.418579	-0.503277	-0.474587	-1.45005	-0.661072	0.236388	-1.40701	-0.148238	0.159462	-2.02863	0.51112	-1.01783	-1.01783	-0.368024	-0.553107	1.39026	-0.340551	0.551081	0.0227068	0.774863	0.0227068	-0.482695	0.56973	0.159462	-0.818867	-2.41074	1.18513	-0.807596	1.16234	0.706486	-0.847557	0.0715481	0.928714	-0.148238	0.651783	-0.719681	-0.148238	-0.148238	0.541436	-0.503277	1.39026
CpG_13:70635337	-0.618699	-1.3126	-0.212272	-1.55051	-0.934107	-0.271749	-1.07604	0.378782	-0.415314	0.269492	1.60979	-0.0115369	1.48969	-0.238173	-0.271749	-0.551978	-0.618699	-0.43188	-0.700334	-0.0115369	-0.479919	0.95278	-0.0825043	-0.149297	-0.415314	0.16861	-0.224438	2.33037	-1.60404	0.323022	-0.271749	-0.618699	-0.479919	-0.479919	1.84584	-0.437338	-1.86041	-0.559643	-1.83302	0.456845	0.95278	1.05297	-1.25137	-0.224438	0.456845	-0.212272	0.456845	1.59082	-0.569135
CpG_13:71806192	-1.76464	-1.62013	1.32174	0.497383	-0.261022	-0.261022	-0.788609	0.530357	-0.605419	0.350498	-0.969435	1.76689	1.67577	0.283051	-1.6954	-1.44809	-1.53802	1.18984	-1.9427	1.39968	-0.656712	-0.613434	0.163977	-0.0691728	-0.322422	-1.01799	-0.799979	1.51958	-0.397041	-0.146481	-0.279008	0.0357448	-1.34917	0.980004	0.0357448	-0.137369	-1.82856	0.788416	0.0357448	0.980004	-0.458868	-0.483598	1.67577	1.13354	-1.01799	0.252138	-0.114789	1.05406	0.582422
CpG_13:72440783	-0.0678491	-0.884404	1.28391	-0.514849	-1.34172	0.0546997	-0.442857	-0.479652	-0.0170794	-0.230575	1.28996	-1.07828	-0.261971	1.02371	-0.556749	-0.514849	0.109077	-0.849711	-0.410891	-1.29805	0.503315	-0.455307	0.450214	1.12283	-1.0979	-0.537474	-0.479652	-0.472425	-0.829403	-0.837096	1.29522	-0.395548	-0.314448	-0.942226	-0.124747	0.0302297	-0.206314	0.554335	-0.797672	-0.314448	-0.0170794	-0.592253	-0.364009	-0.0170794	-0.527655	0.0924772	-1.43432	1.37064	0.0362944
CpG_13:72658445	0.0542599	-0.642986	-0.373873	-0.71638	0.00997048	0.275709	-0.401495	-3.95949	-2.79648	0.0542599	-0.422802	1.10513	1.0036	0.237746	-0.58794	0.988369	0.413892	0.95334	-1.06959	0.788203	-0.43974	0.333477	0.8249	0.12186	0.171023	0.95334	1.33866	0.604717	0.00997048	-0.802007	-0.529558	-0.744151	-1.87234	0.638078	0.668539	-0.71638	-1.7439	-0.20262	0.482394	0.910526	0.95334	-0.898682	0.788203	-2.01195	0.432025	-0.0374824	0.541446	-0.0625036	0.482394
CpG_13:72896026	-0.266384	0.371581	-0.0291236	-1.60314	-1.38489	0.603568	-1.01206	0.0236007	-0.266384	2.50165	-1.32143	-1.17184	0.828072	-0.0452097	0.509519	-1.67169	0.319502	0.796892	-0.169722	0.420421	-1.41958	-1.1623	0.445395	-0.503644	-0.512596	-0.129023	1.8035	0.603568	-0.205689	-0.51895	-0.6068	1.29953	0.730106	-0.467142	2.06875	0.603568	-0.953188	1.01296	-1.7163	-0.340951	2.05876	-0.709566	0.603568	-0.483871	-0.709566	-0.356379	-1.13634	0.835556	-1.13634
CpG_13:72896057	0.587014	-0.0776236	-0.296071	-1.60143	-0.764174	-1.14559	-1.19327	-1.14559	1.06923	0.796167	-0.691136	-1.99015	-0.542706	0.574017	0.766647	0.292057	-0.317916	1.74682	0.189368	-0.372719	-0.804089	-0.328675	0.250048	-0.296071	1.14651	0.0488459	0.833831	1.16025	-0.24527	-0.930274	0.131326	0.57772	2.54375	-1.55635	-0.267328	-0.192048	0.0488459	0.582003	-0.255618	-0.592535	2.36746	0.0130532	-0.728416	-0.728416	0.693125	0.00523646	-1.47933	-1.67957	-1.14559
CpG_13:73155948	0.0135272	0.355842	0.0991066	-0.605084	-0.574826	0.922432	-0.630564	-0.574826	0.140739	-0.507228	-0.363019	0.33292	-0.630564	2.15299	1.08937	-1.05621	-0.546203	-0.0323926	-0.0683303	-0.551291	-0.120953	1.25442	0.847308	2.2285	-1.63386	-1.69805	1.42558	-0.574826	-0.120953	-1.44131	0.0991066	-0.47855	-0.0806092	0.869314	0.397758	0.181628	0.338136	0.605243	-0.726116	0.327316	0.48421	0.347561	-2.05748	-0.363019	-0.363019	0.612578	0.48421	0.48421	1.03675
CpG_13:73523620	2.39011	-0.41599	0.393085	-0.524904	4.24416	-0.459996	1.26736	0.0132276	-0.261605	0.418064	1.61707	-0.0412323	1.05216	-0.630247	-0.24805	0.249087	-0.459996	0.3348	0.363232	-0.524904	-0.186698	1.05216	-0.830901	-0.110909	-0.830901	-0.24805	1.10171	0.609083	-0.0659095	0.652718	-0.233834	-0.0815215	1.05216	-0.830901	-0.274543	-0.48119	-0.48119	-0.595519	-0.360137	-0.830901	-0.110909	-0.586103	-0.546253	0.3348	-0.830901	-0.393763	-0.830901	-0.320906	-0.830901
CpG_13:73523660	1.00497	-0.964181	0.282948	-0.00485093	4.20684	-0.964181	1.53008	0.755996	0.485969	-0.455149	1.11437	-0.360731	1.59403	-0.555286	-0.37031	-0.230576	-0.208345	0.817431	0.25253	-0.964181	0.721128	-0.484516	-0.964181	-0.597378	-0.964181	-0.964181	0.348587	0.50303	0.59473	1.30333	0.25253	0.0538835	1.59403	-0.964181	-0.397304	0.104787	0.104787	-0.724348	0.954479	-0.964181	-0.230576	-0.215904	-0.384121	0.817431	-0.502281	-0.964181	-0.964181	0.0750931	-0.132762
CpG_13:73523675	1.96534	-0.754381	0.439192	-0.113128	3.90803	-0.941609	1.26767	-0.179788	-0.170929	-0.490735	2.0041	-0.763441	1.32432	-0.579431	-0.15258	0.0330738	-0.606869	0.636448	-0.133335	-0.941609	0.80256	0.332976	-0.606869	-0.941609	-0.941609	-0.415589	0.80256	0.357968	0.439192	0.397349	0.136089	-0.490735	1.32432	-0.941609	-0.188445	-0.310386	-0.625997	-0.516747	0.332976	-0.941609	0.0330738	-0.720681	0.59975	0.636448	-0.123357	-0.941609	-0.941609	-0.481342	-0.205182
CpG_13:74335151	1.85588	-0.0159438	2.58083	-1.2238	0.911828	-1.56688	0.801918	-0.886913	-0.0159438	1.07688	-0.729397	-0.128848	-0.0159438	1.08148	0.207109	2.59696	0.64675	-0.795765	2.85825	-0.303528	1.25422	-0.320783	-1.03207	-0.354654	-0.953911	-0.625622	1.11632	-0.974009	-0.161106	-0.563091	-1.57125	0.572342	-0.354654	-0.228623	2.05696	1.76708	-0.497269	0.687531	-0.354654	0.933556	-1.70949	-1.1884	-0.0159438	-0.698419	-0.387699	0.593734	-0.512194	0.207109	0.187283
CpG_13:74695592	1.42986	0.40182	-0.0869162	-0.0807537	0.134576	-1.28539	1.10164	-1.9144	-0.470489	0.17345	1.26126	-1.90162	2.03941	0.976245	1.05095	0.605181	1.04558	-2.62549	0.406694	-0.295024	-0.206289	-0.295024	0.48679	0.654074	-2.37455	0.69482	0.269757	0.377008	-0.366696	-0.834167	0.00758687	0.390634	-0.539442	0.325059	0.406694	-0.203262	0.836356	-0.147008	-2.16152	-0.0438518	0.156985	-2.41497	0.00758687	1.10164	0.846816	-0.0590304	-0.598052	-1.2623	0.701378
CpG_13:74701253	-0.763418	-0.327277	-2.20867	-0.471588	0.503958	0.387764	1.98171	-1.17698	0.556161	0.904182	0.596317	1.2377	-0.954001	1.12052	0.103734	0.904182	-0.874591	1.60022	-0.570328	-0.216445	-0.0963779	-0.642137	-0.16959	-0.696714	-1.25087	-1.25087	2.1849	-0.487901	0.904182	1.98171	-1.80003	0.596317	1.13961	-1.20226	0.531881	0.20379	-2.29761	0.675482	-1.02793	-1.23035	0.904182	0.449382	0.0801917	-1.02793	0.503958	0.278832	0.377572	0.796013	-1.81162
CpG_13:75042992	-1.16964	0.209897	-0.298912	-0.0603274	-0.12744	0.27234	0.412424	-0.636738	-0.510522	0.235292	-0.272403	1.26084	-1.27623	1.37118	-0.079607	0.156568	0.00183261	-1.46618	-0.237057	0.363823	-1.46209	-0.237057	0.865092	-0.583447	0.725137	0.897668	-0.863506	-1.26048	-0.370283	-0.781384	2.93273	0.499021	-0.542695	1.74231	-0.908629	0.0364089	1.19368	0.363823	0.883615	0.0103642	-0.583447	-0.079607	0.972039	-0.210411	-0.0205636	-1.26686	1.49489	3.46301	1.00005
CpG_13:75043028	-1.81786	-0.267618	0.089183	-0.946069	-0.060483	0.69495	0.407024	-0.722533	-0.318991	-0.361573	-0.292226	1.79006	-1.34322	0.852001	0.447476	0.609286	-1.08135	-1.12886	0.21632	-0.292226	-0.775964	0.318029	2.06558	-0.393935	0.555349	-0.71309	1.13603	-0.847002	-1.61249	-0.90248	3.01812	-0.215944	-0.352054	0.979138	-0.728122	-0.131633	1.66457	1.01546	0.0667477	0.21632	-0.927907	-0.458659	0.398629	-0.832066	-0.292226	-1.38491	1.09472	2.79372	0.979138
CpG_13:75043080	-0.746526	-0.309734	-0.379663	-1.43261	-0.297341	0.699997	-0.162881	-0.123972	-0.615462	-0.944612	0.549404	0.780415	-1.41058	1.78816	0.159008	0.0135695	-0.424515	-1.28875	0.342944	-0.19385	-1.08817	-0.871037	1.9064	0.477831	0.342944	1.66856	0.1277	-0.576739	-0.979984	-1.68036	2.67165	-0.297341	-1.20429	0.92103	-0.92162	0.236454	1.75046	0.797154	-0.252144	0.824683	-1.07337	-0.135291	-0.30604	-0.92162	-1.18486	-0.367946	1.99837	3.01002	0.342944
CpG_13:75776444	-0.513717	0.265412	-0.513717	0.327979	-0.794147	-0.811914	0.1805	-0.607593	-1.01623	-0.742146	-0.867136	0.087096	-0.348788	1.02697	-0.995098	0.132188	0.0552024	-1.22055	-1.02243	-0.507291	-1.22055	0.414009	-0.566729	1.68534	-0.460292	0.364476	0.087096	-1.00261	-0.337007	-1.22055	1.54004	0.288273	-0.639377	-0.360258	0.23239	0.317858	-0.382317	0.23239	-1.22055	-0.697494	-0.194947	-0.513717	-0.579549	0.317858	-0.811914	0.80319	0.52298	-0.769641	0.087096
CpG_13:76817923	-0.476528	-0.742072	-1.074	-0.889598	-0.210983	-0.205332	-0.164801	-0.299498	0.170738	-1.29886	-0.931748	-0.164801	0.701106	-0.63994	0.965002	0.585652	2.39913	-1.55025	-1.77475	-0.379966	-0.970991	0.0924973	2.15724	-0.511164	-0.811953	0.775327	0.143077	-0.347344	-0.532431	-1.63918	-0.115788	-0.908038	-0.447023	-0.164801	1.21046	-0.259264	-0.594547	-0.132037	0.456118	2.46278	0.0640455	-0.399434	0.0345206	-0.805297	0.0266101	-0.132037	-0.635854	0.851197	0.585652
CpG_13:76818001	0.290212	-1.04245	-0.138478	0.370979	-0.59302	-0.0242658	-1.18423	-0.133818	-0.285257	-0.94475	-1.64821	0.0110368	1.19621	0.0292709	-0.0126666	0.169061	0.213384	-0.700068	0.370979	-0.326559	-1.64821	-0.880348	0.577018	0.0110368	-0.787397	-0.479964	-1.05882	-1.05882	0.0734142	-1.35352	-0.840534	-0.512415	-1.24437	0.290212	1.98633	-0.380346	-0.0328589	1.00402	-0.0525574	3.23962	0.104158	1.34149	-0.413838	0.42867	0.0734142	0.0734142	-0.77592	0.895968	-0.09055
CpG_13:76842244	1.65418	0.607681	-0.442641	-0.614512	0.464455	-0.614512	0.0729707	-0.353743	-0.270771	-0.505521	0.662242	-0.361571	0.130261	0.248213	1.00752	1.0417	-0.958255	-1.302	0.494836	1.01626	-0.0808078	-3.09543	-0.120384	-1.69261	-2.742	-0.0925344	-0.598888	0.353058	0.531294	-0.270771	-0.203932	-0.371028	1.3057	1.27607	-0.505521	0.0300034	-2.32049	0.221405	0.0611178	1.20996	-1.23325	-2.02914	1.72056	1.17294	-0.729093	-0.140706	-0.581248	0.130261	-0.872319
CpG_13:77699758	0.732702	-1.11484	0.225532	0.925909	0.89286	0.507292	1.23987	-2.35642	-0.518316	-0.480096	-1.48835	0.25089	0.640489	1.23987	-2.63848	1.23987	1.23987	0.800325	0.640489	-0.480096	-0.172959	-0.225285	0.297984	0.360777	0.00364519	1.23987	-0.480096	0.225532	-0.0787699	-0.73809	0.225532	0.41572	1.23987	0.00364519	1.23987	-0.600093	-0.75807	-0.886969	0.2631	-0.185687	0.297984	-0.258585	0.678747	1.23987	0.690437	0.545849	-0.643901	0.545849	-0.788808
CpG_13:77969064	-0.359108	0.40658	0.189725	-0.929894	-0.410071	-0.275169	-0.501805	0.54896	0.285327	-0.834763	0.428182	0.140329	2.06673	1.10353	0.719816	-0.292737	-1.03062	-0.501805	0.711114	-1.78607	0.719816	2.94544	-0.0737159	-1.11014	-0.669318	-0.180738	-1.03062	2.8006	-1.11014	0.782463	-0.0347988	-0.275169	0.782463	-1.07259	1.71648	-0.180738	-0.983405	0.782463	0.660152	-0.929894	1.17762	-1.34322	-1.41914	-1.78607	0.189725	-0.957513	-0.868738	-0.244951	-0.501805
CpG_13:77969083	-0.232548	0.678236	0.0698176	0.160527	-0.0921645	-0.8106	0.160527	-0.58989	0.845239	-0.0141728	0.648483	-1.60831	1.33975	0.455334	-0.759845	0.270222	0.229894	-0.978036	0.75014	1.39102	-0.472228	2.14659	0.553602	0.284656	1.90373	-1.46091	0.576725	-0.513317	1.52595	0.75014	-0.0538773	1.27039	1.33975	1.73283	1.55416	-0.429086	0.75014	0.160527	-0.513317	-0.101523	-0.232548	-0.978036	-1.52408	-1.1259	-0.383731	-0.676343	0.75014	-0.782854	0.160527
CpG_13:77969111	-0.4013	-0.943719	-0.838923	1.35715	0.00506436	-0.249185	0.426205	-0.0251615	-0.284515	-0.573696	1.18594	1.20199	-0.815053	0.503784	0.418637	1.55921	-0.796799	-0.194424	0.11589	-1.77298	-0.0354819	-2.00731	1.66746	-0.537403	-1.36822	-0.659895	-0.249185	2.33242	0.442538	-0.659895	2.09062	0.572235	1.66746	0.633081	0.397995	0.0383121	-1.24173	0.470536	-1.65733	-0.504738	-0.838923	-0.740149	-0.859383	-2.14094	1.30941	-0.950815	-0.659895	0.364142	-1.59084
CpG_13:77969205	-0.610371	-0.922118	0.636613	1.90758	-0.954933	-0.548022	1.13541	0.480739	-0.298626	-0.482006	1.25444	-0.274645	0.882728	-0.542177	-0.610371	0.33842	0.01312	0.556864	-2.38343	0.65302	-1.15593	0.0314586	0.58633	-1.33778	-0.816242	-0.876496	0.65302	1.29907	1.39727	-0.680766	-0.298626	0.593613	0.746145	-2.39583	0.423312	1.57185	0.117035	0.349806	-1.54561	-1.33778	0.980061	-0.322154	-0.610371	-1.48326	0.480739	-0.454499	1.23612	1.44348	-1.04682
CpG_13:77971230	-1.1108	0.817814	0.518084	-0.262211	0.139537	-1.00831	-1.41826	0.254322	-0.290907	-0.574532	1.35719	0.4265	1.38304	-1.72572	0.4265	1.60044	0.932905	-0.574532	1.1751	-0.649611	-0.128912	-0.0799055	0.4265	-0.0442983	0.27277	-0.874844	1.1614	-0.262211	0.332926	0.27277	-0.376024	1.12927	0.338654	1.02912	0.940463	-1.00831	-1.13043	0.0421745	-0.914228	-0.766297	0.583025	0.554991	-1.39461	-1.61811	-1.13043	-1.29528	-0.769179	-0.246069	-1.05315
CpG_13:77971250	-1.28357	-0.727085	0.784649	0.263897	0.560984	0.484807	1.4098	2.11498	-0.657834	0.316511	-1.13136	-0.0305023	0.484807	1.16495	0.279718	0.831062	0.372783	-1.19453	1.34593	-0.181733	0.177645	0.82648	1.4751	-0.44954	-0.977502	-0.400962	0.549836	-0.764481	-0.442555	-0.0593081	-0.283409	0.570311	-0.26918	-0.764481	0.751992	-0.0865139	-0.309369	0.30797	0.590955	-0.997415	0.955714	0.138035	-1.50017	0.418153	0.128238	1.70363	-0.467394	-0.288856	2.28209
CpG_13:77971310	-0.858392	-0.967677	-1.11417	-0.990627	0.103318	0.477316	1.84642	0.271617	0.243567	-1.20785	-1.55693	-1.28268	0.00981851	-1.15893	0.477316	1.32731	1.19231	1.32731	1.12775	-0.107056	0.809088	-0.478305	-1.01868	0.681846	1.01995	-1.5014	0.123842	0.271617	1.12775	-1.00866	-0.267512	0.858946	0.858946	-0.233281	-0.436747	0.243567	-0.308478	0.794546	0.875839	-0.221114	1.55681	-1.37872	-1.07801	-0.264837	-1.38273	0.944813	0.477316	3.04855	-0.895959
CpG_13:78651827	0.36512	-0.241883	-0.663698	-0.0245841	1.78161	-0.663698	-0.358035	-0.436916	-0.344141	-0.663698	-0.358035	-0.485717	-0.205203	-0.173215	1.05481	2.56642	-0.456926	0.117441	-0.663698	-0.328924	1.58	-0.184363	-0.33671	-0.663698	-0.492229	1.27568	-0.273128	-0.0778437	0.163391	-0.663698	-0.233274	-0.0470092	-0.136429	-0.663698	-0.195015	-0.496311	-0.293685	-0.408053	-0.283684	-0.388002	-0.663698	-0.173215	-0.663698	-0.663698	-0.344141	-0.663698	-0.663698	-0.663698	-0.663698
CpG_13:78975960	-0.709749	-0.463705	-1.21277	-0.193828	-1.51818	-0.252455	0.594384	-1.51818	-0.802901	-1.01461	-0.312625	-0.437845	0.0333529	2.04989	-1.01461	-0.500156	-0.198866	-1.45749	-0.395359	0.952023	-1.42054	-0.27444	-0.0809703	-0.170796	0.128622	-0.220699	-0.709749	1.80536	-0.974498	-1.69392	1.05083	-0.193828	-0.57002	1.40115	-0.117958	0.991651	-0.844487	1.50752	1.01112	1.17659	0.0333529	1.285	-0.0809703	-0.709749	-1.18133	-0.947665	-0.395359	1.86004	1.8865
CpG_13:78976292	-0.456263	-0.297131	0.243917	-0.179512	-1.78065	-0.567655	0.984299	-1.84298	-1.83254	0.514441	-1.30193	0.514441	0.282564	1.53545	-0.543062	-0.543062	-0.128054	-1.70386	-0.921417	0.11906	-1.19888	-1.48744	0.282564	0.153742	1.09205	1.59654	-0.683594	0.784965	-1.00904	-1.69074	-0.370246	0.542426	-2.71761	1.1199	0.203839	0.304033	-0.425952	0.475795	0.604616	1.23828	-0.838179	1.23192	0.717334	0.089332	-0.921417	0.243917	0.379179	1.75885	0.535251
CpG_13:79132464	-1.41272	-0.048744	-0.790363	-1.03486	-1.37585	-0.592226	0.515658	-0.549043	-0.725703	-0.505859	-2.92414	1.33808	1.13285	1.27836	-0.090216	0.340541	1.26135	-0.159336	-0.549043	1.21586	-0.418355	-0.657002	1.10633	0.9974	0.00980494	-0.657002	0.47657	0.655555	-1.04408	-1.79057	0.325427	1.30786	0.638509	0.0231412	-1.86614	-0.923724	-0.831397	0.283033	-0.863105	-0.149432	-0.81894	0.521913	0.0665547	-1.03486	0.18508	-0.141742	0.774878	-1.41272	1.39422
CpG_13:79409670	1.01522	-0.0276082	-1.01137	0.923809	0.200509	-0.179687	-0.79385	-1.51037	-0.940079	0.485657	0.485657	-0.117794	0.485657	0.884863	1.151	-2.08067	-0.179687	0.565498	-0.351388	0.263875	0.411729	0.884863	-0.512359	0.554485	-0.589129	-0.512359	-2.70799	1.28407	-0.475395	-0.711962	-0.0664366	0.530013	-2.74929	-0.0938357	1.01093	-0.42163	-0.623249	-0.445825	-0.711962	0.759622	0.565498	0.163716	-0.101411	-0.271458	-0.571065	0.0622563	0.843919	-0.642534	0.884863
CpG_13:79570964	0.404698	-0.0191655	-0.675041	-0.527804	0.50831	-1.25759	0.0938648	-0.331487	-0.592114	0.133972	-1.42577	-0.14194	-0.331487	-0.331487	0.50831	0.0938648	0.0550105	-0.275775	-0.527804	0.699173	0.218198	-0.652137	0.404698	-0.579608	-0.838637	0.47293	-0.216969	1.44691	-0.652137	-0.826204	1.76106	-0.800731	-0.838637	0.99183	1.72983	0.376441	0.870949	1.5237	-1.7057	0.653365	2.88476	0.584655	-0.384341	0.404698	-1.4603	-0.352959	-0.826204	-0.527804	-1.7057
CpG_13:79570996	0.819965	-0.304068	0.860637	-0.725581	-1.06904	-2.27113	1.33515	-1.1323	-0.778876	-0.177161	-0.668339	-0.0327493	-0.562892	0.00651977	1.93619	-1.24076	1.10975	-1.39392	1.85033	0.00651977	-0.648303	-0.107362	-0.983172	-0.467989	0.047192	-0.210399	-1.18924	-0.361923	0.613892	-1.40562	1.17122	-0.983172	-0.210399	0.93445	1.14534	0.679461	-0.167467	-0.828617	-0.562892	-0.467989	1.18169	-0.942499	0.225524	-0.725581	-1.11197	1.78593	-0.107362	-0.725581	0.00651977
CpG_13:79571840	-1.02919	-0.0737688	-1.04422	1.06607	-0.543703	-1.1022	-0.0618657	-0.634297	1.36921	0.402908	-0.285861	-1.29191	-0.609408	0.211905	1.14273	-2.16558	0.86031	0.503927	1.10788	0.292033	-0.721405	0.759447	0.308529	1.30699	-0.814736	0.86031	0.995312	1.1629	-0.609408	-0.198752	-0.438301	-0.249184	0.622562	-0.666709	0.836103	-1.15695	-1.58968	0.676126	1.20512	0.0407976	0.376167	0.154269	-0.558076	0.670312	-1.11618	2.4776	0.0223715	0.402908	0.596349
CpG_13:79572764	0.349883	-0.0285344	1.51424	-1.0642	-0.696802	-0.913211	-1.68816	-0.31826	-0.661403	1.12248	-0.712596	-0.469035	1.56923	-0.217742	0.103912	0.586393	1.24432	0.390792	0.988461	1.13113	-1.55797	-0.619811	0.367083	1.87675	-1.13675	-0.31826	0.367083	1.18949	-2.42912	-0.73654	0.178139	-0.370911	0.675742	-0.939824	0.53029	0.481505	1.3206	0.787427	-0.0339401	0.00877397	2.07979	0.367083	0.481505	-1.02188	0.241763	0.120841	0.147774	-0.406951	2.03384
CpG_13:79699806	1.17548	1.71591	0.716217	0.119178	-1.05784	0.403287	1.03464	1.03464	-0.743968	-0.567416	1.03464	-0.68858	-0.79628	0.805773	1.86687	0.462475	-0.0639139	-0.430097	0.752958	0.330438	-0.0920818	-0.430097	-0.79628	-0.534721	-0.79628	-1.89483	0.86819	1.55776	0.119178	3.55215	-0.79628	-1.52865	1.57314	-1.12918	0.627767	-0.500971	0.511518	1.84838	1.17548	-0.583383	-0.716676	0.183048	-0.000229788	1.03464	-0.185975	-1.11196	0.119178	-0.629833	-1.67194
CpG_13:80590545	-0.0732965	-0.299587	-1.25981	-1.44612	-2.03788	-0.113662	0.486003	-1.05712	-1.91823	0.767878	0.258596	-0.239243	0.631974	1.01338	0.424542	-0.0635349	1.0261	-1.61598	-0.471567	-0.536801	-0.773156	0.450071	-0.331435	1.42022	1.08833	0.756433	-2.01939	0.424542	0.597702	-1.86984	1.22913	1.42022	-0.831907	0.0926495	0.237852	1.04928	-0.277538	-1.14157	-1.23492	1.24505	-0.0129524	-0.35333	-0.381482	0.560316	-0.0811985	0.519368	1.42022	0.106478	-0.831907
CpG_13:80590607	-0.289342	-0.887136	-0.987565	-0.970827	-2.39358	-0.518895	0.24991	-0.502609	-2.39358	0.159004	0.4854	0.159004	0.825314	1.1633	-0.46868	-0.00240035	0.700955	-2.22619	-0.797007	-0.432812	-0.837906	0.825314	0.172952	0.95407	1.12598	0.806774	-2.24351	0.324713	0.535614	-2.47727	1.15189	1.28884	-0.296893	0.0836819	0.4854	0.316938	-0.266201	-1.9445	-0.217606	1.15493	-0.0884826	-0.502609	0.887117	-0.217606	0.172952	0.172952	0.159004	-0.58123	-0.128992
CpG_13:80590649	-0.539011	-0.839668	-1.49018	-0.170023	-2.94427	-0.112625	-0.160127	-0.0381624	-3.32692	0.619202	0.652684	-0.786747	1.00002	0.0925428	-0.170023	0.0349707	0.928941	-1.98763	-0.854385	-0.211021	-0.558305	0.911711	0.499622	0.882276	0.892618	-0.388136	-1.82269	-0.112625	1.04969	-1.89197	0.958807	0.847489	-0.547642	-0.801402	0.346561	-0.0681876	-0.290374	-1.25499	0.0349707	0.958807	0.0841687	-0.596631	0.789912	0.0349707	0.24452	0.754725	1.26493	-0.160127	-0.355723
CpG_13:80590695	0.563683	0.465726	-0.0482426	-0.154664	-3.06146	-1.7966	0.0143584	-0.334251	-2.52098	-0.0240559	0.0847845	0.0847845	0.35513	0.955509	-1.33014	0.453168	1.07075	-2.42557	-0.677099	0.25582	-0.853597	0.159613	0.903952	1.04258	0.505438	-0.77039	-0.633563	-0.0240559	0.384096	-2.19384	1.28203	1.01598	-2.12067	0.707352	0.384096	-0.23028	-0.0482426	-0.713379	-0.947323	0.875418	0.132675	0.302466	1.1224	0.0143584	0.384096	-0.0770052	0.982718	-0.394113	0.0847845
CpG_13:80590765	1.14274	-0.106573	-1.0695	-0.556774	-3.08063	-2.02797	0.303433	-0.271647	-2.49425	-0.288385	-0.790533	-0.0769541	-0.162848	0.875685	-1.38683	1.00285	0.92514	-1.79483	-1.04161	-0.978838	-0.465067	1.06114	-0.0851343	0.816341	0.946899	-0.31121	-1.0177	0.0500192	-0.0144858	-1.79483	1.25154	0.953771	-2.1865	0.225719	0.653143	0.303433	-0.0668489	-0.81564	-0.450844	1.26514	0.536573	0.163548	0.536573	-0.706841	0.56873	0.381146	-0.162848	-0.517626	-0.706841
CpG_13:81044983	-1.02921	0.065782	-0.0645136	-0.0341117	-0.233899	-0.815634	-0.62579	0.065782	-0.709256	1.07558	1.46855	0.762716	1.3276	0.665145	-0.267197	-0.79045	-0.683421	-0.683421	-0.683421	-0.700845	-0.582177	3.15625	-0.908182	0.315517	0.987879	-1.43262	0.775554	-0.479093	-1.02921	-0.995589	0.198975	-0.62579	-0.995589	-0.479093	0.474439	0.964827	-0.0645136	-0.347571	-0.00232735	0.198975	-0.479093	-0.0341117	-0.121518	-0.520551	-0.479093	0.474439	-0.709256	-0.38374	0.181045
CpG_13:81120946	-0.287893	-0.555506	0.466289	-0.330711	-0.675078	-0.370236	1.98147	-0.86429	0.685245	0.247333	0.00648124	0.0283766	0.413438	0.706098	-2.25752	0.729036	0.354378	0.247333	-0.0738023	0.393303	1.9566	0.935481	1.51497	-0.143237	-0.482521	-0.716074	0.599799	1.13209	0.889604	0.782559	0.440014	0.247333	-0.175213	-0.190579	0.359357	-0.244201	-2.16118	0.129845	0.349823	-0.794188	0.834776	-1.44881	-0.370236	-0.096741	0.519995	0.0283766	-0.760884	0.660221	-0.394939
CpG_13:81121068	-0.146609	0.00192635	0.685971	2.01776	-0.434943	-0.80533	-0.83658	1.85862	2.00144	0.521801	0.373266	-1.65932	0.163378	0.514117	-0.307522	1.2824	0.4661	1.19021	-1.14065	-1.68598	0.979133	1.53097	-1.23587	1.85862	-0.11786	-0.130694	-0.283718	-0.80533	2.06492	0.267169	1.06289	-0.11786	0.960219	-0.926419	-0.779838	-0.320977	0.311375	-0.320977	1.19021	0.608194	-1.76193	0.249486	-0.768776	0.647732	0.60086	-1.09025	-0.193514	-0.855008	0.744604
CpG_13:81126662	1.37076	-0.132846	-0.219384	0.019038	-1.14362	-1.26362	0.213308	-0.540086	-1.17883	1.23014	1.06139	-0.804792	-1.22076	1.62389	0.040231	0.198885	0.912981	-0.407733	-0.738615	0.447196	0.00223857	1.8182	-0.0227061	0.198885	-0.278388	-0.998231	-0.227251	-0.738615	0.3221	-0.949553	0.442635	-0.27538	-1.06523	-1.79933	0.386385	-0.863615	0.611385	-0.256472	-0.341557	-0.505856	0.0234815	-1.58237	-1.71362	-1.47231	-1.18862	0.273885	0.166872	-1.22076	0.040231
CpG_13:81126947	0.218217	-0.62438	0.68127	-1.43691	-0.204106	-0.750462	0.899569	-0.62438	-0.830696	0.838172	-1.76882	-0.856371	0.602819	2.5236	0.253847	-0.260143	0.68127	-1.59199	-0.476559	1.03521	-0.0640152	1.17044	0.689528	0.962771	-1.85368	0.132113	-0.402781	-0.45627	-0.90621	-0.954133	-0.0359966	-0.481852	-1.15163	-0.283216	0.689528	0.636441	1.52781	-1.04465	-1.41239	-0.349291	1.30888	-1.63304	-0.611108	-0.442587	-0.730849	-0.213995	-0.0755522	-1.8852	-0.521646
CpG_13:81126983	0.757907	-0.190164	-1.41745	0.262704	0.156246	-1.00866	0.0365773	-0.467293	-1.47941	1.41236	-0.178115	0.174478	0.238125	0.424925	1.07381	0.701141	-0.292264	-0.0617391	0.255651	-0.618454	-0.920776	0.394885	0.364093	-0.901059	-1.79751	-0.292264	0.463859	0.119568	-1.00367	-1.57581	0.729902	0.106076	-1.86752	-1.29868	0.0869639	-0.0178951	0.918349	-0.0977879	-2.1874	-1.06419	1.08463	-1.39105	-1.05415	-1.57581	0.197816	0.641221	0.641221	-1.69249	1.24587
CpG_13:81524625	0.712776	0.837575	0.791054	1.19811	1.19811	-0.153889	-0.0036671	-1.20544	-2.24334	0.624534	-0.904998	0.533968	0.497072	-1.32562	1.19811	1.19811	-0.316128	0.649471	1.19811	0.11651	-0.671319	-0.379221	-0.447801	-1.60603	-0.604554	-0.0036671	0.777487	-0.657573	-0.203963	1.19811	0.227443	0.866038	-2.16686	0.649471	-0.153889	1.19811	0.567176	-0.820873	-3.0081	0.0509589	-0.379221	0.296776	0.747442	-1.32562	-0.904998	-0.203963	0.409443	0.356865	-1.32562
CpG_13:81556402	-0.872454	1.57542	-0.408177	-0.229014	-1.14555	-1.43197	-0.930737	0.97394	-0.0953526	0.372463	-0.449965	0.492758	-0.872454	1.44466	-0.76366	2.17689	-0.724348	-0.258354	1.41713	-0.208625	-0.124409	0.337082	-0.338373	-0.815068	0.286537	0.89633	-0.338373	0.0717245	0.806086	-0.267819	0.0261578	-0.724348	-1.43197	0.238802	-0.1657	1.20866	0.91526	-0.187533	0.50828	-0.58779	-0.655869	-0.187533	-0.572715	-0.551758	-1.43197	-1.17046	0.485785	2.30134	-0.572715
CpG_13:81580422	0.00191789	-0.710581	-0.147687	-0.239981	-1.67968	-0.960756	-1.56303	-1.17758	-1.01989	1.5977	-1.21528	-0.627596	0.872346	1.77116	-0.0585115	-0.802537	1.38654	-1.23353	-0.635529	0.953441	-1.06567	1.06713	0.123336	0.210064	0.497161	-0.310301	-1.17758	0.761038	-0.197178	-2.26167	0.309181	-0.496145	-2.28138	1.13516	1.16029	1.03547	0.953441	0.100513	0.730428	1.03547	0.481558	0.49026	-0.414374	-1.17758	-1.54274	0.773792	0.277207	-0.414374	0.133913
CpG_13:82034182	1.94464	0.106741	0.00139013	0.361544	0.209065	0.766163	-0.321249	-1.0203	-1.16011	1.22402	1.24805	-0.875214	1.26327	-0.062342	-0.476594	-0.121521	0.698987	-1.35855	-1.21095	2.34785	-0.228043	1.83945	0.314252	-1.71935	-0.824565	0.890438	-1.27196	-0.746758	-1.31989	1.07685	-1.71935	-1.31989	-0.755142	0.837177	0.621656	0.517612	0.610818	-0.062342	-0.40349	-0.349782	-0.165904	0.787589	-1.06142	0.387933	-1.09797	0.237991	-0.40349	2.68679	-1.25332
CpG_13:82238876	-0.0345033	0.78264	0.0692206	-0.0755108	-0.368103	1.37614	0.125797	-0.0345033	0.847151	0.0692206	-1.01412	0.553266	-1.24098	0.259381	0.318158	0.98636	-1.30573	0.249901	0.691565	-1.09249	-0.0821603	-1.79781	-0.951425	-0.0345033	-0.983978	0.18591	-0.0345033	2.73641	-1.26882	-1.37462	2.96312	-1.79781	0.26655	3.0852	0.553266	1.06161	-0.916159	0.101136	0.18591	-0.286406	-0.210835	1.12077	0.582655	-1.37462	0.98636	-0.983978	-0.890969	0.67082	-0.355106
CpG_13:82665599	-0.0987059	-0.17255	-0.636714	-0.0740913	1.43276	-0.157004	-0.467927	-1.23243	-0.815429	2.65463	0.122827	1.89509	0.71358	-0.271009	-0.29914	-0.377042	-0.861763	-0.671636	0.319745	-1.64943	-0.130353	-0.231625	-0.495404	0.71358	-0.815429	0.578551	-1.00498	0.53181	-0.336648	-1.31186	0.831731	-0.427185	-0.916085	0.831731	1.00896	0.0295499	1.28396	0.283942	-0.108338	0.753632	0.335498	-0.57939	2.75066	-0.165681	0.122827	-0.903219	0.928401	0.122827	-1.64943
CpG_14:1004985	0.481385	1.06849	-1.69902	-0.338877	-0.426109	-0.258571	0.0391123	-1.2676	-1.0311	0.595902	-0.258571	0.0749299	1.00337	0.889482	0.406816	-0.4945	1.38888	-0.538858	-0.699949	-0.83893	-0.637154	0.718902	-0.781773	-0.0941368	-1.32226	-0.282062	-0.159911	0.125109	0.572999	-0.91631	1.35588	-0.381898	-0.786292	-0.343138	1.29872	-1.17714	-0.0941368	-0.976105	-0.721044	0.136072	-0.0660628	-1.80896	-1.07014	-0.943716	0.189887	-0.0941368	0.539685	-0.488015	-0.40316
CpG_14:1004992	-0.54507	0.623717	-1.6389	-0.344984	-0.456048	-0.395626	0.076998	-1.17584	-0.958759	0.565082	0.330243	-0.877334	1.20406	0.519667	0.429541	-0.412334	1.55479	-2.08414	-1.14397	-0.463441	-0.190079	0.349219	-0.166609	0.671827	-1.20422	0.525434	0.0179357	0.102519	-0.172376	-1.20689	1.09493	-0.77991	-0.499889	0.208248	0.581408	-0.956592	-0.0113431	0.277452	-0.0593782	0.193609	-0.511224	0.208248	-1.30489	-1.93276	-0.5703	-0.0113431	0.39856	-0.0351745	-0.726905
CpG_14:1005296	-0.250996	-0.655917	-0.789755	-0.694417	-1.01782	-0.0124847	-0.736502	-2.57248	-1.47118	0.52295	-0.0670301	-0.581972	0.536289	0.88417	-0.259757	1.07901	0.863086	-0.86597	0.240128	-0.244024	-0.9343	1.03427	0.201891	0.0906553	0.0906553	-0.259757	0.819513	0.80024	0.113059	-0.9343	2.19751	0.318424	-0.592649	-1.24748	1.29276	0.0906553	-0.35612	0.117988	-0.832728	-0.381628	0.0906553	-0.415932	-1.31012	-1.8226	-0.0394977	0.491213	0.912936	-0.713231	0.193151
CpG_14:1014070	-0.0168053	-0.548443	-0.802049	-0.627445	0.885742	-0.0983523	2.03004	0.143636	0.63476	0.749742	1.2699	-0.749732	-0.678823	-1.07879	0.660609	-0.067236	0.60472	0.304316	1.74625	-0.084442	-0.51643	0.0790133	0.242468	-0.58259	-0.678823	-2.35238	1.12104	-1.58823	1.87702	-1.46473	-0.373339	0.374623	1.30166	-1.16663	2.68934	-0.342007	-0.989731	-0.847232	1.00526	0.158406	-0.847232	0.896288	-0.259857	-1.41723	-1.64116	0.0790133	-0.678823	-0.944732	1.67889
CpG_14:1036275	1.32502	0.000279622	-1.48056	-1.11439	-0.459171	0.143185	-0.197356	-0.866683	-0.972841	0.839719	-0.252011	-0.0637811	0.182415	1.21882	0.534124	2.23649	1.61035	-1.25959	0.781084	-0.647782	-0.588771	2.03499	-0.478238	1.93546	-1.1906	-0.381816	-0.459171	-1.06935	-0.464164	-0.653382	0.774353	-0.256951	-1.51751	-0.464164	0.309909	-0.573108	-0.340313	-0.548874	-0.488609	-0.467085	-0.588771	-0.894205	-0.270101	-0.548874	0.0887453	-0.33651	-0.224089	-1.06935	0.659491
CpG_14:1036710	1.27245	0.193783	-2.28641	-1.2958	-0.403673	-0.624743	0.045395	-2.38509	-1.52328	1.52927	-0.0116771	0.770471	0.045395	0.787333	0.138137	0.315191	0.112844	-0.840144	0.193783	1.27245	0.416364	0.752824	0.416364	1.52927	-1.1778	0.416364	-0.0895027	0.0983906	0.154503	-1.00355	0.987857	0.534758	-2.23749	-0.782151	0.647345	0.38922	-0.0116771	-0.525327	-0.631078	0.709235	1.11193	-0.0895027	-0.525327	-0.97477	0.0116706	0.501972	-0.312782	-1.2958	-0.14009
CpG_14:1072421	0.0364192	-0.975592	-0.135098	-1.00754	0.451941	0.078586	0.451941	-0.492427	0.171183	0.892647	-0.685155	0.0517848	-0.282567	0.567108	-0.603529	1.04217	-0.114679	-0.936836	0.856671	1.39631	0.489716	0.263067	1.39631	0.0887228	-0.282567	1.39631	0.829688	1.39631	0.614763	-2.5454	1.00554	1.39631	-1.96144	-1.06726	1.01856	0.182121	-0.627336	0.451941	-1.03207	-0.177638	-1.69435	-0.66413	0.58685	0.366089	-1.58591	-1.24792	0.0630832	0.58685	0.333895
CpG_14:1072434	0.532606	-0.654875	-0.992707	-0.607527	-0.437865	1.16801	-0.126816	-0.437865	-0.0847824	0.43307	0.0572731	-0.659289	-0.230498	0.882193	1.09908	1.42842	-0.0646063	-1.53568	0.895199	1.42842	-1.70694	0.868537	1.05517	0.997743	-1.05996	1.42842	-0.251236	-0.607527	-0.11609	-1.97958	1.04229	1.42842	-2.30415	0.454709	1.05517	0.628586	-0.971089	-0.748912	-1.77093	0.184232	-1.6255	-1.11651	0.228667	0.919437	0.249715	-0.811122	0.111044	0.628586	1.06721
CpG_14:1112062	1.4728	-0.901938	0.263604	-0.634574	-1.98785	0.0383959	-0.363398	1.41467	-0.743576	0.944846	0.0194398	-0.356199	-0.876801	0.647292	0.0443546	1.36899	0.761582	-1.14325	-0.371465	-1.31154	0.203022	0.59248	0.919587	-0.702231	-1.88111	-0.651344	-0.108798	-0.343901	1.73441	-1.28859	0.988349	-1.26391	0.455448	0.290065	0.683834	-0.0774519	0.59248	-0.198565	-0.806682	-0.400998	0.960301	-1.84668	-1.7246	0.925654	0.227063	0.188998	-0.787984	-0.17013	0.290065
CpG_14:1190960	0.543418	-0.0277173	0.638064	0.0415105	-0.0277173	-1.48688	1.47094	1.64761	0.543418	-0.612136	-1.0257	0.844563	2.11254	0.288603	0.259482	0.222846	-0.430873	0.443036	-0.730654	-0.1191	0.812007	-0.0277173	0.543418	1.83965	-0.605848	-2.76917	1.20594	0.666107	0.429191	-2.03304	-0.1191	-1.05945	0.844563	-2.19307	1.10898	1.01665	-1.29691	0.895821	-0.360015	-0.914121	2.83675	-0.0277173	2.53097	-0.876264	-0.1191	-0.1191	0.798233	1.79992	-0.876264
CpG_14:12300847	1.86346	1.14169	0.969444	1.21186	0.632834	-0.648874	-0.706765	-1.44005	0.142304	-0.625604	-0.611199	0.809154	0.933481	-0.00520424	0.907109	1.16424	1.21186	0.847484	-0.80711	-0.601403	-1.73069	-0.171841	0.600354	0.221421	-0.80711	-2.17848	0.805182	-0.211645	0.933481	-0.80711	-2.57031	-1.2255	0.243305	-1.64517	1.51826	-0.80711	-1.71604	0.919352	-0.752976	-0.0205859	1.2032	-1.10098	0.15845	1.45566	-0.121422	-0.270485	0.436695	-0.80711	-0.717672
CpG_14:12421128	-0.651729	-1.01671	-0.828689	-0.0677612	1.35566	-1.02561	-0.505737	-0.588254	0.498511	0.443211	-0.847572	0.637349	1.00472	-0.813942	1.05151	-0.872415	1.95527	-0.570623	0.101042	-0.89964	-0.960559	-1.11133	0.899436	-0.960559	-0.213753	-0.078189	0.625701	-1.10094	-0.469239	0.128573	-0.686489	-1.13837	-1.38169	1.00472	0.929851	-0.469239	-0.939289	-0.557541	1.11554	1.37792	0.765252	-1.25134	0.443211	1.47468	-0.308219	-0.112193	2.26811	-0.317164	-0.793012
CpG_14:1286969	0.402525	0.734156	-0.145258	-1.82809	-2.67994	0.0367558	0.611537	-3.07664	-1.82222	0.753458	-0.584472	0.0641264	0.473589	0.994724	0.660663	0.587587	0.473589	-1.41794	-0.246073	-0.0416235	-1.39381	0.994724	0.753458	0.994724	0.290488	0.994724	-1.61095	-0.959531	-0.633822	-3.19296	0.994724	0.0367558	-2.26237	-0.308113	0.808604	0.784588	0.320843	0.00343512	0.126166	0.250246	0.994724	-0.0475455	-0.154838	-0.168523	-0.0475455	-0.00745854	0.096216	0.632824	-0.0909736
CpG_14:1325202	1.25532	-0.35185	-0.479768	-0.856962	-1.17896	-0.592926	-0.277372	-0.919088	-1.4096	2.55997	-1.18576	0.695248	-0.648934	0.072444	-0.751348	-0.592926	0.41521	-1.05499	0.247188	-0.305421	0.023157	1.7834	0.309708	-0.223276	0.313079	-0.469709	0.516024	-0.798288	0.356176	-0.191133	2.41708	0.331199	-1.06573	-0.592926	0.363065	-0.266765	-0.648934	-0.549943	-0.798288	-0.371136	-1.38503	0.947283	-0.66138	-0.097054	0.727253	1.02429	0.903277	0.617997	0.296972
CpG_14:1394868	-1.82051	-0.410053	-0.687108	-1.03206	-0.0934182	-1.24482	1.76161	-1.61207	-0.769239	-0.956967	-0.580548	-0.158184	1.63368	1.05798	2.41087	0.59742	-0.425552	-0.0294517	-0.813042	-0.611547	-0.410053	-0.753779	1.08101	-0.309305	-1.24482	1.72301	-0.3982	-0.956967	-0.446688	-0.956967	0.263912	0.490746	-1.6919	0.129433	-1.11763	-0.611547	0.504423	-0.477218	-0.171923	1.39482	0.355627	-0.309305	-1.41753	-1.82051	-0.561174	-0.133583	-1.04054	1.2019	-0.00706346
CpG_14:1415340	0.448615	0.488693	-0.199697	-0.100834	-1.98466	0.0764675	1.45055	-3.12973	-1.63233	0.344967	0.782594	1.0395	0.621363	1.45055	0.305482	0.114636	-0.760618	-1.31341	0.114636	-1.30477	-0.330668	-1.01575	0.621363	0.448615	1.17415	0.184948	-0.267053	0.305482	0.833975	-3.55913	-0.38156	0.469063	0.0192145	-0.457898	0.525687	-0.0908887	-1.22128	-0.435446	-0.735491	0.38182	0.916185	-0.207826	1.15368	0.606815	0.0685706	0.897759	-0.152546	1.00525	-1.88924
CpG_14:1425245	0.154766	0.0125747	0.729471	-0.0262047	-0.976302	-0.103764	-0.193255	-1.80575	0.245251	-0.385228	-1.29776	2.71037	-1.13291	1.87399	0.55064	1.05962	-0.685456	-0.910628	-1.09606	1.21043	-0.103764	-0.103764	0.936232	2.75622	0.865723	-0.193255	-0.297662	-0.840574	0.305575	-0.791218	-0.220103	0.607193	-3.01223	0.0901336	-0.0888484	0.00395708	0.187082	-0.506474	-1.24186	0.101539	-0.297662	0.689453	-0.297662	0.245251	0.0767609	0.516708	-0.750089	-0.297662	-1.38349
CpG_14:14366042	-1.08457	1.141	0.858712	-0.149454	1.19477	-0.785432	1.09736	0.597336	-1.0456	1.21022	0.833418	0.502289	1.1603	-0.0299681	-0.0876512	-0.0876512	0.982522	-0.638264	0.502289	-0.638264	1.64284	0.388234	0.502289	-0.709548	-1.36822	0.248833	1.64284	-0.571172	-0.970924	0.166832	-0.507915	0.149261	-0.866374	-0.746888	0.137313	0.551879	0.0745822	-0.0525736	-0.680506	1.22464	-0.866374	-0.998438	0.746693	0.677759	0.137313	-0.0679865	-2.80899	0.248833	-1.25241
CpG_14:1670247	-2.06845	0.572587	-0.908625	-0.836267	-0.678968	-0.354329	-0.0864739	-2.09903	-0.775493	-1.37109	0.00818161	0.7337	-0.457584	1.01128	-0.137859	-0.214935	0.36314	-1.33829	-0.172115	-0.359454	0.36314	-0.137859	1.07956	0.819514	0.867808	2.94521	0.36314	0.0797696	0.740145	-2.14185	1.63085	1.15142	-2.25196	0.759858	-0.382177	-1.66627	0.217161	-0.846308	-0.467428	0.891488	-0.0222436	0.341729	0.579426	-1.02852	-0.146927	-0.194652	0.500776	1.56746	0.48666
CpG_14:16714696	0.512743	-0.224346	0.612557	-0.28577	-1.01485	0.912	2.33792	0.193338	-1.48354	0.622883	-0.0679938	0.252004	-1.35963	0.9346	-0.81162	-1.31243	1.51089	-1.37465	-0.9391	0.803112	-0.197046	0.367559	0.622883	0.0564498	-1.14817	-0.764879	0.193338	2.64211	0.292463	-0.019599	-0.101498	-0.86847	0.512743	1.15155	0.215622	-0.181616	-0.0379556	0.0564498	-1.02921	0.512743	-0.990341	-0.159689	-0.181616	-2.17699	0.136972	1.35328	0.0564498	0.384981	-0.126067
CpG_14:1781274	-0.608067	-0.917104	-1.31277	-1.16482	-0.584899	0.270169	1.71252	0.0384055	0.0816223	0.358377	0.835979	1.20747	0.624148	-2.34836	1.56643	2.0047	-1.28897	0.0962026	2.40401	-0.869402	-0.00403989	0.170457	-1.00343	-0.826667	0.696631	-0.124845	-0.0866956	1.40536	0.0255917	-0.228392	0.310054	1.09529	1.45221	-0.21146	-0.345446	-0.52753	-0.71789	0.0707446	0.868443	0.279781	0.669018	1.03407	0.669018	-0.0622051	1.69463	1.06787	-0.366457	1.7275	-1.86005
CpG_14:1791255	-0.260803	-0.659953	0.114883	-0.628715	-1.18058	1.27217	1.19304	0.160763	-0.797342	0.419035	-0.242032	-0.296179	-0.587177	0.385001	-1.18058	-0.546252	-0.0856067	-0.429742	-0.73191	-0.312866	-0.931994	0.491745	-0.4141	-0.0308576	0.381308	0.622908	0.776397	0.965571	0.0342215	-0.966681	5.36401	-0.614565	-0.762501	0.133389	-0.125097	-0.805163	0.0191306	0.614111	0.454582	0.755797	-0.868793	0.442559	-0.283236	-0.590981	0.0457905	-0.577449	0.352385	0.0880792	0.0880792
CpG_14:1791263	-0.804252	-0.386801	-0.720355	-0.140506	-1.14464	0.0268497	1.12275	-0.0986665	-1.14464	-0.271479	0.904609	0.0366942	0.474928	-0.076412	-0.601862	-0.798383	0.569732	-0.120013	-0.899725	-0.00788514	-0.86571	0.498486	-0.140506	-0.0986665	-0.56533	1.21802	0.137233	0.194204	-0.197343	-1.14464	5.42083	-0.835672	-0.688212	0.289835	-0.486189	-0.939711	0.165099	-0.409906	0.417345	0.969322	-1.14464	0.627358	-0.893603	-0.243493	-0.809925	-0.156967	0.389452	0.586623	0.240371
CpG_14:1791295	-0.632625	-0.779068	-0.457718	-0.560184	-0.945241	0.0163603	1.0699	0.283664	-1.15006	-0.295168	0.0537672	-0.222583	-0.515785	0.0788467	-0.61864	-1.15006	0.0203273	-0.548146	-0.910272	-0.222583	-0.352931	0.63744	-0.494642	-0.535606	0.519398	1.35595	0.104994	0.324628	0.148408	-1.15006	5.84525	-0.696309	-0.852142	0.856317	-0.505387	-0.548146	0.132278	0.0488733	-0.0576984	0.66096	-0.658497	0.777636	0.0488733	-0.393809	-0.166934	0.300453	-0.467334	0.205975	-0.81105
CpG_14:1791319	-0.147151	-1.07922	0.140905	-0.710368	-0.87477	0.54507	-0.0913266	0.0593348	-0.501128	0.701025	0.76468	0.105159	-0.959141	0.0593348	-0.763688	-0.62997	-0.180864	-0.501128	-1.0297	-0.233234	-0.763688	0.708114	-0.0527578	-0.314307	0.274355	0.685736	0.277956	0.694527	0.105159	-1.03987	4.9598	-0.696572	-0.976673	0.398664	-0.0723588	-1.0654	0.116194	-0.59226	0.146519	0.757456	-0.501128	0.509903	-0.59226	-0.328678	-0.650585	-0.366372	-0.00293845	0.916135	-0.320749
CpG_14:1791338	-0.278375	-0.547564	0.158974	-0.311944	-0.907803	1.56795	0.831583	0.141243	-1.11761	0.414907	0.526607	0.022483	-0.792746	0.560862	-0.301057	-1.11761	0.0812977	-0.706557	-0.626351	0.592531	-0.573242	0.164131	-0.110528	-0.0685655	0.592531	1.44947	-0.474792	0.225167	-0.357548	-1.11761	5.46717	-0.488184	-0.812435	-0.0899751	0.0380586	-0.706557	0.633838	0.35617	0.00137048	1.13508	-0.949764	1.64693	-0.380721	-0.213818	-0.278375	-0.292133	0.420989	-0.423071	-0.770341
CpG_14:1791403	-0.543663	-0.895251	-0.521689	-0.0708383	-0.563196	-0.895251	0.511101	-0.496785	-0.509639	-0.452511	-0.375513	-0.266094	-0.375513	0.812461	-0.895251	-0.0413951	-0.521689	-0.895251	-0.895251	0.663965	-0.895251	-0.895251	0.943824	0.100914	-0.0413951	-0.192076	0.225435	-0.435483	-0.895251	-0.563196	4.3645	-0.635382	-0.435483	1.59516	-0.468323	-0.895251	-0.496785	2.46681	-0.895251	0.385534	-0.895251	1.49555	-0.533009	-0.375513	-0.895251	-0.483045	-0.0983188	1.49555	1.86336
CpG_14:1791495	-0.91662	-0.471534	0.278519	-0.697849	-0.91662	-0.663532	0.159005	-0.653202	-0.91662	-0.636023	0.256789	0.0394907	-0.301977	0.756574	-0.91662	-0.0160971	-0.91662	-0.673083	-0.609299	0.124307	-0.91662	0.766967	0.696817	-0.199537	-0.636023	-0.237278	0.278519	0.456518	-0.697849	-0.677593	6.18251	-0.347172	-0.438565	-0.0748269	-0.91662	-0.91662	-0.260307	1.33707	-0.438565	-0.264726	-0.653202	1.66488	-0.91662	-0.342954	-0.91662	0.641182	-0.0561203	1.30881	0.00534393
CpG_14:1791516	-0.731235	-1.12203	0.672728	-0.785512	-1.12203	-0.0836334	1.67365	1.01584	-1.12203	-1.12203	0.695163	0.224039	0.0894325	-0.689364	-0.67334	-1.12203	-0.0207003	-0.0530924	0.0894325	0.30322	-1.12203	-0.165612	0.659532	0.187659	0.187659	0.529964	0.175966	0.153194	-0.429765	-1.12203	4.06995	-0.606514	0.286648	-0.0207003	-0.500767	-1.12203	-0.22465	1.90663	-0.840294	0.427515	-0.874792	0.153194	-0.833586	-0.681498	-1.12203	0.16676	-0.0836334	0.81631	0.695163
CpG_14:1791529	0.130826	-1.28595	0.340718	-0.980949	-1.28595	-0.65852	1.2479	0.00581657	-1.28595	-0.407549	-0.187949	-0.553949	-0.187949	-0.10952	-0.879283	-1.28595	-0.599699	-0.640067	-0.736949	0.651699	-1.28595	1.02563	0.328757	-0.692436	-0.395679	0.710416	-0.501663	0.158788	0.282623	-1.28595	4.36091	-0.351481	-0.519902	-0.620494	-0.159795	-0.692436	0.747385	1.11593	-0.264553	0.246145	-0.837786	0.447736	0.544052	-0.487404	-0.537313	0.115754	-0.344806	0.910052	0.361052
CpG_14:1791577	-0.830436	-0.553508	-0.830436	-0.184271	-0.429368	-0.498122	1.85363	0.537914	-0.830436	-0.830436	-0.248887	0.203428	-0.248887	-0.415044	-0.830436	-0.830436	-0.1035	-0.477982	-0.248887	0.195826	-0.830436	-0.21828	-0.488349	-0.201735	-0.201735	0.226925	0.41574	-0.21828	-0.165809	-0.830436	5.81583	-0.582968	-0.018973	-0.477982	-0.532206	-0.830436	-0.399659	-0.1035	-0.559948	0.522003	-0.355702	0.0877985	-0.553508	-0.830436	-0.830436	-0.335501	-0.830436	0.56528	-0.248887
CpG_14:1791608	0.00561298	-0.521647	-0.830044	-0.11045	-0.830044	-0.830044	0.166316	1.45572	-0.830044	-0.830044	0.465224	-0.542207	-0.18241	-0.367448	-0.830044	-0.830044	0.00561298	-0.830044	-0.830044	-0.0681215	-0.830044	0.874256	0.693802	-0.479971	-0.479971	0.347473	-0.367448	-0.148324	-0.0898906	-0.830044	4.50341	-0.830044	-0.227594	-0.437538	0.166316	-0.830044	-0.350315	0.789041	-0.528819	0.52547	-0.301363	0.192536	0.403545	-0.830044	-0.535665	-0.554455	-0.830044	0.206171	-0.18241
CpG_14:1791707	-0.0247776	-0.164043	-0.860368	-0.077002	-0.860368	-0.561943	-0.233675	-0.512205	-0.502258	0.445242	-0.480554	-0.00578692	-0.860368	-0.233675	-0.396151	0.155891	-0.860368	-0.233675	-0.860368	0.756904	0.585846	0.14234	0.393018	-0.338124	0.756904	-0.0247776	0.229533	0.352586	-0.233675	0.18412	6.3707	-0.315418	-0.45605	0.532283	0.0567434	-0.860368	-0.359014	0.614204	-0.860368	-0.521615	-0.182862	1.75085	0.0349074	0.352586	-0.860368	-0.860368	0.333333	-0.315418	0.103775
CpG_14:1791785	-0.518894	-0.451605	0.276763	-0.487696	-0.427812	0.136807	0.498361	-0.947856	-0.684223	0.0108105	-0.947856	-0.169124	-0.947856	1.25291	-0.330568	-0.20348	-0.10423	-0.511498	-0.947856	-0.075139	-0.315136	-0.156956	0.152526	-0.188592	0.523586	0.0781762	0.317584	0.817874	-0.0850562	-0.947856	6.52974	-0.19237	-0.947856	0.129114	-0.131443	-0.947856	-0.0649912	0.484717	-0.689603	0.202544	-0.947856	1.24233	0.106677	0.152526	-0.385439	-0.156956	-0.315136	0.168708	0.384186
CpG_14:1804012	0.556996	-0.454729	-1.51351	-0.565579	0.260432	-0.780758	-0.341616	-1.24651	-1.44446	0.12497	-0.652676	-0.277259	0.0172971	1.11647	-0.987661	1.52473	1.22091	-0.0588361	0.65377	0.930896	1.02226	0.0457397	0.371988	0.591558	1.52473	-0.341616	-0.485183	1.14048	-0.727758	0.2805	-1.19703	0.2805	-1.65311	-0.485183	0.2805	-0.761546	-0.179326	0.43603	1.52473	0.968799	-1.44446	0.250153	0.818546	0.5449	1.02226	0.112361	-0.298213	0.65377	0.837131
CpG_14:1924817	0.646617	-1.0698	0.887209	-1.22963	-0.904163	-0.2825	-0.462455	-0.533908	-2.34328	-0.29775	-0.652996	1.43105	1.13874	1.73334	-2.39351	1.5751	-1.80281	-1.01653	-0.0104742	0.595508	-0.202162	1.67067	-0.324941	0.325458	0.646617	1.06716	-0.331136	0.0981744	0.520872	-0.546228	0.617277	0.0147478	0.368655	0.0689755	-1.0282	-0.127366	0.409636	1.1462	-0.987729	1.37918	-0.106933	-0.0104742	0.299709	0.70163	-1.39286	0.78187	-0.699469	0.167389	0.646617
CpG_14:19755201	1.80672	0.953398	-0.300459	-0.165239	-0.392409	-0.875144	-0.875144	-0.714232	-0.0705853	1.0488	-1.09863	-0.458993	2.05052	-0.875144	0.633404	0.0531929	-0.143727	-2.21608	-0.663418	-0.256253	0.174281	-0.458993	-1.16249	0.221981	-0.0705853	0.274225	0.274225	-1.60656	-1.49404	0.58769	0.292764	-0.392409	0.183486	0.672084	-1.44983	1.03039	1.6391	1.71094	0.465788	0.792844	-0.875144	-0.338771	0.465788	-1.91809	-0.428167	-1.03606	2.67438	-0.0705853	-0.638509
CpG_14:23108310	-1.41215	-0.904951	-0.681785	-0.578784	-1.57952	-0.365293	-0.596575	-1.17478	-0.827857	1.66042	-0.134011	-0.888192	0.0168248	0.614254	-0.449395	-0.667739	1.08491	-1.50068	-1.18986	1.52519	-0.37605	-0.350838	-0.698769	1.74929	-0.827857	1.48496	-1.75298	0.181373	1.89968	-1.57952	0.444194	-1.00132	-0.227774	0.299643	1.16695	0.654451	-0.25364	-1.29042	0.682279	1.6919	-0.028883	1.25368	0.361593	0.733296	0.274133	-0.381813	-0.028883	0.559835	-0.917385
CpG_14:243255	-1.81276	-0.944428	-0.0299473	0.509533	-1.06959	0.116874	1.12081	-1.49815	0.850975	-0.5585	-0.142886	0.308016	0.423862	0.376633	-2.13437	-0.489231	-0.365536	-0.323588	0.792247	-0.5585	-0.727344	-0.20992	1.50735	-0.081766	0.985211	-2.7197	0.679685	0.792247	1.0624	0.376633	-0.0299473	1.2425	1.50735	0.599284	2.85053	0.642164	-0.365536	1.13779	-2.08543	0.669452	-0.142886	0.0479584	-0.503368	0.74222	-0.953841	0.792247	-0.0986706	1.6027	-0.771776
CpG_14:2516450	0.920353	0.444064	-0.324144	-0.398601	-0.671813	-1.83532	1.12448	-1.65161	-0.22274	1.14596	1.59719	0.421912	0.920353	0.920353	-0.610575	0.228966	-0.409971	-1.22295	0.0630332	-0.409971	0.0630332	0.133019	1.00784	0.228966	-1.41779	0.00179567	0.243521	-0.82604	1.39664	0.920353	1.1585	-1.33575	-1.18662	-0.151297	0.652441	-0.340411	0.563136	1.65942	0.163894	1.47948	0.614168	-1.52913	0.116616	0.405961	-0.0475885	0.0630332	0.920353	-0.0475885	0.694743
CpG_14:2593274	-0.0606446	-1.1803	-1.05119	-1.09088	0.208473	0.479081	0.337671	0.640695	-2.63719	-0.721742	-0.773421	0.198784	0.518546	0.747019	1.04473	0.765012	-0.495647	-0.217875	-0.526511	1.44876	-1.00017	0.0812648	1.08841	-0.82762	-0.836912	1.10689	-0.0326931	1.44876	0.539687	-1.27846	-0.72807	1.05661	-2.04324	0.236662	0.602215	1.15891	-2.55117	0.813853	1.44876	0.461124	-0.260609	0.728053	0.115452	0.423139	0.088242	0.289362	0.355885	-0.713362	1.44876
CpG_14:2615879	0.263329	-0.984156	-0.445077	0.288167	1.71628	-1.22618	-0.0164993	-1.62551	-0.168832	0.870259	0.0861395	-0.705307	-1.23236	1.23197	1.38866	1.71628	0.624194	-0.628835	-0.511579	0.638285	0.16196	0.680068	-0.233097	0.169156	-1.00062	-0.984156	0.028508	0.405775	0.680068	1.35695	0.56394	-0.759119	0.0861395	0.231042	-0.211675	0.0960201	0.602352	0.478582	0.579619	-0.842748	0.250585	-2.59571	0.939122	1.71628	0.0348775	-0.824262	-1.1278	0.179827	0.124953
CpG_14:26486921	-0.500973	-1.03423	-0.466859	-0.553392	-0.996939	-0.658635	0.699224	0.0052066	-0.262175	1.03416	0.420108	-0.143819	-1.42205	0.533822	-0.514322	1.16121	0.988677	-0.310908	2.75351	-1.70546	0.420108	0.656283	-0.193946	-0.500973	-1.24661	-0.936523	0.297297	0.239504	-0.0797036	-0.514322	-0.676417	0.858718	0.644762	1.55126	1.10239	-0.101258	0.420108	0.205903	0.699224	-1.2856	0.988677	-0.0522406	-1.60496	-0.332978	1.00097	-0.603315	1.12863	-0.193946	-1.20533
CpG_14:26487180	2.42023	1.1432	0.0626375	-0.284067	-0.559505	-1.50909	-0.284067	0.504685	1.53952	0.47428	0.834951	-0.380995	0.172658	0.81482	0.717523	0.149956	-0.91115	0.717523	-0.644639	-1.22842	0.917841	-0.5371	-0.284067	0.455569	-0.559505	0.149956	-0.330295	1.56887	-1.15545	0.595902	-0.772342	0.482667	-0.0227823	-1.75914	-0.795991	-1.59329	1.47428	-1.22842	1.61368	0.130384	2.62455	-0.644639	-1.46194	0.504685	0.538291	0.917841	-0.741937	0.960767	-1.04011
CpG_14:26544943	2.05702	-0.61352	-0.296246	1.79446	-0.657619	0.383136	-0.00295131	0.275472	-1.85212	-0.372651	-0.129111	-0.557973	0.506002	1.46106	0.580879	-1.90074	0.186408	-1.24514	-0.0564937	1.46106	-0.831079	2.05702	-0.574359	-0.959439	-0.831079	0.773419	-0.372651	-0.670629	-1.50666	-0.831079	0.122947	0.051395	-0.730798	0.403151	0.45252	-0.691557	-1.01445	-0.681823	-1.20861	-0.770532	-1.28951	0.564137	0.307597	-0.00295131	-0.934595	-0.730798	0.122947	-0.642314	-0.18928
CpG_14:3211144	0.785065	-0.721653	-0.222189	0.908952	0.170248	-2.83632	0.00673255	0.464575	-0.646733	0.893803	-0.55373	0.283848	0.235654	0.776741	0.402142	0.758903	0.619651	-0.347055	1.15134	0.636266	0.717593	0.995846	0.901607	0.298804	-0.527417	0.464575	0.214843	-0.302984	-0.167248	-1.59572	0.434716	-0.00531604	-0.98526	-0.0695741	0.959684	0.00140875	0.915877	-0.418407	-1.59572	0.35892	1.15134	-1.32101	0.651874	-3.79336	0.327222	-0.433501	0.366466	-1.68156	-0.222189
CpG_14:3211573	0.252298	-1.72597	0.214437	0.391125	0.877015	-3.85057	0.596694	-0.489552	0.0139199	0.649254	0.877015	0.877015	0.877015	-0.164179	0.148179	0.877015	0.193732	-0.00940686	-0.273779	0.603702	0.0770739	-0.273779	0.877015	0.0671974	0.500031	0.877015	0.524352	-0.116852	-0.116852	-1.30949	0.123047	-0.0876204	-1.30949	-0.742619	0.493418	-0.489552	0.269652	-0.580656	0.401687	0.877015	0.877015	0.233925	0.877015	-3.98189	-0.216238	0.123047	0.214437	-2.36225	-0.0876204
CpG_14:3211581	0.650997	-2.61559	-0.711984	-0.409946	0.620539	-2.88724	0.477037	-1.04512	-0.235081	1.15355	-0.312227	0.291328	1.15355	1.15355	0.860394	0.787105	0.32905	-1.46108	0.227795	0.274083	0.315963	-0.697957	1.15355	0.502093	0.547021	0.354035	-0.264944	-0.0457219	0.354035	-0.898537	-0.666036	-0.915782	-0.957169	-1.12655	0.682407	-0.678671	0.420661	-1.778	0.388797	1.15355	1.15355	-1.59478	1.15355	-3.73237	0.274083	-0.0595067	0.0875303	-0.800819	0.37755
CpG_14:33397743	0.976518	0.286826	-0.853277	0.142472	-0.0481672	-0.922374	0.0116286	0.582408	-0.256664	0.00566255	1.89611	0.142472	0.887525	2.23767	0.946201	-0.363455	0.256249	-0.413237	0.676994	1.52827	-0.599921	-0.363455	0.797377	0.367439	-1.26498	0.845148	-0.174282	-0.391274	-0.00875666	-0.599921	-1.13197	-1.1282	0.582408	0.393235	1.55911	1.17357	-0.346565	-0.277468	0.201011	0.479597	-0.599921	0.413504	1.68029	0.393235	-0.686433	-1.55155	-0.599921	1.37063	1.46916
CpG_14:3642184	-1.12512	-3.31645	0.219557	0.113455	0.491651	0.211054	-2.41253	-1.12512	0.42392	0.528711	-1.1107	0.139107	1.13469	0.568177	0.17598	1.06621	0.244459	-0.358157	-0.303374	-0.766198	-1.55961	1.61404	0.543855	0.370312	-1.07034	0.916797	0.0801093	0.568177	0.434093	-0.111632	-1.67295	0.61365	0.370312	-0.54305	0.829643	0.335764	0.655333	-0.358157	-0.111632	1.03882	-0.386739	-2.22079	-0.303374	1.31905	-0.0636966	-0.029457	0.363552	-0.782726	1.20316
CpG_14:3643567	0.00203665	-0.885066	0.984797	-0.353146	1.40481	-0.0977865	-1.61816	0.0711439	0.592416	-0.743697	0.215943	0.131657	0.548124	0.484852	0.548124	0.176726	0.484852	0.517121	1.69902	-2.5867	0.135841	-0.266717	0.0883235	-0.0529677	-0.444539	0.341434	-0.64681	1.10385	-0.193268	0.72575	-3.06898	-0.341797	1.43948	0.548124	-1.69833	-0.135008	-1.13804	0.181718	0.135841	0.780653	-0.896366	-1.13804	1.81186	1.42831	0.176726	0.253589	-0.537005	0.746867	0.711302
CpG_14:40039655	0.389269	-0.00295962	-0.436398	0.333145	-0.412499	-2.32389	-1.3931	0.0341106	-0.502434	0.87112	0.478131	1.37035	-0.257157	1.47985	0.604994	0.293603	0.738447	-0.699882	-0.299523	0.252222	0.0654779	0.498129	1.01087	0.389269	0.048172	1.14093	0.208871	-0.61353	-0.163951	-2.58729	-0.190581	-0.687335	-0.229743	-0.154858	1.12151	0.623117	-0.845822	0.048172	0.0341106	0.229133	0.498129	-0.536773	0.768104	-0.242123	0.0535285	-0.723184	0.590166	-0.536773	-1.70429
CpG_14:40039762	0.644958	0.207037	-0.614425	0.514005	-0.238282	-1.30884	-0.466918	-0.0654594	-1.42244	0.54651	0.370712	1.60482	0.870351	1.53098	1.47192	-1.14306	-0.0841676	-1.66855	-1.16783	0.305986	-0.736821	0.0542743	1.13824	-0.147096	0.64856	0.560574	-0.103945	-0.938686	-0.66691	-1.05326	0.68715	-1.17192	-2.09157	-1.05326	1.53098	-0.171753	0.340089	0.60804	-0.0221075	0.275781	-1.05326	-0.330954	1.35276	-0.982565	-0.16183	0.109651	1.40257	-1.26092	-0.968063
CpG_14:40039768	0.400406	0.294145	-0.391955	0.216514	-0.026874	-1.56209	-1.00758	-0.20777	-1.7734	1.09316	0.0376984	1.7726	0.200501	1.45148	1.63303	-1.25368	0.257078	-1.53452	-1.15149	0.501387	-0.442897	-0.109982	1.4464	0.354802	-0.0500538	0.748488	0.794558	-0.929085	-0.142907	-1.08662	1.20704	-0.933057	-2.22877	-1.03287	1.54703	-0.488813	0.32643	0.946675	-0.0394627	0.383544	-0.357185	-0.537458	1.51738	-0.886497	0.204641	-0.0116623	0.794558	-0.817883	-1.06595
CpG_14:40039776	0.523685	0.35104	-0.761052	0.372539	0.145821	-1.40197	-0.300947	0.523685	-0.811435	0.523685	-0.171122	2.0339	0.629089	1.41376	1.08443	-0.558844	0.023015	-1.47899	-0.374068	0.205077	-0.826959	0.621376	1.63155	0.614716	0.0945395	0.638124	-0.263082	-0.788415	-0.268072	-1.97966	0.430537	-1.12137	-1.79191	-1.47899	1.72529	-0.9068	0.782095	-0.0808976	0.0402797	0.523685	-0.263082	-0.347045	1.90484	-0.797231	-0.404386	-0.327454	0.523685	-0.853157	-1.17089
CpG_14:40039791	0.476186	0.44972	-0.67178	0.276082	-0.197849	-1.45331	-0.66481	0.083947	-1.31466	0.778536	-0.144653	1.56968	0.307261	1.59256	1.53674	-0.594927	0.0662681	-1.85661	-0.957773	0.434956	-0.630449	0.452361	0.954206	0.292238	-0.251449	1.21379	0.0475788	-0.957773	-0.630449	-1.3728	0.975956	-0.513098	-2.02693	-0.849504	1.59256	-0.144653	0.264616	0.157599	0.124914	0.689609	-0.625233	-0.712992	1.42414	-1.04992	-0.00712138	0.249423	0.851216	-1.43822	-1.41306
CpG_14:40039833	0.784369	0.232106	-0.57903	-0.0634587	-0.450137	-1.41683	-1.01499	0.337154	-1.16382	0.101237	-0.231808	1.32689	0.380882	1.4928	1.31569	-0.770627	0.00635799	-0.657797	-0.121238	0.912025	-0.225324	0.166033	0.981395	0.756768	0.0470207	1.2181	0.778948	-0.827926	-0.701927	-1.70147	1.04562	-1.41683	-2.05727	-0.961411	0.936176	0.00635799	0.897	0.194327	-0.592363	0.793299	-0.196955	-0.377285	1.29214	-0.76277	-0.000583995	0.290996	0.860272	-1.20335	-2.0299
CpG_14:40039839	0.648226	0.392015	-0.499956	0.114188	0.220075	-1.06861	-1.23452	0.228828	-2.15342	0.341649	-1.42117	1.13776	0.341649	0.482674	0.372306	0.228828	0.543114	-0.455453	0.258692	0.958636	-0.786557	-0.151941	1.28182	-0.514579	0.165367	1.0053	-0.36348	-0.688924	-0.0250182	-0.786557	1.0053	-0.301263	-1.60782	-0.92016	1.39934	-0.36348	0.905752	0.213444	-1.20963	0.598059	-0.627903	-0.0250182	1.39934	-1.17709	0.42979	0.598059	0.543114	-1.20963	-2.1263
CpG_14:4075956	0.606124	-0.943882	-0.484045	-0.419802	0.6613	-0.249102	-0.552569	-2.12268	-0.625821	-0.470867	1.22908	0.667756	-0.826669	0.0543657	0.509566	-0.0215016	-0.198524	-0.0215016	0.606124	1.27666	0.907867	0.20999	0.886453	-0.625821	-0.198524	0.433699	-0.127715	-0.552569	-2.17701	0.721993	0.997574	-2.16013	-0.87938	-0.842242	0.997574	0.32213	-1.32503	-0.500758	0.509566	1.35494	-1.16929	0.509566	-0.157356	-1.26066	0.907867	0.710511	0.535472	0.123335	0.946916
CpG_14:438953	-1.80164	-0.153351	-0.640225	-0.50908	-0.681882	-0.46318	0.254319	1.2268	-0.46318	-0.517063	-0.343246	-0.953142	1.15746	0.171592	0.156478	1.06774	1.32694	-0.343246	0.776136	-0.711043	0.296401	-0.00658991	-0.876285	2.26332	-0.697645	-0.711043	-1.7025	1.67746	-0.640225	0.577846	1.65095	0.917772	1.82768	-0.367848	-0.575845	0.625916	-0.876285	0.903246	0.0679555	1.51055	0.445652	0.225329	-0.390279	-1.40506	0.466307	-1.1305	1.37101	-0.46318	0.540076
CpG_14:4421310	-0.0783199	0.229236	-0.135506	0.2513	0.403678	1.14976	-0.498869	0.575236	-0.713203	0.352673	-1.42671	-0.123785	1.40656	0.2513	-1.56642	0.96737	0.673269	1.21245	0.026249	0.673269	-0.498869	-0.97266	0.827322	-0.993298	0.626384	-3.3461	0.736702	0.026249	0.457596	0.96737	-1.48347	-0.47467	1.24417	-0.484977	0.888943	-0.330728	0.601379	-0.862587	-0.804493	0.134086	0.371327	-1.80063	0.626384	1.75164	1.29759	1.32029	1.05216	0.371327	-1.12401
CpG_14:44330809	1.7598	-0.915932	-0.769982	0.647808	1.58605	0.452341	-0.0739182	1.2733	-0.562829	0.35688	1.04286	-0.387496	-0.290435	1.39164	0.786807	0.0223127	0.477218	0.567099	-0.368623	-0.102787	0.178686	-0.551059	0.702199	2.73279	0.567099	-0.603183	-0.71691	-1.43718	0.609899	0.121075	1.01575	-0.451548	-1.79163	-1.15918	0.39761	-0.429434	-0.71691	0.39761	-0.603183	1.07428	-0.915932	0.39761	0.178686	1.04286	-0.0402373	-2.43156	0.33506	-0.71691	1.42429
CpG_14:44330821	1.37057	-1.68389	-0.406574	1.92592	0.854878	0.865697	-1.2211	1.09289	-0.1701	0.647312	-0.441649	0.374755	-1.28721	1.25049	1.09289	0.854878	1.24435	0.47483	0.051595	-0.78739	-1.40622	-1.40622	-0.464524	1.92592	0.797296	-1.16821	0.108393	-1.16821	0.865697	-0.441649	2.80796	-0.648912	-1.073	-1.40622	0.926282	-0.0178241	-1.25475	0.259853	1.21189	1.24435	0.140849	-1.73943	0.051595	0.610606	0.426461	-1.96157	0.854878	-0.648912	-0.659357
CpG_14:44619302	1.27287	-1.0759	-0.419849	0.0160221	1.3519	-0.942979	-0.188865	1.79946	0.483856	-0.0472077	-0.0651237	-0.073948	1.99612	0.526085	-0.738826	0.976529	-0.247034	0.235667	0.526085	1.8952	-0.951937	1.7085	-1.24754	-0.787712	-0.694475	0.131946	-0.396778	0.289602	-0.832437	-0.0777022	-0.873511	0.102532	-0.571873	1.38603	-0.929198	-0.215824	-1.6069	-0.636291	-0.149583	-0.149583	0.0282246	0.460395	0.162265	0.569878	-0.54884	-1.09974	-0.730233	1.35697	-0.994166
CpG_14:44619304	1.03494	-1.10324	0.295029	-1.35889	2.41493	-0.982998	0.404007	0.655497	0.67159	-0.805494	-1.16938	-0.124622	1.11826	-0.374414	-0.95823	-0.653348	-0.696261	-0.403775	0.629749	1.65153	-0.583615	0.295029	-0.876496	0.555367	-0.914287	-0.0954792	-0.905069	0.708507	-0.801717	0.693846	-0.374414	-0.299477	0.253189	1.67956	-1.32708	0.478797	-1.5886	0.136178	-1.09167	-0.0701215	0.00728575	0.555367	-0.0654401	0.772316	0.0820243	-0.827682	-0.766665	1.75152	-0.0954792
CpG_14:472071	-1.7482	-0.571634	0.299624	-0.953224	0.704054	-0.333341	0.152651	1.0236	-1.01555	0.432601	0.578874	0.361679	0.858123	0.432601	1.17727	-0.552821	0.858123	-0.836632	-1.17278	0.361679	-0.300244	1.32033	-1.48225	-1.37587	-0.631207	-1.37587	-0.113179	0.858123	-0.0354749	-0.750353	0.113458	-0.0354749	2.50422	-1.10779	0.262391	0.722729	1.09328	0.299624	1.30492	0.531197	-0.737587	0.152651	-1.02314	-0.205684	2.64532	-2.07798	-1.89141	0.514432	-1.05673
CpG_14:472174	-0.476706	-0.534596	0.671843	-1.25623	-0.680141	-1.14055	0.586888	0.365336	-0.850861	1.06345	-0.888419	0.197834	-0.596829	0.630991	-0.596829	0.131612	-0.788137	1.40265	0.0488344	-0.349177	0.898392	0.537974	1.01733	-1.67794	-0.64747	-2.59252	1.03137	0.0488344	2.59751	-0.4609	-0.530607	0.452374	0.929285	0.0488344	-1.12976	0.289753	-1.38597	-0.758245	-0.176398	1.36744	0.160156	-1.02727	0.0488344	-2.23461	-0.596829	-0.831616	-0.900671	-0.476706	1.87354
CpG_14:511502	-1.22393	0.236748	-1.04009	-0.490175	-1.9979	-0.532237	1.22644	0.979753	-1.15842	-1.77131	0.0912645	-0.168527	-1.13347	1.54532	0.886877	0.785926	-0.614586	-0.659771	0.809111	-0.659771	-0.843987	-0.963185	-0.688112	0.0244609	0.837475	-2.61707	2.14225	1.85785	1.32377	0.870641	0.675796	1.94228	1.46189	0.37184	1.24776	0.430671	0.286109	-0.749	1.30904	0.0912645	-0.015014	0.169202	-0.250901	-0.423418	0.62613	0.169202	0.359175	-0.337392	0.621904
CpG_14:56984417	-0.0871452	0.435518	0.554983	-0.789473	-0.622253	-1.40917	0.327131	1.16144	1.02423	0.876048	1.3844	0.715515	1.19711	1.02423	-0.240033	1.13068	1.1039	0.4068	1.81005	-0.477628	-0.0141761	-1.06817	1.18767	0.142186	-0.519347	-1.21682	1.95038	-0.156942	0.906625	-2.20325	-1.0403	-1.29114	0.142186	-2.01353	2.36805	1.08036	-0.156942	-1.48533	0.233919	0.192041	0.213853	-0.845213	1.04996	-1.29114	0.428851	0.0682081	-0.529992	-1.40917	0.0682081
CpG_14:586332	-0.537134	-0.450574	0.0923897	-1.1142	-0.561178	1.228	2.86754	-0.415647	3.30995	2.42512	-0.0932389	0.023442	-0.198855	-1.1142	1.37439	-0.376838	1.228	-0.166165	3.86297	-0.723831	-0.656526	0.36052	-1.1142	-0.229367	-0.131052	-0.640181	1.09788	-1.1142	-0.450574	0.655463	0.213048	0.213048	-0.671782	-0.640181	0.258816	-0.118763	-0.450574	-0.0932389	0.0569018	-0.510904	0.213048	-0.0307314	0.0399294	-0.734984	-0.622625	-0.229367	-1.1142	-0.0932389	-0.229367
CpG_14:63067660	0.258516	-0.769487	-0.757195	-0.317697	0.408194	-1.07204	-0.191071	0.371149	-0.0934635	-0.588351	0.0171581	-0.804605	2.98815	-0.425329	-0.425329	1.76108	-0.277834	-0.355462	0.343202	0.716907	1.56587	-0.804605	0.50139	-0.598477	-0.172479	1.68878	0.199359	-0.614967	-0.546008	-0.896365	-1.43673	1.56587	0.189837	-0.646574	1.01276	1.78711	-0.94827	-0.52366	0.258516	0.962474	-0.133935	0.399851	3.46224	0.902134	0.993684	-0.867817	-1.75279	-0.0213185	2.67209
CpG_14:643651	0.167783	-0.787483	-0.365848	-3.92339	1.05717	-0.010094	-1.10829	-3.33745	0.612476	0.668063	0.491197	0.198452	0.515804	0.464246	1.05717	-0.32632	0.701416	0.167783	0.559113	1.05717	-0.858432	0.720646	1.05717	-0.436999	-1.93117	1.05717	-0.11015	-1.93117	0.690951	-1.53687	0.401832	0.642123	-0.187971	-1.63503	0.0993689	0.167783	1.05717	0.167783	0.464246	1.05717	1.05717	-2.73239	-1.61099	-1.31453	-1.01807	1.05717	0.0195529	0.167783	1.05717
CpG_14:643739	0.164954	0.103289	-1.61247	-0.395359	0.65254	-1.76161	0.49447	-1.01437	0.56632	0.997417	-1.30177	0.997417	0.472603	0.997417	-0.0999217	-0.422669	0.0688995	-0.295875	-0.45107	0.642396	0.0688995	0.997417	0.362116	0.533159	-1.89956	-0.251279	0.997417	-3.52911	0.287375	-1.51732	0.0688995	0.608039	-1.01437	-1.93871	0.687912	0.56632	0.997417	0.135222	-0.45107	0.326821	0.997417	-1.78813	-1.49998	-1.30177	0.472603	0.56632	0.307661	-2.22144	0.49447
CpG_14:651593	-0.326945	0.320783	0.71033	-0.0241109	0.0939785	2.92264	-0.722522	-0.61582	-1.06397	-0.0396309	1.20739	-0.462727	1.76409	0.0760206	-0.412117	-0.864791	-0.446353	0.0760206	-1.57614	-0.191897	0.253036	1.72818	0.839752	-0.295715	-0.153446	0.650683	1.47249	1.07301	0.202227	-0.0987274	0.71033	0.415631	1.22479	-1.13461	-0.295715	0.886212	-0.551799	-0.0146473	-0.90223	-0.639243	-0.0241109	0.202227	-1.57614	1.79339	0.0243902	-1.24782	-0.884017	-0.693087	1.79339
CpG_14:651613	-0.199949	0.746102	0.228706	0.406228	-0.00162009	2.62804	0.138578	-0.492313	-0.618491	-0.618491	-1.1232	0.248299	0.522599	-0.716178	0.0238704	-0.0717191	0.361246	-1.1232	-1.1232	0.240884	-0.221931	-0.309151	0.543301	0.769469	-0.772709	1.6198	1.88104	-0.688107	-0.422214	-0.637903	0.00338692	1.68076	0.0978752	0.182088	-0.70261	-0.152602	-1.1232	0.107803	-0.12706	-0.507701	0.361246	-0.0717191	-0.44116	3.52547	-1.1232	-0.79967	0.240884	-1.1232	0.204988
CpG_14:65470997	0.331919	-1.3812	-0.188604	0.53643	-0.308294	-1.20818	-0.751411	-1.25423	0.314389	0.109427	-0.0760986	1.30209	1.28979	1.64664	-0.573778	-0.494477	0.219228	-0.970281	0.906499	1.00886	-0.0186743	-0.397155	1.39044	1.34385	-0.494477	-0.116634	0.34335	-1.01786	0.471123	-1.68399	-1.07842	0.109427	-1.37416	-0.0910784	0.166361	0.758472	0.647451	-0.551574	0.790192	1.09153	1.64664	0.738286	0.0479386	-0.129695	0.035046	-1.32392	-0.0541065	1.21221	0.471123
CpG_14:66292881	0.343458	0.726206	-0.476717	0.677603	0.711121	-0.380226	-0.294456	-0.029349	-2.58574	-0.711052	1.16363	1.16363	0.154186	0.154186	0.616849	0.765972	0.55327	1.16363	1.16363	0.113809	1.16363	0.753545	0.434587	-1.15215	0.0700666	-1.22233	0.0225201	0.203428	1.16363	1.16363	-3.81398	0.413758	-1.0235	-1.98584	0.82715	0.343458	-0.242382	0.391704	-0.646407	-0.586073	1.16363	-0.529632	-1.0235	0.694961	0.343458	-1.0235	0.391704	1.16363	-0.0666295
CpG_14:66378931	0.242519	0.909483	0.440827	-0.174435	-0.435032	-2.55858	0.242519	-0.773808	-0.39739	-0.554062	0.581294	1.25885	1.25885	0.886193	-1.87144	0.0610317	0.979356	-1.32106	0.859574	0.873342	-0.39739	-0.837328	0.828862	0.140886	-1.34973	1.25885	-0.231766	-0.811449	0.537582	-2.76581	0.699866	-1.46051	0.242519	-0.212153	1.25885	-0.138603	-1.43968	-0.385212	-0.0962562	1.03525	-0.183683	-0.138603	0.828862	0.637757	-0.0564009	-2.88174	0.272411	1.25885	0.726485
CpG_14:67775277	-1.16102	0.784969	0.458304	-0.68692	-1.57005	-0.714809	0.354568	0.235464	-0.792896	-0.780428	0.266864	1.87936	-0.735091	-0.214325	-0.281718	0.37284	2.43349	0.411612	-0.863547	0.0622211	0.266864	0.400729	0.549467	0.313965	-0.68692	0.235464	-0.706545	-1.25919	0.266864	-2.27656	0.266864	-0.542407	0.00600035	-1.06541	1.27876	0.38798	0.63021	-0.909128	-0.706545	2.30619	0.196214	0.466348	0.0784625	-1.30764	1.25597	0.313965	-0.531073	0.549467	-1.87284
CpG_14:70211867	-0.316245	-0.772418	0.673682	-0.247128	0.806086	-1.02975	-1.14952	-0.671047	-1.18917	1.21603	-1.27928	1.56741	0.748159	0.748159	-2.65793	-0.306108	-1.3316	-1.02975	-1.51098	-0.918845	-0.642083	0.38322	-0.468303	0.708918	-0.56562	-0.87379	0.790106	-1.39114	-1.34416	-0.689478	-0.56562	0.781037	0.748159	-1.53879	0.858747	-1.61321	0.596101	0.602184	0.342672	1.65403	1.15365	0.921939	-0.164187	0.946188	0.444044	-1.68477	0.504867	1.35639	1.96462
CpG_14:70211882	0.475759	0.340121	0.598737	-0.314817	0.152536	-0.755981	-0.247644	-0.314817	-0.165868	1.06895	-0.919374	1.01831	1.49886	-0.456627	-1.63783	-0.247644	-1.03133	-0.785028	-1.76445	-0.800834	-0.677551	-0.690195	-0.553828	0.558433	-0.0326897	-1.1612	-0.198148	-0.889884	-1.48363	-0.961068	-0.760602	0.364725	-0.207626	-1.13275	1.41825	-0.874592	0.544291	0.128526	0.354227	1.78674	0.9098	0.858737	0.692779	1.47106	-0.0289408	-1.56424	0.410652	1.03133	3.28835
CpG_14:70211963	0.0503104	0.263556	0.397386	-0.269032	0.916435	0.209301	-0.0019796	0.0587142	-1.09552	1.08565	-1.58002	1.42754	0.878082	0.507849	-2.69151	0.386461	-1.48898	-0.650134	-1.55888	-1.40651	-0.866688	0.0779935	-0.86355	0.386461	-0.662329	-0.793427	1.21445	-1.2123	-0.793427	-0.834113	-0.666301	0.523657	0.623555	-1.40651	1.04196	-0.851694	0.48996	0.255363	0.779758	1.51017	0.756227	1.33757	-0.269032	1.06456	0.416949	-2.31745	0.665046	1.14683	1.69745
CpG_14:70211965	0.380408	0.227811	1.04777	-0.2823	0.827161	-0.833771	-0.668557	-0.2823	-0.893447	1.04777	-1.18916	0.868719	1.53143	1.44746	-1.72145	-0.433444	-1.31512	-0.482653	-1.93513	-1.42922	-0.735732	-0.308972	0.107863	0.775707	-0.0102408	-1.46122	-0.0436519	-1.00116	-0.191613	-1.01717	-1.2029	-0.0397669	0.151837	-1.42922	2.3476	-1.10672	0.123402	0.352505	-0.0102408	1.3371	1.84534	0.935742	0.171132	0.902986	0.40312	-1.59725	-0.107903	1.51329	2.27506
CpG_14:70211967	-0.492169	0.613548	0.768946	-0.385439	1.0847	0.141054	-0.29294	-0.218941	-1.05867	1.15744	-1.05143	1.24112	0.780046	0.225053	-2.68022	0.0030555	-1.58792	-0.931398	-2.13098	-1.37463	-0.618537	0.316463	-1.14823	0.336051	-0.485338	-0.884933	0.797572	-1.06361	-1.28453	-0.632316	-0.905115	-0.172477	0.39037	-1.37463	1.51264	-1.22533	0.184158	0.44705	0.47369	1.49361	0.822738	1.04775	-0.218941	0.97525	0.586443	-1.83397	0.846645	1.2196	1.77903
CpG_14:70211972	0.0986209	0.439625	0.498732	-0.446985	0.810617	-0.127486	-0.709684	-0.615863	-1.06376	1.44445	-1.46025	1.3717	1.2418	0.516245	-2.60569	0.115942	-1.49778	-0.611935	-1.89607	-1.42052	-0.379434	0.341113	-0.83187	0.678868	-0.379434	-1.19005	0.42407	-1.08131	-0.784741	-0.854622	-1.09179	0.157834	0.710009	-1.42052	1.3769	-1.34016	0.175197	0.701385	0.782447	1.6278	0.947341	1.17557	0.0033565	1.18356	0.267801	-2.10199	0.735161	1.34988	1.91731
CpG_14:70211993	-0.171622	0.407577	0.466249	-0.472505	0.675971	0.0983589	0.135947	-0.137236	-1.08474	1.24854	-1.47831	1.24253	1.37148	0.30979	-2.81939	-0.137236	-1.51557	-0.807775	-2.06233	-1.02471	-0.807775	0.0336858	-0.745399	0.30979	-0.539559	-1.2101	0.392137	-1.33112	-0.941882	-0.715286	-0.828094	-0.0904542	0.675971	-1.02471	1.33795	-0.73327	0.392137	0.265088	0.560125	1.58701	1.27262	1.1381	-0.0254792	0.984182	0.346176	-2.11532	0.466249	1.49888	1.49888
CpG_14:70853732	0.00673985	-0.416255	-1.43844	0.210546	2.14671	-1.35877	-0.538937	-0.983179	-0.808487	-0.409366	0.301723	1.60859	0.301723	-1.01229	-0.774519	0.769559	1.27034	-0.513695	-0.907302	0.354137	-0.148542	0.93471	1.19413	0.484631	0.686095	1.13552	-0.56586	-0.577139	-2.04462	-1.10434	-0.370519	0.0510456	-1.09204	-1.05085	2.80399	0.188864	-1.46187	-0.416255	-0.13947	-0.8983	0.477436	-0.662164	0.910806	0.342421	-0.0855506	-0.886874	0.432075	0.0846657	-0.357201
CpG_14:71753550	1.13552	-0.694664	0.40698	-2.28471	1.48169	-0.783523	-0.474966	-0.759342	-1.77413	1.13873	-0.00887136	-0.0727484	0.492374	-0.0829685	-1.70799	1.59657	-0.802769	0.658003	-0.774542	0.608605	-1.4637	-0.0500362	-1.12033	1.43722	-1.27542	0.773265	-0.0829685	0.7321	-0.58614	0.088625	-0.318869	1.31429	-1.28141	-0.708678	1.68248	0.296617	-0.448284	0.0120993	0.481126	1.12858	1.39897	0.967863	-0.280561	0.347634	0.318028	-2.61367	0.304616	0.361614	0.0440553
CpG_14:7945811	0.823134	-0.400074	-0.78451	0.847599	1.83584	-1.31748	-1.47273	-0.473466	0.112289	0.333852	0.333852	-0.170722	1.71536	0.438698	-0.356901	0.517333	1.20831	-0.840428	0.22094	-1.44122	-0.621958	-0.216592	0.785497	-0.212325	0.867615	-0.0710722	-1.89323	-0.819459	0.962929	0.144452	-1.21708	-0.902232	-0.950517	-1.34369	1.63102	1.15585	1.35496	-0.665535	0.578493	0.194057	2.24547	0.15037	0.467292	0.867615	0.108028	-0.295227	1.66826	0.22094	-2.06808
CpG_14:80921913	0.698868	0.293171	0.605667	0.340045	0.540082	2.37648	0.212153	-1.05782	-0.760389	0.494991	0.893939	-1.04509	0.605667	-1.16515	0.501502	0.109839	1.03853	0.605667	-0.988065	0.310532	1.55918	-1.05943	-1.16515	-1.08082	0.304963	-0.956815	-0.6592	-0.978745	0.462088	-1.04302	-1.08815	-0.847986	-1.00774	0.76665	0.544605	-0.838227	0.95983	-0.918056	0.723721	0.197018	2.37648	2.10405	0.562477	-0.943795	-0.260901	-0.897854	0.419266	0.818165	-1.16515
CpG_14:81156661	-0.711294	-0.309952	0.186833	1.69985	-2.03288	-0.52609	0.00185753	0.444191	0.745355	0.0278763	-0.263543	0.0195502	2.21353	2.21353	1.20931	-0.440477	-0.250906	-0.0321689	-0.971278	-1.47509	-1.4431	-0.927948	-0.440477	0.537315	-0.711294	-1.6302	0.444191	0.554775	-0.499455	-1.08605	-0.440477	-0.552618	1.2904	-0.145587	1.06866	0.37614	-0.263543	0.310656	-0.225287	-0.199204	-0.440477	0.340113	-0.34896	-2.15084	-0.0943024	-1.41827	-0.661644	-0.0613333	-0.859531
CpG_14:81392435	-0.068291	0.193593	0.315337	1.03421	-0.985369	-1.14912	0.584913	-1.5717	-1.5717	1.77875	0.950145	1.15541	-0.454882	0.807606	-1.05052	0.267764	0.578174	-0.0926705	-0.891896	-0.881899	-1.2318	-0.873687	0.103527	2.05795	-1.21635	-0.789926	0.304554	-0.94628	0.977557	0.485596	-0.594483	1.20793	-1.16024	-1.25899	2.77148	0.329908	0.0866053	-0.0926705	0.467706	0.103527	-1.13738	-0.164509	-1.19943	0.382731	-0.0515869	0.475799	1.46852	0.797306	0.697961
CpG_14:81488689	-0.926964	0.314061	1.51589	-0.863874	-1.25083	-0.416785	0.327011	0.87742	-2.08693	0.296989	0.87742	-1.00045	-0.0615124	0.200251	-0.437086	1.12299	0.587205	0.238946	2.05356	-0.255357	-2.12717	0.478374	0.9804	1.57141	0.238946	0.168004	-0.812659	-0.399528	0.238946	-0.612353	-0.437086	-1.25083	-0.0615124	-1.40285	0.774441	-1.75976	-1.25083	0.738622	-0.186704	1.27647	0.168004	1.30882	1.67551	1.16764	0.0497686	0.522712	-0.33348	1.51589	0.183426
CpG_14:887708	-0.128702	0.028635	0.248908	0.238419	0.197053	1.18154	-0.128702	-0.235286	-0.600715	-0.253385	0.574296	-0.817054	-0.846982	2.51457	0.42198	-1.884	-0.20053	0.815323	-0.188777	-0.0626203	1.68855	0.60554	1.26249	0.815323	-0.185669	0.0778038	-1.27012	-1.90783	1.31684	-0.954725	-0.879631	-0.459111	-0.28604	1.52334	0.629614	-0.902	1.86912	-1.15785	0.815323	0.135625	2.36951	0.304621	-1.23007	-0.0778704	-1.14535	-0.0147679	1.2796	0.317797	0.903826
CpG_14:889168	-0.519948	0.672589	-1.79473	-0.122435	-0.000124107	-0.0782675	0.839288	-1.27884	-0.496565	1.37297	-0.803886	0.11995	-0.0320919	2.13487	0.328079	-0.447673	-0.0782675	-0.96715	1.08998	-0.496565	1.6995	0.613385	-0.447673	0.660544	0.249431	-0.703415	-0.170619	-1.03438	0.106435	-2.11	-1.03438	-0.484613	-0.840166	-1.09413	0.234307	-0.28144	-0.122435	-0.5862	-0.724727	-0.150829	0.815694	-0.703415	-1.1476	-0.533655	-0.170619	1.04269	-0.627383	0.937598	-0.395725
CpG_14:8991864	-0.886959	-0.447787	-0.368492	-1.36863	0.553832	-0.56926	-0.672882	-0.229043	0.97952	0.540632	-1.30173	0.224633	-0.561065	0.132199	-0.368492	0.440315	1.5514	0.370741	0.280551	0.0322687	-1.14892	0.170713	-0.792153	-0.409341	-0.447787	-0.368492	0.158991	0.244241	-1.02076	-0.638095	-1.13358	-0.518271	-0.0574119	-0.278625	1.96587	0.119087	-0.518271	-0.81783	-0.409341	0.9245	1.17679	-0.865128	-0.175919	1.04222	0.440315	0.642517	0.748432	-1.14892	-0.175919
CpG_14:9109934	-0.0749794	-0.233057	-0.00519713	0.148805	-0.267906	-1.66698	0.096304	-1.12171	-0.267906	0.553059	-0.0498579	0.228104	1.61882	1.66957	-0.512703	-0.176969	0.925231	-0.483703	-0.00519713	1.06837	-1.21741	0.726312	0.669904	0.951814	-0.807691	1.07282	-0.125902	-0.2082	-0.520511	-1.21741	0.86067	-1.12171	-2.82225	-1.39329	0.374893	-0.679319	1.63236	1.57426	-0.769127	0.908314	-0.313201	-1.05603	-0.219911	-1.12171	0.257512	-1.298	-0.136552	-1.02021	0.257512
CpG_14:936797	-0.877771	0.831726	-0.931184	-0.405655	-1.44656	0.320359	0.0362665	-0.802483	-1.36526	0.526082	-1.27303	0.37254	-0.658183	0.265959	1.55754	-0.6112	-0.232874	-0.727845	-0.759193	0.470761	-0.269679	-0.428613	0.225661	0.604452	-0.32148	-0.0640014	0.308007	-1.66829	0.839564	-1.66829	2.09349	-1.1001	-1.21374	0.496226	-0.331383	-0.29087	-0.598764	-0.495261	-0.428613	0.105558	-1.66829	-0.0640014	0.351925	1.51355	-1.66829	-0.531919	0.549019	-0.414364	0.320359
CpG_14:9470689	1.2482	-0.426372	0.739718	0.675249	-0.342026	-0.184549	1.07183	0.0457139	-0.675776	-1.31361	0.606872	0.803889	1.89843	-0.194783	-0.019035	-0.449855	0.906846	0.916845	-0.287281	-0.421404	-0.991427	-1.42733	1.2711	-0.695015	-1.10614	-1.71793	-0.555527	1.02956	0.440815	0.767203	-1.84028	-0.555527	0.606872	1.11226	0.858202	0.440815	-1.01038	-0.68965	-0.0573559	1.05395	0.274758	-0.323048	0.554036	1.12349	1.0963	-1.95041	0.681866	2.15674	0.141912
CpG_14:985483	-0.501923	-0.710781	-0.661638	0.567682	-1.89619	1.57437	0.765149	-1.1285	1.41855	0.909957	0.282454	0.0411077	1.08972	-1.40697	-0.408297	-1.69659	-0.372629	0.0411077	0.403128	0.358979	-0.293065	-0.435699	0.403128	-0.0732144	0.124651	-0.419645	-1.40697	-2.38164	-1.40697	1.53444	-0.162529	0.697796	-2.38164	1.12717	-0.0732144	0.81186	-0.0227788	-1.23038	-1.27768	1.05785	1.90293	1.71957	-0.841317	0.176865	0.296651	1.1622	-0.42854	-1.21644	-0.0337936
CpG_14:985510	1.49788	-0.446079	-2.77202	-0.0500174	-0.289579	-0.241708	0.314961	-1.60419	-0.692228	-0.0291618	-1.59683	-0.310717	0.255629	-0.258577	-0.634343	-1.06153	-0.0127747	-1.15985	1.17527	-1.11189	1.04291	-0.0627344	-1.07109	-0.681184	0.712025	-1.61421	0.60173	0.712025	-0.473654	-0.652884	-0.92173	0.435004	0.0502514	-0.115193	0.450799	0.925501	-1.50687	-0.0627344	-1.3442	1.3034	0.560763	-1.48386	0.691345	-2.26596	0.264354	0.925501	1.80306	-0.228391	-0.041028
CpG_14:9959607	-0.645363	-1.85554	1.25521	-0.512488	1.4193	-0.366387	0.00878789	-0.481825	0.365597	-1.13156	-0.867307	-0.585112	1.97124	0.753166	0.435408	0.576866	1.05768	0.0788753	0.4994	-1.08566	0.4994	-1.37846	-0.512488	1.08814	-0.160389	-1.74709	-0.512488	0.767008	-0.0472821	1.3825	-1.05654	1.3825	1.52969	0.272964	0.061827	0.365597	0.289138	0.662938	-0.0666909	-0.776192	0.262007	-1.76497	1.20332	0.4994	1.67687	-1.16235	-1.3404	0.365597	1.45177
CpG_14:9978845	0.602475	-0.586745	-0.287464	0.985834	0.636563	-1.09783	-0.537578	-0.40525	0.879786	-0.959424	0.0894513	0.58183	-0.25975	1.61336	-0.444512	-0.863307	1.69402	-0.308687	0.715227	0.729935	-0.863307	0.0161624	1.36468	-0.709015	0.868981	0.560595	-0.537578	0.516252	-0.608388	0.77492	-0.60156	-0.299545	-0.976059	-0.444512	-0.177196	-0.934809	0.694086	1.03359	0.911061	0.0229801	-1.25946	0.0387129	-0.66787	-0.570151	0.632389	0.0939383	0.0387129	0.649759	0.393078
CpG_15:12403239	-0.56131	-0.020856	0.951241	-1.39067	-0.686738	0.554466	2.19094	-0.226835	-1.35688	0.855288	0.636655	-0.174275	-0.112574	0.101667	-0.0651115	2.01892	0.504439	0.083748	-0.0651115	-1.52063	-0.226835	0.994419	2.2205	-1.49553	-0.131271	0.217208	0.753616	-1.77079	-0.377007	-0.675144	-1.94196	-0.0452635	-0.404404	-0.0827186	1.54362	-1.17949	0.383239	-0.489637	1.3969	-1.21854	0.844586	0.298768	-1.81748	-1.43572	0.805599	-0.0954347	-0.883839	1.12145	-1.23862
CpG_15:12403252	1.18991	0.417261	0.662624	-0.994552	-1.08161	-0.373354	0.990456	1.01754	-0.959727	0.890079	0.833745	-0.179653	0.640695	1.55926	-0.0658924	2.51958	1.00602	0.746684	-0.190905	-1.31601	0.204966	1.24857	2.04173	-1.60699	-0.804598	-0.346091	1.49675	-1.38633	-0.210996	0.1731	-1.56274	0.259138	-0.571008	-0.590135	1.64479	-1.53869	-0.210996	-0.0658924	0.311375	-1.50707	0.559166	0.28961	-1.04954	-1.04098	0.0501898	-0.878469	0.388194	1.27662	-1.56916
CpG_15:15417523	-1.31853	0.000607453	0.68292	1.09989	-0.204086	-0.880715	-1.13983	-0.607078	0.781677	-1.19344	-1.97144	2.31454	0.983138	-0.818169	-2.44435	1.88379	0.448375	-0.33133	0.548895	-0.367842	-1.70518	-1.19344	-0.204086	-1.42227	0.394249	0.000607453	1.30837	0.589102	-0.174844	0.68292	-0.520783	-1.09469	-0.713442	-0.25526	0.370194	-0.772217	1.85565	0.68292	-0.25526	-0.0270539	0.749933	0.805961	-0.520783	-1.84164	1.59822	0.68292	0.394249	0.846082	0.561864
CpG_15:1649907	-0.060195	-1.47604	1.16986	1.53131	0.789311	0.0392455	1.28935	-0.511398	0.324197	0.214261	1.28935	1.02892	1.02892	-0.693241	-0.732881	1.06756	0.371936	0.654534	-0.0193535	-0.0918142	-0.169106	0.72941	-0.713661	-0.85369	-0.732881	0.230234	-0.169106	1.39754	-0.288908	1.77768	-1.62385	0.835686	0.629575	-1.06762	-0.00386167	0.491871	-3.16416	-0.585809	0.214261	0.857769	0.686624	-1.93461	1.12107	1.20006	-0.732881	-1.50024	-0.435333	0.266538	-0.261261
CpG_15:20239167	0.150372	-0.0185558	1.41063	-1.03921	-0.0580453	-1.12426	-0.658285	1.74267	-0.50417	0.442154	1.8646	-1.77824	0.792294	-0.433195	0.617224	0.562892	1.60929	0.711493	1.44255	-2.18389	0.442154	-0.958405	0.504679	-0.358165	0.0531101	1.49257	1.34574	2.77642	0.810723	0.957065	1.47666	1.33342	1.37586	-0.194463	0.854083	-0.433195	0.347522	0.0920144	-1.26584	-0.156769	0.729153	-1.13347	-0.141412	-0.701159	-0.377322	-1.95354	-0.433195	-1.48361	-0.958405
CpG_15:20239236	1.01406	0.302833	0.290591	1.30975	-1.73154	-1.49144	-0.362962	-0.362962	-0.560234	0.825905	0.644464	-0.377797	0.245296	-0.560234	2.3742	0.759168	-0.272544	-0.464338	0.0425434	-1.94274	-1.17397	0.0678868	0.169263	0.549424	0.718384	-1.8836	2.51154	1.11263	0.189271	0.370525	-0.867539	0.438832	-0.464338	0.977105	1.20539	-0.819154	-0.560234	-0.464338	-0.377797	-0.230905	0.873496	-0.109521	-0.858578	-1.40569	0.954929	0.749508	-0.123168	1.84197	-1.35138
CpG_15:22634381	-0.68219	-0.250614	-1.22565	-1.2906	-0.745442	-0.794858	0.862027	-2.63852	-0.738524	-0.168924	1.27073	0.895165	-0.607078	0.707384	-0.69773	-0.109714	0.361473	0.3901	0.606272	1.06587	-0.231517	-0.495208	1.47793	0.630063	0.0501533	1.20597	0.109902	-1.24165	-0.286477	-1.13286	1.18283	0.818779	-1.17042	-1.32406	0.378769	-0.883807	-0.607078	-1.33423	-0.109714	0.662058	-0.513188	-0.168924	0.519604	-1.54952	-0.69773	0.412301	0.808497	1.23317	1.10478
CpG_15:22706470	0.447013	-0.699596	-1.13165	0.0648101	-0.0307407	0.888016	0.174011	-1.03933	-0.262792	0.993017	-0.508494	1.40252	0.594014	0.888016	-1.63018	-1.758	1.83085	1.43148	0.0315752	0.385367	-1.5732	0.547593	0.447013	0.174011	0.0648101	-1.0574	-0.0880711	-1.464	0.273284	-2.05201	0.120742	-0.5647	-0.747371	0.0648101	0.736561	0.319612	0.968199	-1.5958	0.120742	0.915753	0.523454	-0.740915	-0.300775	0.720015	-0.107797	0.902016	-0.444794	-0.371994	0.594014
CpG_15:22706485	0.235894	-2.26193	-0.986448	-0.348704	-1.12595	-2.11476	1.22288	-0.0298331	0.471252	0.881229	-1.4249	0.847064	0.828668	0.828668	-0.515072	-1.37891	0.904791	0.694876	-0.930992	0.0215984	-1.44198	0.557562	1.26558	0.653464	1.08622	-0.930992	-0.731351	-0.827012	-1.04442	-0.275119	0.864564	0.720454	-0.52807	1.08622	1.27464	0.289039	1.1297	0.904791	-0.535361	1.02305	-0.731351	-1.53801	-0.0991523	-0.143715	0.0698147	0.653464	0.607911	-0.485364	-0.643047
CpG_15:24490575	-0.0691677	-0.191792	-0.312903	0.0967368	0.557581	1.98201	0.216957	0.969916	-0.225855	-0.409212	-0.785452	1.55468	-0.487	1.25997	0.949299	-1.00929	1.07987	-0.225855	-1.00929	3.22126	-0.0994943	-0.36093	0.118857	-1.00929	0.0838759	-0.337774	-0.421714	-1.00929	0.28743	1.2291	-0.225855	-0.804916	-0.633242	0.0352904	0.611611	0.0754665	1.34102	-0.617573	1.73274	-0.487	1.8834	0.0590313	-1.00929	-0.732784	-0.421714	0.635925	-0.00201562	0.333742	-0.286119
CpG_15:24490627	-0.294835	-0.677181	-0.317721	-0.24322	-0.306498	1.03184	0.29754	-0.164875	-0.151486	0.589309	-0.593549	1.09916	-0.661544	0.883134	0.667621	-0.901314	0.450836	-0.901314	-0.643561	2.66037	0.301536	-0.579122	-0.177795	-0.720435	0.841246	0.0151431	-0.614921	-0.901314	0.542106	1.26924	-0.551818	-0.344009	-0.699155	0.203345	0.788873	-0.557643	0.973258	-0.695111	2.72633	-0.693029	1.91054	-0.1319	-0.901314	-0.425461	-0.25693	0.817044	-0.533095	0.0577691	0.19551
CpG_15:24490635	-0.547805	-0.94901	-0.163567	-0.263459	0.272165	1.74587	0.0737898	0.135155	-0.200681	0.640642	-1.02273	1.39937	-0.932602	1.93658	0.462125	-0.96341	0.589358	-0.282641	-0.102329	2.55317	-0.102329	-0.846115	-0.424992	-0.994398	0.644314	0.258294	-0.282641	-1.1842	-0.102329	0.808719	-0.26736	-0.891802	-0.123542	-0.0250521	1.47614	-0.823576	0.782838	-0.751451	2.82273	-0.74708	0.979541	-0.376833	-0.846115	-0.0191083	-0.73342	0.832847	-0.411435	0.361329	-0.493644
CpG_15:24764425	-1.20477	-1.02067	-0.763202	0.647526	-0.927421	-0.136976	0.557354	-0.5594	-0.659978	-0.303385	0.0346339	1.21601	0.778277	0.420135	0.647526	-0.136976	0.258809	-0.71941	-1.17161	0.689704	-0.78651	0.778277	-0.136976	1.88621	0.724438	-0.224143	0.32065	0.574887	-1.69013	-0.136976	0.473193	-1.64061	-0.950534	-0.44206	0.379321	-0.696297	-0.251382	0.32065	-0.352329	0.848681	-1.96748	-1.00406	-0.0406337	1.08336	-1.13543	0.32065	0.702006	2.60878	0.473193
CpG_15:25401915	0.985932	0.913325	2.08063	1.94798	0.913325	-1.56986	1.00233	-0.215396	0.913325	-0.0782253	0.966384	0.842579	-1.04708	0.223551	-0.742132	-1.22497	0.545445	0.568438	-0.581185	0.354048	0.0570534	-0.31294	0.0136198	-0.466223	-0.742132	-0.259291	1.18923	0.966384	-0.826105	-0.466223	-0.355859	-0.538831	-0.890699	-0.27594	1.69307	-0.836345	1.51113	-0.689933	-0.628523	1.74831	-0.406243	-1.78829	2.75272	-0.0446949	0.347356	-0.742132	0.625919	0.507575	0.662497
CpG_15:27889643	-0.277709	-1.1768	-0.927056	0.696311	-0.243533	-2.61536	-0.221244	-1.73874	-1.15897	0.501507	-0.566307	-0.115373	1.4727	0.253574	0.0805508	0.321688	1.36941	1.07093	-0.710607	0.548732	-0.710607	-0.238355	0.92822	0.696311	-0.318293	0.409834	-1.4397	0.515936	-0.277709	-0.463237	-1.4397	-0.695146	-1.08166	1.50799	1.41781	-0.238355	-1.1768	-0.82867	-0.115373	1.19038	2.31968	0.0875482	-0.277709	-0.463237	-1.2878	-0.143361	-0.927056	0.0278654	-0.414414
CpG_15:29520417	-1.41127	-0.300724	-0.614865	-1.44936	0.0739208	-0.0498458	-1.05766	-0.916209	1.48839	-1.08692	0.190406	1.33409	0.974038	-1.09623	-0.586166	0.0739208	1.06405	-0.46615	1.29254	0.469972	-1.11423	0.539864	-0.457369	-0.159052	-1.13979	1.23878	0.974038	-0.87316	0.275988	-0.508508	1.22039	0.403963	-0.208974	0.253944	0.172933	0.530903	-0.00528998	0.0739208	0.1305	1.30489	0.1305	0.116054	0.983768	-1.31226	0.902028	0.621652	0.0204003	-0.35657	-1.31226
CpG_15:30344783	0.443636	1.74034	0.0899891	0.693002	-0.627555	1.74034	0.605724	1.74034	0.832647	1.74034	-0.853069	-1.56036	0.915165	0.11946	1.74034	0.0384157	-1.97295	-0.0164852	-0.528893	1.46528	-0.334387	-0.354336	-0.853069	-2.04172	0.161744	-0.0750459	0.138529	0.268405	0.605724	-0.528893	-0.735187	0.569123	0.175352	0.556393	-0.853069	0.832647	-1.60379	0.0384157	-0.276755	0.884027	-0.150687	0.365047	-0.735187	-0.853069	-0.528893	-0.354336	-0.150687	-0.170592	-2.44901
CpG_15:30587559	-0.25681	-1.19403	-0.88092	-0.529859	0.00147855	-1.54879	-0.923048	-1.14422	-0.415559	0.0987878	-0.718892	0.306715	-0.435342	-0.88092	-0.290109	-0.617624	0.207371	0.50485	0.698858	0.207371	-0.529859	0.342134	0.289286	-0.818969	-0.406987	-0.306455	-1.66406	2.41906	0.00147855	1.3344	2.05691	0.42914	-0.699337	-1.64687	1.50801	-0.222679	-0.802907	-0.670283	-0.818969	0.587157	0.562335	0.835382	1.08687	0.482026	0.57175	-0.423013	0.698858	-1.07595	-0.306455
CpG_15:30587633	1.19356	-0.811947	-1.34599	-0.591562	0.609142	-1.1962	-0.368423	-1.39487	-0.469054	0.0714815	-0.834988	0.962151	-0.775741	-0.71057	0.280478	0.289553	0.527679	-0.15458	1.00017	-1.22379	-1.22379	1.72248	-0.236827	-1.1962	1.11422	-0.254373	-1.1016	0.65802	-0.449887	0.720229	0.802082	-0.818617	-0.938669	-0.938669	1.58671	-0.591562	-0.889082	-1.28959	-0.811947	0.616548	0.315873	0.720229	1.47917	-0.71057	0.409186	0.581988	1.65336	-0.368423	-0.319544
CpG_15:30587696	-1.12515	0.563992	-0.891674	-0.571427	0.989774	-0.81254	-1.38244	0.649361	0.419811	-0.283648	-1.22878	0.537688	-0.996244	-0.744095	-0.12537	1.53721	1.00289	0.407021	-0.256564	0.193243	0.0233156	0.537688	-0.35732	-1.20454	0.499111	-0.744095	-1.21375	0.0233156	-0.996244	0.766745	1.58843	-0.571427	-2.08116	-1.01748	1.3043	-0.841765	-0.826318	-0.0534255	0.855957	0.797866	0.499111	-0.101893	0.583074	-0.879053	-0.826318	0.287646	0.0859207	-0.183552	0.320688
CpG_15:30587715	-0.887759	0.519258	-1.42058	-0.316879	1.52262	-0.963191	-1.15302	-0.994591	-0.11249	0.217169	-1.38185	0.428865	-1.10524	-0.0201854	-1.23663	1.85708	1.30621	0.217169	0.00773826	-0.0540933	-0.521269	-0.16773	0.198181	-0.732251	0.051021	-0.257541	-0.68478	-0.316879	-0.754856	0.142996	0.941727	-0.818562	-1.87338	-1.23663	1.61696	-0.818562	-1.10524	-0.969606	0.786822	0.519258	0.418921	-0.220063	0.873387	-0.439513	-0.0540933	0.0237692	0.748095	-0.316879	-0.623463
CpG_15:30587770	-1.14655	-0.0233244	-1.39063	-0.00750387	0.498738	-0.236746	-1.27311	-1.35748	0.423486	0.557979	-0.452009	1.33929	-0.668885	0.0346829	-0.694547	1.8909	1.10781	0.362917	-0.545387	0.423486	-0.336562	0.324717	-0.938337	-0.513746	-0.811536	-0.35798	-0.738743	0.498738	-0.614995	0.637955	1.22266	-0.463122	-2.02456	-1.64306	1.72384	-0.483967	-1.30289	0.100976	0.408921	0.637955	1.24837	-0.537293	-0.148781	-0.577026	-0.545387	-0.452009	0.498738	-0.197345	0.605827
CpG_15:30712232	-1.19816	-0.867719	0.0513289	-1.22914	1.22509	-1.08206	-1.37	-0.326992	0.174451	-0.537275	0.444617	0.812989	0.123614	0.823378	-0.726101	-0.823661	0.775807	0.151937	-0.482201	0.466297	-1.56866	0.138634	-0.140742	-0.805203	-1.22914	-0.140742	0.371447	-1.28563	-0.197652	-0.0553775	0.643887	-0.445875	-0.381772	0.123614	-0.0454512	-1.33585	1.69607	0.431004	-0.0700947	2.11289	0.371447	1.90801	-0.416536	-1.28563	-0.0804839	-0.433421	-0.433421	3.17629	1.22509
CpG_15:33689969	-1.36504	-0.214149	-1.60825	0.931846	-0.0396588	-2.70775	1.05183	0.618035	0.755023	-1.11716	-0.0223335	0.246208	0.149533	-0.514659	-0.938534	-0.0223335	1.76957	0.581884	-0.624737	0.246208	-2.14889	-0.381905	0.211926	2.126	-2.85235	-1.57987	0.539163	1.45464	1.81391	0.161405	-1.30645	1.91208	1.62728	-0.827958	2.21551	1.3971	0.539163	0.111938	0.880942	0.479723	-0.0760417	-0.0760417	-1.16974	0.720104	-0.201361	-0.538759	1.05183	0.639195	-0.249561
CpG_15:40926854	0.344142	0.145178	0.862373	0.507994	0.867542	0.438887	0.266117	-0.8828	0.282243	-0.54014	0.469804	0.720847	1.84358	-0.645574	-1.03855	0.303329	-0.290934	0.797068	1.68715	-0.918247	0.402173	0.705894	1.68715	-0.197481	-1.91078	-0.0129723	-1.14931	0.266117	0.645276	1.10463	0.145178	0.725064	1.37875	-0.14853	-0.0604173	0.982791	-2.97683	-0.701392	0.145178	0.874712	0.216074	-0.14853	1.37875	1.51582	-1.6689	-1.55833	-1.732	0.749872	-0.634668
CpG_15:41895423	-0.478359	-0.0847155	-0.298335	-0.176865	0.175101	-0.28873	0.197262	0.153995	-0.374816	0.015543	-0.711332	0.255257	-0.408467	4.31493	-0.504833	-0.711332	-0.0124137	-0.472228	-0.418237	-0.206558	-0.340477	0.298217	-0.298335	-0.711332	-0.408467	1.03596	-0.711332	0.015543	-0.332751	-0.711332	-0.2202	-0.711332	-0.143461	-0.418237	1.01932	-0.278668	-0.489724	-0.495	-0.316291	-0.427396	0.762064	0.228593	0.0458295	-0.143461	-0.711332	2.97983	-0.324696	-0.427396	0.114662
CpG_15:44231518	-1.08705	0.344833	-0.688709	-1.28449	-0.389431	-0.231479	0.108825	-1.78175	0.182206	-0.0492261	-0.404841	1.31044	1.21642	1.47661	1.02285	0.278226	-0.31923	0.397107	-0.638326	-0.393912	-0.454231	-0.31923	0.850787	0.558282	-1.37224	-1.3221	0.797604	0.031775	0.05418	-0.545685	-0.419517	-0.757986	-0.31923	-1.69818	-0.538608	0.229215	0.108825	0.901657	-1.16648	1.38565	-1.22505	-0.428919	-0.4116	-0.709236	-0.014008	-0.589234	-0.4116	1.68651	-0.000134554
CpG_15:45148146	-0.208153	-0.755381	-0.208153	1.51171	-0.120596	-1.2356	-1.18939	0.786808	1.98076	-0.336913	0.560925	1.04266	-0.544909	-0.0397755	-0.723192	0.709779	-0.336913	1.23028	-1.99908	0.943907	1.14245	-0.303323	1.40974	-3.00091	-0.784183	1.40974	1.52788	0.339076	-0.0091613	1.00791	0.821925	-1.22965	-0.0929464	-0.874344	1.30725	0.404743	0.749497	-0.261541	0.10455	-0.581871	-0.645936	-1.30261	1.075	-0.937791	0.667413	-1.88203	0.729953	-1.69662	0.667413
CpG_15:50599603	0.825814	0.233209	-0.642951	1.31051	-0.452949	1.07437	2.05508	-0.776902	-1.11296	1.26558	1.6488	-0.185981	0.429631	0.84102	-0.314638	1.14307	1.7109	-0.851643	-0.122028	-1.98766	-0.531325	-0.748011	2.94184	-1.14527	0.017306	-1.16644	1.4333	-1.26806	-0.247966	0.10379	0.696563	0.174058	0.784269	-1.08946	1.04739	0.415903	-1.39807	-0.940621	-1.75921	1.21357	-0.667756	-0.247966	-0.122028	-0.347142	0.138432	0.318751	0.94214	1.61748	-1.08946
CpG_15:52878248	-1.67824	0.0858797	0.473882	-0.601438	0.174977	-0.328881	1.80417	-0.570196	1.02721	-1.57954	-0.181411	-0.0819541	3.38246	0.784283	0.473882	1.17934	-0.120316	0.960648	0.304572	-0.839355	-0.345897	0.596161	1.58939	0.718936	0.429539	2.14783	0.510399	0.35317	-0.457323	-1.03674	-0.0556271	-1.78515	1.80417	-0.800399	0.759451	-0.328881	-1.57954	1.43537	0.88775	-0.547176	-0.146921	0.793413	-1.38853	-1.483	-0.132813	-0.146921	-0.839355	-0.146921	-0.457323
CpG_15:64306864	0.283312	-1.7737	1.02776	0.740427	1.18365	-1.60358	-1.28394	0.35048	0.624569	0.535192	0.410387	-0.839884	1.45875	-0.74878	-0.530453	1.45875	0.650637	1.14339	-0.456778	-1.23496	0.35048	0.424365	0.871032	-0.480722	0.0734122	-1.47984	-0.0928278	0.283312	-0.388366	1.45875	-1.66224	-1.17999	1.45875	-2.31245	0.35048	0.121183	-0.530453	-0.388366	-1.91425	-0.637977	0.871032	-0.0928278	0.740427	0.535192	1.45875	-1.55821	0.283312	0.96145	1.45875
CpG_15:71665216	0.966283	-0.45143	0.29054	1.31667	1.22399	-0.722348	-0.158737	-0.561936	-0.511706	0.0596612	-0.209697	0.66789	-0.806971	-0.230417	-0.542434	-0.0172986	0.598379	0.484964	0.45472	-0.166253	-1.28713	-0.359341	0.874644	-1.27844	0.874644	-1.10283	1.09566	-1.0004	-0.230417	-1.24865	-0.772902	-0.295104	-0.876006	-1.55649	0.678189	-0.119911	-0.598771	-1.01777	0.239233	0.659947	-0.748415	0.598379	2.75325	3.79353	0.0596612	-0.230417	-0.250509	0.978649	0.495765
CpG_15:74411734	0.616452	-0.650878	-0.96771	-0.809294	-0.737287	-1.11681	0.397106	-0.492461	-1.75433	1.02381	0.881906	-0.0683147	0.440434	0.722062	0.553085	-0.214163	0.184407	-0.866324	0.970558	0.030792	-1.19813	0.774868	0.815939	0.258738	-0.424569	0.499724	0.0241131	-0.334045	-0.96771	-1.95953	1.1061	-0.421019	-2.26595	-0.27644	0.422264	-0.750454	0.299619	-0.0338885	-0.629755	0.270146	0.299619	0.267124	0.0179904	-2.17469	-0.231841	0.26341	0.59208	0.299619	0.76653
CpG_15:74610065	-0.0184083	-1.00687	-0.167544	0.130728	-1.36063	0.376363	0.0788545	-0.878807	-0.893771	-1.13693	-0.266968	0.540851	1.69227	-0.190488	0.727271	0.153672	-0.899665	-1.58434	-0.977139	0.657906	-1.3895	-0.878807	1.57948	1.32381	0.301169	1.68174	0.184959	1.10011	-0.977139	-0.465816	1.69227	-0.590674	-0.764087	0.467904	0.940323	-0.878807	-0.465816	0.639544	-0.149999	1.57948	-0.190488	0.261221	1.97007	-0.812196	-1.44198	0.727271	0.230152	2.9825	1.44724
CpG_15:7501117	2.39688	-0.405136	-0.0866486	-0.227115	1.1421	-0.684296	1.34518	-0.486729	-1.03206	-0.0866486	0.723819	-0.0146838	0.634414	-0.176103	-0.723546	0.984411	0.197982	1.22672	0.506349	-2.14005	-1.1188	-0.618532	1.71133	-0.934385	-0.479113	-1.3703	1.22672	0.0844196	0.506349	-0.00344882	-0.979098	1.33124	1.75979	-0.55019	0.634414	0.994947	-0.194808	-0.968286	0.634414	0.759111	-0.384896	1.22672	0.247606	-0.469421	1.12614	-0.352755	0.845951	0.316594	-1.36249
CpG_15:7501121	1.4249	-0.223392	-0.429801	2.9075	-0.0789896	0.100286	-0.0385572	0.198984	-0.57583	-0.272362	0.100286	0.139788	0.527497	0.378535	-1.34756	-0.276558	2.61296	0.085267	-1.27011	-0.626957	-1.28388	1.19344	0.476037	-1.27011	-0.0102547	-0.669926	0.881281	-0.0284497	0.795225	0.636353	-0.985235	-0.343356	0.24447	0.483274	0.173712	1.09355	-1.02915	-1.30386	-0.925886	0.155093	-1.11801	-0.326465	-0.223392	0.0129023	0.100286	-1.35935	-0.938179	1.73554	-0.483315
CpG_15:7501166	-0.841267	1.15672	0.156544	0.681887	0.413505	-0.552669	1.97707	-0.295272	-0.48052	0.494264	-0.136951	-0.729034	0.71716	0.807862	-0.674768	0.240974	2.22508	0.474399	1.43144	-0.420395	-1.45969	0.0940031	1.29916	-0.870127	-0.169531	-1.8225	0.902343	-1.45969	-1.52268	0.240974	-0.861309	0.488988	0.962468	0.449828	1.56371	1.09131	-2.4045	0.112967	-1.08177	0.120725	-0.621682	-0.503067	-0.841267	0.505522	0.925149	-0.399061	-2.13996	1.03462	-0.325914
CpG_15:75029671	1.22594	0.00758099	1.07049	-0.71713	-0.793524	-3.23813	-0.246703	-0.121256	0.474617	-0.509266	-1.08955	1.58124	-0.614393	1.34551	1.2107	0.189635	0.772553	0.900241	-0.121256	-1.19767	0.707784	-0.246703	1.26911	1.07049	-0.71713	0.275992	-2.27775	0.559742	0.832141	-0.328517	-1.61787	0.027712	0.637128	0.707784	1.26911	0.027712	-0.344709	0.00758099	0.673242	1.635	1.76567	-1.313	-0.813238	0.559742	0.227548	-0.935132	1.17883	-0.614393	-1.2429
CpG_15:75202440	-1.64489	-0.0200005	-1.4511	0.654825	1.45763	0.0367892	-0.167446	0.424133	-1.49169	-1.26937	-0.865647	0.29802	-0.0344557	1.73479	-0.273423	0.755176	1.30376	0.907561	0.682994	-0.0869522	0.723281	-1.16488	0.820484	-1.79183	-1.47835	-1.47835	0.83585	0.0166944	-0.311519	-0.273423	-0.000530068	-0.865647	0.180045	-2.40516	-0.366932	-0.347375	0.190455	0.29802	-0.92106	0.119619	-0.827285	0.438683	0.513153	0.792243	0.630498	-1.86308	0.371166	0.962974	0.387222
CpG_15:75265414	-0.70916	-0.620266	-0.290837	-0.772373	-0.486054	-0.50303	0.186361	-1.65736	-0.290837	1.5033	-0.428212	1.4185	1.15077	1.22846	-0.595376	-1.08019	3.02785	-1.65736	-1.21486	-0.140241	-0.91987	1.56077	1.12606	0.239038	-1.47299	0.651298	-0.70916	0.239038	1.21286	-1.40207	-0.32988	-0.372702	-1.65736	-0.158593	2.24699	-0.47211	0.239038	-0.45056	-0.0643851	0.722082	0.483734	-1.18326	-0.495815	-1.13335	-1.07171	0.0019887	-0.09562	-0.609349	0.294814
CpG_15:75265423	-0.326317	-0.271251	-0.15788	-0.810896	-0.70206	-1.15949	0.285526	-1.42763	-0.70206	1.8029	-0.0571062	0.979146	0.944433	0.71754	-0.478807	-0.89134	2.92581	-1.42763	-1.01648	-0.194159	-0.74237	1.56261	1.35763	0.334473	-1.25632	-0.0869001	-0.766843	0.11421	0.40591	-1.42763	-0.0399744	-0.233948	-1.42763	-0.830791	2.38163	-0.106054	0.0407886	-0.119403	0.792621	0.783312	0.959737	-0.987107	-0.194159	-1.10303	-1.24624	0.11421	0.3863	-0.940736	1.11187
CpG_15:75265503	0.181196	-0.961478	-0.490965	-0.719092	-1.00425	-0.929862	0.250449	-1.27312	-0.662061	1.3585	0.0349954	1.00716	1.21999	0.840605	-0.793672	-1.18279	2.07547	-1.68863	-1.30082	-0.525184	-1.04227	1.48441	1.87678	0.388955	-1.19001	-0.171091	-0.442081	0.181196	0.66971	-1.46489	-0.379753	0.187898	-1.35622	-0.938021	2.24656	-0.442081	0.250449	-0.278392	0.172886	1.16511	1.12616	-1.48088	-0.525184	-1.07629	-1.34644	0.856413	0.0741688	-0.46395	0.364513
CpG_15:75269367	-0.0312933	-0.395149	-0.963779	-1.804	0.175605	0.226989	0.888608	-2.58762	-2.20786	1.23492	-1.30974	1.02389	1.23492	0.761018	1.23492	0.408006	0.287113	0.175605	-0.766011	0.484572	-0.186794	-0.542222	0.799236	1.23492	0.934784	0.812851	0.941309	0.913345	0.00707678	-0.0513921	0.591766	0.621001	-2.28846	-0.265778	0.67216	0.984807	0.660187	-0.811488	-0.162282	0.761018	0.576079	0.334502	-1.52773	-1.46634	0.292623	0.334502	1.01351	-1.71958	0.04319
CpG_15:75284181	0.31983	-0.0327148	-0.524831	0.963569	1.3073	-1.90413	0.0231664	-1.30401	-0.0716321	-0.640425	-0.268813	-0.318108	0.229617	1.26563	-0.153791	1.3073	0.239707	-0.0716321	2.14666	-0.219518	-0.700147	-0.441347	-0.153791	0.796393	-1.41185	0.512128	-1.18078	0.00485993	0.361826	1.53771	-1.06604	0.335054	-0.537199	-0.709072	1.40723	0.554038	1.51926	-0.630713	0.613025	-1.41185	1.16075	-0.728903	1.43272	1.67611	0.0153589	-1.64908	-0.492093	0.593854	-0.190896
CpG_15:75934295	0.230985	-0.959403	0.57775	0.915079	-1.08163	0.121939	-0.512084	0.259882	0.736684	-0.122857	0.00434133	1.43786	-0.3656	0.789662	0.471794	-1.20231	1.4091	0.332379	-0.455321	-2.0141	-0.966181	-0.948017	1.46225	-2.29484	-0.992892	-0.531406	1.16458	-0.487538	0.295201	-0.0579862	-1.22908	-1.07756	1.60704	-0.693722	0.069161	-0.382341	0.436475	-0.244968	1.10495	0.418816	2.56788	1.00157	0.675555	-1.47073	0.90301	0.230985	1.23703	0.698842	-1.057
CpG_15:75950435	-0.799577	0.66414	-1.17635	0.00310614	-0.724908	0.605118	0.702217	0.836662	-0.552597	1.37913	1.97333	0.373575	-0.684908	0.501323	0.0739317	-0.349291	0.00310614	-0.552597	0.00310614	0.855956	-0.503852	3.40759	0.428056	-0.280194	-0.649074	0.966326	0.313823	2.41115	-0.861322	-1.80293	0.860208	0.753154	0.825367	-0.861322	0.412987	0.412987	-1.71693	0.555773	-0.684908	0.373575	-0.462968	-0.611714	-0.335526	-1.34257	-0.799577	-0.0492424	-0.45247	-0.572732	0.925337
CpG_15:76278691	-0.00364362	-0.0790695	-0.398178	-0.10335	-1.1178	-0.0106889	-0.99491	0.376799	-0.865836	-0.10335	1.81459	-0.0343162	-0.0591251	1.04845	0.0393097	0.178933	-0.461257	0.731998	1.21232	-0.461257	0.731998	0.807343	1.57449	0.817735	0.352066	0.341573	-0.73723	-0.865836	-0.0591251	-1.65752	2.44656	0.667416	-2.18063	1.06236	-0.0184388	-0.650496	0.295698	0.178933	0.240039	-0.336532	-0.717286	0.698333	0.863413	-1.033	0.0191179	-0.506675	-0.349742	0.106458	0.588158
CpG_15:76361552	-0.317454	-0.317454	-2.15946	0.122251	0.415388	-0.250832	0.561956	-0.03069	0.252534	0.866368	0.351663	1.88107	-0.544889	0.82578	0.252534	0.528133	0.49253	-0.672056	-0.683876	-0.129009	-0.486572	1.40572	-0.317454	0.232177	-0.66459	-0.398882	0.624772	-1.19687	-0.250832	-0.795395	1.22151	-0.317454	-1.58327	-0.63153	0.834155	1.10512	0.668093	1.54284	-0.896015	0.90395	-1.88783	0.122251	-0.129009	-1.0503	-0.164069	0.753623	1.14823	1.39251	0.624772
CpG_15:76362143	-0.559287	-0.167766	-1.34527	-0.517338	-1.23046	-0.471742	-0.559287	-0.987451	0.111891	3.06276	0.622569	-0.307595	-0.866909	0.919789	-0.894875	0.298329	1.96646	-1.35093	1.08333	0.111891	-0.167766	1.14031	0.0319887	-0.885805	-0.803351	-0.0406494	0.0319887	-0.987451	0.111891	-0.559287	3.35206	-0.205558	-1.16654	0.447479	1.48475	-0.367522	-0.0406494	-0.0678892	0.722052	-0.190689	0.86255	0.213584	-0.11955	-0.598008	-0.212873	-0.408851	1.03765	0.298329	-1.56605
CpG_15:76625600	0.708181	-0.28509	0.322719	-0.235925	-0.235925	-0.398347	0.569052	-0.0903682	1.55048	0.688178	-0.261066	0.0224969	-1.08913	0.487377	-0.82511	0.356696	0.471872	0.0406321	-0.292863	-0.945753	-0.801608	-1.08913	-1.34215	-0.621427	0.279475	-1.34215	0.935027	-0.56659	0.317188	0.487377	-1.12593	-1.16466	-0.614073	0.738936	1.22277	-0.0770516	-1.06559	-0.492727	0.756425	-0.0526648	-1.08363	-0.280371	-0.0770516	0.00410483	0.0735548	-0.909716	0.428988	-0.901708	-0.322842
CpG_15:76625731	-0.880737	-0.752237	0.435316	-0.46956	-1.03687	-0.942263	0.305547	-0.561124	1.7796	0.435316	0.526154	0.500417	-1.2387	0.701638	-0.843449	-0.942263	0.380876	-0.160736	-0.320693	-0.270733	-0.184691	-0.0146889	-1.05628	-0.775967	0.380876	-1.00155	1.25764	0.503644	-0.356275	0.794034	-0.616664	-1.2387	-0.229543	0.144687	1.44605	0.836383	-0.911597	-0.497601	0.342315	2.21079	-0.83504	-0.9225	-0.72128	-0.548805	-0.36036	-0.83504	0.993323	-1.03687	0.71432
CpG_15:77055759	-0.300668	-1.25564	-2.41102	-0.827762	0.0666283	-1.54864	1.06835	-0.748599	0.784526	0.567487	0.188931	0.0666283	0.863449	2.46027	0.738833	-0.0836291	0.188931	-0.562	0.19542	-0.755093	0.00129957	0.449103	-0.136422	0.224794	-1.37201	-2.22301	1.55173	1.44094	0.137505	-0.517706	0.160539	0.254451	1.42745	-1.63482	1.0629	0.184478	0.0495541	-0.0322248	-0.517706	-0.207651	0.367143	-0.734746	-1.0603	-0.980248	2.66036	0.817916	1.3246	-0.711491	-0.246408
CpG_15:77056096	-0.0411083	-0.211922	-0.508233	0.445055	-0.211922	-0.154984	-1.15833	-0.0411083	-0.638958	0.017219	0.943586	1.21153	0.0727678	1.55723	0.102735	0.340712	1.95986	-0.444851	0.486864	-0.717393	-0.333932	-0.430406	1.21153	-0.436678	-0.232754	-1.65501	0.642149	0.276118	-1.26121	-0.968386	-0.792691	-0.343317	1.0521	-0.382736	1.33464	1.29913	-0.803202	0.533119	-0.241373	-0.139543	-0.496612	0.00159566	-0.993307	-0.522494	0.0727678	-0.126515	-0.196394	-0.444851	-0.664078
CpG_15:77056650	-0.241064	0.478032	-0.655927	-1.78198	0.188104	0.739521	-1.07079	-0.782189	-0.442889	1.51058	1.06279	0.478032	0.256772	1.34296	1.07674	0.0836116	0.136084	-0.0495882	0.404278	0.173799	-0.294024	-1.07079	-1.90052	-0.349289	-2.12312	0.381231	0.825727	-1.62394	-1.48565	-2.17709	1.90478	0.0355118	-1.21509	-0.539765	1.14181	-1.3363	0.404278	-2.05749	0.588662	1.79554	1.62582	0.588662	0.0700834	-1.21509	0.256772	0.874774	0.865237	0.381231	-0.423199
CpG_15:77203087	-1.36352	-0.108165	0.304112	-0.761984	-0.787792	-0.723271	-0.0369957	-1.98889	0.147771	0.209359	0.422423	0.257041	-0.387079	0.662653	0.172862	-1.26877	0.431874	0.095657	-1.20718	0.486509	-0.658749	2.1802	-0.73816	0.904951	-0.228605	-0.776061	0.209359	0.0724954	0.147771	-1.07169	1.50272	0.209359	-1.88466	-0.228605	-0.204517	-0.87713	0.267325	-0.283351	1.14786	0.662653	0.373596	0.192936	-0.981357	-2.0986	-0.529706	-0.228605	0.994617	0.373596	1.00198
CpG_15:77240807	1.06894	0.277005	-0.735418	-0.32574	0.0212348	0.173608	-0.31695	-0.32574	-1.07289	-0.442941	0.722471	1.0393	-0.0469701	-1.27394	1.57291	-1.00772	1.00595	-0.0676504	0.0387878	0.129744	-0.0365199	2.25325	-0.532934	-0.757917	0.101883	-0.213867	-1.43043	-1.57428	-0.127964	-0.277164	0.129744	-0.585188	-1.63985	-0.0469701	0.674333	-0.308908	-0.411443	0.21221	0.897383	-0.0365199	1.18572	1.61269	0.438992	0.246441	1.0393	0.645158	1.52017	-0.557477	-0.694921
CpG_15:77240905	-0.320946	0.642368	0.873495	1.12015	1.28033	0.209145	-2.11061	-0.518642	-0.731078	0.350177	-1.3556	1.56083	1.34088	0.50249	0.573886	-1.27749	0.657776	0.50249	-0.80784	-1.37847	-0.29208	0.506773	1.77232	0.0146157	-1.51204	-1.25645	-0.423731	-0.384862	-1.10392	-0.309172	0.268829	-1.10392	-0.600581	-0.960112	0.130691	0.0741128	0.406105	0.104099	-1.21102	-0.129712	-0.735624	0.0440511	-0.852253	0.130691	-0.413061	0.268829	-1.92332	0.268829	-0.4328
CpG_15:77262088	0.39196	-2.85911	0.687512	0.687512	-0.825713	-0.0691005	-0.663581	0.400916	0.481911	0.687512	0.687512	0.524448	0.400916	0.687512	0.687512	0.267172	0.687512	0.687512	0.687512	-0.227745	-1.15148	-0.0793252	0.687512	0.0119648	0.46233	-1.11395	0.687512	0.687512	-1.33913	0.39196	-0.134893	0.687512	0.687512	0.309205	-0.387222	0.687512	0.687512	0.687512	0.323756	-1.10177	0.687512	-2.46504	0.687512	-4.2665	0.456838	0.382426	0.505633	0.382426	0.687512
CpG_15:77262173	0.680352	-1.97995	0.336852	0.680352	-0.359432	0.199452	-3.32715	0.0391519	-0.350148	0.680352	0.336852	0.484066	0.680352	0.680352	-0.0890878	0.262178	0.680352	-0.281448	0.243171	0.680352	-0.168295	0.32413	0.680352	0.680352	-0.00664807	-0.922648	0.680352	0.388898	-0.693647	0.295632	-0.388314	0.680352	0.680352	0.680352	0.359753	0.680352	0.680352	0.680352	0.680352	-0.521898	-0.388314	-0.429417	0.146018	-3.98292	0.680352	0.680352	0.680352	0.262178	0.680352
CpG_15:77391463	1.66204	-0.0357176	-0.739074	1.15017	1.41934	-0.0985176	0.0898815	-0.617764	0.0898815	0.510366	0.171151	0.918837	-0.255517	0.550413	0.950118	0.484622	1.22027	-0.538115	0.550413	1.72851	-0.16388	-0.140384	1.15017	-0.798285	-1.40929	-1.14235	-0.50223	0.0898815	1.12608	0.518651	-0.0985176	0.375729	-2.15521	-0.798285	1.04637	1.932	-1.1075	0.484622	-1.11344	-0.542373	-0.407492	0.421464	-0.228947	-1.29171	0.577502	-1.54291	-0.144729	1.09035	-0.811157
CpG_15:77710014	-0.125335	-0.180259	1.18854	1.18186	1.13543	-2.04768	-0.761653	0.500802	0.748461	-1.21401	-2.42278	0.824586	-0.28345	0.402228	-1.96031	0.954843	0.387293	0.160272	-0.230337	-0.941972	-1.31536	1.16767	-0.883529	0.198108	1.03124	-1.21401	-1.69373	1.26442	0.602041	0.832129	-2.82481	0.610258	-0.674577	-1.16601	0.653694	1.52239	-0.909968	0.160272	0.730462	0.824586	0.812956	0.418823	0.691832	0.990315	-0.369442	-0.949199	-0.369442	0.576476	0.540095
CpG_15:79001952	1.16744	0.225841	1.23696	0.769699	0.579732	0.0573215	1.69918	-1.43528	-0.269184	1.8744	-0.663244	-0.12282	-0.987498	-1.08545	-2.09378	3.10471	0.671922	-0.315828	-1.37931	-1.49579	-0.545459	0.178812	0.613077	0.459176	-0.914604	0.410302	-1.15542	-0.922197	1.04567	1.36335	-0.830775	1.26288	0.0573215	-0.432438	0.543284	-1.27536	-0.595691	-0.00797947	-0.315828	1.36335	-0.830775	0.486166	-1.73846	0.423009	0.109563	-1.27536	1.48208	1.10214	-0.813362
CpG_15:7992330	-0.000552171	0.293726	0.756162	0.827305	-0.277519	0.201239	-2.1793	-0.453286	0.22071	0.888286	-0.432959	0.0955394	1.68103	-1.02591	-0.336869	0.375332	-0.0264227	-0.785291	-2.992	1.68103	0.349218	-1.09358	0.150212	-2.94333	-0.0947204	0.987379	1.26998	-0.432959	-0.432959	1.68103	0.0368174	1.2186	0.672082	-0.785291	-1.09358	-0.0531012	0.672082	-0.930369	-0.930369	-0.300834	0.201239	-1.6485	-0.232494	-1.78724	1.19849	0.248973	-0.0713548	0.0955394	1.68103
CpG_15:80340846	0.175273	0.0201302	-0.988297	-0.0675594	-1.01886	-1.37615	-0.906533	-0.593695	0.0201302	1.43622	-0.435288	-0.242938	0.175273	0.283198	-0.652154	-0.844236	0.221816	-1.73648	-1.32444	-1.79504	-0.510621	1.10613	0.692414	1.02856	0.272237	0.0201302	1.23024	-0.652154	-0.435288	0.203481	2.5412	-1.49251	-1.02863	-1.99672	1.69124	-0.529921	-0.040987	-0.683423	1.82468	0.423501	-0.135013	-0.298321	-1.32444	-0.0759108	-0.0985084	-0.451899	-0.0985084	-0.844236	-0.231977
CpG_15:80340872	0.922047	0.276994	-1.29532	-0.209133	-1.79355	-0.654749	0.176265	-1.10037	-0.654749	-0.291303	-0.324131	-0.12331	0.659248	0.385022	0.484049	-0.898777	0.540988	0.116694	-1.61134	-1.16721	0.484049	0.922047	1.33815	2.16749	0.0699401	-2.70458	0.711808	-2.17315	-0.19923	0.276994	0.626398	-1.50885	-1.06472	-0.654749	2.17598	-0.803288	-0.344168	-0.0985926	-0.474939	0.199349	0.834447	-0.115319	-1.50885	-0.654749	-0.453785	0.290211	-0.166693	-1.14281	-0.764955
CpG_15:80345523	-0.512293	1.22405	-1.50449	1.22405	-1.16342	-1.48689	0.170269	-1.95925	-0.0856498	-1.67385	0.26906	0.132634	0.238254	1.04638	-1.76548	-1.12669	1.01183	-1.97978	-1.06792	0.460058	0.0922109	0.0922109	0.612856	0.58739	0.999345	-0.685928	0.714721	-0.76897	-0.915125	-0.303933	-0.413074	-1.06792	1.22405	0.612856	0.484703	0.746554	0.342521	-1.87321	-0.208434	0.529511	1.22405	1.22405	0.658129	0.048678	-1.93729	-0.254643	0.507807	-1.32259	-1.09107
CpG_15:80381801	0.820104	0.418239	-0.958188	-0.730118	1.19386	-0.35647	0.111048	-1.0576	-0.483504	-0.121928	-0.755459	-1.02039	-0.597076	-0.170662	0.638307	-0.939758	2.79231	-1.00269	0.866379	-1.26228	0.156824	-0.443567	-0.617234	1.60322	-1.26228	-0.121928	-1.26228	-0.778496	0.7087	-1.26228	0.648055	-0.0246887	-1.00887	-0.232285	0.334213	-0.0459051	-0.0101286	-1.26228	-0.443567	0.756276	-0.349999	0.0681305	-1.26228	-1.00269	-0.958188	-0.9962	-0.264473	-0.47389	2.90249
CpG_15:80382570	1.17437	0.336276	-0.968161	-1.03055	-1.39803	-0.691462	-0.363157	-0.422293	-1.65371	1.08567	-0.777107	-0.379715	-0.192707	0.178162	-1.08757	0.713113	1.02143	-1.30933	1.15466	0.216373	-0.84807	0.837298	0.970682	1.5353	-1.60501	0.464743	-0.777107	1.12219	0.264445	-2.72859	0.878693	0.373876	-2.61985	-0.777107	0.950685	-0.777107	0.216373	-0.520173	-0.777107	0.0867884	-0.701844	0.812461	-1.19106	-0.701844	-0.479063	-0.280367	0.660825	-0.156182	0.56027
CpG_15:80383094	0.909201	0.565026	-0.295729	-1.98914	-0.354716	-1.19903	0.670386	-1.2182	-1.43614	1.26742	0.505248	-0.731958	0.755677	0.261887	0.284068	0.635266	1.12121	-1.12073	1.05032	0.402748	-0.165466	0.585095	-0.0972334	1.26742	-1.0191	1.10081	-0.971466	0.845985	1.10821	-3.74769	0.680173	-0.256928	-3.47036	-1.33783	1.26742	-0.30526	0.338699	-0.523689	-1.24013	-0.407382	-0.802306	-0.374429	-0.829488	-1.0252	-1.56503	-0.738622	0.716312	-0.839767	0.111867
CpG_15:80384476	-1.5121	-0.772621	-1.7454	-0.463907	0.0411831	0.855844	-1.25259	-1.25995	-0.933152	-0.0160637	1.73568	1.64269	0.0411831	1.73568	-0.987618	0.62879	-0.806065	0.87784	-1.22969	1.32718	-0.0117699	-1.08848	1.56991	-0.170629	0.575317	0.401263	1.38908	1.4424	-2.07694	-0.0798525	-0.236364	-0.55189	-1.61942	1.27816	-0.964924	-0.678977	0.130367	0.030035	0.0411831	-0.00723137	1.19102	0.283254	0.888431	-0.399386	1.2591	0.37403	0.552453	1.02964	-0.0798525
CpG_15:80387988	-0.560922	-0.0838184	-0.59931	-1.08694	-0.560922	1.54405	-0.716467	-0.716467	-0.792619	0.831441	1.09214	-0.0277871	-1.22821	1.46265	-1.33464	-0.649601	0.936195	-0.841894	-0.625084	1.51098	-1.1148	1.86608	-0.168172	1.00239	-1.13995	0.821433	-0.590422	-0.857055	0.0929212	-1.00204	1.60682	0.291428	-1.18353	0.667325	-0.133174	0.936195	0.568599	0.722322	-0.290016	2.0927	-1.32568	0.340703	0.164721	-0.122481	0.13323	-0.223001	1.11118	1.46265	0.431672
CpG_15:80388023	0.107633	-0.217797	-0.0601142	-0.5289	-0.764652	1.06026	-0.0840054	-0.938118	-0.213417	0.0364254	0.284815	-0.413134	0.00295819	1.5997	-1.03403	-0.868236	0.543775	-0.833066	0.0712875	1.63413	-0.322919	1.70524	0.22658	0.315319	-0.637001	0.862902	0.483617	-0.558058	-1.33549	-0.996353	1.19047	-0.87206	-1.40917	-0.465583	0.543775	-0.110438	-0.355769	0.979916	0.185169	0.559351	-0.0354768	0.207945	0.785635	-1.3807	0.341007	0.00295819	0.450892	1.1225	0.9911
CpG_15:80448342	-0.974695	0.389538	-2.24591	-1.08838	-0.974695	-0.463107	-0.292579	-0.838271	-0.74425	0.836014	0.0484799	1.22668	-0.108931	0.992948	0.479818	-0.292579	1.02461	-1.0088	-0.847789	1.68722	-0.362796	1.03376	-0.0489657	-0.217972	-0.217972	0.677306	-1.48628	0.412792	-0.418231	-1.45218	1.55888	-0.159944	-1.67727	-0.122049	0.517435	-0.633636	-0.591004	0.614636	0.417191	1.08321	-0.292579	0.0747151	-0.847789	-0.610899	0.229667	-1.0362	1.73672	-0.210254	-0.292579
CpG_15:80448356	-1.41722	0.136504	-0.880478	-0.194956	-1.26185	0.602621	-0.968365	-0.795729	-0.720143	-0.0499423	0.602621	1.49248	-0.213083	0.184311	-0.165101	-1.39132	0.49011	-0.824862	-0.535571	1.22411	-1.31668	0.723466	0.00332847	-0.00915703	0.194769	0.602621	-0.84752	1.04755	-0.427742	-0.982176	1.60144	-0.60583	-2.13815	-0.17424	1.06874	-0.795729	-1.02879	0.472109	0.867174	1.05267	-0.612938	1.10459	-0.232053	-0.0499423	1.41833	-1.48344	1.69023	-0.635	-1.02879
CpG_15:80448365	-1.37418	1.23162	-0.482357	-1.06762	-1.06762	1.07834	-0.737471	-0.752036	-0.95162	-0.0531656	0.465209	1.0003	-0.24225	0.252971	0.00536046	-1.24645	-0.105637	-1.40292	-1.83403	0.618491	-0.373338	0.720679	1.12213	-0.195823	-0.195823	1.41364	-0.531129	0.590622	0.174778	-1.00631	1.51629	-0.829178	-2.44103	0.465209	0.465209	-0.339525	-1.06762	0.906663	0.266355	0.605501	-0.509669	0.871997	-0.818088	-0.495363	1.21246	-0.89172	1.72213	-0.327633	-0.262884
CpG_15:80505416	0.480473	-0.0582332	-1.22498	-1.10915	-0.0635779	-1.80411	-0.00879465	-1.82787	-0.68445	0.981119	-0.453738	-0.505976	-0.105317	-0.234013	-0.273182	0.280772	0.570339	-1.49524	-0.68445	-0.645841	-0.801956	-0.561604	-0.819582	0.912554	-0.68445	-0.819582	-0.00879465	1.00469	-0.234013	-1.58532	0.770808	-0.542207	-0.298362	0.841224	0.937124	-0.0702182	-1.64967	-0.143926	-1.41208	-0.262166	-0.625698	0.175475	-0.414188	0.396599	-0.298362	-0.917435	1.06431	0.0978879	-1.02228
CpG_15:80505921	-0.395531	0.856778	-1.3808	0.229308	-1.26078	-0.271575	2.28634	-1.20124	-0.137702	0.901982	-0.0325166	-1.04645	0.336936	1.97557	0.705445	0.634329	0.0377944	-1.39856	-0.793155	0.391618	-1.32846	1.27467	0.0544134	1.4461	-2.1681	0.755489	-0.271575	-0.762612	-0.762612	-3.29125	0.0471693	-1.59473	-1.76696	0.191118	1.31115	0.821261	0.206541	-0.683285	-0.0962653	0.613448	0.295081	-0.0666677	-0.362644	-0.909062	0.0601789	0.00732602	0.525285	-1.96092	0.821261
CpG_15:80506037	0.0541922	0.307993	-1.49533	0.531262	1.38999	-2.42474	0.488326	-0.112783	0.307993	0.0238323	0.00281456	1.08944	-0.249399	0.939158	0.997961	-0.982809	0.329209	-2.15226	-0.249399	-0.713891	0.388141	0.814459	-0.17812	1.05604	-1.91611	1.05604	0.00281456	0.415218	-0.559553	-2.90365	-0.228381	-0.916592	-1.87135	-0.0643062	0.768153	-0.670955	-0.343979	0.137679	-1.01445	0.0470862	1.38999	-0.112783	0.316581	-0.745529	-0.300629	-0.112783	0.570295	-0.300629	-0.756828
CpG_15:80510999	1.3527	1.32474	-1.9089	-1.06746	0.549568	-2.14171	0.275733	-0.855437	-2.3396	0.486243	-1.27652	-0.342727	-0.494425	0.370608	0.275733	1.12103	0.00678891	-1.35016	-0.172033	0.419194	0.711559	0.331891	1.48851	0.459105	-2.93326	0.119868	-0.32114	-0.646556	0.111169	-0.811228	0.685262	-0.455359	-0.494425	-0.139549	0.53739	-0.703992	0.760648	-1.56124	-0.294754	1.37425	0.505896	-0.698291	-1.1066	1.0245	0.896829	-2.93326	0.106298	-0.933551	0.505896
CpG_15:80515378	-0.478694	1.72462	-1.40489	-0.866985	0.240982	0.218255	0.837285	-0.811345	-0.281731	0.234128	-1.41233	0.20397	-0.670608	1.9682	0.4705	-1.07	-0.519818	0.0195431	-0.248398	0.198648	0.502198	0.466111	-0.670608	2.34518	-0.488621	0.0833388	-0.670608	-0.781716	1.11567	-1.51503	1.09578	-0.802549	-2.21871	-1.30392	0.877496	-1.06643	0.303723	-0.75027	-0.425137	1.70912	-0.115069	-0.375061	-0.546428	-0.0210543	-0.422249	-0.325947	1.44044	-1.33408	0.0167109
CpG_15:80515386	-1.52228	1.20895	-0.926564	-0.408758	-0.638315	-0.273873	1.15908	-2.0101	-1.63859	0.29476	-0.873242	-0.230007	0.29476	0.29476	-0.347641	-0.873242	-0.939985	-0.286995	-1.43388	0.676078	0.29476	0.627191	0.29476	1.83819	-0.673876	-0.476956	0.29476	-0.273873	0.959622	-0.681087	1.79409	0.024659	-1.72199	-0.353481	0.150706	-1.73099	0.460975	-0.602178	0.0435034	0.805495	-0.444463	0.381192	-1.35762	-0.370103	0.421865	-0.851789	0.676078	-1.43388	0.948026
CpG_15:80570587	-0.95702	0.504541	-0.868974	-0.241293	-0.0255879	-0.00354845	0.537243	-1.79896	-1.31517	0.770582	-0.296676	-1.01465	-0.0820647	-0.296676	0.602649	-0.829505	1.42022	-1.25051	-1.06632	0.399362	-0.348704	1.10805	0.929676	0.222384	-0.47187	0.0467023	-0.378434	-0.387039	-0.153602	-1.84607	1.8681	0.350677	-0.968504	-0.338552	0.498957	0.275621	-1.80546	-0.868974	-0.296676	1.61098	1.50826	0.616565	-1.32681	-0.222029	-0.114028	-0.174041	1.05877	-0.233088	1.60094
CpG_15:80570594	-0.40109	0.204255	-1.57898	-0.128381	-0.0385423	-0.973852	-0.338468	-1.20343	-0.862795	1.11368	-0.185827	-0.486484	1.34058	-0.301464	0.359319	-1.12448	0.91658	-1.0621	-0.843763	0.233592	0.500286	0.401609	0.16549	0.873193	-0.9698	0.3128	-0.416	-0.252775	-0.270628	-0.973852	0.334037	-0.231703	-1.25874	-0.179622	0.614607	-0.101027	-1.22656	-0.881192	-0.557645	1.19925	0.0685743	-0.234542	-1.15255	0.157062	-0.0613326	0.0685743	-0.0385423	-0.760587	0.604157
CpG_15:80570596	-0.80774	-0.350955	-0.350955	0.500728	1.28386	-0.767632	-0.306581	-1.32162	-0.640511	0.362617	1.59038	-0.88747	-0.156821	-0.633332	1.64585	-1.5827	0.619714	-1.64518	-1.26138	0.110768	-0.492143	0.29851	0.980248	0.696465	-0.572823	-0.226709	0.758381	-0.677918	1.20211	-1.44947	-0.0808556	0.0818683	-1.49888	-0.0857962	0.36876	-0.156821	-0.77452	-0.972183	-1.18722	1.84923	1.35742	-0.317911	-1.20514	-0.688579	-1.11097	0.758381	0.0577475	-0.868645	0.548191
CpG_15:80570599	-1.04338	0.543354	-1.16769	0.19992	0.613398	-0.365492	-0.065016	-1.36969	-1.17091	0.687226	0.876057	-1.10201	-0.371578	-0.484999	1.30382	-0.741567	1.04241	-0.787456	-1.01691	0.687226	0.0594234	1.36604	0.733471	1.40993	-1.30349	-0.361597	-0.0269928	-0.016987	0.0443001	-1.1445	1.00625	-0.154776	-1.59752	-0.560245	0.803025	-0.621105	-0.908439	-1.1867	-0.275606	1.43056	1.2753	-0.929032	-1.12016	-0.556011	-0.249469	0.876057	0.403269	-0.639589	-0.016987
CpG_15:80580087	0.198482	1.57657	-0.949927	0.453683	0.453683	-0.949927	-0.107761	-0.444627	-2.60522	-2.5577	0.69779	-0.641817	0.902838	-0.0534272	-1.17961	-1.25311	-0.848867	0.313322	-0.107761	-0.848867	-0.551006	-0.588998	0.799187	1.18788	-1.14427	-0.318302	0.854715	-0.551006	-0.444627	-1.45523	-1.67178	-0.379427	0.229106	0.0218028	0.0218028	1.15549	0.944947	-1.37101	-0.720245	0.598572	0.565972	1.13718	-1.37101	1.25057	-0.949927	1.18788	0.351603	-0.0191113	0.944947
CpG_15:80622351	-0.204448	1.0092	-1.06721	0.780903	0.981603	-1.86081	0.253532	0.617834	-1.29706	-0.165535	-0.141278	-0.679921	0.429679	-1.28463	-1.05362	-1.35856	1.01683	0.372014	-0.54539	-0.855131	0.291697	-0.192332	0.363447	1.53353	-0.440964	-0.784557	-0.306222	-1.23632	-0.523647	-1.63493	-1.71948	-0.736186	1.20431	-0.0317675	0.291697	1.22445	0.454766	-1.35856	-0.820886	1.00086	-0.122247	0.613653	-1.16039	1.39555	-0.523647	1.06045	0.377114	-0.398209	1.06045
CpG_15:80675916	-1.15483	-1.31786	-0.176679	0.953629	-0.264713	-1.05973	0.580599	-0.722187	-1.07959	-0.473088	0.618069	0.163548	-1.66202	0.747131	-1.50006	-1.21794	0.230884	0.021595	0.70742	-0.176679	-1.31786	1.47987	1.39244	0.934857	-0.349894	0.163548	-1.48529	0.70742	-0.543486	-1.98758	-0.0788637	-0.900887	-3.49446	0.452133	1.18011	0.826553	0.588286	0.365557	-1.42467	0.350018	0.266901	-0.344362	-0.833874	0.540632	-0.126517	-2.23302	1.5215	-0.240471	0.664531
CpG_15:80717368	-0.0625576	-0.293877	1.52777	-2.36241	-0.549011	-0.549011	-1.2117	0.785616	-0.486645	-0.380623	2.08712	0.255508	0.649908	-1.45409	-0.571462	-2.01639	-0.0625576	0.028318	-0.380623	0.300945	0.747062	0.532968	-0.549011	-0.135258	0.145158	1.05067	0.700798	-0.885785	-0.590081	1.48628	-0.661269	0.700798	-0.549011	-0.293877	0.902606	-0.842331	0.00621314	-0.486645	0.335024	-0.176153	-2.52756	-0.0315272	0.0964751	-1.42791	1.08558	1.66408	1.47164	-0.910732	-1.33482
CpG_15:80991882	-0.85135	-0.247987	-1.3455	-1.57429	-0.202425	0.0587298	1.31685	-0.291651	-1.00547	0.734463	0.2947	-0.664784	0.118794	-0.975728	-1.57429	1.40367	2.49352	-1.22448	-0.702098	-1.95909	0.2947	0.318471	0.392425	2.00202	-0.679911	-1.02459	0.641179	1.24752	0.0503862	0.628313	0.0503862	1.37336	2.27363	-0.291651	0.392425	-0.702098	-0.679911	1.17423	0.868305	-0.77196	-0.170932	0.734463	-0.419916	-1.46435	-1.31777	-0.702098	0.203715	0.971259	-0.584827
CpG_15:80991963	0.00796905	-0.527832	-0.348871	1.29132	-2.14814	-0.521198	1.44249	-1.10588	-0.25581	1.07339	1.40547	1.65453	0.492252	-0.336409	1.00778	-0.480525	0.492252	-0.379457	-0.147001	-0.306815	-0.877577	-0.976303	-1.66739	0.304236	-1.32184	-1.33419	0.395395	2.09038	0.492252	0.8229	1.55767	1.63808	0.492252	-1.28345	0.705337	-0.147001	-1.32184	-0.147001	-1.0364	-0.799855	-0.0717944	0.492252	-1.90495	0.0356423	0.492252	0.705337	-0.499693	-0.245348	-0.268764
CpG_15:81822202	0.0175242	-1.10314	-0.878313	0.568381	0.22694	-1.59498	0.805592	-1.08191	-0.0939392	0.81877	-0.727752	0.401455	0.641411	-0.260495	2.32111	0.627296	0.881367	0.881367	1.2413	-0.476101	-2.28606	-0.182787	0.317991	1.64358	-1.60545	-0.238429	0.327622	1.36128	-0.558371	-0.820142	-1.59498	0.81877	-0.933955	-0.0348299	0.67569	-1.22287	0.67569	-0.0251347	0.81877	-0.738339	-0.779869	-0.0184693	0.401455	-0.238429	-0.878313	-1.63818	-0.558371	1.2413	-1.03828
CpG_15:81822296	0.508474	-0.271747	-1.29473	0.72897	0.0289149	-0.635588	0.690739	-1.45729	-0.0356533	1.4404	-0.563243	0.938235	0.640175	-0.331529	0.864903	1.15176	1.66671	1.11823	1.59823	-1.00214	-1.98319	0.298869	-0.021751	1.79378	-0.52841	0.690739	-0.449245	0.58624	-0.381745	0.242888	-1.50373	1.21323	0.34241	-1.03349	0.466813	-0.021751	1.52058	-0.0639726	-0.604133	-0.292256	-1.16173	0.0189626	1.03907	-0.652813	-0.52841	-0.3711	-0.876738	0.690739	-1.32459
CpG_15:82145585	0.893569	0.0225168	-0.570384	1.22103	0.631598	-1.22916	1.10998	0.667321	-1.33318	0.893569	0.538037	0.893569	-0.350791	-0.0636315	0.115844	-0.201468	2.09502	0.759043	-1.21227	-1.21227	-1.16233	-0.259741	0.460748	-0.101919	-0.451685	-1.09741	0.893569	-0.181106	-0.350791	-0.143398	-2.01876	0.815796	-0.195246	0.115844	1.30835	0.251319	-0.765578	-0.952901	-1.25884	-0.112509	0.0301352	-1.00957	0.667321	1.37917	0.307988	0.0832876	0.153679	-0.101919	-0.350791
CpG_15:82356526	0.477087	-0.672707	-1.73572	-0.657621	-1.78971	-1.90119	0.0111498	-1.45527	-0.843462	1.38381	-0.354832	0.931049	-0.117483	0.798739	-1.24945	0.291284	1.95382	-2.42284	-0.662506	-1.1394	-0.571235	0.0636747	1.20172	1.20172	0.031159	0.97411	-0.458487	-1.32727	-0.737904	-2.13654	-1.52959	0.655458	-2.13654	-0.205317	0.746501	1.23814	-0.536385	-0.359027	-0.801239	0.431351	-1.00934	-0.0459148	-0.273814	1.20172	-0.579568	-0.128917	0.979168	0.387119	0.991618
CpG_15:82658858	0.483886	0.229584	0.213672	0.229584	-0.373327	-0.316749	1.5635	-1.24702	-0.528917	1.0093	-0.227775	0.404623	-0.19551	-0.320537	-1.30687	-0.33443	-0.630389	-1.03945	-0.254346	-2.14139	-0.276609	-0.148988	0.736899	1.55488	-0.481287	1.23724	-0.254346	-0.164253	0.907298	-0.00191856	0.929739	0.880199	0.0138384	-0.575594	1.02698	-0.0315393	0.638007	-1.30687	-1.19573	0.988085	-1.61046	0.0934432	-1.27575	-0.666202	-0.708444	0.907298	-0.453631	1.22147	0.249033
CpG_15:82785026	-1.20782	-0.871708	1.69827	-0.913741	-0.197775	-0.740009	0.280666	1.04074	0.774541	1.11145	-1.42046	2.1519	0.523684	0.380732	-0.229671	1.34881	1.42632	-0.0317849	0.564187	0.399349	1.08646	0.918588	-0.156766	-1.06233	-2.43389	-0.133121	-2.27102	-0.0195328	0.694453	-0.319731	-0.163106	0.759107	0.435314	1.35506	0.0254974	1.98179	-0.111901	0.0984031	-0.569896	-0.247269	1.00972	1.98179	-0.995177	0.688936	-0.966825	1.58153	-1.11116	0.564187	-1.22033
CpG_15:82800824	-0.831708	-0.473015	0.880908	-0.522532	0.382913	-1.73356	0.762483	-0.239581	0.507412	0.989025	1.68814	0.937188	-0.170415	1.9599	0.507412	1.08132	-0.27693	0.166393	1.062	-0.27693	-2.10706	0.133916	-0.986572	-0.799824	1.16103	-2.10706	1.3789	1.03031	1.81465	1.062	0.0716669	-0.28301	1.3789	-0.0959273	-0.918664	-0.473015	-1.45344	0.507412	-0.184655	0.344007	-1.06127	-0.146206	0.943157	-1.40045	0.507412	-0.324466	-1.46938	0.434787	-0.613077
CpG_15:82800845	-0.410326	1.05003	-0.1719	0.707223	-0.224456	-0.487237	1.20482	-1.74859	0.222272	-0.736188	1.69978	0.895064	0.447096	0.774112	1.5099	1.20482	0.33264	0.438209	0.498192	-0.771041	-0.574831	-0.1719	0.143437	0.406219	-0.0930654	-2.36713	0.774112	0.774112	0.774112	-0.296124	-0.574831	0.722778	-0.697462	-0.24467	1.87779	0.222272	-0.329569	-0.991777	0.254733	0.153292	0.33264	-1.53836	-1.06536	-1.55257	-0.802574	-1.38308	-0.679516	-0.574831	0.143437
CpG_15:82831713	1.1932	-0.533567	0.0362657	0.0362657	-1.41023	-0.338196	0.488203	-1.05957	-0.913456	1.51199	-0.533567	0.877448	0.44329	1.45166	1.74576	-0.425027	0.732728	-0.685523	1.33134	0.0573705	0.286992	0.343098	-0.0777008	-0.0777008	-0.607094	1.26591	-1.47212	0.606099	-0.859186	-0.617987	0.673138	-0.312987	0.530121	0.306187	1.04443	0.0880686	-0.708901	-1.59726	-1.90117	0.00913076	1.34936	0.0208648	-0.786827	0.136824	-0.533567	-0.642107	1.1932	-2.11157	1.13794
CpG_15:82976831	-0.764735	1.21318	0.20318	-0.470152	0.172573	0.677965	0.436255	0.20318	0.586282	-0.470152	0.0909573	-0.162762	0.436255	0.988733	-1.99505	-0.886033	1.10096	-1.25571	1.10096	-0.208301	-0.0773752	-1.54136	0.247093	0.777491	0.378246	-0.0980478	-1.88415	0.943844	-0.0773752	-0.627263	0.539846	-1.16329	-0.470152	-0.941485	-1.54136	0.0736924	0.0619968	0.656946	0.500238	1.54984	0.00117984	0.222983	1.2364	0.489969	0.629623	-0.406458	-0.906571	-2.15348	1.21318
CpG_15:83557122	0.0679284	0.0254856	-0.893677	-0.842904	-0.992114	-0.800148	-0.534766	0.511036	-1.05794	1.56353	-0.613776	0.230577	-1.28601	2.40655	-0.233631	-0.822074	0.937383	-0.963894	-0.178242	-0.394703	-0.680431	0.172551	1.05261	0.149985	0.375642	-0.0305399	-0.639813	-0.460615	-0.639813	-1.65527	2.32991	0.531866	-1.31678	-0.25464	-0.639813	-0.451766	0.826956	-0.602204	-0.948864	0.499983	-0.494748	-0.613776	0.278932	-0.345004	-1.4014	-0.405477	1.45591	-0.178242	1.12387
CpG_15:83589316	-0.063959	-1.05843	-1.32979	0.297435	0.693247	0.0599477	-0.52891	-1.7344	-0.279791	0.770479	-0.0247377	-0.287921	0.297435	0.899758	0.349712	-0.843436	0.801196	-1.05239	-0.122366	0.561309	-0.741572	0.693247	1.60986	1.27092	-0.256702	0.635323	-0.890001	0.0293039	-0.926821	-1.2686	-0.87241	-0.395236	-2.08664	0.00578357	-0.692095	-0.395236	-0.341954	-0.256702	-0.890001	0.927136	1.8367	-1.1217	-1.16487	0.816938	0.0757799	-1.20665	0.880737	-1.29423	-0.581075
CpG_15:83848313	-1.03506	-0.541178	-1.03506	0.160661	-1.03506	-1.03506	5.59124	0.0467818	-0.598164	0.227089	-0.193628	1.23681	-0.22368	-0.69084	-1.03506	-1.03506	2.02323	-0.518728	-1.03506	-1.03506	1.03028	1.71872	-0.518728	-1.03506	1.66955	-0.00239302	-0.0884489	-1.03506	-0.366865	-0.643361	1.58633	0.635433	-1.03506	1.12863	-0.00239302	-0.00239302	-0.0472917	-0.561756	-0.0327657	-0.541178	-0.629372	0.227089	-0.302201	-1.03506	-1.03506	-1.03506	-0.346617	0.160661	0.969532
CpG_15:84851759	2.42996	-0.499611	-0.678462	-0.316053	-0.748724	1.53481	-0.0636627	1.99152	-0.499611	-0.241271	1.53481	0.411561	0.797056	-1.27463	0.383911	-0.499611	1.70308	-0.383358	2.09898	0.383911	-1.1703	-0.809619	-0.383358	-1.66214	-0.989097	0.164691	0.042902	-0.241271	0.101697	-1.66214	0.735576	-1.02275	-0.533803	0.469163	-0.748724	1.03003	-0.951706	-1.66214	0.00583653	0.757177	1.53481	0.335957	-0.499611	-0.909915	-0.444252	-0.714894	0.0204671	-1.0532	0.895424
CpG_15:84877873	1.44498	1.33087	2.2265	0.902962	1.06597	0.855416	-0.0516052	-0.197378	-1.51566	-0.561806	-1.48944	-0.346985	0.364113	-0.362162	-0.434256	-0.765886	0.638665	-0.299812	2.79477	0.750137	-0.362162	-1.70225	-0.141641	0.0471423	-0.829053	-0.93891	-0.618495	-1.35545	-0.720143	0.319449	0.248512	-0.618495	-0.561806	1.98919	-1.01685	0.118461	1.63843	-0.671134	0.394819	-0.886478	0.0471423	-0.681214	-0.197378	-0.848793	1.34672	-0.262723	-0.299812	-0.829053	-1.3121
CpG_16:1947925	-0.267138	-1.16606	-0.167258	-1.27704	-0.681346	0.420272	-0.0322843	-0.523972	-1.38531	0.873159	1.56979	-0.692942	-0.384388	2.24364	-0.999591	-0.167258	0.240416	-1.27704	-0.267138	0.378961	-0.375341	-1.2597	0.931422	-0.666657	-0.999591	1.54943	-0.167258	-0.309943	1.36936	-1.27704	0.420272	-0.583424	-1.08721	1.49741	0.0597427	1.08124	-0.916358	1.18247	-1.2374	0.526353	1.36936	0.144867	0.332142	0.0824426	0.718775	-0.523972	0.477129	-1.95083	-0.0811541
CpG_16:2111871	-2.14989	-0.762257	-0.257663	-0.904578	-1.09865	0.294986	-0.762257	-0.0382749	-0.167558	0.741011	-0.678158	1.20728	1.01939	0.641324	2.14516	0.162831	-2.06423	-1.68734	1.23024	0.717883	-0.351107	-0.626879	0.287843	-0.351107	-0.762257	-0.351107	-0.167558	1.23024	0.162831	-0.678158	1.154	-0.233635	-0.818323	1.08792	0.874437	-0.392222	0.90887	-0.257663	2.38989	-0.686739	0.162831	-0.8427	1.4038	1.70464	0.434916	-0.497946	0.162831	-0.222623	2.32137
CpG_16:2359529	-0.248401	-1.07688	-0.946071	-1.67682	0.0528657	-0.946071	-0.0116914	-1.52071	-1.90537	0.278815	0.0927392	0.343373	-0.40514	1.19553	-1.52071	1.03575	0.662931	-2.18153	-0.21238	0.994323	-0.31213	0.835	1.01613	0.942543	0.077075	1.0535	-1.82252	0.730715	0.760187	-2.17048	-0.189223	-0.760554	-0.248401	-1.38756	0.623686	0.819906	-0.524562	0.400951	0.662931	0.698437	-0.0253477	-0.598913	0.243511	0.380104	-1.44239	0.165841	1.16002	0.476522	-1.18495
CpG_16:24355741	0.50306	-0.976435	0.931336	1.12365	-0.688388	0.227889	0.42444	-0.653937	2.31625	1.18116	0.943632	-1.01396	-0.125903	0.350069	0.452519	0.390883	1.72092	-1.63935	-1.483	-0.154869	-0.920149	1.35407	0.840398	0.149268	-0.213153	-1.59888	1.38754	0.350069	0.847782	0.50306	-0.263489	-1.4428	1.11237	1.13989	2.93538	0.6929	-1.08901	1.48279	0.468823	-1.41004	-0.653937	1.21065	-1.59888	-1.23468	-1.23468	-0.0983864	-0.130341	0.684737	0.0693798
CpG_16:24355753	0.593606	1.35264	-0.572602	2.03606	1.02808	-0.976361	0.807692	-0.204879	-0.363093	0.433041	1.30252	-1.91704	1.30723	0.706435	0.573536	0.3508	1.72665	-0.441146	-0.895268	0.216138	-0.38438	0.402664	0.720564	-0.690913	1.17321	-0.624797	-0.690913	1.01021	-0.056887	1.87812	1.27601	0.807692	0.807692	0.657832	-0.128936	0.899071	-1.06556	-0.056887	1.41197	-1.06556	1.92152	0.501854	-0.955372	-0.955372	-1.61652	0.433041	-0.219577	0.0988931	1.0494
CpG_16:24355799	0.0375561	-0.289008	-1.49677	0.267827	0.135083	-0.975631	-0.914226	-0.403068	0.549906	0.106637	0.371231	-0.787227	0.375286	1.16526	1.0639	-0.683581	-0.176204	0.751393	-0.201087	-0.0545517	-0.42089	0.642481	0.770136	-1.98882	0.731735	0.988435	-0.376929	0.903868	0.441414	1.6955	0.146935	-0.975631	-0.0545517	1.36391	1.31555	-0.211809	-0.276881	0.193432	1.08937	0.482745	1.42664	1.45865	-1.57162	-1.57162	-1.85607	0.00992414	-0.470522	-0.141681	-0.158545
CpG_16:24355852	0.367477	0.374172	-1.17679	1.10113	-0.0769478	0.499158	-0.220272	-0.115355	0.693215	-0.209895	-0.422611	-0.704786	0.215537	-0.146081	0.997412	-0.517967	-0.338814	-0.754448	-0.585277	-0.817656	-0.115355	-0.527623	1.23657	-1.02963	-0.115355	0.235795	1.23657	0.936609	0.499158	-0.277069	-0.0972806	0.932932	0.413412	0.428253	2.68836	1.00772	-1.17679	1.55261	-0.209895	-0.975673	0.986131	0.551089	-0.975673	-1.56127	-0.975673	0.499158	0.589087	0.351675	1.97399
CpG_16:24355880	1.26822	-1.19907	-0.264443	-0.570505	-0.884512	-1.33017	0.945449	0.402092	1.72302	0.0550213	0.427729	-1.39923	2.20253	-0.218298	-0.325159	0.236785	0.73536	-1.07424	-0.278015	1.08694	0.120097	-0.0512421	0.187776	-2.27343	-0.0679003	0.845228	1.20296	0.349517	-0.302896	-0.325159	-0.427306	0.319153	1.22185	0.717264	-0.0913998	1.46201	1.04299	-0.570505	0.0550213	-0.598992	1.33321	0.310742	-1.57188	-0.278015	-0.767496	1.08694	-0.29258	-0.0152609	0.796886
CpG_16:24356046	0.099017	-1.61261	0.468712	-0.660891	1.45376	-1.04778	1.39254	0.891517	-0.183558	-1.43149	-0.306329	-1.4628	-0.0730635	0.976628	-1.06101	2.02632	1.18657	-0.9728	-1.77881	0.679545	0.598739	1.09326	0.133918	-1.27271	-1.2885	0.026907	-0.0730635	-0.00067135	-0.529451	0.479405	-0.539594	-0.268355	0.216507	-0.234554	0.0668952	-0.660891	-1.30374	0.700393	0.66172	-0.547118	1.80533	-0.464475	-0.00745824	-1.56295	-0.912817	-0.59791	-0.539594	0.189359	0.734391
CpG_16:2843226	0.391898	0.00607031	0.0205235	-1.3381	0.224355	-0.568612	-1.78616	0.214097	-0.468344	-0.350079	0.250466	0.302245	-0.767848	0.902186	2.54988	-0.468344	0.358797	-0.420131	-0.340813	-0.258692	0.88085	1.69873	-0.541556	-0.126688	-0.877936	0.00607031	-0.185955	-0.924512	0.664156	-1.0394	2.02233	-0.607061	-1.49139	0.214097	-1.0394	-0.441988	1.0142	-0.971511	-1.3381	0.597126	-0.797799	0.454128	1.0142	-0.797799	-0.541556	-0.42841	0.511572	0.214097	1.94765
CpG_16:2844558	-0.903759	1.07983	-2.17813	-1.41351	0.563968	-1.29018	-0.53125	-1.41351	-0.266573	0.436389	0.710448	-0.187224	1.17635	0.610497	0.498052	0.41494	1.06028	-0.96373	0.300304	-0.430421	0.436389	1.07983	0.835386	1.13524	-1.01107	0.917662	0.224972	0.443435	0.150496	-1.52936	0.966925	-0.473397	-1.33855	-0.0569172	1.23327	0.41494	-0.954734	0.0201616	-0.407425	0.241275	0.0201616	-0.825336	0.610497	-1.10766	0.498052	-0.518736	0.498052	-0.42233	-1.59556
CpG_16:288672	0.221425	-0.428081	0.110248	0.821779	-1.08042	0.150676	-0.819593	0.0213069	-0.496169	-1.78986	-0.532106	0.157558	1.44437	-0.83253	0.221425	-0.630929	-1.44622	1.30206	0.653779	-1.57964	0.554955	0.094914	0.0213069	0.695388	-0.428081	-1.29229	-1.48546	1.02582	-0.39184	-0.112105	1.44437	-0.405611	-0.657882	0.732838	0.554955	0.110248	-0.334458	0.0213069	-1.04599	2.06309	-1.64924	-0.257118	-0.405611	0.397999	-1.14302	2.1559	-0.0475507	0.554955	-1.22387
CpG_16:29740623	-0.217495	-0.142474	1.10218	0.78514	-1.36516	2.01862	1.46876	-1.07437	-0.195699	1.04981	1.19382	-0.364125	-0.161877	-0.557059	2.20191	-0.875402	-1.36516	-0.0382804	0.495919	-1.38239	-0.102286	1.42646	-0.579014	-1.25438	-1.09728	-1.22558	1.52985	-0.102286	1.39544	0.761787	1.75387	0.689781	-1.19374	1.62586	1.62586	-1.41329	1.69787	0.0597284	-1.25438	0.799355	-0.822345	-0.822345	0.185739	-0.0158779	-1.83043	-0.579014	-0.238718	0.43776	-0.161877
CpG_16:30431615	0.284606	0.997141	0.658589	-0.890291	-0.0267745	-0.15152	0.177487	-1.19558	0.369408	-0.270463	0.700907	-0.0449666	-0.293591	2.18208	0.386855	0.583907	-1.11513	-1.14602	1.22433	0.827864	-1.97992	-1.36315	0.520089	0.871393	2.50048	0.158454	0.539637	-0.719805	1.50497	-2.13191	0.438209	0.129356	0.664744	-0.414872	1.82512	-1.09245	-0.105443	-0.138892	0.284606	0.54305	-0.0946916	-0.84609	1.605	1.1333	-1.02289	-0.926455	-0.174251	-0.414872	0.700907
CpG_16:31833271	-0.396746	0.90657	-0.257726	0.887952	-0.151415	0.645906	-1.54673	0.0811368	0.815338	0.285415	0.23266	-0.269937	0.645906	-0.948738	1.13	-0.350747	-0.974739	-0.128635	-2.28063	1.87813	-0.201249	0.536596	1.91664	-1.1543	-0.709542	-1.56973	3.00321	0.645906	0.916996	2.04122	2.05783	-0.796059	0.269393	-0.10712	-0.564315	-1.00708	-1.29045	-0.775128	-0.709542	0.094271	-1.0484	-0.0318172	-0.350747	-1.81854	-0.257726	-1.1543	0.984769	-0.806359	1.53765
CpG_16:3411369	-1.13512	0.287762	-0.589745	0.869419	-0.589745	-1.18418	0.869419	1.30761	-0.857085	0.655749	0.62375	-0.454667	-0.62539	-0.718068	-0.464211	-0.414758	0.484592	-1.05171	-0.689306	0.655749	-1.17303	1.0143	0.583947	-1.17303	-0.464211	0.764782	0.533087	-1.07096	-1.14857	-0.744975	2.61834	-0.0156657	-1.23938	-0.108531	-0.0356204	-0.235166	0.880629	-0.379214	0.0518729	2.68903	0.153948	1.19427	0.572431	-1.23938	-0.360595	-0.162	1.12887	-1.03086	1.12887
CpG_16:3412327	-1.30775	-0.664351	-0.949843	-0.635639	-1.12975	0.286159	0.995188	0.14518	-0.893459	1.46554	0.00305068	-0.176251	-0.779197	0.384544	-0.309369	0.0821543	0.555898	-1.24479	0.189823	-0.309369	-0.238562	0.402658	0.680899	-0.459664	-0.0333928	2.45087	0.286159	0.126707	-0.176251	-0.753096	2.69811	0.369272	-0.761971	-0.685572	-0.974959	0.330622	1.44218	-0.322681	0.257615	0.893813	-0.827051	0.0329341	0.424487	-1.38808	-0.0875059	-0.0489209	0.750142	-0.26777	-0.309369
CpG_16:3413748	-0.00206871	-1.52407	0.967009	0.181876	0.478563	0.0780363	-0.757844	-2.03383	-1.49202	-1.49202	-0.415945	0.153135	-0.32249	1.23956	0.825685	0.321835	-0.622884	0.707435	0.321835	0.263995	-1.02084	-1.17066	0.181876	0.181876	0.321835	0.825685	0.223682	-1.65757	0.290079	-1.65757	0.0934412	-0.829822	2.48119	0.929154	0.0669113	0.411808	-0.132766	-0.622884	-2.48533	0.879088	0.153135	1.23956	1.96385	-0.00206871	0.929154	-0.770697	-1.28132	0.618746	1.17421
CpG_16:34672195	1.50869	-0.823746	0.78348	0.275832	1.2285	0.138848	1.01555	0.823769	-0.252536	-0.0718973	0.38791	-0.252536	1.50869	0.275832	-0.546075	0.33454	1.50869	1.1351	0.560338	0.38791	-0.692843	-1.29326	-0.437928	0.823769	-1.33637	-0.839613	0.560338	0.686785	-0.0323829	0.481309	-0.203614	-0.732872	0.78348	-0.340598	0.823769	0.138848	0.058268	-1.82336	-1.33637	0.43664	0.058268	-1.42669	-3.42275	1.50869	1.01555	0.921616	0.138848	0.138848	-1.73568
CpG_16:3550461	0.19747	-0.723008	-0.301698	-1.02573	-0.349064	-0.875356	1.29846	-0.757394	-0.899835	1.20259	0.266698	0.172768	-0.0530249	2.28838	-0.546423	0.379648	1.40349	-0.767002	-0.00078296	-0.0940147	-1.15429	0.015292	0.977192	-0.0997676	-0.464592	0.907593	-0.257976	-0.941143	-0.201044	-1.57142	0.590095	-0.704312	-1.65164	0.189189	0.472596	-0.404141	0.496763	0.100099	-0.531242	0.280019	0.665928	-0.301698	0.124599	-1.55739	0.243015	-0.941143	-0.618191	0.274176	-0.349064
CpG_16:38389695	1.33166	-0.854695	-0.0265305	0.337862	1.50557	-1.07416	2.22056	0.998322	-0.330191	0.617097	1.72297	1.04521	0.201215	0.704651	0.784464	0.679479	-0.19734	0.307496	0.0785826	-0.642782	-1.93571	-0.396617	0.201215	-0.795171	-0.411946	-0.994448	1.95096	-0.254275	-0.511095	-0.553941	-1.63827	-0.977119	1.97257	0.88445	0.00193779	0.29882	-1.46232	-0.755315	0.0949335	1.18811	1.3049	0.750043	-0.546074	0.838901	0.710007	-0.6798	-0.65721	1.36456	1.15774
CpG_16:387808	2.27666	-0.346962	0.100523	0.493436	2.20797	0.45279	-0.152064	1.46894	-1.33607	0.84499	1.20992	1.38113	-0.210534	-0.0741053	0.0542977	1.18103	-0.29239	0.327999	-0.947245	0.0818124	0.868489	-1.81046	0.0098504	-0.523515	-0.705983	0.0542977	-0.619817	-0.29239	0.812678	0.0542977	0.421997	-0.385941	-0.152064	3.99393	-1.50135	-0.121558	0.100523	0.387652	-1.22297	1.10349	-0.121558	-1.12355	0.198751	1.01732	-0.917479	1.54543	0.198751	0.812678	-0.0741053
CpG_16:387904	-0.258404	0.973228	0.451889	0.902701	0.801735	1.67537	-0.871771	0.646369	0.0925875	0.339465	-0.296266	0.683315	-0.296266	1.00213	1.14249	-1.2684	0.986107	0.0845818	-0.108602	1.44224	1.61009	0.279237	-0.363185	-0.0482046	0.636984	-0.15239	0.556333	0.9463	-0.258404	-2.54433	-0.15239	-0.427063	-0.655957	1.47452	0.0066307	0.73142	0.917688	0.351176	-0.655957	-0.221848	-0.15239	-0.19817	0.958038	0.265201	-0.488101	0.488512	0.18332	0.973228	-1.49523
CpG_16:3881749	2.1056	-0.671088	-0.273366	-1.14299	-0.693184	1.19599	0.365486	0.947921	-0.248671	-0.352791	0.0265029	1.76235	1.85467	0.782538	-0.273366	-0.320013	1.82572	-0.441293	-0.168412	1.29706	-0.209758	-0.714175	-0.90909	1.58583	-1.16898	0.451773	-0.0443753	-0.493271	-0.724281	0.190642	1.35651	-1.15643	-0.850615	-0.942805	0.17269	-1.19172	0.579811	-0.693184	0.286391	-0.693184	1.12944	0.0842555	-0.805135	-0.753158	-0.0272667	-0.0272667	-0.209758	2.5604	0.0265029
CpG_16:3881797	0.207886	0.000422489	-0.595803	-1.97376	-0.813473	-0.370693	0.860561	0.223587	-0.116608	0.566053	-0.715244	1.1755	-0.179521	0.9846	-0.595803	0.327087	0.558792	-1.22738	-1.00057	-0.151376	0.0456382	0.621979	1.48649	1.42474	0.00254161	0.597278	-0.0995297	0.104323	-0.643911	-1.23495	1.36109	-0.496151	-1.82145	-0.126749	0.176981	-1.28591	0.860561	-0.85791	0.173927	-0.423843	0.996742	0.283415	-0.643911	-1.7139	-1.16107	-0.194205	-0.154958	1.57797	-0.535035
CpG_16:4278147	-0.653404	0.449607	-0.348537	-0.0807951	0.538938	-0.66451	-0.526489	-0.382716	0.163617	1.91189	0.301638	-0.22381	0.499823	1.67035	1.77386	-0.807643	0.255631	-0.840173	0.128227	0.0304395	1.08376	-0.547401	-0.0204108	0.91646	-1.12458	0.623688	0.221126	0.473898	-0.0204108	-0.986559	-1.13295	1.20923	-0.718184	1.12689	0.375957	1.31379	0.499823	1.03924	-0.887972	0.260084	-0.072635	-0.21364	0.0304395	0.422407	1.61461	-0.261948	0.355314	-0.840173	-0.356462
CpG_16:43175380	0.614608	0.0633705	-0.624931	0.0186758	1.02325	-0.974545	1.59614	-2.56837	0.555015	0.237825	0.68612	0.992032	0.227252	1.27954	-2.12668	1.15354	0.137862	-0.717476	0.227252	0.161699	-1.61857	0.451511	0.982531	0.902058	0.0633705	-0.362721	0.376235	0.376235	0.274075	-2.39485	-0.0159266	-0.46218	1.48655	-0.577257	-0.338884	0.18296	-1.27594	-0.338884	0.298505	-0.144954	0.476352	0.614608	-1.28469	-0.182452	0.94833	-2.03259	-0.405406	-0.100511	-1.1802
CpG_16:43175405	0.258447	-0.84122	1.29343	-0.259043	0.480229	-1.14617	0.66094	-3.39443	0.886829	0.558926	1.29343	0.0626403	-0.12967	0.394629	0.258447	0.303447	1.29343	0.603441	0.344696	0.534442	0.154949	-0.50417	0.550942	1.29343	-0.43154	-0.604037	0.258447	-0.43154	0.0736289	-2.26432	-1.64458	0.508271	0.0950289	-1.12153	-1.03528	1.29343	-1.45462	-0.485445	0.0559506	0.328615	0.838037	0.603441	-0.91008	0.937654	1.29343	-2.00217	-1.88372	0.66094	-0.715652
CpG_16:4335090	-0.76021	0.117436	0.117436	1.87273	-0.00794222	-0.898786	-0.658944	0.227141	-1.96697	-1.16528	-1.6853	-0.384077	-0.250609	0.556258	-1.99924	1.17985	-0.76021	-0.520853	0.77567	0.885375	0.964817	0.323939	0.964817	0.556258	0.292964	1.87273	1.41877	-1.26172	0.932391	0.932391	-1.94928	-0.76021	0.155593	-0.0632563	0.341949	0.638537	0.292964	-1.54034	-0.321388	-0.00794222	-0.15261	-1.08933	0.277007	-0.490166	0.277007	0.227141	-0.184256	0.77567	0.227141
CpG_16:4335370	2.7013	-0.228239	-0.202015	-0.459443	-0.0618552	-0.563317	-2.05651	-0.303632	0.333778	-1.47222	0.954845	1.92966	0.954845	1.88275	0.475425	1.04947	0.21574	-1.54096	0.475425	-0.483414	-0.228239	2.03354	-0.374455	-0.637513	-1.16469	-0.303632	0.0302499	0.280661	-0.0911614	-0.516102	0.631236	-0.459443	-0.397118	-0.202015	1.09867	-0.716073	1.54999	-0.303632	-0.529809	1.18366	-0.887924	-0.217069	0.803449	-0.941041	0.163802	-0.971395	-0.303632	1.36578	0.085897
CpG_16:4335373	-0.00122158	-0.205255	0.0293342	0.514152	-0.752471	-1.38076	-1.49463	-0.879699	0.126557	-0.469742	0.160959	1.60737	0.917801	1.38167	0.350169	0.479629	-0.42289	-0.952043	0.350169	-0.0913217	-0.52264	0.760126	0.573782	0.701561	0.479629	-2.10957	-0.704004	-0.879699	0.573782	0.573782	1.82601	-0.469742	-0.141778	-1.68179	-0.928893	0.205479	2.10712	-0.572232	0.112131	1.02101	0.965104	-1.05539	-0.0382101	-0.767893	-1.12567	-0.352613	-0.00122158	0.350169	-0.0597869
CpG_16:43889956	-1.61609	-0.212128	2.12273	0.36531	1.1417	0.840848	0.906659	0.457948	-0.0617029	-0.583766	0.138864	0.840848	-0.941111	-0.0617029	1.56477	-0.53612	1.50859	-0.446122	1.01634	-1.11468	-0.738616	0.138864	0.62299	-0.166347	0.259896	-2.71294	1.26204	-0.738616	0.138864	0.34533	-0.843913	-0.329125	0.01351	0.678851	0.419657	-0.00153277	0.27386	1.06253	-0.020678	-0.809763	-0.86397	0.457948	-1.56595	0.62299	-0.941111	0.01351	-1.39673	0.840848	0.34533
CpG_16:44156168	-1.89853	0.273305	0.404931	0.148008	-1.05393	0.0722102	-0.378244	1.26873	0.761967	-0.772392	-0.907038	0.490488	-0.269653	2.85236	-0.812611	-0.86197	0.229869	-0.907038	-0.907038	-0.631624	-1.49845	0.0844507	-0.378244	-0.812611	0.520104	2.32448	-1.09838	0.635277	-0.298229	-0.729078	1.90218	-0.170933	-0.235718	-0.32582	-0.170933	-0.209324	-0.94835	-0.209324	0.381897	2.19454	1.02509	0.476915	1.07594	0.113612	0.816264	-1.13839	0.635277	1.40643	0.635277
CpG_16:45716843	-0.511351	-1.01926	-3.28329	-0.132316	0.712391	-1.73636	-0.378689	0.284623	-0.656852	-0.953559	0.71879	0.896022	1.07361	0.588775	0.932015	1.05027	0.864635	-0.594265	0.914768	0.656077	-0.794975	0.83702	-0.323056	-0.052411	-0.343493	-0.187065	0.962675	1.04158	0.579427	-0.656852	0.446125	0.529	0.529	0.712391	0.163331	0.405225	-0.0337666	-0.309705	-1.11781	0.104202	1.34592	-0.758687	0.36043	-0.723611	-0.332078	-0.801707	0.227255	1.34592	-0.270901
CpG_16:4722820	-1.62455	0.566299	1.27293	-0.538109	-1.06521	-1.73555	0.0669145	0.618866	-0.981794	0.628722	-1.24397	-0.549972	-1.24397	0.470263	0.486397	0.676628	1.53766	-0.998179	1.00326	1.23981	0.0669145	-0.355952	-0.588528	0.144025	0.486397	-0.0339226	0.151488	0.649529	-1.24397	-0.807008	-1.54648	0.0111322	-1.24397	-0.886457	0.775501	0.132458	-1.37083	0.0669145	-0.623025	1.02028	-0.401258	-0.963066	-0.171429	1.52345	-0.260807	-1.16686	-0.499955	1.02028	0.940837
CpG_16:48003610	0.438825	0.04966	-2.40764	-1.45064	0.808533	0.555575	-0.287617	-1.25127	-0.287617	0.555575	0.325614	1.06149	1.06149	-0.216611	0.585335	0.676032	0.585335	0.724213	-0.0177951	0.521847	0.278138	0.422439	1.06149	0.413919	-1.12625	-1.17151	0.04966	0.483301	0.761689	-0.287617	-0.456255	1.06149	-1.18702	0.162086	0.830215	-0.456255	1.06149	-1.25127	0.325614	-0.346273	0.808533	0.0901332	0.461887	-1.06868	0.750158	-0.128898	-0.0948869	0.109179	-0.737319
CpG_16:4829126	-0.120592	-1.5419	-0.183205	0.140293	-0.297381	-0.387519	0.302043	-0.693991	-0.297381	0.0940799	0.621596	-1.71557	1.29195	-0.105565	-0.773941	0.463792	1.43429	0.78729	0.346156	0.0940799	-0.737773	-1.56963	0.0940799	0.463792	-0.321847	-0.359659	-0.183205	-0.183205	0.648648	0.0940799	-3.81201	0.327582	-0.0949779	0.78729	1.09858	-1.21565	-0.0338985	0.0535008	0.553032	-1.1537	0.264716	-0.183205	1.05197	1.39385	0.674441	-0.804322	-1.06547	-0.183205	0.82611
CpG_16:4898740	-0.415872	0.200424	-0.657449	-0.846962	-0.557329	0.661853	-0.922333	-1.24057	-0.86154	1.25456	0.00584638	-0.477527	1.97387	0.771187	-0.840057	-0.800864	0.388517	-0.978164	-0.453358	-0.568159	0.0647192	-0.376824	0.655664	0.33385	-0.453358	1.64586	0.0647192	-1.42917	-0.185489	-1.30617	1.07732	0.426245	-0.489375	0.158915	0.381559	0.169848	-0.293635	-1.18809	0.492882	-0.170771	-0.356684	-1.40139	-0.620342	0.00584638	-0.726927	0.309095	0.230947	-0.840057	-1.10513
CpG_16:49603531	1.11777	-0.429502	-0.0900166	-0.211261	0.843566	-0.174888	0.0439904	-1.89353	0.475791	1.0539	0.886802	-0.883378	0.192887	-0.264751	1.60741	1.60741	0.71922	1.27239	-0.0900166	0.500392	-0.566124	-0.684115	0.127095	-2.07779	-1.99039	0.0918501	0.109679	1.24367	-0.128594	-0.112955	-1.13843	-1.37635	0.048548	0.192887	1.10816	0.937371	1.11777	-0.128594	0.827977	0.450072	1.0416	-1.57526	1.00118	0.698072	0.281294	-1.1702	-0.465029	0.588953	-0.35116
CpG_16:49944941	0.940236	-1.22843	-1.16682	-0.0736847	0.179795	-1.37379	-0.754079	-0.770756	0.0463851	-1.08761	1.55583	-0.51946	0.686756	0.904025	-0.371248	0.446617	0.686756	-0.834126	1.19372	-1.0325	1.22354	-0.741951	1.17561	1.76405	0.569765	-0.0151893	-1.77005	1.4472	-1.01305	-1.31804	0.105242	-0.725491	-0.118417	3.24824	0.686756	0.179795	0.951257	1.20956	-0.0151893	-0.637882	1.10154	-1.31804	1.4472	0.0980274	0.0645771	0.54191	0.640669	0.686756	0.813497
CpG_16:49981655	-0.378809	-0.0448115	-0.548831	-1.53496	0.00657282	0.948619	-0.193826	-1.53496	1.25907	-0.976152	-0.764192	0.277383	-0.137945	0.988678	0.229689	-0.257689	0.327726	-0.836451	-1.06929	-0.976152	-1.53496	2.68712	1.42342	-1.06929	-0.220122	0.948619	-1.22451	0.700262	1.72474	-1.53496	2.86775	0.0244982	-0.337518	0.988678	-0.337518	-0.487198	0.108586	1.81787	-0.378809	2.26967	-0.577006	-0.264946	0.909813	-0.264946	-0.358526	-1.17444	-1.20625	0.408711	-0.0109446
CpG_16:50044152	0.488027	-0.543499	0.765408	0.584717	-0.46486	0.0133628	-0.0123476	-0.0955301	-0.404647	-0.912231	1.24749	0.771469	0.189667	1.18964	-0.14761	-0.90432	0.112093	-0.556233	-0.634553	-1.93735	-2.67086	-0.634553	0.270472	-0.295168	0.0332684	-1.80354	-0.672262	1.53229	-0.133557	-0.973937	1.68457	-1.42645	2.05442	1.40175	1.64417	0.553293	1.31244	0.524036	-0.295168	2.77545	0.459019	0.553293	0.0819259	0.459019	-0.116545	0.189667	0.383601	1.1023	0.938957
CpG_16:50184791	0.510912	-0.484574	0.267119	1.83064	-0.322671	0.32018	-0.454506	0.567797	0.169602	-0.334235	-0.835364	-0.80838	-1.18615	1.85118	-0.0512444	-1.53694	0.357322	-0.835364	-0.484574	1.05351	-0.133784	-0.334235	-0.0936936	0.907271	0.20491	-0.634913	-1.18615	-0.2741	-0.183896	-0.771584	0.627932	-1.29409	-1.21314	-0.889332	-0.71335	-1.22123	-1.14231	-0.353028	-0.666017	0.988745	0.567797	-0.304901	0.927143	0.146848	0.311121	-1.25631	0.405894	-0.93559	2.40945
CpG_16:50253132	-0.220388	-0.0457659	0.400488	0.446554	-0.508247	-2.05391	-0.57474	0.628971	-0.148748	-0.118789	-0.527721	-0.495046	-1.21179	1.5429	-0.313518	0.173305	-0.0457659	-0.118789	-1.17033	0.757492	0.114886	-0.478289	1.65714	-0.702978	-1.59873	1.3525	1.6755	2.68531	-1.07853	-0.0755161	-1.02753	-0.764471	0.400488	-0.702978	-0.925525	1.2165	1.00465	-0.619522	0.221986	-0.478289	1.8285	0.757492	-1.74153	-0.313518	-0.313518	0.270669	-1.69953	0.876494	-0.897707
CpG_16:50326013	-0.492675	0.144588	-0.536195	0.805025	-1.02315	-0.144511	-0.790064	-2.79353	-1.32401	0.425733	-1.84631	-1.19366	1.67402	0.425733	-0.333359	-0.528362	1.18872	-0.548435	-0.23777	-0.149533	-0.938759	0.879892	0.127964	-0.0465908	-0.221145	0.318387	-0.548435	-1.2274	0.813715	-1.83093	0.399494	0.526946	-1.69973	0.189572	1.67402	-0.849542	0.0750685	-0.0465908	1.60655	-0.0465908	-1.05028	1.19937	0.859967	-1.38484	1.10048	0.22106	1.80637	1.43253	1.38725
CpG_16:50340524	-0.0006316	-0.849232	-1.16407	-0.519745	-1.16407	-0.969707	0.567562	-1.39637	-0.94762	2.15955	0.386344	-0.226105	-0.371943	1.68076	0.626595	0.24288	0.511095	-0.519745	0.134653	-0.281606	-0.439614	0.65713	2.66763	-0.0621237	-0.677052	0.0207286	0.261979	-0.238545	-1.28063	-0.849232	1.90564	0.0573475	0.278956	-0.406484	0.33143	-0.211675	-1.24279	-0.531362	-0.455678	0.0544838	-0.559636	0.643958	-0.673014	-1.07495	1.06231	0.261979	0.405221	0.46766	-0.638399
[truncated: 2,981 more rows]
[truncated: 58 more columns]
