# Supplementary material for: Multi-omics data integration for the identification of biomarkers for bull fertility
Source: PLoS One. 2024 Feb 23;19(2):e0298623. doi: 10.1371/journal.pone.0298623 (PMC10890740; doi:10.1371/journal.pone.0298623)
Supplement: S3 Table — This table also contains the gene annotations, and the method with which the optimal features have been identified. (XLSX) [file pone.0298623.s004.xlsx]

## Sheet: Tabelle1
Supplementary_Table3: This table lists the chromosomal locations of the SNPs that have been pre-selected by Random Forest, as well as the associated genotypes for each individual. This table also contains the gene annotations, and the method with which the optimal features have been identified.
feature	1_1	1_10	1_11	1_12	1_2	1_3	1_4	1_5	1_7	1_8	1_9	11_10	11_11	11_12	11_13	11_14	11_3	11_4	11_5	11_6	11_7	2_1	2_10	2_11	2_12	2_13	2_14	2_15	2_16	2_17	2_18	2_19	2_2	2_20	2_21	2_22	2_23	2_24	2_3	2_4	2_5	2_6	2_7	2_8	2_9	3_1	3_10	3_11	3_12
SNP_1:101612280	2	1	0	1	1	2	2	1	2	0	1	2	2	1	1	0	1	0	1	2	1	1	1	0	2	0	2	1	1	2	2	1	1	1	1	0	1	2	1	1	0	1	1	1	1	0	2	1	2
SNP_1:101729648	0	1	1	0	0	0	0	0	0	1	0	0	0	0	0	1	0	0	0	0	0	0	1	0	0	0	0	0	0	0	0	0	1	0	0	0	0	0	0	1	1	0	0	0	1	1	0	1	0
SNP_1:102806893	1	1	2	1	2	1	1	1	1	1	1	2	1	2	1	1	1	1	2	1	1	1	2	0	1	0	1	1	1	1	1	0	2	1	0	1	0	2	2	2	1	1	1	1	1	0	2	1	2
SNP_1:104288464	2	0	2	0	2	2	0	1	2	1	1	0	0	0	1	1	1	0	0	0	1	0	1	0	0	0	1	1	1	1	1	1	1	0	1	1	1	0	0	2	1	0	2	0	1	1	0	0	0
SNP_1:10475147	1	0	0	0	0	0	0	1	0	0	0	0	0	0	0	0	0	0	1	1	0	0	1	0	0	0	0	0	0	0	1	0	0	1	0	0	0	0	0	1	1	0	0	0	0	0	1	1	0
SNP_1:111054255	1	0	2	1	1	1	1	0	2	2	2	0	1	0	2	1	2	2	0	1	0	1	1	1	1	2	2	0	2	1	1	1	1	1	2	1	2	0	0	2	2	1	1	2	0	1	0	0	0
SNP_1:11267601	1	1	0	1	1	1	0	1	0	0	1	0	2	1	1	0	1	0	1	2	0	1	1	2	0	0	0	0	0	0	2	0	0	1	0	1	0	0	1	1	1	1	0	1	1	1	1	1	1
SNP_1:11341018	1	1	0	1	1	1	0	1	0	0	1	0	2	1	1	0	1	0	1	2	0	1	1	2	0	0	0	0	0	0	2	0	0	1	0	1	0	0	1	1	1	1	0	1	1	1	1	1	1
SNP_1:115487178	0	1	1	2	1	0	1	2	1	1	0	2	2	2	1	0	2	1	2	2	2	1	0	0	1	1	1	2	1	2	1	0	0	2	1	2	2	2	1	0	0	2	1	0	2	2	2	1	2
SNP_1:117288311	1	1	1	1	1	1	1	1	2	2	0	2	1	1	0	0	1	1	1	1	2	1	1	1	2	1	1	2	1	2	1	0	2	1	0	1	0	1	0	0	1	2	1	0	2	1	2	1	2
SNP_1:117351112	1	1	1	1	1	1	1	1	1	1	2	0	0	0	2	1	1	1	0	1	0	1	2	2	0	1	1	0	1	1	1	2	1	1	2	1	2	1	1	2	2	0	1	2	0	1	0	1	0
SNP_1:117838182	2	1	1	0	1	2	0	0	0	1	2	0	1	1	1	2	1	1	1	0	0	1	0	2	2	1	1	0	2	0	0	0	1	0	2	0	1	1	1	2	1	0	1	1	0	1	0	0	0
SNP_1:117920982	1	1	0	0	0	1	0	0	0	1	0	0	0	0	0	2	1	0	0	0	0	0	0	0	2	0	0	0	1	0	0	0	1	0	0	0	0	0	0	0	0	0	0	0	0	0	0	0	0
SNP_1:118970003	1	2	2	1	1	1	1	2	2	2	0	2	1	1	0	0	0	2	1	1	2	2	2	1	1	2	1	1	1	1	2	1	1	1	1	1	0	1	0	1	2	2	0	0	2	2	2	1	1
SNP_1:120092849	2	1	1	0	2	2	1	1	0	1	2	0	1	1	1	1	0	1	1	0	0	0	2	0	1	0	1	1	0	1	1	2	2	0	0	1	0	1	1	1	1	1	2	2	1	1	0	2	1
SNP_1:120147219	2	1	0	0	2	2	1	1	0	1	2	0	1	1	1	1	0	0	1	0	0	0	2	0	1	0	1	1	0	1	1	2	2	0	0	1	0	1	1	1	1	0	2	2	1	1	0	2	1
SNP_1:122203120	0	0	1	0	0	0	0	0	0	0	0	0	1	1	0	0	0	1	1	0	0	1	0	1	0	1	1	0	0	0	0	0	1	0	1	0	0	0	2	1	0	0	0	1	1	1	0	0	0
SNP_1:122399170	1	2	1	1	1	1	1	2	2	2	0	2	2	2	0	0	1	1	2	1	2	1	2	0	2	1	1	2	1	2	2	1	2	1	1	1	1	1	1	0	1	2	1	1	2	0	2	2	2
SNP_1:122698365	0	0	0	0	0	0	0	0	0	0	0	0	0	0	0	1	0	0	0	0	0	0	0	0	0	1	0	0	0	0	0	0	0	0	0	0	0	0	1	0	0	0	0	0	0	0	0	0	0
SNP_1:122901551	2	2	1	2	1	1	2	1	2	1	2	2	1	1	2	2	2	1	1	2	2	1	0	1	1	2	0	1	2	1	1	1	0	2	1	1	2	2	1	1	1	2	1	1	1	1	2	0	1
SNP_1:124244964	0	0	0	0	1	1	0	0	1	1	0	0	0	0	0	0	0	0	0	0	0	0	1	0	1	0	0	0	0	1	0	0	1	0	0	1	0	0	0	0	1	0	0	0	0	0	0	1	0
SNP_1:124271732	1	0	1	1	1	1	1	2	0	1	0	1	0	1	1	1	1	1	1	1	2	1	2	2	1	0	1	0	1	0	2	1	1	1	1	2	1	0	1	1	2	0	0	0	0	1	0	1	0
SNP_1:124643997	0	0	0	0	1	1	0	0	0	1	0	0	0	0	0	0	0	0	0	0	0	0	1	0	1	0	0	0	0	0	0	0	1	0	0	1	0	0	0	0	1	0	0	0	0	0	0	1	0
SNP_1:124727790	2	2	1	2	2	2	2	1	1	1	2	2	2	2	2	1	1	1	2	2	2	2	0	2	1	2	2	2	1	1	1	1	1	2	2	2	2	2	2	2	1	1	2	2	2	2	2	1	2
SNP_1:127373152	0	2	0	0	0	0	0	0	2	0	0	0	0	0	0	0	0	0	0	1	0	0	0	0	0	1	0	0	0	1	0	0	0	0	1	0	1	1	0	0	0	0	0	0	0	0	0	0	0
SNP_1:129031942	1	0	0	0	2	2	1	1	0	1	2	0	0	0	1	1	0	1	0	0	0	0	1	0	1	0	1	0	0	0	1	1	0	0	0	1	0	1	1	1	0	0	1	0	0	2	0	0	0
SNP_1:13177821	0	1	0	1	0	2	0	0	1	0	1	1	0	1	2	2	1	1	1	1	1	1	1	1	0	1	2	0	0	1	2	1	2	1	1	2	0	1	2	0	0	2	0	1	2	0	0	1	2
SNP_1:131948497	2	0	0	0	1	2	1	1	1	1	2	1	0	1	1	1	0	1	1	0	1	0	1	0	1	1	1	0	0	1	1	1	0	0	0	0	0	1	1	1	0	0	1	1	0	2	0	0	0
SNP_1:131969825	2	0	0	0	1	2	1	1	1	1	2	1	0	1	1	1	0	1	1	0	1	0	1	0	1	0	2	1	0	2	1	1	0	0	0	0	0	1	1	1	0	1	2	1	0	2	0	1	1
SNP_1:133814097	1	2	1	1	2	2	2	2	2	1	2	1	2	1	2	1	1	1	1	1	2	2	2	1	2	2	2	1	2	2	2	1	1	2	2	1	1	2	2	2	2	2	2	1	2	2	2	2	1
SNP_1:13395358	0	2	0	1	1	1	2	2	1	0	2	1	1	2	1	2	0	1	0	1	2	1	2	1	0	1	2	0	1	2	2	2	2	1	1	1	1	1	2	1	1	1	0	1	2	2	0	2	1
SNP_1:134645870	0	1	2	2	2	1	1	1	2	1	0	2	1	1	1	2	2	2	1	2	0	1	2	2	2	2	1	1	2	1	1	0	2	2	1	2	1	1	0	2	2	1	0	2	2	0	2	2	1
SNP_1:135499300	2	2	2	2	0	0	1	1	1	1	2	1	2	2	1	1	1	1	2	2	2	2	0	0	1	2	0	1	1	0	1	1	2	2	2	1	2	1	2	1	2	1	0	1	2	2	2	1	1
SNP_1:135916803	1	2	2	2	0	1	0	1	1	1	0	0	2	2	0	1	0	0	2	1	2	1	1	1	2	1	1	1	1	1	1	0	1	0	2	0	0	1	1	1	0	1	1	1	0	0	0	0	1
SNP_1:139704828	1	1	2	2	2	1	1	0	0	1	1	0	1	2	1	0	1	0	2	0	1	0	1	1	1	0	1	0	2	0	0	1	1	0	1	1	0	1	1	1	0	1	1	1	0	1	0	1	0
SNP_1:142711015	0	0	0	0	0	0	0	0	0	0	0	1	0	0	0	0	0	0	0	0	0	0	0	0	0	0	0	0	0	0	0	0	0	0	0	0	1	0	0	0	0	0	0	0	0	1	0	0	0
SNP_1:148757108	0	1	1	1	2	0	1	1	0	1	0	1	1	2	0	1	0	2	0	0	0	0	1	0	2	0	0	0	1	0	1	0	2	1	1	1	0	0	1	2	1	2	0	1	0	0	0	0	0
SNP_1:14967138	1	0	1	0	1	1	2	1	1	1	1	1	1	0	0	0	0	2	0	0	0	0	0	0	2	1	0	2	1	0	1	1	0	0	1	0	1	0	0	0	1	0	1	0	0	1	0	1	0
SNP_1:150701995	0	2	1	1	0	0	1	0	1	2	1	1	2	2	0	1	1	0	1	0	1	0	1	1	2	1	0	1	2	1	0	1	2	1	1	0	1	0	1	1	0	2	0	1	1	0	0	0	0
SNP_1:150798501	1	0	2	2	0	1	1	0	1	1	0	1	1	2	0	2	2	1	1	2	0	1	2	1	2	1	1	0	1	0	0	0	1	1	1	1	0	0	1	1	2	1	0	2	2	1	1	2	1
SNP_1:15126234	0	1	2	1	2	1	2	1	0	2	0	0	1	1	0	1	1	1	0	0	1	0	0	1	1	0	0	1	2	1	0	1	0	0	0	1	1	1	0	1	1	0	1	1	0	0	0	0	0
SNP_1:151663675	1	0	2	1	2	1	2	0	0	2	2	2	0	2	0	1	0	1	0	1	0	1	2	1	1	2	1	0	2	0	2	2	2	0	2	1	2	2	2	2	1	0	1	1	1	1	1	0	1
SNP_1:15201199	1	0	0	0	0	0	0	0	0	0	0	0	0	0	0	0	1	0	0	1	0	0	0	0	0	0	0	0	0	0	0	0	0	1	0	0	0	0	0	0	1	0	1	0	0	0	2	0	0
SNP_1:152895949	1	0	1	1	1	1	1	2	1	1	2	1	1	1	1	2	2	2	1	2	0	2	1	1	0	1	1	0	1	0	2	1	0	1	1	1	1	1	1	1	1	1	1	1	1	2	2	2	1
SNP_1:153013352	0	1	1	1	1	0	1	0	0	1	0	0	0	1	0	1	0	1	0	0	0	0	1	0	1	1	0	1	1	0	0	0	2	1	1	0	1	0	1	2	0	1	0	1	1	0	0	0	0
SNP_1:153893672	1	1	1	1	1	2	0	2	2	1	1	0	2	0	1	2	2	2	1	2	1	1	1	2	1	0	1	0	1	1	0	0	0	1	0	1	0	1	0	1	1	1	0	1	1	1	2	2	1
SNP_1:15408544	1	0	0	0	0	0	0	0	0	0	0	0	0	0	0	0	1	0	0	1	0	0	0	0	0	0	0	0	0	0	1	0	0	1	0	0	0	0	0	0	1	0	1	0	0	0	2	0	0
SNP_1:154336232	0	0	1	1	2	0	1	0	0	1	0	0	0	1	0	1	0	1	0	0	0	0	1	0	1	2	0	0	1	0	0	0	1	0	1	1	0	0	1	2	0	0	0	1	1	0	0	0	0
SNP_1:154371107	0	0	1	1	2	1	1	0	0	1	0	0	0	1	0	1	0	1	0	0	0	0	1	0	2	2	0	0	1	0	0	0	1	0	1	1	0	0	1	2	0	0	0	1	1	0	0	0	0
SNP_1:15492702	1	1	2	0	2	1	2	1	1	2	1	1	1	1	0	1	0	2	0	1	0	1	0	2	2	1	0	2	2	0	1	1	0	0	1	0	1	1	1	1	1	0	1	0	1	1	0	2	1
SNP_1:155501210	2	1	1	1	1	2	1	2	2	1	2	2	2	2	2	1	2	1	2	2	2	2	1	1	1	1	2	2	0	2	2	1	0	2	1	2	1	2	0	0	2	0	2	1	1	2	2	2	2
SNP_1:155717950	2	2	1	1	0	2	1	1	2	1	2	2	2	2	2	1	1	1	1	2	2	2	1	2	1	1	2	2	0	2	2	2	0	2	1	1	1	2	1	0	2	0	2	1	1	2	2	2	2
SNP_1:15612315	1	1	2	1	2	2	2	1	1	2	1	2	1	2	1	2	1	2	2	1	1	1	1	2	2	2	0	2	2	0	1	2	0	0	1	2	2	1	2	1	1	1	1	1	1	1	0	2	1
SNP_1:156486697	1	0	2	1	0	0	1	0	1	2	1	1	1	0	0	1	0	0	0	2	1	1	2	1	1	2	1	0	2	1	1	2	1	0	2	0	1	1	1	1	0	0	1	1	1	1	1	0	1
SNP_1:156749195	1	2	0	0	2	0	1	0	1	1	1	2	1	0	1	1	0	1	1	0	2	1	0	1	0	0	1	1	0	2	2	2	0	1	1	1	1	1	0	1	1	0	1	0	0	1	2	0	1
SNP_1:157070710	1	2	1	0	0	1	0	0	0	0	0	0	0	0	0	1	0	0	0	1	0	0	1	1	1	1	1	0	0	0	0	0	0	1	0	0	0	0	0	0	0	0	0	0	0	0	0	0	1
SNP_1:157120708	1	2	1	0	0	1	0	0	0	0	0	0	0	0	0	1	0	0	0	1	0	0	1	1	1	1	1	0	0	0	0	0	0	1	0	0	0	0	0	0	0	0	0	0	0	0	0	0	1
SNP_1:1604940	0	1	1	1	2	2	2	1	0	1	1	1	0	1	1	2	2	2	0	0	0	0	1	1	1	2	1	1	0	0	2	2	1	1	0	2	0	0	1	0	0	0	1	1	0	0	0	2	0
SNP_1:16078141	2	0	0	0	0	0	0	0	1	0	0	1	0	0	0	0	1	0	0	1	0	0	0	0	1	1	0	1	0	0	0	0	0	1	1	0	1	0	0	0	1	0	1	0	0	0	2	0	0
SNP_1:17041419	1	1	1	1	2	1	2	1	0	1	0	0	1	1	1	1	1	1	1	2	0	0	0	1	1	0	0	1	1	0	0	1	0	1	0	0	0	0	1	0	2	1	2	1	1	0	2	0	0
SNP_1:17672335	0	1	1	0	0	0	0	1	1	1	0	0	0	1	1	1	0	0	1	0	1	0	2	0	0	2	2	0	1	1	0	1	2	1	2	1	2	2	1	2	0	1	0	0	1	0	0	1	1
SNP_1:18150347	0	1	0	2	1	0	0	0	0	0	0	0	0	1	1	1	0	0	1	1	1	0	0	1	0	0	0	1	0	1	0	0	0	0	0	0	0	0	1	0	0	1	0	2	1	0	0	1	0
SNP_1:18789066	0	0	0	1	0	0	0	0	0	0	0	0	0	0	1	0	1	0	1	0	0	0	0	0	0	0	0	1	0	0	0	0	0	0	0	1	0	0	0	0	0	1	0	0	0	0	0	0	0
SNP_1:19455564	0	1	0	1	1	1	0	1	1	0	1	2	0	2	1	2	0	1	2	0	1	0	1	2	0	1	0	1	0	0	1	1	0	0	1	1	1	0	1	0	0	2	0	0	0	1	0	2	1
SNP_1:19691110	1	0	0	0	0	0	0	2	0	0	1	0	0	0	0	0	1	0	0	1	0	0	1	0	0	1	1	0	0	0	1	0	0	1	2	0	1	0	0	1	0	1	1	1	0	0	2	1	0
SNP_1:2082139	1	1	2	0	2	1	1	1	0	2	0	1	1	0	1	1	1	0	1	1	1	0	1	0	2	0	0	0	1	0	1	1	1	1	0	2	0	0	1	1	1	0	0	1	0	1	1	1	0
SNP_1:21199202	2	2	1	1	2	1	2	0	2	1	1	0	1	2	2	2	1	1	1	1	1	0	1	0	2	1	1	2	1	1	1	1	2	2	0	1	1	1	1	0	2	1	2	0	1	0	1	1	1
SNP_1:21310574	2	2	1	1	2	1	2	0	2	1	1	0	1	2	2	2	1	1	1	1	1	0	1	0	2	1	1	2	1	1	1	1	2	2	0	1	1	1	1	0	2	1	2	0	1	0	1	1	1
SNP_1:21358879	0	0	1	1	0	1	0	2	0	1	1	2	0	0	0	0	1	1	1	1	1	0	1	2	0	1	1	0	1	1	1	0	0	0	2	1	1	1	1	2	0	1	0	2	1	2	1	1	1
SNP_1:21764241	2	0	1	1	1	1	2	2	0	1	1	0	2	1	1	1	1	2	2	2	1	0	2	0	1	2	1	2	1	0	0	1	0	1	2	1	2	1	2	1	2	2	2	0	1	1	1	1	0
SNP_1:22681024	0	0	1	1	1	1	0	2	1	1	0	2	0	1	0	0	1	1	1	1	2	0	2	2	0	0	1	0	1	1	1	0	0	0	2	1	1	0	1	2	0	1	0	2	1	2	1	2	1
SNP_1:22880716	0	0	0	1	0	0	0	0	0	0	0	0	1	0	1	0	0	0	1	0	0	2	0	0	0	0	0	1	0	0	1	1	0	0	0	0	0	1	0	0	0	1	0	0	0	0	0	0	0
SNP_1:22901046	0	0	0	1	0	0	0	0	0	0	0	0	1	0	1	0	0	0	1	0	0	2	0	0	0	0	0	1	0	0	1	1	0	0	0	0	0	1	0	0	0	1	0	0	0	0	0	0	0
SNP_1:23156851	0	0	1	1	1	2	0	0	1	1	0	1	0	0	0	1	0	0	0	0	1	1	0	2	0	1	0	0	1	1	2	0	0	0	0	1	1	0	1	1	0	0	0	2	0	2	1	1	1
SNP_1:23214124	0	0	1	1	1	2	0	0	1	1	0	1	0	0	0	1	0	0	0	0	1	1	0	2	0	1	0	0	1	1	2	0	0	0	0	1	1	0	1	1	0	0	0	2	0	2	1	1	1
SNP_1:23317578	1	0	2	1	1	1	2	0	0	2	0	1	1	0	0	0	0	1	0	0	1	1	0	1	1	1	0	1	2	1	2	2	0	0	0	0	1	0	0	1	1	0	1	2	0	2	1	2	1
SNP_1:23661806	1	0	1	2	1	1	2	0	0	1	0	0	2	0	1	0	0	2	1	0	1	2	0	0	1	1	0	2	1	1	1	2	0	0	1	0	1	1	0	0	2	1	1	2	0	1	1	1	0
SNP_1:25169655	1	2	0	0	2	1	2	2	2	1	0	1	0	2	1	2	0	1	1	1	1	1	2	0	1	2	2	0	0	1	2	2	2	1	1	0	0	1	1	1	1	1	0	1	2	1	0	0	1
SNP_1:25742197	0	0	0	1	0	0	0	0	0	0	0	0	1	0	1	0	0	0	1	0	0	0	0	0	0	0	0	1	1	0	0	0	0	0	0	0	0	0	0	0	0	0	0	0	0	0	0	1	0
SNP_1:26001083	0	0	0	0	0	0	0	1	1	0	0	0	0	0	0	0	0	0	0	0	0	0	0	1	0	0	0	0	0	0	0	0	0	0	0	0	0	0	0	0	1	0	0	0	0	1	0	0	0
SNP_1:26646311	0	0	0	0	0	0	0	1	0	0	2	0	0	1	0	0	0	1	0	1	1	0	1	0	0	0	0	0	0	0	0	0	0	1	1	0	0	0	0	0	1	0	0	0	0	0	0	0	0
SNP_1:26948716	0	0	0	0	0	0	0	1	0	0	0	0	0	0	0	0	0	1	0	0	0	0	0	0	0	0	0	0	0	0	0	0	0	0	1	0	0	0	0	0	0	0	0	0	0	0	0	0	0
SNP_1:27515138	0	2	1	2	2	1	1	0	2	2	0	1	1	2	1	1	1	2	2	0	2	2	1	1	2	1	1	2	2	2	1	2	2	1	1	2	1	1	1	1	1	2	2	1	1	2	2	1	2
SNP_1:28272873	1	1	2	1	0	0	1	0	1	1	2	0	1	1	0	0	0	1	1	1	1	1	1	1	1	0	0	0	1	1	0	0	2	2	2	0	1	0	0	1	0	0	1	1	0	1	2	1	1
SNP_1:28466805	0	0	0	1	0	0	0	0	0	0	0	0	1	0	1	0	1	0	1	0	0	0	0	0	0	0	0	1	1	0	0	0	0	0	0	0	0	0	0	0	0	0	0	0	0	1	0	0	0
SNP_1:29124102	0	2	1	0	2	1	1	0	1	2	0	0	0	2	0	1	0	2	0	0	1	2	1	2	2	1	1	0	1	1	1	2	2	1	1	2	2	0	1	1	0	0	0	0	1	1	0	1	2
SNP_1:29316022	0	0	0	0	0	1	0	1	0	0	0	2	0	0	0	0	0	0	0	0	0	0	0	0	0	0	0	0	0	0	1	0	0	0	0	0	0	0	0	0	0	0	0	1	0	0	0	0	0
SNP_1:29386594	0	0	1	0	0	1	0	1	0	0	2	2	1	0	0	0	0	0	1	1	0	0	0	0	0	0	0	0	0	0	1	0	0	1	1	0	0	0	0	0	0	0	0	1	0	1	0	0	0
SNP_1:29411641	0	0	0	1	0	0	1	0	0	0	0	0	1	0	1	0	1	0	1	0	0	0	0	0	0	0	0	1	1	0	0	0	0	0	0	0	0	0	0	0	0	0	0	0	0	0	0	1	0
SNP_1:29495622	0	0	0	1	0	0	0	0	0	0	0	0	1	0	1	0	1	0	1	0	0	0	0	0	1	0	0	1	1	0	0	1	0	0	0	0	0	0	0	0	0	0	0	0	0	0	0	0	0
SNP_1:3114153	0	0	0	0	0	0	0	1	1	0	0	0	0	0	0	0	0	0	0	0	0	0	1	0	0	0	0	0	0	0	0	0	0	0	0	0	0	0	0	1	0	0	0	0	0	1	1	0	1
SNP_1:31755884	0	0	0	2	0	0	0	1	2	0	2	0	1	0	1	0	1	0	1	1	1	0	0	0	1	0	0	1	1	2	0	0	0	1	0	1	0	0	1	0	0	0	1	1	0	1	2	1	0
SNP_1:32132657	1	0	1	1	0	0	0	1	0	0	2	0	1	0	0	1	0	1	0	1	1	0	1	0	1	0	0	1	0	1	0	0	0	1	2	0	0	1	0	1	0	1	1	1	0	1	1	0	0
SNP_1:33342088	1	0	0	0	0	1	0	0	0	0	0	0	0	0	0	1	0	0	1	0	0	0	1	0	0	0	0	0	0	0	0	0	0	0	0	0	1	0	0	0	0	0	0	0	0	1	0	0	0
SNP_1:33398878	0	1	1	1	0	0	1	0	1	1	0	1	1	1	1	0	1	1	1	1	0	1	0	1	1	0	0	1	2	0	0	0	2	1	1	0	0	0	0	1	1	0	1	0	0	0	1	0	1
SNP_1:33505575	1	0	0	0	0	1	0	0	0	0	0	0	0	0	0	1	0	0	1	0	0	0	1	0	0	0	0	0	0	0	0	0	0	0	0	0	1	0	0	0	0	0	0	0	0	1	0	0	0
SNP_1:33837168	1	0	1	1	0	2	0	0	0	0	0	0	1	0	0	1	0	0	0	0	0	0	1	0	0	0	0	1	0	0	2	0	0	0	1	0	1	1	0	0	0	1	2	2	0	1	1	1	0
SNP_1:35809354	1	0	1	0	2	0	0	1	0	2	0	1	0	0	1	0	1	1	0	0	1	1	0	2	1	1	1	0	1	1	0	0	0	0	0	1	0	1	0	1	1	1	0	0	1	0	0	0	1
SNP_1:36352663	1	1	1	2	0	1	2	1	1	0	0	1	2	1	1	0	1	1	1	2	0	1	2	0	2	1	0	2	1	0	2	2	2	1	2	0	1	1	2	0	1	1	2	2	0	0	2	1	0
SNP_1:37412751	1	0	1	0	2	1	1	1	0	1	0	0	0	0	2	0	1	0	1	1	1	1	1	1	0	2	1	0	1	1	1	2	0	0	0	1	1	1	1	1	1	1	1	1	1	0	0	1	0
SNP_1:37484468	0	0	1	1	0	1	0	0	0	1	2	0	1	1	0	1	0	2	0	0	1	1	0	1	0	0	1	1	0	0	1	0	0	1	2	0	1	0	0	0	0	0	0	1	1	2	1	1	2
SNP_1:37513415	2	2	1	1	2	1	2	2	2	1	0	2	1	1	2	1	2	0	2	2	1	1	2	1	2	2	1	1	2	2	1	2	2	1	0	2	1	2	2	2	2	2	2	1	1	0	1	1	0
SNP_1:37642573	0	1	1	0	0	1	0	0	0	0	0	1	1	2	0	0	0	0	0	1	1	0	0	0	1	0	1	0	0	0	2	0	2	1	0	0	0	0	1	0	0	0	0	1	1	0	0	2	0
SNP_1:3826765	1	1	2	1	1	1	2	1	1	2	2	2	1	2	1	1	2	2	0	1	0	2	1	1	1	2	2	1	2	1	2	1	2	2	2	0	2	2	1	1	1	2	1	0	2	0	0	2	1
SNP_1:39198219	1	2	1	0	2	1	2	1	1	2	2	1	0	1	2	2	1	1	2	0	1	1	1	1	1	2	1	0	1	2	0	2	2	2	1	2	2	1	0	2	2	1	1	0	1	1	0	0	1
SNP_1:39249574	1	1	1	0	2	1	1	1	1	1	0	1	0	0	2	1	1	0	1	0	1	0	0	1	1	1	1	0	1	2	1	0	0	0	0	2	0	1	0	2	2	1	0	1	1	0	0	1	0
SNP_1:39643915	2	0	2	1	2	1	0	1	0	2	2	0	1	0	2	1	1	1	2	1	1	0	1	1	0	1	1	1	1	1	1	0	0	1	1	1	1	1	2	1	1	1	0	1	1	2	1	0	1
SNP_1:39978358	1	0	0	0	0	1	2	0	0	0	1	0	0	0	0	0	0	1	0	0	0	2	2	1	0	1	0	0	0	0	1	2	0	0	1	0	1	0	1	0	1	0	1	1	0	1	0	1	1
SNP_1:40162427	1	1	1	1	2	0	0	1	0	2	0	0	0	2	2	0	1	1	1	0	2	0	0	1	0	1	2	1	1	1	0	0	2	1	1	1	1	1	0	1	1	1	0	1	2	0	1	1	0
SNP_1:40748287	1	1	2	2	2	0	0	2	1	1	0	2	2	1	2	0	2	0	1	2	1	0	0	0	2	1	1	2	2	1	1	0	2	1	1	1	0	2	1	1	1	2	1	1	1	0	2	0	0
SNP_1:40763708	2	1	2	2	2	1	0	2	2	2	0	2	2	2	2	0	2	1	1	2	2	0	1	1	2	1	2	2	2	2	2	0	2	1	1	2	1	2	2	2	1	2	1	2	2	1	2	2	0
SNP_1:41196178	0	0	0	0	0	1	1	0	0	0	0	2	0	0	0	0	0	0	0	0	0	1	1	0	0	1	0	0	0	0	1	2	0	0	0	0	1	0	0	0	0	0	1	1	0	0	0	1	0
SNP_1:41455680	1	0	2	2	2	1	2	2	2	1	2	0	2	1	2	1	2	1	1	2	2	2	1	1	2	2	2	2	2	2	2	2	0	1	2	2	1	2	1	2	2	2	2	2	2	1	2	2	2
SNP_1:41750066	1	1	1	1	0	0	1	1	2	0	2	0	2	2	0	1	1	1	0	2	1	1	1	2	2	0	2	1	1	1	1	0	2	2	1	1	0	1	2	1	1	1	1	0	1	2	1	1	2
SNP_1:41948372	1	0	0	0	0	2	1	0	0	0	0	2	0	1	0	0	0	1	1	0	1	0	1	1	0	0	1	0	0	0	1	0	0	0	1	0	0	0	1	0	0	0	0	1	1	1	0	1	0
SNP_1:42104562	1	1	1	2	2	0	0	2	1	1	2	0	1	0	2	2	2	0	1	1	1	1	0	1	1	1	0	2	2	1	0	0	0	1	1	2	0	2	0	1	2	2	1	1	1	1	2	0	2
SNP_1:42127597	2	2	1	1	2	0	2	2	2	1	0	2	1	1	2	1	2	1	1	1	1	1	2	1	1	2	0	1	2	2	0	2	2	1	2	2	1	2	1	2	1	2	2	0	1	1	1	1	0
SNP_1:42285326	1	0	1	1	0	2	1	0	0	0	2	0	1	0	0	1	0	0	1	1	0	2	2	2	1	1	1	1	0	0	2	2	0	1	0	0	1	0	2	0	1	0	1	2	0	2	1	2	2
SNP_1:42347846	1	1	1	1	0	0	2	0	1	0	2	2	1	1	0	1	0	1	0	1	0	2	2	2	1	1	1	1	0	1	1	2	2	2	1	0	1	0	2	1	1	0	1	1	0	2	1	1	2
SNP_1:42370839	1	1	1	1	0	1	1	0	1	0	2	2	1	1	0	1	0	1	0	1	0	1	1	2	1	0	1	1	0	1	2	0	2	2	1	0	0	0	2	1	1	0	0	2	0	2	1	1	2
SNP_1:42513439	1	0	0	1	0	2	1	0	1	0	2	2	0	1	0	1	0	1	1	0	1	1	1	2	0	0	1	1	0	1	1	0	0	1	1	0	0	0	1	1	1	0	0	2	1	2	1	1	2
SNP_1:42536987	1	1	2	1	2	0	0	2	1	2	1	0	1	0	2	1	2	1	1	1	1	0	0	0	1	1	0	1	2	1	0	0	0	0	1	2	1	2	0	1	2	2	1	0	1	0	1	0	1
SNP_1:42672277	1	0	0	0	0	1	1	0	0	0	0	2	1	0	0	0	0	0	0	1	0	1	2	1	1	1	1	0	0	0	2	2	0	0	0	0	1	0	2	0	0	0	1	1	0	1	0	2	0
SNP_1:42863111	1	2	1	1	2	0	1	2	1	1	0	0	2	2	2	1	2	0	1	2	2	0	0	0	2	1	2	1	2	1	1	0	2	1	1	2	0	2	1	1	1	2	1	0	2	0	1	0	0
SNP_1:42912279	1	2	1	1	2	0	0	2	1	1	2	0	1	2	2	2	2	1	1	1	2	1	0	1	2	1	2	1	2	1	0	0	2	2	2	2	0	2	0	1	2	2	1	0	2	1	1	0	2
SNP_1:43211702	1	1	2	0	2	0	1	1	0	2	0	0	0	0	2	1	1	2	1	0	1	0	0	0	1	1	0	0	1	1	0	0	0	0	2	2	1	1	0	1	1	1	0	0	1	0	0	0	0
SNP_1:43454408	1	0	0	2	2	2	2	1	2	0	1	2	2	0	2	1	1	1	1	2	0	2	2	2	1	1	1	2	1	1	2	2	0	1	1	0	1	1	2	1	1	1	2	2	0	2	2	2	2
SNP_1:43506759	1	1	1	0	2	0	0	1	0	1	0	0	0	1	2	1	1	0	1	0	2	0	0	0	1	1	1	0	1	1	0	0	0	0	1	2	0	1	0	1	1	1	0	0	2	0	0	0	0
SNP_1:43831502	1	0	1	0	2	0	1	1	1	1	0	0	0	0	2	0	1	0	1	0	1	1	0	0	0	1	0	0	1	2	0	0	0	0	1	1	0	1	0	2	1	1	0	0	1	0	0	1	0
SNP_1:44091302	2	0	1	2	2	1	2	2	2	1	0	0	1	0	2	0	2	1	1	1	1	1	0	2	2	1	0	2	2	2	1	0	0	0	2	2	0	2	1	2	2	2	1	2	1	1	2	2	1
SNP_1:44288613	1	2	1	2	2	0	1	2	1	1	2	0	1	1	2	2	2	1	1	1	1	2	1	1	2	2	1	2	2	1	0	2	2	2	2	2	1	2	0	1	2	2	2	1	1	1	2	1	2
SNP_1:44375152	1	0	1	1	2	0	0	1	0	1	0	0	0	0	2	0	1	0	1	0	1	1	0	1	0	1	0	1	1	1	0	0	0	0	1	1	0	1	0	1	2	1	0	1	1	0	1	0	1
SNP_1:44881506	0	0	1	0	0	1	0	0	1	1	0	0	1	1	0	0	0	1	1	1	1	0	0	1	0	0	1	0	0	1	1	0	0	0	0	0	1	0	1	1	1	0	0	0	1	0	0	0	1
SNP_1:45324731	1	0	1	0	2	0	2	2	0	1	0	2	0	0	2	0	1	0	1	0	1	2	2	0	1	2	1	0	1	1	0	2	0	0	1	2	1	1	0	1	1	1	1	0	1	0	0	0	0
SNP_1:46735327	1	0	0	0	0	1	2	1	1	1	0	0	1	0	0	0	0	2	1	0	0	1	1	2	1	1	2	0	0	1	2	2	0	0	1	0	2	0	1	1	1	1	1	1	0	1	0	1	1
SNP_1:46929228	0	1	0	0	0	1	1	0	0	1	2	2	1	2	0	1	0	1	1	0	1	0	1	0	0	0	0	0	0	0	0	0	2	2	0	1	1	0	1	0	0	0	0	0	1	1	0	1	1
SNP_1:47112713	0	0	0	0	0	0	0	0	0	0	0	2	0	0	0	0	0	1	0	0	0	0	1	1	1	0	0	0	0	0	0	0	0	0	1	0	0	0	0	0	1	0	0	0	0	0	0	0	1
SNP_1:48335452	0	0	0	1	0	0	1	1	1	0	0	0	1	1	0	0	0	0	0	0	1	1	1	0	1	1	2	1	0	1	2	2	0	0	0	0	1	0	1	1	0	1	1	2	1	0	1	2	0
SNP_1:48823158	1	1	1	1	2	0	1	1	0	0	0	0	0	0	2	1	1	2	1	1	1	1	0	0	0	1	0	1	1	1	0	0	0	0	2	1	1	1	0	2	1	0	0	1	1	0	1	2	0
SNP_1:48869448	1	0	1	1	0	2	1	1	1	2	0	2	2	1	0	0	1	0	1	1	1	1	2	2	1	1	2	1	1	0	2	2	0	0	0	1	1	1	2	0	1	2	2	1	1	1	1	0	1
SNP_1:48906977	1	2	1	1	2	0	1	1	1	0	2	0	0	1	2	2	1	2	1	1	1	1	0	0	1	1	0	1	1	2	0	0	2	2	2	1	1	1	0	2	1	0	0	1	1	1	1	2	1
SNP_1:49688088	0	1	0	0	0	0	0	0	0	0	2	0	0	2	0	1	0	1	0	0	1	0	0	1	0	0	0	0	0	0	0	0	2	2	0	0	0	0	1	0	1	0	0	0	1	1	0	0	2
SNP_1:49919784	1	2	0	2	0	1	1	0	0	2	2	2	2	1	0	1	1	1	0	0	0	0	1	2	0	0	0	2	1	0	1	0	2	2	1	0	1	0	1	0	1	0	1	2	0	2	1	1	2
SNP_1:51501180	0	1	0	0	0	0	0	0	0	0	0	2	0	0	0	0	0	1	0	0	0	0	1	0	0	0	0	0	0	0	1	0	0	0	1	0	0	0	0	0	1	0	0	1	0	0	0	0	1
SNP_1:52536112	1	0	1	2	1	1	2	2	1	2	2	0	1	1	1	1	2	0	0	0	2	2	1	2	1	2	2	1	2	2	1	2	1	1	0	1	1	1	2	2	1	0	2	1	1	2	1	2	1
SNP_1:52692977	0	0	0	1	0	0	2	1	1	0	2	0	0	1	0	0	0	0	0	0	1	1	1	1	0	1	2	0	0	1	1	2	1	1	1	0	1	0	1	1	1	0	1	1	1	1	1	0	1
SNP_1:53112780	1	1	0	0	1	0	0	0	0	0	0	0	1	2	1	0	0	0	1	1	1	0	0	1	0	0	0	1	0	0	0	0	1	1	1	0	0	0	1	0	0	0	0	0	2	0	0	1	0
SNP_1:53167139	1	0	2	1	1	2	0	1	1	2	0	2	1	0	1	2	2	2	1	1	1	1	1	1	2	1	0	1	2	1	0	0	1	0	1	1	1	2	1	1	1	2	1	0	0	1	1	1	1
SNP_1:53214714	1	2	0	1	1	0	2	1	1	0	2	0	1	2	1	0	0	0	1	1	1	1	1	1	0	1	2	1	0	1	2	2	1	2	1	1	1	0	1	1	1	0	1	2	2	1	1	1	1
SNP_1:54530063	0	0	1	0	1	0	1	2	0	0	0	0	0	1	1	1	1	0	0	0	2	2	1	1	1	2	2	0	1	1	2	2	1	0	1	1	2	1	1	2	2	0	1	1	1	0	0	1	1
SNP_1:55051389	0	1	0	1	0	0	2	1	0	0	2	0	0	0	0	0	0	0	0	0	0	1	1	0	0	1	2	0	0	0	2	2	1	1	0	0	1	0	0	1	1	0	1	2	0	1	1	0	1
SNP_1:61346083	1	0	1	1	1	2	1	1	1	0	0	0	2	0	1	0	1	1	2	2	1	1	1	1	2	1	2	2	1	0	2	2	1	0	2	0	1	1	1	2	2	1	2	1	1	2	2	1	1
SNP_1:65583709	2	0	1	1	1	2	2	2	1	2	1	1	2	1	1	2	1	2	1	0	2	1	0	1	0	2	1	1	1	2	1	2	0	1	1	1	2	2	1	1	2	2	0	0	1	0	2	2	1
SNP_1:68361514	1	1	2	2	2	0	1	2	0	1	0	0	1	1	2	0	2	2	2	1	0	0	0	0	0	1	1	2	2	0	1	2	1	0	2	1	1	1	0	1	1	1	1	1	1	1	2	1	1
SNP_1:68417680	1	1	0	0	0	1	1	0	2	1	2	2	0	1	0	2	0	0	0	1	2	1	2	1	1	1	1	0	0	2	1	0	0	2	0	1	1	1	1	1	1	1	1	1	1	0	0	1	1
SNP_1:68440795	1	1	0	0	0	1	1	0	2	1	2	2	0	1	0	2	0	0	0	1	2	1	2	1	1	1	1	0	0	2	1	0	0	2	0	1	1	1	1	1	1	1	1	1	1	0	0	1	1
SNP_1:7164618	1	0	0	1	0	0	0	0	0	0	0	0	1	0	0	0	0	0	2	1	2	0	0	0	0	0	0	0	1	1	0	0	0	1	0	0	0	0	0	0	1	0	0	1	0	0	1	1	0
SNP_1:72330577	0	1	1	1	1	0	0	0	1	1	0	1	0	2	0	0	0	0	0	0	1	1	0	1	1	0	0	0	1	1	0	0	1	0	0	1	0	0	1	0	0	0	1	1	1	0	0	0	0
SNP_1:78397732	1	2	1	0	0	1	2	2	0	1	0	1	0	0	0	0	0	2	2	0	1	0	1	0	0	1	1	1	2	1	1	2	1	0	1	0	1	1	0	1	1	1	1	0	0	1	2	0	1
SNP_1:78420586	1	2	1	0	1	1	2	2	0	2	1	1	0	1	0	0	0	2	2	1	1	0	2	0	1	1	2	1	2	1	2	2	2	0	1	1	1	1	0	2	1	1	1	1	0	2	2	0	1
SNP_1:83498166	0	0	1	0	0	2	0	0	2	0	0	1	2	2	0	0	0	0	0	1	0	2	1	2	2	1	1	1	1	2	1	0	0	0	0	1	0	0	2	1	1	0	1	1	1	1	0	2	0
SNP_1:89846422	0	1	2	1	2	1	2	2	1	1	1	1	1	0	1	0	0	2	2	2	1	2	1	1	1	1	2	1	2	0	2	1	1	0	2	1	2	2	1	1	2	0	0	1	2	1	2	1	1
SNP_1:93160160	2	1	1	1	0	2	0	0	2	1	2	0	1	0	1	2	2	1	0	0	1	1	1	1	1	2	0	1	1	1	0	1	2	1	0	0	0	0	0	1	1	1	2	0	1	2	0	0	1
SNP_1:97167283	1	2	1	1	0	1	1	1	0	2	1	2	2	1	0	0	0	2	0	1	0	1	2	0	2	1	2	1	1	1	2	0	0	1	1	1	1	2	1	0	1	2	0	0	1	1	2	1	1
SNP_1:99106464	2	1	1	1	1	2	1	1	1	1	1	2	1	2	1	1	1	0	2	2	1	2	2	2	1	0	2	1	1	1	1	0	2	1	1	0	1	2	2	2	1	1	0	1	2	1	2	2	2
SNP_1:99867208	2	1	0	1	1	2	1	1	1	0	1	2	1	2	1	1	1	0	1	2	0	2	1	2	1	0	2	1	1	1	1	0	1	1	0	0	1	2	2	1	0	1	0	1	1	0	2	2	2
SNP_10:10075993	0	0	0	0	0	1	0	1	0	0	0	0	0	0	0	0	0	0	0	1	0	1	1	0	1	0	0	0	0	0	0	0	0	0	0	0	0	0	1	1	0	0	0	0	0	0	0	0	0
SNP_10:101516669	1	1	0	1	1	2	0	2	0	1	0	1	0	0	2	1	1	1	2	2	0	2	1	1	0	2	1	1	0	0	0	1	0	1	0	1	0	1	0	0	1	0	1	2	1	0	0	1	0
SNP_10:10186582	1	0	0	1	1	2	0	1	0	0	0	0	0	0	0	0	1	0	0	1	0	1	1	0	1	1	0	1	0	0	0	0	0	0	1	0	0	0	1	1	0	0	1	1	0	0	1	1	0
SNP_10:101913579	1	1	2	1	1	1	0	2	1	0	2	2	2	1	2	2	2	1	2	2	1	1	2	1	2	0	1	2	2	1	2	1	1	1	1	1	2	1	2	1	0	0	1	2	0	1	2	1	2
SNP_10:101993998	1	1	2	1	0	0	0	0	1	1	2	1	1	1	0	0	0	0	0	0	1	0	1	0	0	0	0	1	1	1	1	0	1	1	1	0	1	1	2	1	0	0	1	0	0	0	1	1	0
SNP_10:102640813	1	1	1	1	0	0	0	0	1	0	2	1	1	1	0	0	0	0	0	0	1	0	1	0	0	0	0	0	1	1	1	0	0	1	0	0	1	1	1	1	0	0	0	0	0	1	1	1	0
SNP_10:102669896	1	1	1	1	0	0	0	0	1	0	2	1	1	1	0	0	0	0	0	0	1	0	1	0	0	0	0	0	1	1	1	0	0	1	0	0	1	1	1	1	0	0	0	0	0	1	1	1	0
SNP_10:103079412	1	1	1	1	0	0	0	0	0	0	2	1	0	0	0	0	0	0	0	0	0	0	1	0	0	0	1	0	1	0	1	0	0	1	0	0	1	1	0	1	0	0	0	0	0	0	1	0	0
SNP_10:11820916	1	1	1	1	2	2	2	2	2	0	2	1	2	2	2	0	2	2	1	2	2	1	1	0	2	2	2	1	2	2	1	2	2	0	1	1	1	1	2	2	0	0	2	1	2	1	1	1	0
SNP_10:12049562	1	1	1	1	0	1	0	1	0	2	1	1	0	0	0	2	0	0	1	1	0	2	2	2	1	1	0	2	0	0	1	0	1	2	0	1	0	1	2	1	2	2	1	2	0	1	0	1	1
SNP_10:12070564	0	1	1	0	1	0	2	1	1	0	1	1	1	0	2	0	0	2	1	1	2	0	0	0	1	0	1	0	0	2	0	1	1	0	0	0	1	1	0	1	0	0	0	0	2	0	1	0	0
SNP_10:12110678	0	1	1	0	1	0	2	1	1	0	1	1	1	0	2	0	0	2	1	1	2	0	0	0	1	0	1	0	0	2	0	1	1	0	0	0	0	1	0	1	0	0	0	0	2	0	1	0	0
SNP_10:12326160	1	1	1	1	0	1	0	1	1	2	1	1	1	2	0	2	1	0	1	1	0	2	2	2	1	2	1	2	2	0	2	1	1	1	2	2	1	1	2	1	2	2	2	1	0	1	1	1	2
SNP_10:12500777	0	0	0	0	1	1	0	0	0	0	0	0	0	0	2	0	2	1	0	1	0	1	1	0	1	1	0	1	1	0	1	0	0	1	0	1	0	0	1	1	0	1	1	1	0	0	0	0	1
SNP_10:12760034	1	0	0	1	0	1	0	1	1	0	1	0	1	2	0	0	0	0	0	1	0	1	1	0	1	1	0	0	1	0	0	1	0	0	2	0	1	0	1	1	0	0	1	1	0	0	1	1	0
SNP_10:12865280	1	2	2	1	1	0	2	1	1	2	1	2	1	0	2	2	1	2	2	1	2	1	1	2	1	0	2	1	2	2	2	1	1	2	1	2	0	2	1	1	2	2	0	1	2	2	0	1	1
SNP_10:12919428	1	0	0	1	0	1	0	1	1	0	1	0	1	2	0	0	1	0	0	1	0	1	1	0	1	1	1	0	1	0	1	1	0	1	1	1	1	0	1	1	0	1	1	1	0	0	1	1	0
SNP_10:12947183	1	0	0	1	0	1	0	1	1	0	1	0	1	2	0	0	1	0	0	1	0	1	1	0	1	1	1	0	1	0	1	1	0	1	1	1	1	0	1	1	0	1	1	1	0	0	2	1	1
SNP_10:13037346	0	0	0	1	1	1	1	1	1	0	0	0	0	2	1	0	1	1	0	0	0	0	0	0	0	0	0	0	0	0	0	1	1	0	0	0	1	0	0	0	0	0	0	0	0	0	2	1	1
SNP_10:15287464	2	1	1	1	1	0	1	1	1	1	0	1	2	1	1	1	1	1	1	1	2	1	0	1	1	1	2	0	2	2	1	2	2	2	2	1	1	1	1	1	0	0	1	0	1	1	1	2	0
SNP_10:15869878	0	0	0	1	1	1	1	0	0	0	1	0	0	0	1	0	1	1	0	0	0	0	0	0	1	0	1	0	1	0	0	0	0	0	0	0	0	0	0	0	0	0	0	1	0	0	0	0	0
SNP_10:16875364	0	1	1	0	1	0	1	1	2	1	0	1	2	1	2	1	1	1	1	0	2	1	0	1	1	0	2	0	1	2	1	2	2	0	0	2	1	1	0	1	0	0	0	1	2	1	2	1	0
SNP_10:16896011	0	1	1	1	1	0	2	1	1	1	1	1	2	0	2	0	1	2	1	0	2	1	0	1	1	0	2	0	1	2	1	1	0	0	0	1	0	1	0	1	0	0	0	1	1	1	2	0	0
SNP_10:16924637	0	1	1	0	1	0	1	1	1	1	0	1	2	0	2	1	1	1	1	0	2	1	0	1	1	0	2	0	1	2	1	2	1	0	0	1	0	1	0	1	0	0	0	1	2	1	2	1	0
SNP_10:16955773	0	1	1	0	1	0	1	1	1	1	0	1	2	0	2	0	1	1	1	0	2	1	0	1	1	0	2	0	1	2	1	1	0	0	0	1	0	1	0	1	0	0	0	0	1	1	2	0	0
SNP_10:17974959	1	1	0	0	2	1	1	1	2	1	0	1	2	2	2	1	2	1	2	1	2	1	0	1	1	2	2	1	2	2	1	2	1	2	1	2	2	1	0	0	0	0	2	1	2	1	2	2	1
SNP_10:18271960	1	0	0	1	1	1	1	1	1	0	1	0	1	2	1	1	2	1	1	1	0	1	0	0	1	0	2	0	1	0	1	1	1	2	0	2	1	2	0	0	0	0	0	2	0	0	2	2	0
SNP_10:19055444	1	0	0	0	0	1	0	0	0	0	1	0	0	0	0	0	0	0	0	1	0	0	1	0	1	1	0	0	0	0	1	0	0	0	1	0	0	0	1	1	1	0	1	0	0	0	0	0	0
SNP_10:19731776	1	0	0	0	0	1	0	0	0	0	1	0	0	0	0	0	0	0	0	1	0	0	1	0	1	1	0	0	0	0	1	0	0	0	0	0	0	0	1	1	0	0	1	0	0	0	0	0	0
SNP_10:19862667	0	0	0	0	0	0	0	0	0	0	0	0	0	0	0	1	0	0	0	0	0	0	0	0	0	0	0	0	0	0	0	1	1	0	0	0	0	0	0	0	0	0	0	0	1	0	0	1	0
SNP_10:2032397	0	0	1	1	1	1	1	0	0	1	1	0	1	0	1	1	0	0	0	0	1	0	1	1	1	0	1	1	0	1	1	1	1	1	1	0	0	0	2	2	0	0	1	0	2	2	0	0	1
SNP_10:20629073	1	1	0	0	2	1	1	1	1	1	0	1	0	1	2	1	1	1	2	1	2	0	0	1	1	0	1	0	1	2	0	2	1	2	0	1	1	0	0	0	0	0	0	1	1	1	0	2	0
SNP_10:21065471	2	0	0	0	1	1	0	0	0	0	1	0	0	1	1	0	1	0	1	2	0	0	1	0	1	2	1	1	2	0	1	0	1	2	1	1	0	0	1	1	0	0	2	1	0	1	0	1	1
SNP_10:21098656	2	0	0	0	1	1	0	0	0	0	1	0	0	1	1	0	1	0	1	2	0	0	1	0	1	2	1	1	2	0	1	0	1	2	1	1	0	0	1	1	0	0	2	1	0	1	0	1	1
SNP_10:21297641	1	0	1	0	0	1	0	0	0	0	1	0	1	0	0	0	0	0	0	1	0	0	1	1	0	1	0	0	1	0	1	0	0	0	1	0	0	0	1	2	0	0	1	0	1	0	1	0	1
SNP_10:21841817	0	1	1	1	2	1	2	2	2	1	1	1	2	1	2	1	2	2	1	0	2	1	0	2	1	1	2	1	2	2	0	2	2	0	1	2	2	2	0	1	1	0	1	1	2	2	1	1	1
SNP_10:22284939	0	0	1	0	1	0	0	0	1	0	0	0	2	0	1	0	2	0	0	0	1	1	0	1	1	0	0	0	0	1	0	0	0	0	0	0	0	1	0	1	0	0	0	0	2	0	0	0	0
SNP_10:2387809	0	1	0	1	1	0	0	0	1	0	1	0	0	0	1	0	0	1	1	1	1	0	0	0	0	0	0	0	1	1	0	0	1	1	1	0	0	0	0	0	0	1	0	1	0	0	0	0	0
SNP_10:26117936	2	1	1	1	0	1	0	0	0	1	1	1	0	1	0	1	0	0	1	2	0	1	2	1	1	1	0	1	0	0	2	0	0	2	1	0	0	0	2	1	1	2	1	1	0	0	1	1	1
SNP_10:26294073	2	0	0	1	0	1	0	0	0	1	1	0	0	1	0	0	0	0	1	2	0	1	1	1	0	2	0	1	0	0	1	0	1	2	1	0	0	0	2	1	0	0	2	1	0	0	0	1	1
SNP_10:26892378	1	0	0	1	0	1	0	0	0	1	1	0	1	0	1	0	0	0	0	1	0	1	1	0	0	1	0	0	0	0	1	0	0	0	1	1	0	0	2	1	0	0	1	0	0	0	0	0	0
SNP_10:27185490	1	0	0	2	0	2	2	2	0	1	2	1	1	0	1	0	0	1	1	1	0	1	1	0	1	1	2	0	1	0	1	1	0	0	1	1	1	0	2	1	0	0	1	1	0	1	1	0	0
SNP_10:27367801	2	1	2	1	0	1	0	0	2	1	1	1	2	2	2	1	1	0	1	2	2	2	2	2	1	2	0	2	1	1	2	0	1	2	2	2	1	2	2	2	1	2	2	1	1	0	1	1	2
SNP_10:27638285	0	1	0	0	1	0	0	0	0	1	0	1	0	0	0	1	0	1	0	0	0	0	0	0	0	0	1	0	1	1	0	1	1	0	0	0	0	0	0	0	1	0	0	0	1	2	1	1	0
SNP_10:28344406	2	0	0	1	0	2	1	1	2	1	1	0	2	1	2	0	1	0	2	2	1	2	1	1	1	1	0	0	0	1	1	1	0	2	1	1	1	1	2	1	0	0	1	1	1	0	0	2	0
SNP_10:28870002	2	2	2	2	1	1	1	1	1	2	2	2	1	1	1	1	0	1	1	2	1	1	2	1	1	2	2	2	2	1	2	0	1	2	2	1	0	0	2	2	2	2	2	2	0	2	2	1	2
SNP_10:29398485	0	0	0	0	0	1	1	1	1	0	0	0	1	0	1	1	1	1	1	0	1	1	0	1	1	0	0	0	0	1	0	2	1	0	0	0	1	1	0	0	0	0	0	0	1	0	0	1	0
SNP_10:29477111	0	1	2	0	0	0	0	0	0	0	0	2	0	2	0	1	0	0	1	1	1	0	1	0	0	1	1	2	2	0	1	0	0	2	1	1	1	1	0	1	1	2	1	1	0	1	2	1	1
SNP_10:29581156	2	0	0	2	1	1	1	1	1	1	2	1	1	1	1	0	1	0	1	2	0	1	1	0	0	1	2	0	0	0	1	0	0	2	1	1	0	0	2	1	0	0	1	2	0	0	1	1	0
SNP_10:29688127	0	1	1	0	1	1	1	1	1	0	0	1	1	2	1	2	2	1	2	1	1	1	1	1	2	0	0	1	1	1	1	2	1	2	0	1	2	2	0	0	1	2	0	1	2	0	1	2	0
SNP_10:29714796	0	1	1	0	1	1	1	1	1	0	0	1	1	2	1	2	2	1	2	2	2	1	1	1	2	1	0	2	1	1	1	2	1	2	0	2	2	2	0	0	1	2	1	2	2	0	1	2	1
SNP_10:29792513	2	1	1	1	1	1	0	0	1	1	1	1	1	2	1	1	1	0	2	2	1	1	2	1	1	2	0	2	2	0	2	0	1	2	2	2	2	2	2	1	1	2	2	2	1	1	1	2	2
SNP_10:30294786	2	1	2	1	1	1	0	0	2	2	1	2	2	1	2	2	2	0	1	2	1	2	2	2	1	1	1	1	1	2	2	0	1	2	2	1	0	1	2	2	2	2	1	1	2	2	2	2	1
SNP_10:31828637	2	1	2	1	1	1	1	0	1	1	1	1	2	0	1	1	1	0	0	1	1	1	2	1	1	2	0	2	1	0	2	0	0	0	2	2	1	1	2	2	1	2	2	0	1	0	2	1	1
SNP_10:32324758	2	1	1	2	1	2	2	2	2	1	2	2	2	2	2	2	2	1	2	2	2	2	2	2	2	2	2	2	1	2	2	1	1	2	1	2	2	2	2	1	1	2	2	2	2	0	2	2	2
SNP_10:32833799	2	0	1	1	1	2	2	1	2	1	2	1	2	0	2	2	2	2	1	1	1	2	2	2	2	2	1	1	1	2	2	2	1	0	1	1	1	1	2	2	1	1	1	0	1	1	2	2	2
SNP_10:34424640	2	2	0	1	1	2	1	1	0	1	2	0	0	0	0	0	0	1	1	1	1	1	1	0	2	2	1	1	0	0	1	1	0	0	1	1	2	1	2	2	0	1	2	0	1	0	1	1	1
SNP_10:35061476	0	0	0	0	0	1	1	1	2	0	0	1	0	0	1	1	1	1	1	0	2	1	0	1	1	0	0	1	1	2	0	1	0	0	0	1	1	1	0	0	0	0	1	0	0	0	0	1	2
SNP_10:35145011	0	0	1	0	1	0	1	0	0	1	0	1	2	2	1	1	1	1	1	1	0	0	0	1	0	0	0	1	0	0	1	1	1	2	0	0	0	0	0	0	2	1	0	1	0	1	1	0	0
SNP_10:3540878	1	0	1	1	1	1	0	1	0	2	0	1	0	0	0	1	0	0	0	1	0	0	2	1	1	2	0	0	0	0	0	1	1	1	1	0	1	1	2	1	2	1	1	0	0	1	1	0	2
SNP_10:36140400	0	1	0	0	0	1	1	1	2	1	0	2	0	0	1	1	1	1	1	0	1	1	0	1	1	0	1	0	1	2	0	1	0	0	0	2	2	2	0	0	1	1	0	0	0	0	0	1	1
SNP_10:36861769	0	1	1	0	1	0	1	0	2	1	0	2	2	2	2	2	2	1	1	1	1	1	0	2	0	0	2	1	1	2	1	1	1	2	0	1	0	1	0	0	2	2	0	1	1	2	1	1	1
SNP_10:37676653	0	1	1	1	1	1	2	2	2	1	0	2	0	2	1	1	2	2	2	1	2	1	1	1	1	0	1	1	1	2	0	2	2	2	1	2	2	2	0	1	1	1	1	2	0	0	0	1	2
SNP_10:38262084	0	0	0	0	0	0	0	0	2	1	0	2	0	0	1	1	1	0	0	0	1	1	0	1	0	0	0	0	1	2	0	0	0	0	0	1	0	1	0	0	1	0	0	0	0	0	0	1	2
SNP_10:38310148	0	0	0	0	0	0	0	0	2	1	0	2	0	0	1	1	1	0	0	0	1	1	0	1	0	0	0	0	2	2	0	0	0	0	0	1	0	1	0	0	1	0	0	0	0	0	0	1	2
SNP_10:39618297	2	2	1	2	1	1	0	1	0	1	2	0	0	0	0	0	0	0	0	1	0	1	2	0	1	2	1	0	0	0	1	0	0	1	2	0	0	0	2	2	0	1	1	1	2	1	1	1	1
SNP_10:40333013	2	1	0	1	1	1	0	0	0	1	1	1	1	0	0	1	0	0	0	1	1	1	1	1	1	2	0	2	0	0	1	0	1	0	1	0	0	0	2	2	1	0	2	0	2	1	2	1	1
SNP_10:40442828	2	1	0	1	1	1	0	0	0	1	1	1	1	0	0	1	0	0	0	1	1	1	1	1	1	2	0	2	0	0	1	0	1	0	1	0	0	0	2	2	1	0	2	0	2	1	2	1	0
SNP_10:4044438	1	1	0	1	1	0	1	1	1	0	2	0	0	0	1	0	0	2	1	1	1	0	0	0	0	0	0	1	1	1	0	0	0	0	1	1	0	0	0	0	0	0	0	2	0	0	0	0	0
SNP_10:40556950	0	1	0	0	1	0	1	0	2	1	0	0	0	0	2	1	2	0	0	0	0	1	0	1	0	0	2	0	1	2	0	0	1	2	0	2	0	2	0	0	1	1	0	0	0	0	0	1	2
SNP_10:40642701	0	0	1	0	1	1	2	1	2	1	1	1	1	2	1	1	2	2	2	1	1	1	0	1	1	0	0	0	2	2	1	2	1	1	0	2	2	2	0	0	1	1	0	1	0	1	0	1	1
SNP_10:40717249	2	1	1	2	1	1	0	1	0	1	1	1	1	0	0	1	0	0	0	1	1	1	2	1	1	2	0	2	0	0	1	0	0	0	2	0	0	0	2	2	1	0	2	1	2	1	2	1	0
SNP_10:40861564	2	1	0	1	1	1	0	0	0	1	1	0	1	0	1	1	0	0	0	1	1	1	1	1	1	2	1	2	0	0	1	0	0	0	1	0	0	0	2	2	1	0	2	0	2	0	2	1	0
SNP_10:41919935	2	2	0	1	1	1	0	0	0	1	1	2	1	0	1	1	0	0	0	1	0	1	1	1	1	2	2	1	0	0	0	0	0	1	1	0	0	0	2	2	1	1	1	0	2	1	2	1	0
SNP_10:41955296	0	1	1	0	1	0	1	0	2	1	1	2	0	2	2	1	2	1	1	1	1	1	0	1	0	0	1	1	2	2	2	1	1	2	0	2	1	1	0	0	1	1	1	1	0	0	0	1	1
SNP_10:42419524	0	0	0	0	1	0	1	0	0	0	1	1	1	2	0	1	1	1	1	1	1	0	0	1	1	0	0	2	0	0	0	1	2	0	0	0	1	1	1	0	1	0	1	1	1	0	1	0	0
SNP_10:47007620	2	1	0	2	1	1	0	1	1	1	1	0	0	0	1	1	0	0	1	1	1	1	2	2	0	2	1	1	0	1	0	0	1	0	2	0	0	0	2	2	1	0	1	1	2	0	2	1	0
SNP_10:48483461	2	1	0	0	1	1	0	1	1	1	1	0	0	0	1	1	0	1	0	1	1	1	2	2	0	2	1	2	0	1	0	0	0	0	2	0	0	0	2	1	1	0	2	1	2	0	1	1	0
SNP_10:50316929	1	0	1	1	0	1	1	2	0	1	1	1	2	2	1	0	1	0	1	1	1	0	1	0	2	1	1	0	0	1	1	2	2	1	0	0	2	1	0	1	1	1	0	1	0	0	0	0	1
SNP_10:50532545	1	1	2	2	0	1	1	2	0	1	1	1	2	2	1	1	1	1	2	1	1	0	1	1	2	1	0	2	1	1	1	2	2	2	1	0	2	1	1	1	2	2	1	1	1	1	2	0	0
SNP_10:51830635	1	0	1	0	0	1	0	2	0	1	1	1	2	2	0	0	1	0	2	1	1	0	1	0	2	1	0	0	0	1	1	1	2	1	1	0	2	1	0	1	1	1	1	1	0	1	0	0	0
SNP_10:52379056	1	0	1	1	1	0	0	1	0	1	1	1	2	2	0	0	1	0	0	1	0	0	1	0	2	1	0	1	0	1	1	1	2	1	1	0	1	1	0	1	1	1	2	1	0	1	0	0	0
SNP_10:52400580	1	0	1	1	1	0	0	1	0	1	1	1	2	2	0	0	1	0	0	1	0	0	1	0	2	1	0	1	0	1	1	1	2	1	1	0	1	1	0	1	1	1	2	1	0	1	0	0	0
SNP_10:53103130	1	1	1	0	2	1	2	1	0	0	1	0	1	2	0	1	1	1	2	0	2	0	0	1	2	0	2	1	0	0	1	2	2	1	0	1	1	1	1	0	1	2	0	1	1	1	2	0	1
SNP_10:53160800	0	0	0	0	0	0	0	0	0	1	0	1	1	0	0	0	1	0	0	0	0	0	0	0	0	1	0	0	0	1	1	0	0	0	0	0	0	1	0	1	1	0	0	0	0	0	0	0	0
SNP_10:53286038	1	1	1	0	2	1	2	1	0	0	1	0	1	2	0	1	1	1	2	0	2	0	0	1	2	0	2	1	0	0	1	2	2	1	0	1	1	1	1	0	1	2	0	1	1	1	2	0	1
SNP_10:53389761	1	1	1	0	2	1	2	1	0	0	1	0	1	2	0	1	1	1	2	0	2	0	0	1	2	0	2	1	0	0	1	2	2	1	0	1	1	1	1	0	1	2	0	1	1	1	2	0	1
SNP_10:54081568	1	1	0	2	1	2	2	1	2	1	1	1	0	0	2	2	1	2	2	2	2	2	1	2	0	1	1	2	1	1	1	1	0	1	1	2	1	1	2	1	1	0	1	1	2	2	2	2	2
SNP_10:54128217	1	1	0	2	1	2	2	1	2	1	1	1	0	0	2	2	1	2	2	2	2	2	1	2	0	1	1	2	1	1	1	1	0	1	1	2	1	1	2	1	1	0	1	1	2	2	2	2	2
SNP_10:5425231	1	0	2	0	1	0	0	0	1	2	0	1	1	0	1	1	1	0	0	1	0	0	1	1	2	1	1	0	0	1	1	0	1	2	1	1	0	1	1	1	2	2	1	0	1	1	1	0	2
SNP_10:55312425	0	0	1	1	0	0	0	0	0	1	0	1	1	0	0	0	1	0	0	0	0	0	0	0	0	1	1	1	1	1	1	0	0	1	0	0	0	1	0	1	1	0	1	0	0	1	0	0	0
SNP_10:55566229	0	0	1	0	0	0	0	0	0	1	0	1	1	0	0	0	1	0	0	0	0	0	0	0	0	1	0	0	1	1	1	0	0	0	0	0	0	1	0	1	1	0	0	0	0	0	0	0	0
SNP_10:5565263	1	0	1	0	0	1	1	2	0	2	2	1	1	0	1	1	0	1	0	1	0	0	2	1	2	0	0	0	0	0	1	0	1	1	0	1	0	1	1	1	2	2	0	1	1	1	1	0	1
SNP_10:56007099	0	0	0	0	1	0	1	1	0	1	0	1	1	0	0	0	1	0	0	0	0	0	1	0	0	1	1	0	0	1	2	0	1	0	1	1	1	2	1	1	1	0	1	0	0	1	0	0	1
SNP_10:56030318	0	0	0	0	1	0	1	1	0	1	0	1	1	0	0	0	1	0	0	0	0	0	1	0	0	1	1	0	0	1	2	0	1	0	1	1	1	2	1	1	1	0	1	0	0	1	0	0	1
SNP_10:56054220	0	0	0	0	1	0	1	1	0	1	0	1	1	0	0	0	1	0	0	0	0	0	1	0	0	1	1	0	0	1	2	0	1	0	1	1	1	2	1	1	1	0	1	0	0	1	0	0	1
SNP_10:56542817	0	0	0	0	0	0	0	1	0	0	0	0	0	0	0	0	0	0	0	0	0	0	1	0	0	0	0	1	0	0	0	0	0	1	1	0	1	0	0	0	0	0	2	0	0	0	0	0	0
SNP_10:5661102	1	1	1	1	1	0	1	1	1	1	2	1	0	0	2	1	0	2	1	2	1	0	1	1	1	0	1	1	1	2	1	0	1	0	1	0	0	1	0	0	2	1	0	2	1	0	1	1	1
SNP_10:57024987	0	0	0	0	1	0	1	1	0	1	0	1	1	0	0	0	1	0	0	0	0	0	1	0	0	1	2	0	0	0	2	0	0	0	1	1	1	2	1	1	1	0	1	0	0	1	1	0	1
SNP_10:57596356	1	1	0	0	0	1	0	0	2	2	1	2	1	0	1	1	1	1	0	2	0	1	1	1	0	2	0	0	1	1	1	0	0	0	1	1	0	1	1	2	1	0	0	1	1	0	0	2	1
SNP_10:58184547	0	0	0	0	0	1	0	2	0	1	0	0	1	0	0	0	1	0	2	0	2	0	1	0	0	0	0	0	0	0	1	0	0	1	1	0	2	1	0	0	1	0	1	0	0	0	0	0	0
SNP_10:58910755	0	0	0	1	0	0	1	0	0	0	1	0	0	1	1	1	1	0	0	0	0	1	0	1	1	0	1	1	0	1	0	1	1	0	0	0	0	0	0	0	1	0	0	1	1	0	1	0	0
SNP_10:59257779	1	1	0	0	1	1	0	1	2	1	1	2	0	0	1	1	0	1	0	2	0	1	2	1	0	1	0	0	1	1	0	0	0	1	2	1	1	0	1	2	0	0	1	1	1	0	0	2	1
SNP_10:6075307	1	0	1	1	1	0	1	0	1	1	0	2	0	2	1	1	1	0	0	1	1	1	1	1	1	1	0	0	1	0	1	2	1	1	1	0	1	2	1	0	2	1	1	0	0	1	1	1	2
SNP_10:60894101	0	0	0	1	0	0	1	1	0	1	1	0	1	0	1	0	2	0	0	0	0	0	1	0	1	0	1	0	0	0	2	0	0	1	1	1	1	2	1	0	1	0	1	0	0	1	1	0	1
SNP_10:6144173	1	1	1	1	1	1	1	1	1	1	1	2	1	2	1	1	1	1	1	1	1	1	0	1	1	1	2	1	1	1	1	2	1	1	1	2	1	2	0	1	2	1	1	1	1	1	1	1	2
SNP_10:62084572	0	1	0	0	0	1	1	2	0	1	0	1	1	0	0	0	1	0	2	0	2	0	1	0	1	1	2	1	0	0	2	0	1	2	1	1	2	2	1	1	1	1	2	0	0	1	1	0	1
SNP_10:62113681	2	2	2	2	2	1	2	2	0	1	1	2	2	2	1	2	2	2	2	0	2	2	2	2	2	2	2	2	2	0	2	2	2	2	2	2	1	2	2	2	2	2	1	2	2	2	2	0	2
SNP_10:62238475	0	0	0	0	0	1	1	2	0	0	0	1	1	0	0	0	0	0	2	0	2	0	1	0	1	1	2	0	0	0	1	0	0	1	1	1	2	1	0	1	0	0	1	0	0	1	1	0	1
SNP_10:62362796	2	1	2	0	2	2	1	0	2	1	1	1	1	2	1	2	0	2	2	2	2	2	1	2	1	1	1	1	2	2	0	2	1	0	1	1	1	0	2	0	1	1	0	2	2	1	1	2	1
SNP_10:62450136	0	0	0	0	0	0	1	2	0	1	0	1	1	0	0	0	0	0	0	0	0	0	1	0	1	1	1	0	0	0	1	0	0	1	1	1	1	1	0	2	0	0	1	0	0	1	1	0	1
SNP_10:62777238	0	0	0	0	0	1	1	2	0	1	0	1	1	0	0	0	0	0	2	0	2	0	1	0	1	1	2	0	0	0	1	0	0	1	1	1	2	1	0	2	0	0	1	0	0	1	1	0	1
SNP_10:62870803	1	1	0	2	1	1	0	0	0	0	1	0	1	2	1	1	2	1	0	1	0	1	1	1	1	1	0	2	0	0	1	1	2	1	0	0	0	1	0	0	2	2	1	1	1	0	1	0	0
SNP_10:63176255	1	2	1	1	1	1	1	0	2	1	2	1	0	0	1	1	0	1	2	1	2	1	0	1	0	0	0	1	1	2	0	1	1	1	1	1	1	0	2	0	0	1	1	1	1	1	0	2	1
SNP_10:64523365	0	1	0	1	1	1	1	2	0	1	0	1	1	0	1	0	2	0	0	2	0	0	2	0	1	1	0	0	0	0	1	0	0	1	1	0	1	2	1	2	1	0	1	0	0	1	0	0	1
SNP_10:65020001	1	1	1	0	1	0	0	0	1	1	1	1	1	2	0	1	0	1	1	0	1	1	0	1	1	2	1	2	1	1	1	1	2	1	1	1	0	0	0	1	1	2	1	1	1	0	2	1	0
SNP_10:6616428	1	1	1	0	1	0	1	1	1	0	2	0	1	0	1	0	0	1	1	1	1	0	0	0	1	0	1	1	0	1	0	0	0	0	0	0	0	0	0	1	0	0	0	1	2	0	0	0	0
SNP_10:66619257	2	1	2	2	1	1	2	0	2	1	2	1	1	1	1	1	0	2	2	0	2	1	0	1	1	0	1	1	2	2	1	2	2	1	0	2	2	0	2	0	1	2	1	1	1	1	0	2	1
SNP_10:66795795	1	0	1	0	0	0	2	0	2	1	2	1	0	1	1	2	0	1	0	0	0	2	0	2	0	2	1	1	1	2	0	1	0	0	1	1	0	0	1	1	0	0	0	1	2	0	1	2	1
SNP_10:67160727	0	0	0	0	1	0	0	1	0	0	0	0	0	1	0	1	0	0	0	0	0	1	1	1	0	2	0	2	0	0	0	0	1	1	2	0	0	0	0	2	0	0	2	2	1	0	2	0	0
SNP_10:68120124	1	1	0	2	1	1	0	1	0	1	0	1	2	1	1	0	2	0	0	2	0	0	1	0	2	0	0	0	0	0	2	1	1	0	0	1	0	2	1	0	2	1	0	1	0	1	1	0	1
SNP_10:68209255	1	1	1	0	1	0	2	0	2	1	2	1	0	1	1	2	0	1	1	0	1	2	0	2	0	2	2	1	1	2	0	1	0	1	1	1	0	0	1	1	0	1	0	1	2	0	1	2	1
SNP_10:68291765	0	1	0	0	0	1	0	2	0	1	0	1	1	0	1	0	2	0	0	2	0	0	2	0	1	0	1	1	0	0	1	0	1	1	1	0	1	2	0	1	1	0	2	1	0	1	0	0	1
SNP_10:68370293	2	1	2	1	2	1	2	0	2	1	2	1	1	2	1	2	0	2	1	0	1	2	0	2	1	2	1	1	2	2	1	2	1	1	1	2	2	0	2	1	0	2	0	2	2	1	1	2	1
SNP_10:68456680	0	1	0	1	0	1	0	2	0	1	0	1	1	0	1	0	2	0	0	2	0	0	2	0	1	0	0	1	0	0	1	0	1	1	1	0	0	2	0	1	2	0	2	0	0	1	0	0	1
SNP_10:68507754	1	1	1	0	0	0	2	0	2	1	2	1	0	0	1	1	0	1	1	0	1	1	0	1	0	0	2	0	1	2	0	1	0	1	0	1	1	0	1	0	0	1	0	0	1	0	0	2	1
SNP_10:68860775	2	1	1	0	1	0	2	0	2	1	2	0	1	1	1	1	0	1	0	0	0	1	0	1	1	0	2	0	1	2	1	2	0	1	0	2	0	0	1	1	0	2	0	0	1	0	0	2	1
SNP_10:69314335	0	0	0	1	0	1	0	2	0	1	0	2	1	0	1	0	2	0	1	1	1	0	2	0	1	0	1	0	0	0	1	0	2	1	1	0	0	2	1	1	2	0	1	0	0	1	1	0	1
SNP_10:69985725	1	2	2	0	0	0	2	0	2	0	2	0	0	0	1	1	0	2	0	1	0	1	0	1	0	0	1	0	2	2	0	1	0	1	0	1	0	0	2	1	0	1	0	1	1	1	1	2	1
SNP_10:71020862	2	1	1	2	2	0	2	0	2	0	2	0	2	0	2	1	0	1	1	2	1	1	0	1	2	0	1	0	1	2	1	2	0	0	0	2	0	0	1	1	0	1	0	0	1	2	0	2	2
SNP_10:71443564	2	1	2	2	2	1	0	1	0	2	0	2	2	1	0	2	1	2	0	0	0	2	2	2	2	2	0	2	2	0	2	2	0	1	2	2	0	1	0	2	2	2	2	2	0	0	1	0	0
SNP_10:73158628	1	1	1	1	1	2	2	0	2	1	2	0	1	1	2	2	1	1	0	2	0	2	0	1	1	2	2	1	1	2	0	1	1	0	1	1	0	1	2	1	0	0	0	1	1	2	0	2	2
SNP_10:7433711	1	1	1	1	0	0	1	1	1	0	2	0	0	0	0	0	1	2	0	0	0	0	0	0	0	0	2	0	1	2	1	0	0	1	1	1	0	0	0	1	0	1	0	2	0	1	1	1	0
SNP_10:76291966	1	0	0	0	0	1	1	1	1	1	0	1	0	0	0	0	1	1	1	0	1	0	0	0	0	0	1	0	0	1	1	1	0	1	0	0	1	1	0	1	2	0	0	0	1	0	1	0	0
SNP_10:76720488	1	1	1	0	1	0	1	0	0	0	1	0	1	0	1	0	0	1	1	2	1	0	0	1	1	0	1	1	1	1	1	1	0	0	0	1	0	0	1	0	0	2	2	1	1	1	0	2	1
SNP_10:76991981	1	1	1	2	1	2	1	2	2	2	1	2	1	2	1	2	2	1	1	0	1	2	2	1	1	2	1	1	1	1	1	1	2	2	2	1	1	2	1	2	2	0	0	1	1	1	2	0	1
SNP_10:78170657	0	1	1	0	0	1	0	1	0	1	1	0	1	1	1	0	1	1	0	2	0	0	0	1	1	0	2	1	1	1	0	0	1	1	1	0	0	0	1	0	2	0	2	0	1	1	1	2	2
SNP_10:81113154	1	1	1	0	0	0	1	0	1	0	1	1	0	0	1	1	0	1	1	2	0	0	0	1	0	0	1	1	0	2	1	1	0	0	1	1	0	0	2	2	0	0	2	0	1	0	0	2	1
SNP_10:81223782	1	1	1	0	0	0	1	0	1	0	1	1	0	0	1	1	0	1	1	2	0	0	0	1	0	0	1	1	0	2	1	1	0	0	1	1	0	0	1	2	0	0	2	0	1	0	0	2	1
SNP_10:81895218	0	1	1	0	0	1	0	0	0	1	1	0	0	1	1	0	1	2	1	2	0	0	0	1	0	0	2	0	0	1	1	0	0	0	0	1	0	0	1	1	2	1	1	0	1	0	1	1	1
SNP_10:82359102	1	0	0	1	0	0	1	1	2	0	1	0	1	0	0	0	0	1	1	0	1	1	0	0	1	1	0	1	0	1	0	1	0	1	0	1	2	0	0	1	0	1	0	0	1	1	0	1	1
SNP_10:83412938	2	1	1	2	2	2	2	2	2	2	1	1	2	2	1	1	2	1	0	0	2	2	1	1	2	2	1	2	2	1	1	2	2	2	1	1	2	0	1	1	2	2	0	2	1	2	2	0	0
SNP_10:83770566	0	1	1	0	0	0	0	0	0	0	1	1	0	0	1	0	0	1	2	2	0	0	1	1	0	0	1	1	0	1	1	0	0	0	1	1	0	0	1	1	0	0	2	0	1	0	0	1	2
SNP_10:84046800	0	0	0	0	0	1	0	1	0	0	0	0	1	1	0	0	0	0	0	0	0	0	0	0	1	0	0	0	0	0	0	0	0	1	0	0	0	0	0	0	1	0	0	0	0	1	1	0	0
SNP_10:84139423	1	1	1	0	1	0	0	0	2	1	2	1	0	0	1	1	1	1	1	2	1	1	1	1	0	1	2	1	1	2	2	0	0	0	0	2	2	1	0	2	1	0	1	0	2	0	0	1	2
SNP_10:85018022	1	1	1	1	1	1	1	2	1	2	1	2	1	1	1	1	2	0	0	0	1	2	1	1	1	2	1	1	2	0	1	1	1	2	1	1	2	2	1	0	1	1	0	0	1	2	0	1	1
SNP_10:85477312	2	1	1	0	2	1	1	0	2	1	2	1	1	1	1	0	1	1	2	2	2	2	1	1	0	2	2	2	1	1	2	1	1	0	1	2	2	1	1	1	2	1	2	2	2	0	2	1	2
SNP_10:85497363	2	1	1	0	2	1	1	0	1	1	2	1	1	1	1	0	1	1	2	2	1	1	1	1	0	1	2	2	1	1	2	1	1	0	1	2	2	1	1	1	2	1	2	2	2	0	2	1	2
SNP_10:8581573	1	0	1	1	0	2	0	1	0	1	0	0	0	0	0	1	0	1	1	1	0	1	1	1	1	1	0	1	1	1	0	0	2	1	0	1	1	0	1	2	0	1	1	1	0	0	0	1	0
SNP_10:8619791	0	0	0	0	0	1	0	1	0	0	0	0	0	0	0	0	0	0	0	1	0	0	1	0	1	1	0	1	0	0	0	0	0	0	0	0	1	0	1	1	0	0	1	0	0	0	0	0	1
SNP_10:86743439	0	0	0	1	1	0	0	0	1	0	1	1	0	1	0	0	0	1	0	0	1	1	0	0	0	1	0	1	0	0	1	1	0	0	0	1	1	1	1	0	1	1	0	0	1	0	2	1	1
SNP_10:88427115	0	0	0	0	0	0	0	0	0	0	0	0	1	0	0	0	0	0	0	0	0	0	0	0	0	0	0	0	0	0	0	0	0	0	0	0	0	0	1	0	0	0	0	1	1	0	0	0	0
SNP_10:92434019	0	1	0	2	0	0	0	0	0	0	2	0	1	0	0	0	1	0	0	0	0	1	0	0	1	1	1	1	0	0	0	1	1	0	0	1	0	1	1	0	0	1	0	0	1	0	0	1	1
SNP_10:92594602	1	0	1	0	1	1	1	1	2	1	0	2	1	2	0	2	0	0	0	0	0	1	2	1	1	1	1	1	1	2	1	0	0	1	2	1	1	0	2	2	1	1	1	1	1	1	2	1	1
SNP_10:94419305	0	2	2	2	0	1	1	2	1	2	2	1	2	1	2	1	2	1	1	2	2	2	1	1	2	1	2	1	2	2	0	1	1	1	1	1	1	1	0	0	1	2	1	1	2	1	0	1	1
SNP_10:94558214	2	0	0	0	1	1	1	0	1	0	0	1	0	0	0	0	0	0	1	0	0	0	0	1	0	1	0	1	0	0	1	0	1	1	1	0	1	1	1	1	0	1	1	1	0	1	1	0	1
SNP_10:95968728	0	0	0	0	0	1	0	0	2	0	1	0	2	1	0	0	1	0	0	0	1	0	1	1	1	1	1	1	0	1	0	0	0	1	1	0	1	0	0	2	0	0	1	0	0	1	1	0	2
SNP_10:9647790	2	2	1	2	2	0	2	1	2	1	2	2	2	2	2	2	1	2	2	1	2	1	1	2	1	1	1	1	2	2	1	2	2	1	1	1	1	2	1	0	2	1	1	2	2	1	1	2	1
SNP_10:9855580	1	0	0	1	0	0	0	0	1	0	0	0	1	2	0	1	0	0	1	0	0	1	0	1	0	2	0	1	1	0	0	1	0	2	1	1	1	0	1	0	0	1	2	0	0	0	1	1	1
SNP_10:98732785	1	1	0	1	0	1	1	0	1	1	1	0	2	1	0	1	1	0	1	0	1	2	0	0	1	2	2	0	1	1	1	0	2	1	0	1	0	2	1	1	0	1	0	0	1	0	1	1	1
SNP_10:98764222	0	0	0	0	0	0	1	0	1	0	0	0	2	1	0	0	1	0	0	0	1	0	0	0	1	0	2	0	1	1	0	0	1	0	0	0	0	0	1	1	0	0	0	0	0	0	0	1	1
SNP_10:99358600	2	1	2	1	1	0	1	0	1	0	2	1	0	0	0	1	0	0	0	0	2	0	1	1	1	0	0	1	1	1	2	0	0	1	2	1	1	1	0	2	0	0	2	0	0	1	0	0	1
SNP_10:99460461	2	0	2	1	0	0	1	0	1	0	1	1	0	0	0	0	0	0	0	0	1	0	1	1	1	0	0	1	1	1	0	0	0	0	2	0	1	0	0	2	0	0	2	0	0	0	0	0	1
SNP_10:99514124	2	1	2	1	1	1	1	2	1	2	2	2	0	0	2	1	1	2	1	2	2	1	2	2	1	0	0	2	1	1	1	2	0	1	2	0	2	1	1	2	2	1	2	2	0	1	0	1	1
SNP_10:99540816	0	1	0	1	0	1	1	0	0	0	0	0	0	1	0	0	0	0	0	0	0	1	0	0	0	2	0	0	0	0	0	0	2	1	0	1	0	1	0	0	0	1	0	0	2	0	0	0	0
SNP_10:99582178	2	1	2	1	1	1	1	2	2	2	2	2	1	1	2	1	1	1	1	2	2	1	2	2	1	0	0	2	1	2	1	1	0	1	2	0	2	1	2	2	1	1	2	2	0	1	0	2	1
SNP_11:100634290	1	1	0	2	1	1	0	1	0	1	0	1	0	1	0	0	0	1	0	1	0	2	1	2	2	1	0	1	2	0	0	0	0	0	1	0	0	0	1	1	1	0	1	1	0	0	1	0	1
SNP_11:101720696	0	0	1	2	1	0	2	2	2	0	2	0	0	2	2	0	1	1	1	1	1	1	1	1	1	0	1	2	1	1	2	1	0	0	0	0	1	2	2	0	0	0	2	2	2	1	0	2	1
SNP_11:1022700	0	0	0	2	0	0	0	1	1	0	0	1	1	0	1	0	1	0	1	1	0	1	1	1	0	1	0	0	2	1	0	2	1	1	0	1	2	0	1	0	1	0	1	0	0	0	0	0	0
SNP_11:102603182	0	0	1	2	1	1	1	1	1	1	1	0	1	1	1	1	0	1	2	1	1	0	1	1	1	0	2	2	1	2	0	2	1	0	1	1	0	0	0	2	0	1	1	1	2	0	1	0	1
SNP_11:102666055	0	1	2	0	0	0	1	0	2	0	2	1	0	2	1	1	1	0	1	1	0	2	1	0	1	1	1	0	0	1	0	1	1	2	0	1	1	0	1	1	1	0	0	0	2	0	0	0	1
SNP_11:102873312	0	0	0	0	0	0	1	0	0	0	0	2	0	1	0	0	0	0	0	0	0	2	1	0	1	1	0	0	0	0	1	0	0	0	0	0	0	2	2	0	0	0	1	0	0	0	0	1	0
SNP_11:103015286	0	0	2	2	0	1	1	1	2	0	2	1	0	2	1	1	0	1	1	1	0	2	0	1	2	1	1	1	1	1	0	1	1	1	0	1	0	0	1	1	0	0	1	1	2	0	0	0	0
SNP_11:103068347	0	1	2	0	1	0	1	1	2	0	2	0	0	1	2	1	2	0	1	1	1	0	1	0	0	0	1	0	0	1	1	1	1	2	0	1	2	0	0	1	2	0	0	1	2	1	0	1	2
SNP_11:103120186	0	1	2	0	1	0	1	1	2	0	2	0	0	1	2	1	2	0	1	1	1	0	1	0	0	0	1	0	0	1	1	1	1	2	0	1	2	0	0	1	2	0	0	1	2	1	0	1	2
SNP_11:103304846	2	2	0	0	1	0	0	1	0	1	0	0	0	0	1	0	2	1	0	1	2	0	1	1	0	1	0	1	1	1	1	1	1	1	1	0	2	0	0	0	2	0	0	1	0	2	1	1	2
SNP_11:103779040	1	0	0	0	1	1	1	1	0	1	0	0	1	0	1	1	1	1	0	0	1	0	1	1	0	1	0	0	1	0	2	0	0	1	1	0	1	2	1	1	1	0	1	1	0	2	1	2	0
SNP_11:104713571	1	1	0	2	2	2	0	2	0	1	0	2	1	1	1	1	2	2	0	0	2	2	2	2	2	2	0	2	2	1	1	1	2	2	1	0	2	0	0	1	2	1	1	2	0	2	1	1	2
SNP_11:104756387	1	1	1	2	2	2	1	2	1	1	1	2	1	1	1	1	2	2	0	0	1	2	2	2	2	2	0	1	2	0	2	1	2	2	1	1	2	2	2	1	2	1	2	2	0	2	1	2	2
SNP_11:104841193	2	2	0	0	1	1	1	1	0	2	0	1	2	0	1	2	2	1	1	1	2	0	2	1	0	1	1	1	1	1	2	1	1	2	2	1	2	2	1	1	2	1	1	1	0	2	2	2	2
SNP_11:105181625	0	1	0	2	1	1	0	1	0	0	0	1	1	1	0	0	1	1	0	0	1	2	1	1	2	1	0	1	1	1	0	1	2	1	0	0	1	0	0	1	1	1	1	1	0	0	0	0	2
SNP_11:10647533	0	2	2	0	1	2	2	1	1	2	1	1	0	1	0	0	0	1	2	1	1	1	1	1	2	0	0	1	2	0	1	1	2	0	1	1	1	0	2	1	2	1	1	1	1	0	1	0	1
SNP_11:13420056	0	0	1	1	1	0	1	2	2	1	2	2	2	1	2	2	2	2	0	1	0	2	2	1	1	2	2	2	1	2	1	1	1	2	1	2	1	2	1	2	2	1	2	1	1	2	2	1	1
SNP_11:13720045	1	2	1	2	2	2	1	1	1	1	1	0	1	2	2	1	1	1	2	2	2	1	0	2	1	2	1	1	1	1	1	2	2	0	2	0	2	1	1	0	0	1	1	2	1	2	1	1	2
SNP_11:14122455	0	0	1	0	0	0	0	0	1	0	0	0	0	0	0	0	1	2	0	0	0	1	1	0	1	0	1	1	0	0	1	1	0	1	0	1	0	2	0	1	1	1	0	0	1	0	0	0	0
SNP_11:14229992	0	0	1	0	0	0	0	0	1	1	0	0	0	0	1	0	0	1	1	0	1	1	1	0	1	0	1	1	0	0	0	0	1	0	0	2	0	1	0	1	1	0	1	0	1	0	0	0	0
SNP_11:1447036	0	1	1	0	0	1	0	0	2	1	0	0	1	0	1	2	1	1	0	0	0	2	1	0	1	0	2	2	0	2	2	1	2	2	2	0	0	0	0	1	1	1	1	1	1	1	1	1	1
SNP_11:15625808	2	2	0	1	0	1	1	0	0	0	0	1	0	0	0	1	0	0	0	1	1	0	1	1	1	0	0	0	1	1	1	1	1	1	0	0	1	0	0	1	0	1	0	1	0	1	0	2	1
SNP_11:15901243	1	2	0	1	0	1	0	0	0	0	0	1	0	0	0	0	0	0	0	0	0	0	1	1	1	0	0	0	0	0	1	0	1	1	0	0	1	0	0	1	0	1	0	1	0	1	0	1	0
SNP_11:15927021	1	0	1	1	2	1	1	2	1	2	2	1	2	2	2	0	2	2	2	2	2	2	1	1	1	1	2	2	1	0	1	2	0	1	0	2	1	2	1	1	2	1	1	1	2	1	1	1	1
SNP_11:16174031	1	0	1	0	1	0	1	1	0	1	1	2	0	0	0	0	0	0	1	1	0	0	1	0	0	0	0	0	1	0	0	1	1	1	0	0	1	1	1	1	1	0	0	0	0	2	1	1	0
SNP_11:16963343	0	0	0	0	0	0	0	0	1	1	0	0	0	0	0	1	0	0	0	0	0	0	0	0	0	1	0	0	0	1	1	1	1	1	2	0	0	0	0	0	0	1	0	0	0	0	2	0	0
SNP_11:17005906	0	0	0	0	0	1	0	0	1	2	0	0	0	0	1	1	0	0	1	0	2	0	0	0	0	1	0	0	0	1	0	0	1	0	2	1	0	0	0	0	0	0	0	0	1	0	2	1	0
SNP_11:18461354	1	0	1	0	0	1	1	0	1	0	0	1	0	0	0	0	0	0	0	0	0	0	1	0	0	1	0	0	1	1	1	1	0	2	2	1	0	1	1	1	0	1	1	0	0	1	1	1	1
SNP_11:18615658	1	2	0	1	0	1	1	0	0	1	0	0	0	0	1	0	0	0	1	0	1	0	0	1	1	0	0	0	0	0	1	0	1	0	0	0	1	0	0	0	0	1	0	1	1	0	0	0	0
SNP_11:18637619	2	0	0	0	0	0	0	0	1	1	0	1	0	0	0	0	0	0	0	1	0	0	1	0	0	0	0	0	1	1	0	1	0	1	1	0	0	0	0	1	1	0	0	0	1	1	1	1	0
SNP_11:18845712	1	0	0	0	0	1	0	0	0	0	0	1	0	0	0	0	0	0	0	0	0	0	1	0	0	0	0	0	0	0	0	0	0	1	0	1	0	0	0	1	0	0	0	0	0	1	0	1	0
SNP_11:18912379	1	0	1	0	1	0	0	1	0	0	1	1	0	0	0	0	0	0	1	0	0	0	0	0	0	1	0	0	0	0	0	0	0	0	0	0	1	0	1	0	0	0	0	0	0	1	0	0	0
SNP_11:19161003	1	0	0	0	0	1	0	0	0	0	0	0	0	0	0	0	0	0	0	0	1	0	0	0	0	0	0	0	0	0	0	0	0	0	0	1	0	0	0	0	0	0	0	0	0	0	0	1	0
SNP_11:19564610	0	0	1	0	1	0	0	1	0	0	1	2	0	0	0	1	0	0	1	0	0	0	1	0	0	0	0	0	0	1	1	0	0	1	0	0	1	1	1	1	0	0	0	0	0	2	0	1	0
SNP_11:20631927	0	2	0	1	0	1	1	0	1	1	0	0	0	1	1	1	0	0	1	0	1	0	0	1	1	0	1	0	0	1	0	1	1	1	0	0	1	0	0	0	1	2	0	1	1	0	0	0	0
SNP_11:20798608	1	0	0	0	1	0	0	0	1	1	1	0	0	1	0	0	1	1	0	1	1	1	0	1	1	1	0	1	0	1	0	0	1	1	2	1	0	1	0	1	1	0	1	0	0	0	2	1	0
SNP_11:22432450	1	0	0	0	0	0	0	0	1	0	0	0	0	0	0	2	0	0	0	1	0	0	1	0	0	1	1	0	1	1	1	1	1	0	0	0	0	1	0	1	1	0	0	0	1	1	1	2	0
SNP_11:23497697	2	0	1	0	2	1	1	0	0	0	0	0	2	1	0	0	1	1	1	2	1	1	1	1	1	1	1	2	1	0	0	1	0	1	2	2	1	1	1	2	1	0	1	1	1	1	1	2	1
SNP_11:28267866	1	2	0	0	1	2	0	1	0	1	0	0	2	0	1	0	2	1	1	1	2	2	1	1	1	0	1	2	0	0	0	0	1	2	1	2	1	2	1	1	2	2	1	1	2	1	0	1	0
SNP_11:2884493	1	1	1	1	1	1	1	0	2	1	0	0	1	0	1	1	1	1	1	1	0	1	0	1	1	0	1	2	1	2	0	0	2	1	2	2	1	2	0	1	0	1	1	1	2	1	1	1	0
SNP_11:28872324	0	2	0	1	0	2	1	1	0	1	1	0	1	0	1	2	1	2	1	1	1	1	1	1	2	1	1	1	0	1	1	0	1	2	0	1	1	2	0	0	1	2	1	1	1	0	0	1	0
SNP_11:29483268	0	0	1	0	0	0	0	0	2	1	1	2	1	0	0	2	1	2	0	1	0	1	0	1	1	1	0	1	2	2	1	0	0	1	1	1	0	1	1	1	1	0	2	0	0	0	1	1	0
SNP_11:32214578	1	1	0	1	1	1	1	2	0	1	1	0	1	0	1	2	1	1	2	1	2	0	2	1	2	1	2	2	0	1	1	0	1	1	1	2	1	2	1	1	2	1	1	2	1	1	0	2	0
SNP_11:33718317	2	0	1	0	1	1	0	0	2	1	1	2	2	0	0	1	2	2	1	1	0	0	0	1	0	1	1	1	2	2	1	1	1	0	2	2	0	0	2	1	2	0	1	1	2	1	1	0	0
SNP_11:34087255	0	0	1	1	1	0	1	2	2	2	2	2	1	2	1	2	1	2	1	2	2	0	2	2	2	2	1	1	2	2	2	1	1	1	1	1	0	2	1	2	2	0	2	1	2	2	2	2	1
SNP_11:34311436	0	1	1	0	0	2	0	1	2	2	1	2	1	1	0	1	1	1	0	2	1	0	1	1	1	0	0	1	2	2	1	1	1	1	1	1	1	1	1	2	1	1	2	0	1	1	2	2	0
SNP_11:34369905	0	1	0	0	0	2	0	1	0	1	2	0	1	1	1	2	1	1	1	1	2	0	1	1	1	1	0	1	0	1	0	1	1	1	0	1	1	1	0	1	0	1	1	0	1	1	1	2	0
SNP_11:36181120	1	0	1	1	2	0	1	2	0	1	1	0	2	1	0	0	2	1	1	0	1	0	1	0	1	2	2	1	1	1	1	0	2	0	2	1	0	1	2	1	0	0	1	2	2	1	0	0	0
SNP_11:37079751	1	1	0	0	0	1	0	1	0	0	0	0	1	0	0	0	1	0	0	0	1	0	0	0	0	0	0	0	0	0	0	0	0	0	0	0	1	0	0	0	1	1	0	0	1	1	0	0	0
SNP_11:37101530	1	1	0	0	0	1	0	1	0	0	0	0	1	0	0	0	1	0	0	0	1	0	0	0	0	0	0	0	0	0	0	0	0	0	0	0	1	0	0	0	1	1	0	0	1	1	0	0	0
SNP_11:3834575	1	0	1	0	1	0	0	2	1	1	2	2	1	1	0	0	0	1	0	1	1	2	0	0	2	1	1	1	0	0	0	1	1	1	2	0	1	0	1	2	1	1	0	0	0	0	2	0	0
SNP_11:3876104	1	0	0	0	2	1	0	0	0	0	1	0	0	1	0	1	0	1	1	1	0	1	1	1	0	1	0	0	0	0	1	1	1	2	1	1	1	0	0	0	1	1	0	0	0	0	0	0	0
SNP_11:39700338	1	1	1	2	1	1	2	1	1	1	1	0	0	1	1	0	0	0	0	1	0	2	1	1	2	1	1	1	1	0	1	1	1	2	1	0	1	0	1	1	0	1	2	1	1	1	0	1	2
SNP_11:4130467	1	1	2	1	1	2	1	2	2	1	1	2	1	1	1	1	1	1	2	0	2	1	1	2	2	1	1	1	1	2	1	1	0	0	1	1	2	2	2	2	1	1	1	1	1	1	2	1	1
SNP_11:42239087	1	2	1	2	2	1	2	1	1	2	0	0	2	2	1	2	2	2	1	0	1	2	2	1	1	2	2	1	1	1	1	1	1	1	2	2	1	0	2	2	0	2	1	2	2	0	0	1	1
SNP_11:43064231	1	1	0	1	0	0	1	2	0	0	1	0	1	1	1	0	0	0	0	2	1	1	1	1	1	0	0	1	0	1	1	1	1	2	0	0	2	0	0	0	1	1	1	0	2	0	1	1	1
SNP_11:43520658	1	1	2	1	2	2	1	1	1	1	2	0	2	1	0	2	2	2	0	1	1	1	0	0	2	1	2	2	1	0	0	2	0	1	2	2	0	0	2	1	0	1	2	2	1	2	1	1	0
SNP_11:44980969	1	0	1	0	2	1	0	0	1	0	1	0	1	0	0	1	2	2	0	1	0	0	0	0	1	0	1	2	0	1	0	1	0	1	1	2	0	0	1	0	0	0	1	1	1	1	1	1	0
SNP_11:46950778	1	1	1	2	0	1	2	1	0	1	1	0	0	1	1	1	0	0	1	1	1	2	2	1	1	1	0	0	1	0	0	0	1	1	1	0	2	0	1	2	1	1	1	1	0	0	0	1	1
SNP_11:47414576	1	1	2	1	2	1	1	0	1	2	2	0	1	1	0	1	2	2	0	1	0	1	0	0	2	0	2	2	1	0	0	1	0	1	2	2	0	0	2	1	0	1	2	2	1	1	1	1	0
SNP_11:47797834	1	1	0	1	0	0	1	2	0	0	1	0	1	1	2	1	0	1	1	2	2	0	1	1	1	0	0	1	0	0	0	0	1	2	0	1	2	0	0	0	1	1	1	0	0	0	0	1	1
SNP_11:48519745	1	2	1	0	2	2	1	1	2	1	2	1	1	2	2	0	2	2	2	0	2	1	2	1	0	1	2	1	0	1	1	2	1	1	1	2	2	2	1	1	0	2	1	1	1	2	1	1	1
SNP_11:4858124	1	1	1	1	0	0	1	0	0	0	0	0	0	0	2	2	1	1	1	1	1	1	1	0	0	0	0	1	2	1	1	1	1	1	0	1	0	1	0	0	1	1	2	2	1	0	0	2	1
SNP_11:49010974	1	1	0	0	0	0	0	0	1	1	1	0	0	1	1	0	0	1	1	1	1	0	0	0	0	0	0	0	0	2	1	1	0	0	0	1	0	2	0	0	0	1	0	0	2	0	0	0	0
SNP_11:49489664	1	0	0	0	0	0	0	0	0	0	0	1	0	0	0	0	0	0	0	1	0	0	0	1	0	0	0	0	1	0	0	0	1	0	0	0	0	0	0	0	2	0	0	0	0	0	1	0	1
SNP_11:49955362	1	1	1	0	0	0	1	2	0	0	1	1	2	1	1	0	0	0	1	1	1	1	2	1	0	1	0	0	0	0	0	0	1	1	0	0	2	0	0	1	0	1	0	0	0	0	0	0	1
SNP_11:50202868	1	1	0	1	0	1	1	1	0	1	0	1	0	1	0	2	0	1	0	2	1	0	1	1	1	1	0	1	0	1	0	0	1	2	0	1	2	0	0	0	0	1	0	0	1	2	0	1	1
SNP_11:5038925	1	0	0	1	0	0	1	0	0	1	0	0	0	0	2	0	1	0	0	1	0	0	0	0	0	0	0	0	2	0	0	0	1	0	0	1	0	1	0	0	0	0	1	0	1	1	0	0	0
SNP_11:51827225	1	1	0	1	0	1	1	2	1	1	0	1	1	1	1	0	0	1	1	0	1	1	2	2	0	1	1	0	1	1	1	0	2	1	0	1	1	0	0	1	1	1	0	0	1	1	2	0	2
SNP_11:52132672	0	1	0	1	0	0	0	0	1	1	1	0	0	1	0	2	0	1	0	1	0	0	0	0	1	1	0	1	0	2	2	1	0	1	0	1	0	2	0	0	0	1	0	0	2	0	0	1	0
SNP_11:55824892	2	1	2	1	2	0	1	0	0	2	1	1	0	1	0	0	2	1	0	1	0	1	0	0	1	0	1	1	1	1	0	1	0	0	2	1	1	0	2	2	0	1	2	2	2	2	0	0	0
SNP_11:55845438	2	1	2	1	2	0	1	0	0	2	1	1	0	1	0	0	2	1	0	1	0	1	0	0	1	0	1	1	1	1	0	1	0	0	2	1	1	0	2	2	0	1	2	2	2	2	0	0	0
SNP_11:57262795	0	1	0	0	0	1	0	1	1	0	1	0	1	1	2	2	0	1	1	0	1	0	0	0	0	0	0	0	0	1	2	1	0	0	0	1	0	2	0	0	0	1	0	0	1	1	1	1	1
SNP_11:58918358	1	0	0	0	0	1	0	0	0	0	0	1	0	0	0	0	0	0	0	0	0	0	0	0	0	0	0	0	0	0	0	0	0	0	0	0	0	0	0	0	0	0	0	0	0	0	0	0	0
SNP_11:59181535	1	0	0	1	0	1	0	1	0	0	0	1	1	0	1	0	0	0	0	0	0	0	0	0	0	0	0	0	0	0	0	0	0	0	0	0	0	0	0	0	0	0	0	0	0	0	0	1	0
SNP_11:60616886	0	1	1	0	0	1	0	0	0	1	1	0	0	1	1	2	0	0	1	0	1	0	0	0	0	0	0	0	1	0	0	0	0	0	1	0	0	0	1	1	0	1	1	0	1	0	0	2	0
SNP_11:60641182	2	1	0	1	1	1	2	1	2	1	0	1	0	1	0	0	1	1	1	2	1	2	2	1	2	2	1	1	0	2	2	1	1	2	0	1	2	2	0	0	0	1	0	1	1	2	1	0	1
SNP_11:62781436	0	1	1	2	1	1	1	0	1	1	2	2	1	1	1	2	0	0	1	0	1	1	0	1	1	0	1	0	2	1	1	1	1	0	1	2	1	1	1	1	1	1	1	1	1	0	2	1	2
SNP_11:62914151	1	1	1	2	1	0	1	2	2	1	2	1	2	1	1	0	1	2	1	0	1	1	2	1	0	1	2	1	0	2	1	2	1	1	1	2	1	2	1	1	1	1	1	1	1	2	2	2	1
SNP_11:6312650	2	1	0	2	1	0	1	0	0	0	1	0	1	1	2	1	2	2	1	2	1	2	2	2	0	2	1	1	2	0	1	2	1	2	0	1	0	1	0	0	1	2	2	2	1	1	0	2	2
SNP_11:63980697	2	2	1	1	2	1	1	2	1	0	1	2	1	2	1	1	2	1	1	2	1	1	2	2	1	2	1	1	1	1	1	1	2	2	1	1	1	2	0	0	2	2	0	0	1	2	2	0	2
SNP_11:64098572	1	0	1	1	2	1	0	0	1	1	1	0	1	0	1	1	1	0	1	2	1	0	0	0	1	2	1	1	1	0	2	1	0	1	1	2	1	1	1	1	0	0	1	0	0	0	0	2	0
SNP_11:64472503	2	0	1	2	1	0	2	1	2	0	0	0	1	1	1	1	2	2	1	2	0	2	2	1	2	2	2	2	0	1	0	1	0	1	1	1	2	2	1	1	1	0	1	2	0	1	0	2	0
SNP_11:66556801	1	1	0	1	1	2	1	1	1	0	0	1	0	1	0	1	0	1	1	2	1	1	2	2	1	2	1	2	1	0	1	1	2	2	0	1	1	2	1	1	1	1	1	1	0	1	2	1	2
SNP_11:67829550	1	2	2	2	1	2	2	2	1	2	1	1	0	2	2	0	2	1	2	2	2	2	2	2	2	1	1	0	2	2	1	1	2	2	2	1	1	0	1	2	2	2	1	1	2	0	2	0	2
SNP_11:68380416	1	1	0	0	1	0	0	0	0	0	1	0	2	1	0	0	0	0	0	2	0	0	0	0	1	2	0	2	0	0	1	2	0	1	0	1	0	0	1	1	0	1	1	1	1	1	0	0	0
SNP_11:68715053	2	0	0	0	2	0	0	0	0	0	1	0	2	0	0	1	0	1	1	2	0	0	0	0	1	2	0	2	0	0	1	1	0	1	0	2	1	0	1	1	0	0	1	1	0	1	0	1	0
SNP_11:68755556	1	0	0	0	1	0	0	0	0	0	0	0	1	0	0	0	0	0	0	2	0	0	0	0	1	2	0	1	0	0	1	0	0	1	0	1	0	0	0	1	0	0	0	0	0	1	0	0	0
SNP_11:68845541	0	2	2	1	0	2	2	2	2	2	1	2	0	2	2	1	2	1	1	0	2	1	0	2	1	0	2	0	2	2	1	1	2	1	2	0	1	2	1	1	2	2	1	1	2	1	2	1	2
SNP_11:68884476	0	0	1	0	0	0	0	1	1	1	0	0	0	0	1	0	2	0	0	0	0	0	0	0	0	0	1	0	0	2	0	0	0	0	1	0	0	0	0	0	1	0	0	0	0	0	0	0	0
SNP_11:69177619	0	1	0	0	0	0	0	0	1	0	1	1	0	1	1	0	0	0	1	0	1	0	0	0	0	1	1	1	0	0	1	1	0	0	0	0	0	1	0	0	0	1	0	0	1	0	0	1	0
SNP_11:69325299	2	0	0	1	2	1	1	0	0	0	1	0	0	0	0	1	0	1	0	2	0	1	0	0	2	1	0	0	1	0	0	0	0	1	0	2	1	1	0	1	0	0	0	1	0	1	1	1	0
SNP_11:69405538	2	0	0	1	2	1	1	0	0	0	1	0	0	0	0	1	0	1	0	2	0	1	0	0	2	1	0	0	1	0	0	0	0	1	0	2	1	1	0	1	0	0	0	1	0	1	1	1	0
SNP_11:70378153	1	0	0	0	0	0	1	0	0	0	0	1	0	1	0	0	0	1	0	0	0	0	0	1	0	1	1	1	0	0	0	0	0	0	0	0	1	0	0	0	0	0	0	0	0	0	0	0	0
SNP_11:70660335	2	0	0	0	2	0	1	0	1	0	2	1	2	1	0	1	0	1	1	2	0	0	0	1	1	1	1	1	0	0	1	1	0	1	0	2	1	1	1	1	0	0	1	1	0	1	0	1	0
SNP_11:70718274	0	1	1	2	0	0	1	1	1	1	0	0	1	1	2	0	2	0	1	0	1	2	2	0	1	1	1	1	1	2	1	1	0	0	1	0	0	0	0	0	1	1	0	1	2	0	1	0	0
SNP_11:70764561	0	1	1	2	0	0	1	1	1	1	0	0	1	1	2	0	2	0	1	0	1	2	2	0	1	1	1	1	1	2	1	1	0	0	1	0	0	1	0	0	1	1	0	1	2	0	1	0	0
SNP_11:71263018	0	1	1	0	0	1	0	1	1	1	0	0	0	1	1	0	2	0	0	0	0	1	2	0	0	0	1	0	0	2	1	1	0	0	1	0	0	1	0	0	1	1	0	0	2	0	0	0	0
SNP_11:71401956	1	1	1	1	1	0	1	1	2	1	1	1	1	1	2	1	2	1	1	0	1	2	2	0	1	0	1	0	1	2	1	1	0	0	1	1	0	1	0	0	1	1	0	1	2	0	1	1	0
SNP_11:71476581	1	1	1	0	1	0	0	1	1	1	1	0	1	1	1	0	2	1	0	0	0	0	0	0	0	0	1	0	0	2	1	1	0	0	1	1	0	0	0	0	1	1	0	0	2	0	0	0	0
SNP_11:72855583	0	1	0	0	1	0	0	1	2	1	1	0	0	1	1	0	2	0	0	0	0	1	2	0	0	0	1	0	0	2	2	1	0	0	1	1	0	1	0	0	1	1	0	0	2	0	0	1	0
SNP_11:72875949	0	1	0	0	1	0	0	1	2	1	1	0	1	1	1	1	2	0	0	0	0	0	0	0	0	0	1	0	0	2	2	1	0	0	1	1	0	1	0	0	1	1	0	0	2	1	0	1	0
SNP_11:74124726	0	1	2	2	0	2	2	2	2	2	0	0	1	1	1	1	2	1	1	0	1	1	0	2	1	0	2	2	1	2	0	1	2	1	2	0	2	2	2	1	2	1	2	2	1	2	1	2	2
SNP_11:74693404	0	1	1	2	1	1	1	2	2	2	1	1	0	0	1	1	2	1	1	0	1	1	1	1	1	1	1	0	2	2	1	0	2	1	2	1	1	2	1	1	2	1	1	1	1	1	1	2	2
SNP_11:74990069	1	1	1	0	2	0	1	0	0	0	2	0	1	2	0	1	0	0	0	2	0	1	1	1	1	1	0	2	0	0	0	1	0	1	0	2	2	0	1	1	0	1	1	1	0	1	1	1	0
SNP_11:75278281	2	1	0	0	1	0	0	0	0	0	1	0	1	1	1	1	0	1	1	2	1	0	1	0	1	1	1	0	1	0	1	0	0	1	0	1	0	0	0	1	0	1	0	0	0	0	1	0	0
SNP_11:7635350	0	2	0	0	0	1	2	2	1	1	1	1	1	0	0	0	0	1	2	1	2	0	1	1	1	0	1	0	1	1	1	1	1	0	2	0	1	1	0	0	1	1	0	1	0	0	2	1	1
SNP_11:76842994	0	1	1	1	1	1	2	2	0	1	0	1	0	0	2	0	2	0	2	0	2	1	0	2	1	1	1	0	1	1	1	1	2	1	2	1	0	1	1	1	2	1	1	0	1	1	1	0	2
SNP_11:77868254	0	0	0	0	1	0	1	1	2	1	0	1	1	0	2	0	2	1	1	0	1	1	1	1	0	0	2	1	1	2	2	2	0	0	1	1	0	1	0	0	1	1	1	1	2	1	1	1	0
SNP_11:7988627	1	2	2	1	2	2	2	0	1	0	0	2	2	2	2	2	2	2	2	1	1	1	1	1	1	0	2	0	2	2	2	2	2	2	2	2	1	2	2	2	0	2	1	1	1	1	1	1	2
SNP_11:818745	1	0	1	2	0	0	1	2	0	2	1	1	0	0	2	0	0	0	1	1	2	1	1	1	1	1	0	0	1	0	1	2	1	1	0	0	1	2	2	1	2	1	0	1	0	0	1	1	1
SNP_11:82134757	0	0	0	0	0	0	0	1	0	0	0	1	0	0	1	0	2	0	0	0	0	0	0	1	0	0	1	0	0	0	0	0	0	0	1	0	1	0	0	0	1	0	0	0	0	1	0	0	1
SNP_11:82253766	2	1	0	0	1	0	0	0	1	0	2	0	0	1	0	0	0	0	0	2	0	0	1	0	1	2	0	0	0	0	0	0	0	0	0	1	0	0	2	1	0	1	1	0	0	0	0	0	0
SNP_11:82664600	0	0	0	0	0	0	1	0	1	1	0	0	1	0	0	1	0	1	1	0	1	1	0	0	1	0	1	0	2	2	0	1	0	1	0	0	1	0	0	0	0	1	0	0	2	0	1	1	0
SNP_11:82687072	0	0	0	0	0	0	1	0	1	1	0	0	1	0	0	1	0	1	1	0	1	1	0	0	1	0	1	0	2	2	0	1	0	1	0	0	1	0	0	0	0	1	0	0	2	0	1	1	0
SNP_11:83849914	0	0	0	0	0	0	0	1	0	0	0	1	0	0	1	0	2	0	0	0	0	0	0	1	0	0	1	0	0	0	0	0	0	0	1	0	1	0	0	0	1	0	0	0	0	1	0	0	1
SNP_11:83882569	1	1	0	1	0	1	0	1	0	0	1	1	1	1	1	1	2	1	0	0	0	2	0	2	1	1	1	1	2	0	1	0	0	1	1	0	2	0	2	0	1	2	1	0	0	1	2	2	1
SNP_11:84678345	2	2	1	1	2	2	0	2	1	1	2	2	1	2	1	1	2	0	0	2	1	1	1	2	1	2	1	1	1	0	1	0	2	1	2	2	1	1	2	2	2	1	1	1	0	2	2	1	1
SNP_11:85006812	1	2	1	1	1	1	1	2	0	1	0	1	0	0	1	2	2	1	0	0	1	1	0	1	1	1	1	0	1	0	2	0	2	1	2	1	1	2	0	1	2	0	0	1	0	2	1	0	2
SNP_11:85771451	0	0	2	1	1	2	2	2	1	2	1	0	2	2	0	2	0	2	1	0	2	2	1	1	0	0	1	2	0	2	0	2	2	0	2	1	1	1	2	1	2	2	2	2	2	2	2	2	0
SNP_11:85810220	0	0	1	1	1	2	1	1	0	1	0	0	1	1	0	1	0	1	0	0	2	1	0	0	0	0	0	1	0	1	0	1	1	0	2	1	0	1	0	1	1	1	0	1	1	1	2	1	0
SNP_11:86682554	0	0	2	1	1	1	1	2	0	1	1	0	0	0	0	1	0	1	0	0	2	0	1	1	1	0	0	1	0	1	1	2	1	0	2	1	1	2	1	1	1	1	2	2	1	1	1	1	0
SNP_11:86777318	1	2	1	1	0	1	0	2	0	1	0	1	0	1	1	2	2	1	0	0	1	1	0	1	2	1	1	0	1	0	1	0	2	1	1	0	1	1	1	1	2	0	0	1	0	2	1	0	2
SNP_11:86828285	1	1	0	0	1	0	0	0	1	0	1	2	0	0	1	0	2	0	0	2	1	0	1	2	0	2	1	0	1	1	1	1	1	2	0	1	1	0	0	1	1	0	0	0	1	1	0	0	1
SNP_11:87767351	1	2	0	0	0	0	0	0	0	0	0	1	0	0	1	1	2	0	0	0	0	1	0	2	1	0	1	0	0	0	0	0	1	1	0	0	1	0	0	0	1	0	0	0	0	1	0	0	2
SNP_11:87933139	1	1	1	1	1	0	1	0	1	0	1	2	0	1	1	0	2	1	0	2	1	0	2	2	0	2	1	0	1	1	1	2	1	2	0	1	2	0	0	1	1	0	0	1	1	1	0	1	1
SNP_11:88765206	2	2	1	1	1	1	1	0	1	0	1	2	0	0	2	0	2	0	1	2	0	0	2	2	0	2	1	0	1	0	2	1	1	2	0	1	2	1	0	1	1	0	0	1	0	1	0	1	1
SNP_11:90242322	1	1	0	0	1	1	1	1	1	0	1	1	1	0	1	1	2	0	1	2	1	0	1	2	0	1	1	1	0	0	1	0	2	1	0	2	1	1	0	1	2	1	1	0	1	2	1	1	2
SNP_11:91569938	1	0	1	1	1	2	1	0	1	1	1	1	1	1	1	1	0	1	2	2	1	1	1	0	1	2	0	1	2	0	1	0	0	0	1	2	0	1	0	2	1	1	2	0	0	0	2	1	0
SNP_11:91703458	0	0	1	0	1	2	2	1	1	2	1	0	2	0	1	2	0	1	2	0	1	0	1	0	0	0	1	1	0	1	2	0	1	0	1	1	1	1	0	1	0	2	2	1	1	1	2	2	0
SNP_11:92016623	1	0	1	0	0	1	0	0	1	1	1	1	0	0	1	0	0	0	1	1	1	0	1	0	0	1	0	0	0	1	0	1	0	0	1	1	0	0	0	2	1	0	0	0	0	0	1	0	0
SNP_11:9212734	1	0	1	1	1	0	0	0	2	1	1	0	2	1	0	2	1	1	0	1	0	1	1	1	1	2	2	1	0	2	1	1	0	1	1	0	1	0	1	1	1	1	1	0	2	1	1	2	1
SNP_11:92748563	1	0	1	0	0	0	0	0	1	0	1	1	0	0	0	0	0	0	0	1	0	0	1	0	0	1	0	1	0	0	0	0	0	1	0	1	0	0	0	1	1	0	0	0	0	0	0	0	0
SNP_11:9465969	1	2	2	1	1	2	2	0	2	0	0	0	1	1	1	1	0	2	2	1	1	1	1	1	2	1	1	2	1	1	1	1	2	0	2	1	1	2	1	1	1	1	1	2	0	0	1	1	1
SNP_11:95985524	1	2	1	2	2	2	2	2	1	2	1	2	2	2	2	2	2	2	2	1	1	2	1	2	2	0	2	2	2	1	2	2	2	1	2	1	2	2	2	1	2	2	2	2	2	2	2	2	2
SNP_11:96235663	0	1	1	2	2	2	2	1	1	2	1	1	2	2	1	1	2	2	2	0	1	2	0	2	2	0	2	2	2	1	1	1	2	1	2	1	1	2	2	1	2	2	2	1	2	1	2	1	2
SNP_11:97200967	0	0	1	2	1	1	2	1	1	0	1	0	2	2	0	1	0	2	1	0	0	1	0	1	2	0	2	1	2	1	1	1	1	0	0	1	0	1	1	0	1	2	2	1	2	0	1	1	1
SNP_11:97484206	1	2	0	2	1	1	0	1	0	0	0	2	1	2	0	1	2	1	1	1	0	1	1	1	2	1	1	1	1	0	0	0	1	2	0	1	1	0	1	1	1	2	1	1	0	1	0	0	1
SNP_11:98732077	1	2	0	2	0	0	1	1	1	0	0	2	1	1	1	0	1	2	1	1	0	1	1	1	2	1	1	1	1	1	1	0	1	1	0	0	1	1	2	1	1	1	2	1	1	0	0	1	2
SNP_11:99129772	0	1	0	2	0	1	0	1	0	1	0	1	0	1	0	0	1	1	0	0	0	1	1	1	2	1	0	2	1	0	0	0	1	1	1	0	1	0	1	2	2	0	1	1	0	0	1	0	2
SNP_11:99529589	0	1	2	0	0	0	1	1	2	0	2	0	1	1	2	0	2	0	1	1	1	0	1	0	0	0	1	0	0	1	1	1	2	1	0	1	2	1	0	0	1	0	0	1	1	2	0	1	1
SNP_11:99668842	1	0	2	0	1	1	1	1	1	0	2	1	1	1	1	1	1	0	1	1	2	0	1	0	0	1	1	0	0	1	1	2	1	0	0	2	1	1	0	0	0	2	0	1	1	2	0	1	0
SNP_11:99831957	1	2	0	2	1	0	0	1	1	1	0	1	1	1	1	0	1	1	1	1	0	2	1	2	2	1	1	1	2	1	0	0	1	1	1	0	1	0	1	1	1	1	1	1	1	0	1	0	2
SNP_11:99868665	1	0	0	2	0	0	1	1	0	0	0	2	0	1	0	1	0	2	0	0	1	1	1	1	2	2	0	1	1	1	1	1	0	1	0	0	0	1	2	1	0	1	2	1	0	0	0	1	1
SNP_11:99910936	1	0	0	2	0	0	1	1	0	0	0	2	0	1	0	1	0	2	0	0	1	1	1	1	2	2	0	1	1	1	1	1	0	1	0	0	0	1	2	1	0	0	2	1	0	0	0	1	1
SNP_12:11906726	1	0	1	1	1	1	1	0	0	1	2	1	0	0	1	0	2	1	1	0	2	1	1	1	1	1	0	1	1	1	1	2	1	1	1	1	0	0	1	1	1	0	1	1	1	2	1	1	1
SNP_12:12109124	1	1	0	0	1	1	0	0	0	1	0	1	2	1	0	2	0	1	0	0	0	0	1	0	0	0	1	0	0	0	1	0	0	1	0	0	1	1	1	0	1	1	0	1	1	0	0	0	1
SNP_12:12257583	1	0	1	0	0	0	1	1	2	0	0	1	0	0	0	0	0	1	1	0	2	1	0	2	1	1	0	1	1	2	1	2	0	1	1	1	1	0	1	0	1	1	2	0	1	2	2	0	0
SNP_12:12443527	1	1	1	1	0	0	1	0	0	2	0	1	1	1	1	1	1	0	1	0	1	2	1	1	1	2	2	1	0	0	1	1	2	2	1	0	0	2	1	1	0	1	1	1	2	1	1	1	1
SNP_12:12572486	0	1	2	0	0	0	2	0	0	1	0	2	1	1	0	1	0	1	0	0	1	1	1	0	0	1	2	0	1	1	2	1	1	2	2	1	0	2	0	1	1	1	0	0	1	1	0	1	1
SNP_12:13473520	2	1	1	0	1	2	1	1	2	1	0	2	1	1	1	2	1	2	2	0	2	1	1	2	1	1	1	1	1	1	2	2	0	1	1	1	2	1	2	0	2	2	2	1	2	2	2	0	1
SNP_12:14030994	2	1	1	1	1	2	1	1	1	0	1	0	1	1	0	2	0	2	1	2	0	1	0	1	1	1	1	1	1	0	0	0	1	1	1	1	1	1	2	1	2	1	0	2	0	0	1	1	1
SNP_12:15394868	1	0	1	1	0	1	1	0	0	2	1	2	1	1	2	2	1	2	1	0	1	0	1	1	0	0	1	0	1	0	2	1	1	2	1	1	1	1	1	1	2	1	1	2	0	1	0	0	2
SNP_12:15416051	1	0	1	1	0	1	1	0	0	2	1	2	1	1	2	2	1	2	1	0	1	0	1	1	0	0	1	0	1	0	2	1	1	2	1	1	1	1	1	1	2	1	1	2	0	1	0	0	2
SNP_12:15639112	0	1	1	0	1	0	1	1	1	0	0	0	1	0	0	0	0	0	1	0	0	1	0	0	0	1	1	0	0	0	0	0	1	0	1	0	1	1	0	1	0	1	0	0	0	0	1	1	0
SNP_12:16021152	2	1	1	1	1	2	1	1	1	1	2	2	1	2	0	2	1	2	0	2	2	1	2	2	2	1	1	1	2	2	2	2	0	2	1	2	1	1	2	1	2	1	1	1	2	2	1	1	2
SNP_12:16051560	0	1	1	1	1	0	1	1	1	1	0	0	1	0	2	0	1	0	2	0	0	1	0	0	0	1	1	1	0	0	0	0	2	0	1	0	1	1	0	1	0	1	1	1	0	0	1	1	0
SNP_12:1606902	2	1	0	1	2	0	2	1	2	1	1	2	1	1	1	1	0	1	0	0	1	1	2	1	1	1	2	2	0	1	2	2	1	0	0	0	2	0	2	0	2	1	1	2	2	1	2	2	2
SNP_12:16120641	0	1	1	1	1	0	1	1	1	1	0	0	1	0	2	0	1	0	2	0	0	1	0	0	0	1	1	1	0	0	0	0	2	0	1	0	1	1	0	1	0	1	1	1	0	0	1	1	0
SNP_12:16470353	1	1	1	2	1	0	2	2	1	1	1	1	2	1	2	0	1	1	2	2	1	2	0	2	2	2	1	2	2	1	0	2	2	0	1	1	1	1	1	1	1	1	2	1	2	1	2	2	0
SNP_12:16839337	1	1	1	1	1	0	1	2	1	2	0	0	1	1	2	0	2	0	2	2	1	2	0	1	2	2	1	2	1	1	0	1	2	0	1	1	1	1	1	1	0	1	1	2	2	1	2	1	0
SNP_12:16871967	0	0	0	0	0	0	0	0	0	0	1	0	0	0	0	0	0	0	0	0	0	0	0	0	0	0	0	0	0	0	2	0	0	1	0	0	0	0	0	1	0	0	0	0	0	0	0	0	1
SNP_12:18117735	1	1	1	1	1	0	1	2	1	0	0	0	2	1	0	0	0	0	1	2	0	1	1	0	1	1	1	1	1	0	0	0	1	0	1	1	1	1	0	1	0	1	1	0	0	1	1	1	0
SNP_12:19367974	1	2	2	2	2	0	1	2	1	2	0	1	1	2	2	2	1	1	2	2	1	1	2	1	1	1	2	1	1	0	0	0	2	1	2	2	2	2	1	1	1	2	1	1	0	2	1	1	1
SNP_12:19913272	1	0	0	0	0	1	1	0	0	0	1	0	1	0	0	0	0	1	0	0	0	0	0	1	0	0	0	0	1	0	2	1	0	1	0	0	0	0	0	1	1	0	0	1	0	0	0	0	1
SNP_12:22044109	1	0	2	1	0	0	0	0	0	1	1	1	1	2	0	1	0	0	0	2	0	0	1	0	1	0	1	0	1	0	2	0	0	2	2	2	0	1	0	2	0	1	1	0	0	2	0	0	2
SNP_12:23553969	2	1	2	2	1	0	1	2	1	1	2	2	2	2	1	1	0	1	2	2	2	2	2	2	2	2	2	2	2	1	2	1	1	2	2	2	2	2	2	2	1	2	2	0	2	2	2	2	2
SNP_12:27210947	0	1	0	1	0	1	2	1	1	1	1	0	0	0	0	0	0	1	1	0	0	1	2	2	0	1	1	1	0	0	0	1	1	0	0	0	1	1	0	0	1	1	0	1	1	0	1	1	0
SNP_12:2731456	1	2	2	0	2	2	1	2	2	1	2	1	1	0	0	2	1	2	0	1	1	0	1	1	1	0	0	0	2	2	1	0	1	0	1	2	1	0	0	1	1	1	0	1	1	1	1	1	0
SNP_12:27699364	0	1	0	2	0	1	2	1	2	1	2	0	0	1	1	1	1	1	1	0	2	2	2	2	1	2	1	2	1	1	2	2	1	0	0	0	1	1	1	1	1	1	1	2	2	0	2	1	1
SNP_12:2859606	1	0	0	2	0	0	1	0	0	1	0	1	1	2	1	0	0	0	0	1	1	1	1	1	1	1	2	2	0	0	1	2	0	2	0	0	1	0	2	0	1	1	1	1	1	1	1	1	2
SNP_12:29807161	1	0	1	0	0	1	1	0	0	1	1	1	0	1	0	0	0	1	0	1	0	0	0	0	1	0	0	0	1	0	2	1	0	0	1	1	0	0	0	2	1	0	0	1	0	1	0	1	1
SNP_12:30458512	1	1	1	2	0	0	1	1	1	0	1	1	0	2	0	0	0	0	1	2	0	1	1	2	1	2	1	2	0	0	0	0	1	0	1	1	1	1	0	1	0	1	1	0	1	1	2	1	0
SNP_12:30965466	2	0	1	0	0	2	1	0	1	1	0	1	0	1	0	1	0	1	0	2	2	0	1	0	1	0	0	0	2	2	0	2	0	0	1	1	0	0	1	2	1	0	1	1	1	1	1	1	0
SNP_12:31343946	1	1	1	2	1	0	1	2	2	1	2	1	2	1	2	2	2	1	2	1	2	2	1	2	1	2	2	2	1	1	2	1	2	2	1	1	2	2	2	0	1	2	1	1	2	1	1	1	2
SNP_12:34016083	1	0	1	0	0	0	0	0	0	0	0	1	0	1	0	0	0	0	0	1	0	0	0	0	1	0	0	0	0	0	0	0	0	0	1	1	0	0	0	2	0	0	0	0	0	1	1	0	0
SNP_12:34306969	2	1	2	0	1	2	1	1	1	2	0	2	1	1	1	2	1	2	1	2	2	1	0	0	2	0	1	0	2	2	0	2	1	2	2	2	1	1	2	2	2	1	1	2	2	2	1	0	1
SNP_12:35424126	1	2	0	2	2	2	2	2	2	1	2	1	2	2	2	2	1	1	2	2	2	2	1	2	1	2	2	2	1	2	2	2	2	2	0	0	2	2	2	0	0	2	1	1	1	1	2	2	2
SNP_12:35561574	0	1	1	2	0	1	1	1	1	1	1	0	0	1	0	0	1	1	1	0	0	1	2	2	0	2	1	2	1	0	0	0	1	0	1	1	1	0	0	0	1	1	2	1	1	0	1	1	1
SNP_12:35747252	1	0	2	0	0	1	0	0	0	1	0	1	0	1	0	0	1	1	0	1	0	0	1	0	1	0	0	0	1	0	0	0	0	0	2	2	0	0	0	2	2	0	1	1	1	1	1	1	0
SNP_12:36451049	1	1	0	0	2	0	0	0	1	0	0	1	2	0	2	1	1	1	1	0	2	1	1	0	1	0	1	0	1	2	0	1	1	0	0	0	1	0	2	0	0	0	0	1	1	1	0	0	0
SNP_12:39262892	1	1	1	0	1	0	0	0	0	0	0	2	1	1	1	0	0	1	1	2	1	1	0	0	2	0	0	0	0	0	0	0	0	0	1	1	1	0	1	2	0	0	0	1	0	1	1	1	0
SNP_12:39299824	1	1	1	0	1	0	0	0	0	0	0	2	1	1	1	0	0	1	1	2	1	1	0	0	2	0	0	0	0	0	0	0	0	0	1	1	1	0	1	2	0	0	0	1	0	1	1	1	0
SNP_12:44105798	1	2	1	2	1	1	1	1	1	2	1	1	0	2	0	0	0	1	1	2	0	1	1	2	1	2	1	2	1	0	0	0	1	1	1	1	1	0	0	1	1	2	2	1	2	1	2	2	0
SNP_12:47441944	2	0	1	0	0	0	0	0	0	0	0	1	0	1	0	1	0	0	0	1	0	1	0	0	1	0	0	0	1	0	0	0	0	0	1	1	0	0	0	2	0	0	0	0	0	1	1	0	0
SNP_12:50779493	0	1	1	2	1	0	2	2	2	1	2	1	2	2	2	1	2	1	2	2	2	1	2	2	1	1	1	2	0	1	2	1	2	2	1	2	2	2	2	1	1	2	1	0	1	2	1	2	2
SNP_12:50869818	0	1	1	0	1	0	1	1	1	0	1	1	1	0	1	1	2	0	0	1	1	0	0	0	0	1	1	0	0	2	1	1	0	1	1	1	0	1	1	1	0	0	0	0	0	1	0	0	1
SNP_12:52660421	1	1	0	0	1	1	0	0	0	0	0	0	2	1	1	1	1	0	1	2	1	1	1	0	1	1	1	0	1	1	1	0	1	0	0	1	1	0	0	0	1	0	0	0	1	2	0	0	0
SNP_12:54209711	2	1	1	0	1	2	0	0	1	1	0	1	0	1	0	1	1	1	1	1	1	2	1	0	1	2	0	0	1	1	0	1	1	2	1	2	2	1	1	0	2	1	1	1	1	2	0	1	1
SNP_12:55284984	1	2	2	2	1	2	2	2	2	1	2	1	1	2	1	2	2	2	0	0	1	2	0	1	0	1	2	2	2	2	2	2	1	2	2	1	1	2	2	2	1	2	2	2	1	1	2	2	2
SNP_12:55312073	1	2	2	2	1	2	2	2	2	1	2	1	1	2	1	2	2	2	0	0	1	2	0	1	0	1	2	2	2	2	2	2	1	2	2	1	1	2	2	2	1	2	2	2	1	1	2	2	2
SNP_12:55332674	0	0	0	0	1	0	0	0	0	1	0	0	1	0	1	0	0	0	2	2	1	0	2	1	2	1	0	0	0	0	0	0	1	0	0	1	1	0	0	0	1	0	0	0	1	1	0	0	0
SNP_12:56756190	0	1	2	2	2	0	2	2	1	1	2	1	1	2	1	1	0	1	0	0	1	0	0	0	1	0	1	2	2	0	1	2	1	0	1	1	0	0	1	2	1	1	2	2	1	2	2	1	0
SNP_12:57076324	2	1	2	2	1	2	2	2	2	1	2	2	2	2	1	2	1	2	0	2	1	2	2	2	2	1	1	2	1	1	1	2	1	2	1	1	1	1	2	2	2	2	2	2	1	2	2	2	1
SNP_12:60997744	1	1	2	2	1	1	1	2	1	1	1	1	2	2	2	1	1	1	2	2	2	0	1	1	2	1	1	2	1	0	1	1	1	1	1	1	2	0	2	1	1	2	2	1	2	2	2	2	0
SNP_12:6211444	2	1	1	1	1	0	2	0	1	1	0	1	1	1	1	2	2	2	1	0	2	1	1	1	1	1	2	1	1	2	1	2	1	2	1	1	2	0	2	0	2	1	1	2	1	2	1	1	1
SNP_12:62277632	1	0	0	0	1	0	1	1	1	0	1	2	1	0	1	0	0	1	1	2	1	1	1	0	2	0	0	0	0	1	1	1	0	1	0	1	1	1	1	1	2	0	0	1	0	2	0	1	1
SNP_12:62831006	2	2	2	2	1	2	2	1	2	2	2	2	2	2	2	2	1	2	1	0	2	2	0	1	1	2	2	2	2	2	2	2	2	2	2	0	1	2	1	2	1	2	2	2	1	0	2	2	2
SNP_12:63246638	1	0	2	0	0	1	1	0	1	0	2	2	1	1	0	1	1	1	0	1	0	1	1	1	0	0	0	0	1	1	1	2	0	1	2	0	1	2	0	2	1	1	1	1	0	0	1	1	2
SNP_12:63843277	0	2	2	2	1	1	0	1	1	2	0	1	1	2	1	1	2	2	0	0	1	1	1	2	0	1	2	2	2	1	1	2	1	2	1	0	1	1	1	1	1	2	2	2	1	0	2	2	1
SNP_12:64108478	1	1	1	1	1	1	1	0	1	0	1	1	1	2	1	1	1	1	0	0	1	0	0	0	0	1	1	1	1	1	1	1	0	1	2	0	0	1	0	2	0	1	2	0	0	0	2	0	1
SNP_12:64191856	0	2	0	0	1	0	0	0	0	0	0	0	0	0	1	0	1	1	1	0	1	1	0	0	0	0	1	0	1	1	0	0	0	2	0	0	1	1	0	0	1	1	0	0	1	0	0	0	1
SNP_12:64433009	2	0	2	0	1	2	1	1	1	1	1	1	2	1	1	0	2	0	2	2	1	1	2	1	2	1	1	0	1	2	2	2	1	0	1	2	2	0	1	1	1	1	1	1	1	2	1	1	0
SNP_12:65106187	1	0	0	0	0	0	0	0	1	1	1	1	0	0	0	0	1	0	0	1	0	0	1	1	0	0	1	0	0	2	0	1	0	0	0	0	0	0	0	0	0	0	0	1	0	0	0	0	1
SNP_12:65638002	1	1	2	0	2	2	1	1	0	1	1	1	1	1	0	0	1	0	0	1	0	1	2	1	1	1	1	0	2	1	2	2	0	0	1	2	1	0	1	1	1	1	1	1	0	2	1	1	1
SNP_12:65960241	1	1	0	0	1	1	1	1	0	1	0	1	1	0	2	0	0	0	1	2	2	1	2	1	2	1	0	0	0	0	1	1	1	1	0	2	0	0	1	0	1	1	0	1	0	1	0	0	0
SNP_12:66314817	1	1	0	1	1	1	2	1	1	2	2	2	0	0	1	1	1	1	1	2	1	2	2	2	1	1	1	1	0	1	1	1	2	1	1	2	2	2	2	1	2	1	0	1	2	1	1	2	2
SNP_12:67440930	1	0	0	0	0	0	0	0	1	0	0	0	0	0	0	0	0	0	0	0	0	0	0	0	0	0	0	0	0	1	0	0	0	1	0	0	1	0	0	0	0	0	0	0	0	0	0	1	0
SNP_12:67672362	0	2	0	1	2	0	2	2	0	1	2	1	1	1	2	2	1	2	2	1	2	1	1	0	2	1	1	1	1	0	0	0	1	1	1	2	2	2	1	1	2	1	1	1	1	1	0	1	1
SNP_12:67821644	1	2	0	2	1	1	1	2	0	1	1	1	1	1	2	2	0	2	2	0	2	2	1	0	1	2	1	1	1	0	1	0	2	1	1	0	1	2	0	1	1	1	1	1	1	0	1	0	1
SNP_12:68873791	1	1	2	2	2	1	1	0	1	2	0	1	1	2	0	1	1	2	1	2	0	1	2	1	1	1	1	2	2	0	1	2	1	0	1	2	2	1	2	1	1	1	1	2	2	1	2	2	0
SNP_12:69204867	0	0	0	0	0	0	0	0	1	0	1	0	0	0	0	0	0	0	0	0	0	0	0	1	0	0	0	0	0	1	0	0	0	1	0	0	0	0	0	0	0	0	0	0	0	0	0	0	0
SNP_12:69681738	1	1	0	0	0	1	0	2	0	0	2	0	1	0	2	0	0	0	1	0	2	1	0	0	1	1	1	0	0	1	1	0	1	1	0	0	0	0	0	0	0	1	1	0	0	1	0	0	1
SNP_12:72932996	1	0	0	0	0	1	0	1	0	0	1	0	1	0	1	0	0	0	2	0	1	0	1	0	1	1	0	0	0	0	1	0	0	0	0	0	1	0	0	0	0	0	1	0	1	0	0	0	0
SNP_12:72984925	1	0	0	0	0	1	0	1	1	0	1	0	0	0	0	0	0	0	0	0	0	0	0	1	0	1	0	0	0	1	1	0	0	1	0	0	0	0	0	0	0	0	1	0	0	0	0	0	0
SNP_12:73378861	0	2	2	2	1	1	1	1	1	2	0	2	2	2	2	2	2	2	2	1	2	1	1	1	1	1	1	2	2	0	1	1	2	1	2	0	1	2	1	2	1	2	1	1	2	2	1	1	2
SNP_12:73483257	1	0	2	0	0	2	2	1	0	2	1	1	1	1	0	1	1	0	0	2	0	0	1	0	1	1	0	0	1	0	2	0	0	0	2	1	0	1	1	2	2	1	1	0	0	1	1	0	1
SNP_12:75549848	0	1	1	1	1	0	1	0	1	1	0	1	0	0	0	1	0	0	0	0	0	0	0	1	0	0	0	1	1	0	0	0	1	0	2	0	0	1	1	2	1	0	0	0	0	0	1	1	1
SNP_12:77139238	1	0	0	1	0	1	1	1	0	0	1	0	2	1	1	1	1	1	1	2	1	0	1	1	2	2	2	1	1	0	2	1	0	2	0	1	0	0	1	0	1	0	2	1	0	1	0	0	1
SNP_12:78041886	0	2	2	2	2	1	2	1	0	2	0	2	0	2	2	2	0	1	1	1	2	0	1	2	1	1	2	2	1	0	0	2	2	2	2	2	1	0	2	2	2	2	1	2	1	1	2	1	2
SNP_12:79037665	2	2	1	2	2	2	1	2	1	1	1	0	2	2	2	1	1	2	1	1	2	1	1	1	2	1	2	1	2	1	2	1	2	2	0	2	0	1	1	0	1	2	2	1	1	2	0	2	1
SNP_12:79282336	1	1	0	1	0	0	0	2	2	0	1	0	0	1	2	1	2	1	1	0	2	1	1	0	1	1	1	1	1	1	0	1	1	0	0	0	0	1	0	0	0	1	1	1	0	1	0	0	0
SNP_12:79352801	0	1	0	1	0	0	0	1	1	0	0	0	0	0	1	0	1	0	1	0	1	0	1	0	0	0	0	0	0	1	0	0	2	0	0	0	1	0	0	0	0	1	0	0	1	1	0	0	0
SNP_12:79490208	1	1	0	0	0	0	0	2	2	0	0	0	0	0	1	0	1	0	0	0	1	0	0	0	0	0	0	0	1	1	0	0	1	0	0	0	0	1	0	0	0	1	0	0	0	1	0	0	0
SNP_12:79519891	1	0	2	0	1	2	1	0	0	1	1	1	1	1	0	0	0	0	0	2	0	0	0	2	0	0	0	1	1	0	1	1	0	2	1	2	1	0	1	1	1	1	1	0	1	0	2	1	0
SNP_12:79789862	1	0	0	0	0	1	1	0	0	0	1	1	2	0	1	0	0	0	2	2	1	0	0	1	1	0	1	0	1	0	2	1	0	2	0	1	1	0	1	0	1	0	1	0	1	1	1	1	1
SNP_12:80475837	1	1	0	1	2	0	1	1	1	0	1	1	2	1	0	1	0	2	1	1	0	2	2	1	0	1	2	1	2	1	1	2	0	2	0	2	2	1	1	1	1	0	1	1	2	1	1	2	1
SNP_12:80537830	1	0	0	0	0	0	0	1	2	0	0	1	0	0	1	0	0	1	1	0	1	1	0	0	1	0	1	0	1	2	0	1	0	0	0	0	0	0	0	0	0	0	0	0	0	0	1	0	1
SNP_12:83138419	1	0	1	1	0	0	2	0	0	0	1	0	1	0	1	0	1	0	1	2	2	1	1	2	1	0	0	2	1	0	0	0	1	2	2	1	1	1	1	1	1	0	1	1	2	0	1	0	1
SNP_12:83242946	1	1	0	1	0	0	2	0	1	0	0	0	2	0	0	0	1	0	1	2	1	1	0	1	0	0	0	1	2	1	1	0	1	2	1	1	1	1	1	0	1	1	1	1	1	1	0	0	1
SNP_12:83880302	0	0	1	1	0	1	0	1	1	0	1	0	0	2	0	1	0	1	0	0	1	2	0	0	0	0	2	0	0	2	1	1	0	0	0	0	0	0	0	0	0	1	0	1	0	0	0	0	0
SNP_12:84189393	1	0	1	0	0	2	1	0	1	1	1	0	1	0	0	0	0	0	1	0	0	0	1	1	0	0	0	1	0	1	2	1	1	0	2	0	1	0	0	1	1	0	1	1	1	1	1	0	1
SNP_12:85243936	0	0	1	0	0	0	0	0	0	1	0	0	1	2	0	1	1	1	1	0	1	1	0	0	1	0	2	0	0	1	0	0	1	0	0	0	0	1	0	0	0	1	0	1	0	1	0	0	0
SNP_12:85327563	1	1	0	0	2	1	2	0	1	2	2	0	1	0	0	0	0	1	0	1	0	1	1	1	1	1	0	1	1	1	2	2	1	2	1	2	0	0	1	1	2	0	2	1	1	0	0	2	1
SNP_12:86001301	0	0	2	0	0	1	0	0	1	0	0	2	0	2	1	2	0	0	2	0	2	1	1	1	2	1	2	1	1	1	0	0	0	0	1	0	1	1	1	1	0	1	0	1	1	0	1	0	0
SNP_12:86143092	0	0	0	1	0	0	0	1	1	0	0	0	1	0	1	0	1	0	1	0	0	0	0	0	0	0	0	0	0	1	0	0	1	0	0	0	1	0	0	0	0	0	0	0	0	2	0	0	0
SNP_12:86467485	1	0	0	0	0	1	1	0	0	0	1	0	1	0	0	0	1	0	0	2	0	1	1	1	0	0	0	1	1	0	1	1	1	2	1	1	1	1	1	0	0	0	1	1	2	0	1	0	0
SNP_12:86815037	1	0	0	1	0	1	1	2	0	1	1	0	2	0	1	0	2	1	1	2	0	1	1	1	0	1	0	1	1	0	1	2	2	2	1	1	2	1	1	0	1	0	1	1	2	2	1	0	1
SNP_12:930109	0	0	0	1	0	0	0	0	0	0	1	0	1	1	1	0	1	0	1	2	0	1	0	0	1	1	0	0	1	0	0	0	1	1	1	1	0	2	0	0	0	0	1	0	0	0	0	1	0
SNP_12:9708609	1	1	1	2	0	1	0	1	0	2	0	0	1	0	2	1	2	0	2	2	1	2	1	2	2	2	2	2	1	0	1	1	1	2	1	1	1	2	1	1	0	1	2	1	1	1	1	1	1
SNP_13:10395756	1	0	0	2	1	0	1	2	2	2	1	1	2	1	1	2	2	0	2	0	1	1	1	1	1	1	2	1	0	2	2	2	2	0	1	1	2	1	0	2	1	0	1	1	0	1	1	1	1
SNP_13:10524234	2	0	1	1	1	0	2	2	2	2	1	1	1	1	1	1	2	1	1	0	0	1	2	2	1	1	1	1	1	2	0	1	1	0	1	1	2	1	0	2	0	0	1	1	0	0	0	0	2
SNP_13:12954133	2	0	1	1	1	0	1	0	1	0	1	0	1	1	2	1	1	0	2	1	2	2	1	0	1	0	0	1	0	1	0	1	1	1	0	1	0	1	1	1	0	1	1	0	1	1	0	0	0
SNP_13:13007005	0	2	1	1	0	2	0	2	1	2	1	1	1	1	0	1	0	2	0	1	0	0	1	2	1	2	2	0	1	1	1	1	1	1	1	1	2	1	0	1	2	1	1	2	1	1	1	1	2
SNP_13:14439302	1	1	1	1	1	0	1	1	2	1	0	0	2	1	2	1	1	0	1	1	1	1	1	1	1	1	0	2	0	2	1	1	1	1	1	2	0	1	1	1	1	1	1	1	2	2	0	0	1
SNP_13:15750505	0	1	1	0	2	0	1	1	1	1	1	0	0	1	1	0	1	1	0	1	0	1	0	1	0	2	0	1	1	1	2	0	1	1	1	0	1	1	2	2	0	1	0	1	2	2	1	1	1
SNP_13:16385352	1	1	1	1	2	1	0	1	0	1	1	0	2	1	1	1	2	1	2	1	1	1	0	0	0	0	1	2	1	0	0	1	1	1	2	2	1	1	1	1	0	1	1	0	1	2	1	1	0
SNP_13:16785605	0	1	1	1	2	0	0	1	0	0	0	0	2	1	1	1	2	1	2	1	1	2	0	1	0	1	1	2	1	0	0	1	0	1	0	2	1	1	2	1	0	1	1	1	1	2	1	0	1
SNP_13:16821257	2	0	1	1	0	2	2	0	1	2	2	1	0	0	0	1	0	1	0	0	1	0	1	2	1	1	1	0	0	0	1	1	2	0	2	0	0	0	0	1	0	0	1	1	1	0	1	1	1
SNP_13:17147008	1	1	1	0	1	0	0	1	0	0	0	0	0	2	1	0	1	1	0	1	0	1	1	0	0	0	0	1	0	0	0	0	0	1	0	1	0	1	0	0	0	1	0	0	1	2	0	0	0
SNP_13:17180901	0	1	1	2	1	1	1	1	2	1	1	0	2	0	1	2	1	1	2	0	2	1	1	1	2	2	0	1	2	2	2	2	1	0	0	1	2	0	2	2	1	0	2	2	1	0	2	1	1
SNP_13:18386942	1	1	2	1	1	1	0	1	1	0	0	1	0	2	1	1	1	1	0	2	1	1	1	2	1	0	1	1	0	1	1	1	1	2	0	0	1	2	0	0	0	2	0	0	1	2	1	1	2
SNP_13:18489670	1	1	2	1	1	1	0	1	1	0	1	2	0	2	1	1	1	1	0	2	1	1	1	2	1	0	1	1	0	1	1	1	1	2	0	0	1	2	0	0	0	2	0	0	1	2	1	1	2
SNP_13:18676544	0	0	1	0	0	1	1	0	0	0	0	0	0	0	0	0	0	0	0	0	1	1	0	1	1	0	0	0	0	0	0	0	0	0	0	0	0	0	0	0	0	0	0	0	0	0	1	0	0
SNP_13:18755905	0	1	1	0	0	1	1	0	1	0	0	1	0	0	0	0	0	0	0	1	1	0	0	2	1	0	0	0	0	0	0	0	0	1	0	0	0	1	0	0	0	1	0	0	0	0	1	0	1
SNP_13:18792716	0	1	1	0	0	1	1	0	1	0	0	1	0	0	0	0	0	0	0	1	1	0	0	2	1	0	0	0	0	0	0	0	0	1	0	0	0	1	0	0	0	1	0	0	0	0	1	0	1
SNP_13:19257085	2	1	0	0	1	1	2	0	1	1	2	1	0	1	1	0	1	0	0	1	0	2	1	1	0	0	1	0	1	1	1	0	1	1	2	0	1	1	1	1	0	1	1	1	0	0	1	2	1
SNP_13:19539755	1	1	2	0	0	1	2	0	1	0	1	2	0	0	0	0	0	0	0	1	1	2	0	2	1	1	0	0	0	0	0	0	0	2	1	1	0	1	0	0	0	2	0	1	1	0	1	0	1
SNP_13:19887392	1	1	2	1	1	1	2	0	1	0	0	2	0	0	1	1	1	0	0	1	1	1	0	2	1	1	0	0	1	1	1	1	0	2	1	1	1	1	2	1	1	2	0	1	1	0	2	1	1
SNP_13:20337112	0	0	2	0	0	1	0	0	0	0	0	0	0	0	0	0	0	0	0	0	1	0	0	1	1	1	0	0	0	0	0	0	0	1	0	1	0	0	0	0	0	1	0	1	1	0	1	0	0
SNP_13:21393333	1	1	0	1	0	1	0	0	1	2	1	2	0	1	0	1	0	0	0	2	0	2	2	1	0	1	0	1	0	0	1	1	1	1	1	0	0	2	1	1	1	1	0	0	1	0	0	1	1
SNP_13:21473454	1	1	1	0	0	1	0	0	2	0	1	1	0	1	1	1	0	0	0	1	0	1	1	2	0	0	0	0	0	1	1	0	1	2	0	1	0	2	0	0	0	1	1	1	0	1	0	0	1
SNP_13:21539802	1	1	1	0	0	1	0	0	2	0	0	1	0	1	1	1	0	0	0	1	0	0	1	2	0	0	0	0	0	1	1	0	1	2	0	0	0	2	0	0	0	1	0	0	0	0	0	0	1
SNP_13:21880677	1	0	0	0	0	1	2	0	1	0	0	0	0	0	1	0	0	0	0	0	0	0	0	1	0	0	1	0	0	2	1	1	1	1	1	0	1	0	0	0	0	0	1	1	0	0	0	1	0
SNP_13:21963924	0	1	2	1	2	1	0	2	0	2	1	0	2	1	0	1	1	2	2	0	2	1	1	0	2	2	1	1	2	0	0	0	0	0	1	1	1	0	1	2	1	1	1	0	2	1	2	0	1
SNP_13:22162978	0	2	2	0	0	2	1	1	2	2	0	1	0	0	1	0	0	1	1	1	1	0	1	2	2	1	1	0	2	2	2	0	0	2	2	1	1	2	0	1	1	2	0	1	2	1	1	1	2
SNP_13:23590146	0	1	0	0	0	0	0	0	1	0	0	1	0	0	0	0	0	0	0	1	0	0	0	1	0	0	0	0	0	0	1	0	0	1	0	0	0	2	0	0	0	1	0	0	0	0	0	0	1
SNP_13:23647519	0	1	2	1	1	0	1	2	0	1	2	1	1	2	1	1	1	2	1	0	0	1	2	0	1	1	1	1	2	0	0	2	1	0	0	0	0	0	1	1	2	1	1	1	2	1	0	1	0
SNP_13:23896954	0	1	0	0	0	0	0	0	1	0	0	1	0	0	0	0	0	0	0	1	0	0	0	1	0	0	0	0	0	0	1	0	0	1	0	0	0	2	0	0	0	1	0	0	0	0	0	0	1
SNP_13:26101077	1	1	0	1	0	1	0	0	1	1	0	1	0	0	1	1	1	0	0	2	0	0	1	1	0	1	0	1	0	0	1	1	0	1	1	0	0	2	2	1	0	1	0	0	0	0	1	2	1
SNP_13:26611457	0	1	0	1	0	2	0	0	1	1	0	1	0	1	1	0	1	0	0	1	0	0	0	1	1	0	0	0	0	0	1	1	0	2	1	0	0	2	1	0	1	1	0	0	0	0	1	0	1
SNP_13:26868423	0	0	0	0	0	1	0	0	0	0	0	0	0	1	0	0	0	0	0	0	0	0	0	1	1	0	0	0	0	0	0	0	0	1	0	0	0	0	0	0	0	0	0	0	0	0	1	0	0
SNP_13:27158575	2	0	0	0	0	1	0	0	0	0	0	1	0	1	0	1	0	0	0	1	1	0	0	1	2	0	0	0	0	0	0	1	1	1	0	0	0	0	0	0	0	0	0	0	0	0	1	0	0
SNP_13:29135008	1	2	1	2	2	2	1	1	2	1	2	2	2	1	1	1	1	2	2	1	1	1	2	2	2	2	2	2	1	1	2	2	1	2	2	2	2	2	1	2	1	1	2	1	1	1	2	2	2
SNP_13:29222649	1	1	1	0	1	0	1	1	1	2	1	1	0	0	1	1	1	1	0	2	1	0	2	0	1	1	1	1	1	1	2	1	1	1	2	0	1	2	1	1	1	2	0	0	2	1	0	1	2
SNP_13:29361142	1	2	1	0	0	0	1	1	2	2	1	2	1	0	1	0	0	0	1	1	1	1	0	0	1	0	0	0	0	1	1	1	1	1	1	1	0	2	1	0	1	2	0	1	1	1	0	0	1
SNP_13:32848268	0	1	2	0	0	0	0	0	1	2	0	1	1	0	0	1	0	0	1	1	0	0	2	0	0	1	1	0	1	0	1	0	2	1	1	0	0	2	1	1	0	2	0	0	2	1	0	0	1
SNP_13:3355286	1	1	0	1	1	0	1	1	0	1	0	0	0	1	1	1	1	0	1	0	0	1	1	0	0	1	1	1	0	0	1	1	1	1	2	1	1	1	1	1	2	1	0	0	2	2	0	2	1
SNP_13:33834273	1	1	1	1	1	1	0	0	1	2	0	1	1	2	0	1	0	1	2	2	1	1	0	1	1	0	1	1	1	0	1	0	1	2	1	0	1	2	1	0	1	2	1	1	1	1	2	0	1
SNP_13:36224719	0	0	1	0	0	0	0	0	0	1	1	1	2	0	0	1	1	0	0	0	0	0	2	1	1	2	0	0	1	1	1	0	0	0	1	2	1	0	1	2	0	0	1	1	1	0	1	1	0
SNP_13:36860247	1	0	1	1	1	2	1	0	1	1	0	1	0	2	2	1	1	1	1	1	2	1	0	2	0	1	1	1	1	1	0	0	0	1	1	1	1	0	2	1	1	1	1	1	1	0	1	1	1
SNP_13:37369707	1	0	1	1	1	1	1	2	0	2	2	1	1	0	0	2	0	1	0	0	0	1	0	0	0	1	0	0	0	0	0	2	1	0	1	1	0	0	0	0	1	0	1	1	0	1	0	0	0
SNP_13:37504045	1	0	1	1	1	1	2	2	0	2	2	1	1	0	0	2	1	1	0	0	0	1	0	0	1	1	0	0	0	0	0	2	1	0	1	1	0	0	0	0	1	0	1	1	0	1	1	0	0
SNP_13:38959957	1	2	2	1	1	1	0	0	2	1	0	1	0	2	2	1	2	2	2	2	2	1	0	1	1	0	2	2	1	1	1	0	2	2	1	0	1	2	2	0	2	2	1	1	0	0	2	1	2
SNP_13:40115588	0	0	0	1	0	0	0	0	0	0	0	0	0	0	0	1	0	0	0	0	0	0	0	0	0	0	0	0	0	0	0	0	0	0	0	0	0	0	0	0	0	0	0	0	0	1	0	0	0
SNP_13:40144384	0	1	0	1	0	0	0	0	1	0	0	1	0	0	0	2	0	0	1	1	0	0	0	0	1	0	1	0	0	1	2	1	2	1	0	0	1	2	0	0	0	1	0	0	0	0	1	0	1
SNP_13:40259764	1	2	1	1	1	2	1	1	2	1	2	1	2	1	1	1	1	0	2	2	1	1	2	2	2	2	2	1	2	1	1	1	2	2	2	1	1	2	1	1	1	2	1	2	2	1	2	1	2
SNP_13:4054560	0	1	1	0	1	1	1	0	1	0	1	1	1	0	0	0	1	1	0	1	1	0	1	2	1	1	0	0	1	2	1	0	0	0	1	1	1	0	2	1	0	0	1	1	1	0	2	0	1
SNP_13:41383107	0	1	0	0	0	1	0	0	1	0	0	2	0	2	1	0	1	1	1	1	0	0	0	1	0	0	1	1	0	0	1	0	2	2	1	0	0	2	0	0	0	1	1	0	1	1	1	0	1
SNP_13:41467021	0	1	0	1	0	2	0	0	2	2	1	2	2	2	1	1	1	1	1	1	0	0	2	2	0	0	2	1	1	1	1	0	2	2	2	1	0	2	1	1	0	1	2	1	2	1	1	0	2
SNP_13:41561728	0	0	0	0	0	1	0	0	0	0	0	0	0	2	0	0	0	1	0	0	0	0	0	1	0	0	0	1	0	0	0	0	0	1	0	0	0	0	0	0	0	0	1	0	0	0	0	0	0
SNP_13:42162412	2	0	1	0	1	2	2	2	0	2	2	1	2	2	0	0	1	1	0	1	1	2	2	2	2	2	0	0	1	0	0	2	0	1	2	2	0	0	1	2	1	0	1	2	1	1	1	1	0
SNP_13:4221428	0	0	1	0	0	1	1	0	1	0	0	1	1	0	0	0	1	0	0	0	1	0	1	2	1	1	0	0	0	2	0	0	0	0	0	2	0	0	0	0	0	0	0	1	0	1	0	0	1
SNP_13:42409215	2	1	0	1	2	1	2	2	0	0	1	1	0	2	2	1	2	2	1	0	1	1	0	1	1	1	0	2	1	1	1	1	0	1	0	0	2	0	0	0	1	1	1	0	0	1	0	1	0
SNP_13:42516765	2	2	2	2	2	0	2	2	2	1	1	1	0	0	2	2	1	1	2	2	1	1	0	0	0	1	2	2	1	2	2	2	2	1	0	0	2	2	1	0	2	2	1	0	0	2	1	1	2
SNP_13:45807351	1	1	2	0	0	1	2	0	1	1	0	1	0	2	0	0	0	1	2	1	0	0	0	1	1	0	1	1	0	0	1	1	2	2	1	0	0	2	0	0	1	1	1	0	1	1	1	0	1
SNP_13:45859677	2	0	2	1	1	1	2	1	0	1	1	0	0	2	0	0	1	1	1	1	0	0	0	1	1	1	0	1	0	0	0	2	0	1	1	0	0	0	0	0	1	0	1	0	0	0	0	0	0
SNP_13:46009811	0	0	1	1	0	2	0	0	0	2	1	0	2	2	1	1	1	1	1	2	1	1	2	2	1	1	0	1	1	0	0	0	0	1	2	2	0	0	1	2	1	0	1	2	1	0	1	2	0
SNP_13:46335089	1	1	2	2	0	0	2	0	2	1	0	1	0	0	2	0	1	0	2	1	1	0	0	0	1	0	2	2	0	2	2	1	2	1	1	0	1	2	1	0	1	1	1	0	1	1	1	1	2
SNP_13:46930864	0	1	2	1	0	1	0	0	1	1	0	1	0	2	0	2	0	1	2	1	0	0	0	1	1	0	1	0	0	0	1	0	2	2	1	0	0	2	0	0	1	1	0	0	0	0	1	0	1
SNP_13:49198564	0	2	2	0	1	1	0	1	1	1	0	1	0	2	1	1	1	2	2	1	0	1	0	1	2	0	1	1	1	0	1	0	2	2	0	0	1	1	0	0	2	2	0	0	1	1	1	1	1
SNP_13:5011869	1	0	0	1	1	1	0	1	1	1	0	1	2	0	0	1	1	0	1	1	1	1	0	1	1	2	2	0	0	2	1	0	1	0	0	1	0	0	0	0	1	0	1	1	0	1	1	0	0
SNP_13:51986343	0	1	0	1	1	0	2	1	1	1	0	0	1	0	0	1	0	1	0	1	0	1	0	0	0	0	1	2	1	1	0	1	0	0	0	0	1	0	1	0	1	1	1	0	0	2	0	1	1
SNP_13:52653719	2	1	1	2	1	0	2	1	1	1	2	2	1	0	1	1	1	0	1	0	2	1	1	2	1	2	1	1	0	1	2	1	2	1	0	2	1	2	1	1	0	1	2	2	1	0	2	1	1
SNP_13:53148332	2	0	0	2	1	1	1	1	0	2	2	0	1	0	1	1	1	0	0	2	2	1	2	2	0	2	1	2	1	1	1	2	1	0	2	2	1	1	1	2	0	0	2	2	2	0	1	2	0
SNP_13:53214256	1	2	1	0	2	1	1	2	1	0	1	2	1	2	1	1	2	2	1	0	0	1	0	1	2	1	0	0	1	0	1	0	1	2	0	0	1	1	0	0	1	2	0	0	0	2	1	0	1
SNP_13:53248957	0	0	0	2	0	1	1	0	0	2	1	0	1	0	1	1	0	0	0	2	2	1	2	1	0	1	1	2	1	1	1	2	1	0	2	2	1	1	1	2	0	0	2	2	2	0	1	2	0
SNP_13:53296446	0	0	0	2	0	1	1	0	0	2	1	0	1	0	1	1	0	0	0	2	2	1	2	1	0	1	1	2	1	1	1	2	1	0	2	2	1	1	1	2	0	0	2	2	2	0	1	2	0
SNP_13:53338983	0	0	0	2	0	1	1	0	1	2	1	0	1	0	1	1	0	0	0	2	2	1	2	1	0	1	2	2	1	2	1	2	1	0	2	2	1	1	2	2	0	0	2	2	2	0	1	2	1
SNP_13:54796128	1	0	1	2	0	1	1	0	0	0	0	0	0	0	0	2	0	0	1	1	0	0	1	1	0	1	0	2	1	1	1	2	0	0	2	1	1	1	0	2	1	0	1	0	2	0	0	2	0
SNP_13:56734008	1	0	0	2	1	1	0	1	1	0	1	1	0	0	0	2	1	0	2	1	0	0	1	2	2	1	0	0	1	1	1	0	0	0	1	1	1	2	0	2	0	0	0	0	2	0	1	0	1
SNP_13:57037937	1	0	0	1	0	1	0	0	1	1	0	1	0	0	0	2	0	0	2	2	0	0	1	1	1	2	0	0	1	0	1	0	0	0	1	0	1	2	0	2	0	0	0	0	2	0	1	0	1
SNP_13:57558958	1	1	0	1	1	1	0	0	2	2	2	1	1	2	1	2	0	1	2	1	2	1	1	2	1	1	2	0	0	2	2	0	2	2	1	2	1	2	2	1	0	2	0	2	1	1	2	0	2
SNP_13:57962862	0	1	2	0	1	0	1	0	1	1	1	0	1	0	2	0	1	0	0	0	2	1	1	0	0	0	2	2	0	1	0	2	2	1	0	1	0	0	2	0	1	1	2	2	0	1	1	2	1
SNP_13:57988686	0	1	2	1	1	0	1	0	1	2	1	0	1	0	2	1	1	0	0	1	2	1	1	0	1	0	2	2	0	1	0	2	2	1	0	1	0	0	2	0	1	1	2	2	0	1	1	2	1
SNP_13:58298696	0	1	2	1	1	0	0	0	1	1	1	0	1	0	2	2	1	0	1	0	2	1	1	2	1	2	2	1	0	2	1	2	2	1	0	2	1	1	2	1	1	1	1	2	1	1	1	1	1
SNP_13:58366937	1	1	2	1	1	0	0	0	1	1	1	0	1	0	2	2	1	0	1	0	2	1	1	2	1	2	2	1	0	2	1	2	2	1	0	2	1	1	2	1	1	1	1	2	1	1	1	2	1
SNP_13:58483039	0	1	0	2	1	1	2	2	0	0	1	1	1	2	0	2	1	2	1	1	0	1	0	2	1	2	0	1	1	1	2	0	0	1	1	1	2	1	0	1	1	1	1	0	1	1	0	1	0
SNP_13:58566338	0	1	1	0	1	0	0	0	1	2	1	0	1	0	2	1	1	0	0	0	2	1	1	0	0	0	2	1	0	1	0	2	2	1	0	1	0	0	2	0	0	1	1	2	0	1	1	1	1
SNP_13:58688469	1	1	1	0	1	2	1	1	1	1	1	1	1	2	1	0	2	2	1	1	0	1	1	0	0	0	0	1	2	0	0	0	0	1	1	0	1	1	0	1	1	1	1	0	2	2	1	1	1
SNP_13:59046924	1	1	0	1	1	1	2	1	1	0	0	1	1	0	0	0	1	0	1	1	0	1	1	0	0	0	0	1	1	0	0	0	0	0	1	0	1	1	0	1	0	0	1	0	2	1	1	1	1
SNP_13:59080781	1	0	1	1	0	1	0	1	0	1	1	0	0	2	0	1	0	2	1	0	0	0	0	2	1	2	0	1	1	1	2	0	0	1	1	1	1	1	0	1	1	1	1	0	0	1	0	1	0
SNP_13:59102429	0	0	1	1	0	1	0	1	0	1	1	0	0	2	0	1	0	2	1	1	0	0	0	2	1	2	0	1	1	1	2	0	0	1	1	1	1	1	0	1	1	1	1	0	0	1	0	1	0
SNP_13:59194693	1	1	1	1	1	1	1	2	0	1	1	0	1	2	0	1	1	2	1	1	0	1	0	2	1	2	0	1	1	1	2	0	0	1	1	1	2	1	0	1	1	1	1	0	1	2	1	1	0
SNP_13:59317600	1	0	1	1	0	1	0	1	0	1	1	0	0	2	0	1	0	2	1	1	0	0	0	2	1	2	0	1	1	1	2	0	0	1	1	1	1	1	0	1	1	1	1	0	0	1	0	1	0
SNP_13:59426918	1	0	1	1	0	2	0	1	0	1	1	1	0	2	1	1	1	1	1	1	0	1	1	2	1	2	0	1	1	1	1	0	0	1	1	1	1	1	0	2	0	1	1	0	1	0	0	1	0
SNP_13:59930801	0	0	1	1	0	2	0	0	0	1	1	0	0	2	1	1	0	2	1	2	1	0	1	2	1	2	0	1	2	1	2	2	0	1	2	1	1	1	0	2	1	1	1	0	1	1	0	1	0
SNP_13:60523652	0	0	0	0	0	0	0	0	0	0	0	0	0	0	2	1	1	0	0	0	1	0	0	0	0	0	0	0	0	0	0	2	0	0	0	0	0	0	0	0	0	0	0	0	0	0	0	0	0
SNP_13:62664272	0	1	0	1	1	1	1	0	0	0	0	0	0	0	1	1	0	1	1	2	1	0	1	1	2	2	0	1	1	1	2	0	1	1	2	1	1	0	1	2	1	1	1	0	1	0	0	1	0
SNP_13:68105868	2	2	1	2	1	1	2	1	0	0	1	0	0	1	1	1	1	2	1	2	0	1	2	1	0	2	1	1	1	1	2	2	2	1	2	1	2	0	1	2	2	2	1	1	1	2	2	1	0
SNP_13:72071655	1	0	0	0	1	2	0	2	1	0	1	2	1	1	1	0	0	1	1	2	2	1	1	1	1	1	1	0	0	0	0	0	1	0	1	0	1	2	2	1	1	1	0	2	0	1	1	0	1
SNP_13:73857548	1	1	1	1	1	0	1	0	1	2	1	0	0	1	1	1	1	0	1	0	0	1	0	0	0	0	1	1	1	2	0	1	1	2	1	2	1	0	0	1	0	1	2	0	0	0	0	2	1
SNP_13:74476473	0	1	1	1	1	2	1	1	1	0	0	0	0	0	1	0	2	0	1	1	1	0	1	2	1	2	0	0	0	0	2	0	0	0	0	0	0	1	0	0	0	0	0	1	2	2	1	0	1
SNP_13:74524486	0	1	1	1	1	2	1	1	1	0	0	1	1	0	1	1	2	0	1	1	1	0	1	2	1	2	0	0	0	0	2	0	0	0	0	0	0	2	1	0	0	0	0	1	2	2	1	0	1
SNP_13:75536928	0	1	1	1	1	2	2	0	2	0	0	0	1	0	0	1	1	1	1	1	1	1	1	2	1	2	1	2	1	1	2	0	0	0	0	0	1	1	0	0	1	0	1	1	2	2	1	0	2
SNP_13:76376258	2	1	2	1	1	2	0	1	2	2	1	1	0	1	2	0	1	1	1	1	2	1	1	1	0	1	1	2	1	1	0	1	1	2	1	2	1	2	2	1	1	1	2	1	1	0	0	2	2
SNP_13:77048230	1	1	0	1	1	0	2	0	2	1	2	0	0	0	1	1	2	1	1	0	0	1	0	1	0	2	1	2	2	2	2	1	0	1	1	1	0	0	0	1	1	1	1	1	1	2	1	2	1
SNP_13:77298585	0	1	1	0	1	0	0	0	0	1	0	0	0	0	0	1	0	0	1	0	0	0	0	1	0	0	0	0	0	0	0	0	1	1	0	1	0	0	0	0	0	1	1	0	0	0	0	0	0
SNP_13:79085781	0	1	1	1	2	2	1	1	1	1	0	2	2	2	0	2	0	1	1	2	1	1	2	0	2	1	1	2	1	0	0	1	2	1	1	1	1	2	1	0	1	2	1	1	1	0	1	0	0
SNP_13:79138574	1	1	0	1	0	0	1	0	0	1	2	0	0	0	0	0	1	0	0	0	0	1	0	2	0	1	0	0	0	0	2	1	0	1	0	1	0	0	0	1	0	0	1	1	1	2	1	2	0
SNP_13:79206862	1	0	2	2	0	1	1	1	1	2	2	1	1	1	1	1	0	1	0	1	2	2	1	0	1	1	1	1	1	1	0	0	0	1	1	1	1	2	2	1	1	0	1	1	1	1	0	2	1
SNP_13:79261580	1	0	2	1	1	1	1	1	1	1	2	1	1	2	2	2	1	2	0	2	2	1	2	0	2	0	2	0	2	1	0	1	0	0	2	1	1	1	1	1	2	1	0	0	1	0	1	0	2
SNP_13:79810750	0	1	1	1	0	1	1	2	2	1	0	2	2	2	1	1	1	2	2	2	1	2	2	1	2	1	2	1	0	2	0	1	0	0	0	2	0	2	1	0	2	1	1	0	1	0	1	0	2
SNP_13:80381744	1	0	1	1	0	1	0	0	2	1	1	0	0	0	0	0	0	1	0	1	0	1	0	1	1	2	1	1	1	1	0	0	0	1	1	1	0	0	1	1	1	0	1	2	0	1	0	2	1
SNP_13:81126899	2	0	1	1	2	1	1	0	0	1	1	0	1	0	1	0	2	1	0	0	0	1	1	1	0	1	0	1	2	0	1	1	2	2	2	1	1	0	1	2	1	1	1	2	0	1	0	2	1
SNP_13:82431478	2	1	1	2	1	2	2	1	2	2	1	1	1	1	1	1	2	1	1	1	0	2	1	2	1	1	2	0	1	1	1	2	1	1	2	1	1	1	1	2	1	2	1	2	1	1	1	2	1
SNP_13:824959	1	2	1	1	1	0	1	0	0	1	1	1	0	1	0	1	0	1	1	1	0	0	2	1	1	2	2	0	0	0	2	1	1	1	0	1	0	1	1	1	2	1	1	0	0	2	1	0	1
SNP_13:82944119	0	1	0	0	2	0	0	0	0	0	0	0	1	0	0	0	0	0	0	0	0	0	0	1	0	0	0	2	0	0	1	0	0	0	0	0	0	0	0	0	0	0	1	0	1	1	0	0	0
SNP_13:8727064	1	2	1	2	0	1	0	0	0	0	2	1	1	1	0	2	0	1	1	0	2	0	2	1	2	2	0	0	1	0	1	1	0	1	1	1	1	1	0	1	0	1	0	0	1	1	0	0	1
SNP_14:1022847	0	1	1	0	0	0	1	0	0	0	1	0	0	1	1	0	0	1	0	1	1	0	1	0	1	1	1	1	1	0	1	0	1	1	0	1	1	0	1	1	1	1	1	0	0	0	0	1	0
SNP_14:1044777	0	1	1	0	0	0	1	0	0	0	1	0	0	1	1	0	0	1	0	1	1	0	1	0	1	1	1	1	1	0	1	0	1	1	0	1	1	0	1	1	1	1	1	0	0	0	0	1	0
SNP_14:13400490	1	2	1	1	1	2	1	1	1	1	0	1	0	1	0	1	1	1	1	0	0	1	0	0	1	0	1	1	1	0	2	0	2	0	0	1	1	1	0	0	0	1	1	0	0	1	0	1	1
SNP_14:15481849	0	0	0	0	0	0	1	1	0	1	1	0	2	1	0	0	0	0	2	1	0	0	0	0	1	0	0	1	0	0	0	1	0	1	1	0	0	0	1	2	0	1	1	2	1	0	2	0	1
SNP_14:15741354	1	0	0	0	0	0	1	1	0	1	1	0	1	0	0	0	0	0	1	1	0	0	0	0	0	0	0	0	1	0	0	0	0	0	1	0	1	0	0	0	0	0	1	0	0	0	0	0	1
SNP_14:16494592	0	1	0	0	0	0	0	0	0	1	1	0	1	1	1	1	0	0	1	1	1	0	0	0	1	0	0	0	1	0	0	1	2	0	0	1	0	0	1	1	0	0	0	1	1	1	2	0	0
SNP_14:17485428	1	2	1	1	1	0	1	2	1	1	0	1	1	1	1	2	1	1	1	0	1	1	1	1	1	2	0	2	1	1	1	0	2	0	1	2	0	2	1	1	0	1	1	0	1	0	0	1	1
SNP_14:17528359	1	2	1	1	1	0	1	2	1	1	0	1	1	1	1	2	1	1	1	0	1	1	1	1	1	2	0	2	1	1	1	0	2	0	1	2	0	2	1	1	0	1	1	0	1	0	0	1	1
SNP_14:17683250	2	1	2	2	1	2	1	2	1	2	1	2	1	1	2	2	2	2	1	1	2	1	1	2	1	2	2	1	2	1	2	1	2	2	2	1	2	2	1	0	2	1	2	0	1	1	0	1	2
SNP_14:18039217	1	0	0	1	0	1	0	0	0	0	2	0	1	1	0	0	1	0	1	2	0	0	0	1	1	0	0	0	1	0	0	1	0	0	0	0	2	0	1	1	1	0	1	2	1	0	2	0	0
SNP_14:18391223	1	0	1	1	1	1	1	0	1	0	2	0	1	1	0	1	1	1	1	2	0	1	1	1	1	2	0	0	1	2	0	1	0	0	1	1	1	1	2	1	0	1	1	1	2	1	2	1	0
SNP_14:18587372	2	1	1	0	2	2	2	2	2	1	1	2	1	1	2	0	1	1	1	1	1	2	2	0	1	0	2	2	1	1	2	1	0	1	1	2	1	1	0	1	1	1	2	0	0	2	0	2	1
SNP_14:18607356	2	1	1	0	2	2	2	2	2	1	1	2	1	1	2	0	1	1	1	1	1	2	2	0	1	0	2	2	1	1	2	1	0	1	1	2	1	1	0	1	1	1	2	0	0	2	0	2	1
SNP_14:18812033	1	2	1	2	2	0	0	2	2	1	0	1	1	1	0	2	0	0	0	0	0	0	2	2	1	1	0	1	1	2	1	0	2	1	1	0	1	2	1	0	1	1	1	0	1	0	0	0	0
SNP_14:19308679	1	2	1	1	1	0	0	1	1	2	0	2	0	1	1	1	1	0	0	0	0	1	1	2	1	1	1	1	1	1	1	0	2	2	1	0	0	2	1	0	2	1	1	0	1	0	0	1	0
SNP_14:20931583	1	2	0	0	1	0	0	0	2	2	1	1	0	2	0	0	1	0	0	1	0	0	1	2	2	0	0	2	1	1	0	0	2	1	1	0	0	0	0	1	1	1	1	1	2	0	0	0	0
SNP_14:20987794	0	0	1	1	0	0	0	0	0	0	0	0	0	0	0	1	0	0	0	0	0	0	0	0	0	1	0	0	0	0	0	0	0	0	0	0	0	1	1	0	0	0	0	0	0	0	0	0	0
SNP_14:2282659	1	1	0	2	1	1	0	2	1	2	0	1	0	1	1	1	1	0	1	1	2	0	1	1	1	1	0	1	0	0	0	0	1	2	1	1	1	1	1	1	1	1	1	1	1	0	2	1	0
SNP_14:28904732	0	0	1	0	1	2	1	1	0	0	1	0	0	2	0	0	0	1	0	2	1	0	0	1	0	0	1	0	1	1	2	2	0	0	2	1	1	1	0	0	0	0	1	0	1	1	0	0	1
SNP_14:2890591	1	2	0	0	0	1	1	0	0	1	1	1	1	0	0	1	0	0	1	0	1	1	0	1	0	0	1	0	0	0	1	0	0	1	0	0	0	0	0	1	1	0	1	1	0	0	0	1	0
SNP_14:29039917	0	1	0	1	2	1	1	1	1	0	1	2	1	1	1	0	1	1	2	1	1	1	1	0	2	1	1	1	0	0	1	1	0	1	1	1	1	2	0	1	0	0	2	1	0	0	2	0	1
SNP_14:31936098	2	2	1	1	1	1	1	0	0	2	1	1	0	1	1	1	2	1	1	0	1	1	2	2	1	1	2	0	2	0	1	1	2	2	1	1	1	1	1	0	2	2	0	1	1	2	1	1	1
SNP_14:33704576	1	0	1	1	0	0	1	0	0	0	1	2	1	1	0	0	0	0	1	1	1	1	1	0	0	2	1	0	1	0	0	0	0	1	1	1	1	0	0	1	1	1	0	2	0	1	1	0	0
SNP_14:34292879	0	0	0	0	0	0	0	0	1	0	0	1	1	0	0	0	0	0	0	0	0	0	1	0	0	1	2	1	1	1	0	0	0	2	0	0	1	0	0	1	0	1	0	0	1	1	0	0	1
SNP_14:3439565	1	1	2	2	2	2	1	2	2	0	1	1	1	1	2	1	2	2	0	2	1	1	2	1	0	2	1	2	0	2	1	2	2	1	2	1	1	1	1	0	1	2	1	1	1	2	1	2	2
SNP_14:34727883	0	0	1	1	1	1	1	1	0	0	1	1	1	1	0	0	0	0	0	2	0	1	0	0	0	1	0	0	0	0	1	1	0	0	1	1	1	1	0	1	0	0	1	1	0	1	2	0	0
SNP_14:3534105	1	0	1	2	2	1	0	2	2	1	0	1	1	1	1	1	1	1	1	1	1	1	2	1	1	1	0	2	1	2	0	2	1	1	2	0	1	1	2	1	0	1	1	1	1	2	1	1	2
SNP_14:3554540	1	1	1	0	0	1	2	0	0	1	2	1	1	1	0	1	1	1	1	1	0	1	0	1	0	1	2	0	1	0	2	0	1	1	0	1	1	0	0	1	1	1	1	1	0	0	1	0	0
SNP_14:36129979	0	0	1	1	1	0	0	0	0	0	0	2	2	1	1	0	0	0	1	1	1	2	1	0	0	2	2	0	0	0	1	0	0	1	1	1	2	0	0	1	0	0	1	2	0	2	1	1	1
SNP_14:36322336	2	1	1	1	2	1	2	1	1	0	2	2	1	1	1	1	1	0	1	2	0	2	2	0	0	2	2	1	0	1	1	1	1	1	1	2	2	1	0	2	1	1	1	1	1	2	1	0	1
SNP_14:36803250	1	1	1	0	0	2	2	2	0	1	2	1	0	0	1	1	0	0	1	1	1	1	1	1	2	1	2	2	0	0	1	2	1	2	0	1	0	0	2	1	1	2	1	0	0	1	0	1	1
SNP_14:36840356	0	1	1	1	1	2	1	2	0	2	1	0	0	2	0	1	1	0	0	1	0	2	0	1	2	0	0	2	1	0	2	2	1	1	2	1	2	1	2	1	0	1	1	0	1	1	0	1	0
SNP_14:37311693	1	2	0	1	1	1	1	1	1	0	1	0	0	0	1	1	2	0	1	1	0	1	1	0	2	0	0	2	0	1	0	1	2	1	0	0	0	1	1	1	0	1	1	0	1	0	1	2	0
SNP_14:37486005	1	1	1	1	2	1	0	1	1	1	0	1	0	2	1	1	2	1	1	0	0	1	2	2	0	1	2	0	1	0	2	1	1	1	2	1	2	2	1	0	1	0	0	1	1	2	0	0	2
SNP_14:38020858	1	0	1	1	1	0	1	0	1	0	1	2	1	1	0	1	0	1	0	1	1	1	1	0	0	2	2	0	0	2	1	0	0	1	1	2	2	0	1	1	1	1	1	1	1	2	2	1	1
SNP_14:4124992	2	2	0	1	1	1	1	2	1	2	1	1	1	1	2	2	1	0	2	1	2	1	1	1	1	0	0	1	1	0	1	0	2	1	1	1	1	0	1	2	1	1	2	1	1	0	2	2	0
SNP_14:4263903	0	0	0	1	0	0	0	0	0	0	0	0	1	0	0	0	0	0	0	0	0	0	0	0	0	0	0	0	0	0	0	0	0	0	0	0	0	0	0	0	0	0	0	0	0	1	0	0	1
SNP_14:46380880	0	0	1	2	1	0	1	0	0	0	0	0	1	1	1	2	1	2	1	1	1	1	0	1	0	1	0	0	0	1	1	2	0	1	0	1	2	1	1	1	1	1	1	2	0	1	1	1	1
SNP_14:48586008	1	1	0	0	2	1	0	1	2	0	1	1	2	1	1	0	0	0	0	1	0	2	1	0	1	1	1	1	0	1	0	0	1	2	1	0	1	1	1	1	0	1	1	1	0	0	0	0	1
SNP_14:4925406	0	1	2	0	0	1	2	0	0	2	1	0	2	1	0	1	1	2	1	1	1	1	0	2	2	2	1	0	1	1	2	2	2	2	1	2	0	1	1	2	2	2	1	2	2	2	2	1	2
SNP_14:49525870	0	0	2	2	1	1	2	1	0	2	1	1	0	1	2	1	2	1	2	1	2	0	0	2	0	1	1	0	0	0	1	2	0	0	0	2	2	1	1	1	1	1	1	1	1	1	2	2	1
SNP_14:5049355	2	0	0	2	2	1	0	2	2	1	1	1	0	1	2	1	2	0	1	1	2	1	2	0	2	0	0	2	2	1	0	0	0	0	1	2	2	1	2	1	1	0	1	1	0	0	1	0	0
SNP_14:51266958	0	0	0	0	0	1	0	1	2	0	1	2	2	1	1	1	0	0	1	2	1	2	2	0	1	1	1	1	1	1	2	0	1	2	2	0	0	1	2	1	0	1	1	0	1	0	0	0	1
SNP_14:51304884	2	2	2	2	2	1	2	1	0	2	1	0	0	1	1	1	2	2	1	0	1	0	0	2	1	1	1	1	1	1	0	2	1	0	0	2	2	1	0	1	2	1	1	2	1	2	2	2	1
SNP_14:51336606	0	0	0	0	0	1	0	1	2	0	1	2	2	1	1	1	0	0	1	2	1	2	2	0	1	1	1	1	1	1	2	0	1	2	2	0	0	1	2	1	0	1	1	0	1	0	0	0	1
SNP_14:51357794	2	2	2	2	1	1	2	1	0	2	1	0	0	1	1	1	2	2	1	0	1	0	0	2	1	1	1	1	1	1	0	2	1	0	0	2	0	1	0	1	2	1	1	2	1	2	2	2	1
SNP_14:51381093	0	0	0	0	1	1	0	1	2	0	1	2	2	1	1	1	0	0	1	2	1	2	2	0	1	1	1	1	1	1	2	0	1	2	2	0	2	1	2	1	0	1	1	0	1	0	0	0	1
SNP_14:51503257	2	1	0	0	2	1	2	1	2	0	2	1	2	1	1	1	0	1	1	2	0	2	2	1	1	1	1	1	2	1	1	2	1	2	2	1	2	1	1	1	2	2	1	0	1	0	0	1	2
SNP_14:51826062	0	0	0	0	1	0	0	0	0	0	0	0	1	0	0	0	0	0	0	0	0	0	0	0	0	0	0	0	0	0	0	0	0	0	0	0	2	0	0	0	0	0	0	0	0	0	0	0	0
SNP_14:51869727	1	1	2	1	0	1	2	1	0	2	1	0	0	1	2	1	1	1	1	0	1	1	1	2	1	1	0	1	2	0	1	2	1	0	1	2	1	1	1	1	2	1	1	1	1	2	1	2	1
SNP_14:55307507	0	1	0	0	1	0	0	0	0	0	0	0	0	1	0	0	0	1	0	0	1	1	0	0	0	0	0	0	0	1	0	0	0	0	0	0	1	1	1	0	0	0	0	0	1	0	1	1	0
SNP_14:58665027	2	1	2	1	2	2	2	2	2	2	2	0	2	1	1	2	1	1	1	2	0	2	2	2	2	2	1	2	1	1	1	2	1	1	2	0	0	1	0	2	1	1	2	1	2	0	1	1	2
SNP_14:58859917	0	1	0	1	1	2	0	2	2	0	2	2	1	2	2	1	2	2	0	2	2	0	1	0	2	0	2	2	2	2	1	0	2	2	1	1	1	2	2	2	0	0	2	1	1	2	2	0	2
SNP_14:60298957	0	1	0	0	0	1	0	1	2	0	1	2	1	2	2	1	2	1	1	1	2	1	0	0	2	0	2	2	1	2	2	0	0	1	1	2	2	2	2	0	0	0	1	1	2	0	1	1	1
SNP_14:60573159	0	1	2	0	1	1	0	1	0	2	0	1	1	1	0	1	0	0	0	0	1	1	1	1	0	1	1	1	1	0	1	0	2	1	1	0	2	1	0	1	1	1	2	0	1	2	1	1	1
SNP_14:60616408	0	1	2	0	0	1	0	1	0	2	0	0	1	0	0	0	0	0	0	0	0	1	1	1	0	1	0	1	1	0	0	0	2	1	1	0	1	0	0	1	1	1	2	0	0	2	1	0	1
SNP_14:60711056	2	1	0	0	1	1	2	1	2	0	2	2	0	1	2	1	2	2	2	2	2	0	0	1	2	1	2	1	1	1	1	2	0	1	1	0	1	1	1	0	1	1	0	0	0	0	0	1	1
SNP_14:61007997	0	1	2	0	1	1	0	1	0	2	0	1	0	0	0	0	0	0	0	0	1	0	1	1	0	1	1	0	1	1	0	0	2	0	1	0	2	0	0	2	0	0	1	1	0	1	1	0	0
SNP_14:62151706	2	1	0	0	1	0	2	0	0	0	1	0	0	1	1	2	2	2	2	1	1	0	0	1	0	1	0	2	1	0	2	2	0	0	1	2	0	1	1	0	1	1	1	0	1	1	1	1	0
SNP_14:62746363	2	1	0	1	1	1	2	1	1	0	2	2	0	2	2	1	2	2	2	2	2	0	0	1	2	1	1	1	1	1	0	2	0	2	1	1	2	2	2	1	2	2	0	1	1	1	1	2	1
SNP_14:6303201	1	1	2	0	0	1	2	0	0	2	2	1	2	1	1	1	0	2	1	1	1	2	0	1	1	2	2	0	1	1	1	2	2	1	1	1	1	0	0	1	1	2	1	1	2	2	0	1	2
SNP_14:6331758	0	2	0	0	0	1	1	0	0	0	0	0	2	0	0	1	0	0	1	0	0	0	0	0	0	1	0	0	1	0	0	0	1	1	0	0	1	0	0	1	0	1	0	1	0	1	0	2	1
SNP_14:64061208	2	1	0	1	2	1	2	1	1	0	2	1	0	2	1	2	1	1	1	2	0	0	0	1	2	1	0	1	0	1	1	2	0	1	1	1	1	2	1	0	1	1	0	1	1	1	1	2	0
SNP_14:64087236	0	1	0	1	0	0	0	0	0	0	0	1	2	0	0	0	0	0	0	0	1	2	1	0	0	0	1	1	0	0	1	0	1	1	0	1	1	0	0	1	1	1	1	1	1	1	0	0	1
SNP_14:64144392	0	2	0	1	1	1	0	1	1	0	1	1	1	2	1	1	1	1	2	1	1	1	0	0	2	0	0	1	1	1	1	0	1	1	1	1	1	1	1	1	0	0	0	1	1	2	1	1	0
SNP_14:6608605	0	1	0	1	1	1	1	0	1	1	0	0	0	0	0	1	1	0	0	0	0	0	1	1	1	1	0	1	1	1	0	0	1	2	0	1	2	2	1	1	1	1	1	1	0	0	0	1	0
SNP_14:66158833	0	1	0	1	1	0	0	0	0	0	0	2	1	1	1	1	1	1	0	0	1	1	1	0	0	0	1	1	1	1	2	0	1	0	0	1	2	1	1	0	0	0	1	2	1	1	1	1	0
SNP_14:66525315	0	0	2	1	0	1	0	1	1	2	0	1	2	1	0	0	1	1	1	0	1	2	2	1	0	1	2	1	2	1	1	0	1	0	2	1	1	0	1	1	1	1	1	1	1	0	2	0	2
SNP_14:6736434	0	1	0	0	0	0	0	0	0	0	0	0	2	0	0	0	0	0	0	0	0	0	0	1	1	0	0	0	1	0	0	0	0	0	0	0	0	0	1	1	0	0	0	1	0	1	2	1	1
SNP_14:67660678	0	1	0	1	0	1	0	0	0	0	0	1	2	2	1	1	2	0	2	0	2	2	1	0	0	0	1	2	0	1	2	0	1	1	1	2	1	2	0	0	0	0	1	2	1	1	1	1	0
SNP_14:7074051	1	0	2	1	0	1	1	0	0	1	2	1	1	1	1	0	0	2	1	0	1	2	0	0	0	1	2	0	0	1	1	2	2	1	1	1	1	1	0	0	1	2	0	1	2	2	0	0	2
SNP_14:71112923	2	0	2	0	1	1	2	2	2	2	2	1	0	1	1	1	1	1	0	2	0	0	1	2	1	2	1	1	1	2	0	1	1	1	1	0	1	0	2	1	2	2	1	1	1	1	1	2	2
SNP_14:71762783	0	2	0	0	0	0	0	1	1	0	1	0	1	1	1	0	0	1	1	1	0	0	0	0	1	0	0	1	1	1	1	0	2	2	0	1	1	1	0	0	0	1	2	0	0	1	0	1	1
SNP_14:72621724	0	1	0	1	0	0	0	0	0	0	0	0	0	1	1	0	1	0	1	0	0	0	1	0	0	0	0	1	0	0	1	0	1	1	0	1	0	1	0	0	0	0	1	0	0	0	0	0	0
SNP_14:7346806	1	1	1	1	2	2	1	2	2	0	0	1	1	1	1	1	2	1	0	2	1	1	1	1	2	1	0	2	2	2	0	2	1	1	2	0	1	0	2	2	0	1	1	2	1	0	2	1	1
SNP_14:74589751	0	1	0	1	0	0	0	0	0	0	0	0	0	2	1	0	1	0	1	0	1	0	1	0	1	0	0	1	0	0	0	0	1	1	0	1	0	0	0	0	0	0	0	0	0	0	0	0	0
SNP_14:75782925	0	1	1	1	1	1	0	1	1	0	0	1	0	2	2	1	2	1	2	1	1	0	0	0	1	0	1	2	0	0	2	0	1	1	1	2	1	2	0	0	1	0	1	0	0	1	0	0	0
SNP_14:76496799	2	0	2	1	2	1	2	2	2	2	2	1	1	2	2	2	2	2	2	2	2	2	2	2	2	2	2	2	2	1	2	2	0	1	2	2	1	2	2	2	2	2	1	1	1	1	1	2	2
SNP_14:77033866	0	0	2	0	0	1	0	2	2	2	1	1	0	0	1	1	0	1	0	1	0	0	1	1	2	1	1	0	1	2	1	1	0	1	1	0	0	1	1	2	1	0	0	1	0	1	1	1	1
SNP_14:77470329	2	1	2	0	1	1	2	2	2	1	2	1	0	1	2	1	0	0	0	2	0	2	1	2	2	2	2	0	1	1	0	1	1	2	1	0	0	0	2	1	1	0	0	1	1	1	1	1	1
SNP_14:77723052	2	0	0	1	2	1	1	0	0	1	1	1	1	2	1	2	2	1	2	1	2	2	1	1	0	1	1	2	0	1	2	1	0	0	1	2	1	2	1	2	0	1	2	1	2	0	1	1	1
SNP_14:8179389	2	1	2	2	2	1	2	2	2	2	2	2	1	2	2	2	2	2	2	1	2	2	2	1	2	1	2	2	1	2	2	2	1	1	2	1	1	1	2	1	2	1	2	1	2	2	1	1	1
SNP_14:8583640	1	2	2	2	1	1	2	2	1	2	0	1	0	2	2	2	1	2	0	1	2	1	1	1	1	0	1	1	0	1	2	2	2	0	2	0	1	2	0	2	1	1	2	0	1	1	1	2	1
SNP_14:8790514	2	1	1	1	1	1	2	2	1	2	1	2	2	2	1	0	1	1	1	1	0	1	0	2	2	1	2	1	1	0	1	0	1	1	1	0	0	0	1	2	0	1	2	1	1	1	2	0	2
SNP_14:8958470	0	1	0	1	0	0	0	0	0	1	0	0	0	0	1	0	0	0	1	0	1	0	0	0	0	0	0	0	0	0	0	0	1	0	0	1	1	0	0	0	1	0	0	0	0	0	0	1	0
SNP_14:9063069	0	0	1	1	1	1	0	0	1	1	1	0	0	0	1	2	1	1	1	1	2	1	2	1	0	1	0	1	1	2	0	2	1	1	1	2	1	1	1	0	1	1	0	1	1	1	0	1	0
SNP_14:9519745	2	1	0	0	1	1	1	2	1	0	2	2	2	1	1	1	1	0	1	2	1	1	0	1	2	2	1	1	2	0	1	0	2	2	0	1	1	1	1	2	2	1	1	2	1	0	2	1	1
SNP_15:10716741	1	0	0	1	0	1	1	1	2	2	0	1	2	0	2	0	1	1	0	2	0	0	0	2	2	2	1	1	0	2	2	0	0	1	0	1	1	2	1	1	2	1	2	1	1	2	1	1	1
SNP_15:10827424	1	0	1	1	0	1	1	1	2	1	0	1	1	1	2	0	1	1	0	2	0	0	1	1	1	1	0	1	0	2	1	0	1	1	0	1	1	1	2	1	1	2	2	1	0	1	1	1	1
SNP_15:12312660	1	1	1	1	2	1	0	1	0	0	1	0	0	2	0	2	1	1	0	0	1	2	1	0	0	0	1	1	2	0	0	1	2	0	2	1	1	0	0	1	0	0	0	0	2	0	0	0	1
SNP_15:12522704	0	0	0	1	0	1	1	1	2	1	0	2	1	0	2	1	1	1	0	2	0	0	0	1	1	1	0	1	0	1	1	0	0	1	0	1	1	1	1	1	1	1	2	1	0	1	1	1	1
SNP_15:1258064	2	1	1	2	1	1	1	1	2	0	1	2	2	1	2	0	1	1	0	0	0	2	2	2	1	1	2	2	2	2	2	1	0	0	1	0	1	2	2	1	2	1	1	0	2	1	1	0	1
SNP_15:13426504	0	1	1	0	2	0	0	0	1	1	0	0	1	1	1	1	1	1	1	0	2	0	0	1	1	0	1	0	0	2	1	0	1	1	1	0	1	1	0	0	1	0	0	0	1	1	0	0	0
SNP_15:14195198	1	2	1	1	1	1	1	1	1	2	1	2	2	0	1	1	1	1	1	2	2	0	0	2	2	1	2	1	0	0	2	0	1	2	2	1	2	2	1	1	2	1	2	2	0	2	1	1	1
SNP_15:14827991	0	0	0	0	1	0	1	0	1	0	0	1	0	0	1	0	1	1	1	0	0	0	0	0	0	0	1	0	0	2	0	1	1	0	0	0	0	0	0	0	0	0	0	0	0	0	1	1	0
SNP_15:15691442	0	1	1	0	1	1	1	1	0	2	1	1	2	1	1	0	1	0	0	2	0	0	1	2	2	1	1	0	1	0	1	0	0	1	2	1	0	1	1	2	2	0	0	1	0	1	0	0	0
SNP_15:15908907	0	0	0	0	1	0	1	0	1	0	0	0	0	0	1	1	1	1	1	0	0	1	1	0	0	1	1	0	0	2	0	1	1	0	0	0	1	0	1	0	0	1	0	0	2	0	1	1	0
SNP_15:16156326	0	1	1	0	1	1	2	1	1	1	1	0	1	1	2	1	2	1	2	2	1	1	0	1	1	1	1	1	1	2	0	1	2	2	1	2	0	0	1	1	1	0	0	1	2	1	1	1	1
SNP_15:19775810	0	1	0	1	0	1	1	1	1	1	0	1	1	1	1	1	1	1	1	2	0	0	1	1	1	2	0	1	2	0	1	1	1	1	1	1	1	1	2	1	1	2	2	1	0	2	2	2	1
SNP_15:20045424	0	0	0	0	1	0	1	0	0	0	0	1	0	1	0	1	0	1	0	0	1	1	0	0	0	0	0	0	0	0	0	0	0	0	0	1	0	0	0	0	0	0	0	0	1	0	0	0	0
SNP_15:22878308	2	2	2	2	1	2	2	2	1	2	2	2	2	1	1	1	2	2	1	2	0	1	2	2	2	1	1	2	2	0	2	2	2	2	2	1	2	2	2	2	2	2	2	2	1	2	1	1	2
SNP_15:22980978	1	0	0	1	1	1	1	2	1	0	1	0	1	0	0	1	1	1	0	0	0	1	1	2	1	0	1	0	0	0	2	1	0	0	1	1	1	2	0	1	1	0	0	1	0	1	0	0	1
SNP_15:23635172	0	1	1	0	1	0	1	0	0	0	0	1	0	0	0	1	0	1	1	0	0	1	0	0	0	1	1	1	0	0	0	0	1	1	0	1	0	0	0	1	0	0	0	0	1	0	0	0	1
SNP_15:25544846	1	1	0	0	0	1	2	1	1	0	0	1	1	0	2	0	1	0	0	2	2	0	0	1	1	1	0	0	1	2	0	1	0	2	1	2	0	0	2	1	1	0	0	0	0	1	0	0	1
SNP_15:25601317	1	1	1	0	0	1	2	1	0	1	1	1	1	0	1	2	2	1	1	2	1	1	0	2	1	2	1	1	1	0	1	1	0	2	2	2	0	1	2	2	2	0	0	0	1	1	1	1	2
SNP_15:26207987	0	0	1	1	1	1	0	0	1	2	0	0	0	1	1	0	0	0	0	0	1	0	0	0	0	0	2	1	0	2	0	1	1	0	0	0	0	0	0	0	0	1	2	1	2	0	1	1	0
SNP_15:26239401	0	1	2	1	1	1	0	1	1	2	1	1	1	2	1	1	1	1	1	0	2	1	1	1	1	0	2	2	0	2	1	1	2	0	1	0	0	1	0	1	1	1	2	2	2	0	2	2	1
SNP_15:26781190	2	1	0	0	0	1	2	2	2	0	1	1	2	0	2	0	1	1	0	2	1	1	1	0	2	1	1	0	1	2	1	1	1	2	1	1	0	1	2	0	1	0	0	1	0	1	0	0	1
SNP_15:27877821	0	0	1	1	1	1	0	1	1	2	2	1	1	2	1	0	0	0	2	0	1	1	2	0	1	0	1	1	1	2	0	1	2	0	0	0	2	0	0	0	0	2	2	2	2	1	1	2	0
SNP_15:29008677	0	1	0	0	0	0	0	0	1	0	0	0	0	1	1	1	0	0	1	0	1	1	0	0	0	1	1	0	0	2	0	0	0	0	0	1	0	0	0	0	0	0	0	0	1	0	0	0	0
SNP_15:30310637	0	0	0	0	1	0	1	1	0	0	1	1	1	0	1	1	1	0	2	2	0	1	1	1	1	1	1	0	1	0	1	0	1	1	0	0	1	0	1	0	2	0	0	1	1	2	0	0	1
SNP_15:31214921	0	0	1	2	2	1	1	1	0	1	1	1	0	1	0	0	0	0	1	1	0	0	0	1	0	0	1	1	0	0	0	1	2	0	0	1	0	0	0	1	0	1	2	1	1	2	1	2	0
SNP_15:31409461	1	0	2	0	2	1	2	0	0	2	0	0	1	1	0	1	2	2	0	0	1	0	1	0	1	0	1	1	1	0	2	1	0	0	2	0	1	2	1	1	1	2	0	0	1	1	1	0	1
SNP_15:31666125	2	1	2	0	2	1	2	0	2	2	0	0	1	1	2	0	1	2	1	1	2	0	0	0	1	0	1	1	0	2	1	1	1	2	1	1	0	2	1	1	1	1	0	0	1	1	1	0	1
SNP_15:32178082	1	1	0	0	1	1	1	1	1	1	0	0	0	1	1	0	0	0	1	0	1	1	2	0	1	0	1	0	1	2	0	1	0	0	0	0	1	0	1	0	0	1	0	1	1	0	0	0	0
SNP_15:32711968	1	0	0	2	1	1	0	0	0	0	1	1	0	0	0	2	1	1	2	1	0	1	1	1	0	1	0	1	1	0	1	1	0	0	1	0	1	1	0	1	0	1	2	1	0	2	2	1	0
SNP_15:33200022	2	2	1	2	0	2	1	1	2	1	1	1	1	1	2	2	2	2	1	2	2	2	2	1	1	1	0	2	1	2	2	2	0	2	2	1	1	2	1	2	1	1	2	2	1	1	2	1	1
SNP_15:33545948	1	1	1	1	2	1	1	1	1	1	2	1	2	1	0	1	2	2	1	1	1	1	1	1	0	1	1	2	1	0	2	1	1	0	1	0	1	2	1	2	1	1	2	2	1	2	1	1	2
SNP_15:33784264	1	1	0	1	0	1	1	0	1	1	0	1	0	1	1	1	0	0	0	1	1	1	0	1	1	1	0	0	0	2	0	1	0	2	1	1	0	0	1	0	0	0	0	0	1	0	0	0	0
SNP_15:33804402	1	1	0	1	0	1	1	0	1	1	0	1	0	1	1	1	0	0	0	1	1	1	0	1	1	1	1	0	0	2	0	1	0	2	1	1	0	0	1	0	0	0	0	0	2	0	0	0	0
SNP_15:34144843	0	0	0	2	1	2	1	0	1	0	2	1	1	0	1	0	0	0	2	1	1	0	0	1	1	1	1	1	1	2	0	1	0	0	1	0	0	0	1	1	0	0	2	1	1	1	1	1	1
SNP_15:34314815	1	0	2	0	0	1	1	0	2	2	1	1	1	2	1	1	1	1	1	0	1	1	1	0	1	2	1	1	2	2	1	1	1	0	1	0	1	1	2	1	1	2	0	0	1	0	1	0	2
SNP_15:34827594	1	1	0	1	1	0	0	1	1	0	0	0	1	0	0	2	1	1	0	0	0	2	2	2	0	2	0	0	1	0	1	0	0	0	1	0	2	2	0	0	1	1	0	1	0	1	1	0	0
SNP_15:34900101	1	1	0	0	0	0	1	1	0	0	0	1	1	0	0	1	1	0	0	1	0	1	1	0	0	1	0	0	0	0	1	0	0	1	0	1	0	0	0	0	0	0	0	1	0	0	0	0	0
SNP_15:35000106	1	1	0	0	0	0	1	1	0	0	0	1	1	0	0	1	1	0	0	1	0	1	1	0	0	1	0	0	0	0	1	0	0	1	0	1	0	0	0	0	0	0	0	1	0	0	0	0	0
SNP_15:35027724	1	0	1	2	1	2	1	0	1	2	2	1	1	2	1	1	0	0	2	1	1	1	0	2	2	1	1	1	1	2	1	2	1	0	1	0	1	1	2	1	1	1	2	1	2	1	1	1	1
SNP_15:35337946	2	1	2	1	2	1	0	1	1	1	1	1	1	1	0	1	2	1	2	2	0	1	2	1	0	1	0	2	1	0	2	1	2	1	1	1	2	1	0	2	2	2	2	2	1	2	2	1	1
SNP_15:35715096	2	1	2	1	2	1	1	1	1	1	1	1	1	2	0	2	2	2	2	2	0	2	2	1	0	2	0	2	1	0	2	2	2	1	1	1	2	2	0	2	2	2	2	2	1	2	2	1	1
SNP_15:36609370	1	1	1	0	2	0	1	1	0	0	0	0	1	1	0	1	2	1	0	1	0	1	1	0	0	1	0	1	0	0	1	1	0	1	1	1	0	0	0	1	1	0	0	1	0	1	0	0	1
SNP_15:38562899	0	0	0	0	0	1	1	1	1	0	0	1	1	1	2	1	0	1	0	0	2	1	0	0	2	1	1	0	0	2	0	1	1	0	0	1	0	1	1	0	0	0	0	0	0	0	1	1	0
SNP_15:39119041	0	0	1	0	0	0	1	0	0	0	1	0	0	1	0	2	0	0	0	0	0	1	0	0	0	1	1	0	1	0	0	1	0	0	0	0	0	0	1	0	0	0	0	0	1	0	0	0	1
SNP_15:39802086	1	1	1	0	0	0	2	2	0	0	0	0	1	1	1	0	2	2	0	1	1	1	1	0	0	1	0	1	0	0	1	1	1	1	1	2	0	1	0	1	1	0	0	1	0	0	0	1	1
SNP_15:41065674	2	1	2	2	1	2	2	1	2	2	2	2	2	2	1	2	2	1	2	2	1	2	2	1	2	2	1	2	2	2	2	2	0	1	2	1	1	1	2	2	1	1	2	2	0	2	1	2	2
SNP_15:4334953	1	0	1	0	1	0	0	0	0	0	0	1	0	0	0	2	1	1	1	0	1	0	0	0	0	1	0	0	0	1	0	1	0	0	1	0	1	0	0	0	0	0	1	1	0	0	1	2	0
SNP_15:43374572	2	1	2	1	0	1	0	0	0	1	1	1	0	0	0	1	1	2	0	2	0	0	1	1	0	0	1	2	1	0	1	1	1	2	1	1	1	1	1	2	2	1	2	1	1	1	0	1	2
SNP_15:46556504	0	1	0	1	0	1	1	1	0	1	1	1	1	1	0	0	1	0	0	0	0	1	0	1	1	1	1	0	0	0	1	0	0	1	1	1	0	1	0	0	0	0	0	1	0	1	0	0	0
SNP_15:46576685	0	1	0	1	0	1	1	1	0	1	1	1	1	1	0	0	1	0	0	0	0	1	0	1	0	1	1	0	0	0	1	0	0	1	1	1	0	0	0	0	0	0	0	1	0	1	0	0	0
SNP_15:52969357	0	1	1	0	1	0	0	0	0	1	1	0	0	1	0	1	1	1	1	1	0	0	0	2	0	1	0	1	1	0	0	0	1	0	1	0	0	1	0	1	2	1	0	0	2	1	0	0	1
SNP_15:5296961	0	0	0	0	0	1	1	1	0	1	0	0	0	1	1	0	1	0	0	2	0	0	0	0	1	0	1	0	0	0	0	0	0	1	0	1	0	0	1	1	1	0	0	0	0	1	0	1	0
SNP_15:55261421	2	2	1	0	2	0	1	2	2	2	1	1	1	1	2	2	2	1	2	2	2	1	1	1	2	1	1	1	1	2	0	0	1	1	1	1	1	1	2	1	2	2	0	0	1	1	1	2	2
SNP_15:55573777	0	0	0	1	0	1	0	0	1	0	1	2	2	0	0	0	0	1	0	0	0	2	0	2	1	1	1	0	0	2	1	0	1	1	1	1	0	0	1	0	1	0	0	1	1	1	1	0	0
SNP_15:55603902	0	0	0	1	0	1	0	0	1	0	1	2	2	0	0	0	0	1	0	0	0	2	0	2	1	1	1	0	0	2	1	0	1	1	1	1	0	0	1	0	1	0	0	1	1	1	1	0	0
SNP_15:56898362	0	1	0	1	0	1	0	0	2	0	1	2	2	2	0	1	0	0	2	0	0	2	1	1	1	1	2	0	0	2	1	0	0	2	1	0	1	0	2	0	1	1	0	1	0	0	1	1	2
SNP_15:57022538	1	0	2	1	1	1	1	1	0	0	2	1	1	1	1	0	2	2	0	2	1	1	0	1	1	0	1	1	1	0	1	0	1	1	2	2	1	1	0	1	1	0	0	1	0	0	1	2	0
SNP_15:57270527	0	1	1	0	2	0	0	1	0	1	0	0	0	1	1	1	1	1	1	0	1	0	0	1	0	0	1	0	0	0	0	0	1	0	0	1	1	0	0	0	0	1	0	0	1	2	1	0	1
SNP_15:5758635	0	0	1	0	1	0	0	0	2	0	0	0	0	0	1	1	1	1	1	0	0	1	0	0	0	0	0	0	0	1	1	1	1	0	1	0	1	1	0	0	0	0	0	0	2	0	1	1	1
SNP_15:57930281	0	1	0	0	1	0	0	0	0	1	1	0	0	0	0	0	0	1	1	2	0	0	0	0	1	0	0	0	0	0	0	0	1	0	0	0	0	2	0	0	0	1	0	0	1	1	0	1	0
SNP_15:58146133	0	1	0	0	1	0	0	1	0	0	0	0	0	1	1	0	1	0	0	1	1	0	0	0	1	0	1	0	0	0	0	0	1	0	0	1	0	2	0	0	0	1	0	0	1	1	0	1	0
SNP_15:58241375	0	1	0	0	1	0	0	1	1	2	1	0	0	1	1	1	2	1	0	2	1	0	1	0	2	0	1	0	0	0	0	0	1	0	0	1	1	2	0	0	0	2	0	0	2	2	0	1	1
SNP_15:58553605	2	0	0	2	0	2	2	1	2	2	1	2	2	1	1	1	1	1	0	0	1	2	2	2	1	2	1	1	1	2	2	2	0	1	1	1	1	0	1	1	1	1	2	1	0	1	2	1	1
SNP_15:58599495	2	1	1	2	0	2	1	1	1	1	1	2	2	1	1	1	0	2	1	0	1	2	1	2	1	2	1	2	2	2	2	2	0	2	2	1	0	0	2	2	2	0	2	2	0	0	2	1	2
SNP_15:60350226	0	1	2	0	1	0	1	1	0	1	0	0	1	1	1	0	1	2	0	0	1	1	0	0	1	0	0	1	0	0	0	0	2	0	1	2	0	0	0	1	1	1	0	0	1	1	0	0	0
SNP_15:60384379	0	0	0	0	0	0	0	0	1	0	0	1	1	0	0	0	0	0	0	0	0	0	1	0	0	0	2	0	0	0	1	0	0	1	0	0	1	0	0	0	0	1	0	0	0	0	0	0	0
SNP_15:60556733	1	2	2	1	0	1	2	1	0	1	2	0	0	1	1	1	0	2	2	1	1	1	1	1	2	1	0	2	2	0	1	2	2	1	1	2	0	1	1	2	1	1	2	2	0	0	0	1	1
SNP_15:61027194	0	1	1	0	0	0	1	0	0	1	0	0	0	2	0	0	0	1	0	0	0	0	0	0	0	0	0	0	0	0	0	0	1	0	0	0	0	0	0	0	0	1	0	0	0	0	0	0	0
SNP_15:61171833	1	0	0	1	0	1	1	0	1	0	0	1	0	0	0	0	1	0	0	0	0	1	0	1	0	1	0	0	0	2	0	0	0	0	1	0	0	0	1	0	1	0	0	0	0	1	2	1	0
SNP_15:61389107	1	1	1	0	0	0	0	0	2	0	1	2	1	0	0	1	0	1	2	1	0	2	1	1	1	1	2	1	1	2	1	0	0	2	1	2	1	0	2	1	2	1	0	1	1	0	1	0	2
SNP_15:61603248	1	1	1	2	1	2	1	2	2	2	1	1	1	2	2	1	2	1	1	2	2	1	2	2	2	2	0	1	1	2	1	2	2	0	1	0	2	2	1	1	1	2	2	1	2	1	2	2	0
SNP_15:62032399	2	2	1	2	1	2	1	2	2	1	2	1	1	1	2	2	2	1	2	2	2	1	2	2	2	2	0	1	2	2	1	2	2	1	1	0	1	2	2	1	1	2	2	2	1	2	2	2	2
SNP_15:63833091	2	1	0	1	1	1	1	0	1	0	1	0	0	1	0	1	1	0	1	2	0	0	1	0	1	1	0	0	1	0	0	0	1	1	1	1	1	1	1	0	0	1	0	1	1	2	1	2	2
SNP_15:64788477	1	0	1	2	2	2	1	2	0	1	1	1	2	0	2	1	2	1	1	0	0	1	1	1	0	1	2	2	1	0	2	2	0	1	1	2	1	0	0	2	1	0	2	1	0	2	1	1	0
SNP_15:65323234	0	0	1	0	1	0	0	0	0	1	0	0	0	0	0	0	0	1	0	0	0	0	0	0	0	0	0	0	0	0	0	0	1	0	1	1	1	0	0	0	0	0	0	0	1	0	0	0	0
SNP_15:65365823	1	0	0	1	0	1	0	0	0	0	1	0	1	0	0	0	1	0	0	2	0	0	1	0	1	1	0	0	0	0	0	0	0	0	1	0	1	1	0	0	0	1	0	0	0	1	0	2	0
SNP_15:65678820	0	1	1	1	0	1	1	2	1	1	2	2	2	0	2	1	1	1	1	2	1	2	2	2	1	2	1	2	1	2	2	2	2	1	0	1	1	2	1	2	2	2	2	1	0	0	2	1	0
SNP_15:66802682	2	2	1	1	2	1	1	0	1	1	0	0	0	2	0	1	1	1	1	0	1	0	0	0	0	0	1	0	1	0	0	0	1	1	2	0	1	1	1	0	0	1	0	1	1	2	0	0	2
SNP_15:67413526	2	1	1	2	1	2	1	2	1	2	2	2	2	1	2	2	2	1	2	2	1	2	2	2	1	2	2	2	2	2	2	2	2	2	2	2	2	1	2	2	2	1	2	2	1	2	2	2	2
SNP_15:72335838	1	1	0	2	0	1	0	0	0	0	1	1	2	1	1	1	2	0	1	2	1	0	1	1	2	1	0	0	1	0	1	0	1	1	0	1	1	1	0	0	1	2	0	1	2	1	1	2	1
SNP_15:7392071	1	1	2	1	1	2	2	2	0	2	1	0	2	2	1	0	2	1	1	2	1	1	2	1	2	1	1	1	2	1	1	1	0	2	2	1	0	1	2	2	2	1	0	1	1	2	0	1	0
SNP_15:74828251	0	0	0	1	0	1	0	1	0	2	1	0	0	0	0	2	0	0	0	1	0	1	0	1	2	0	0	0	1	0	1	1	2	1	1	1	0	1	0	0	1	0	0	0	0	1	1	0	1
SNP_15:75803383	1	2	1	1	2	0	2	1	0	0	0	0	1	2	1	0	1	0	2	1	1	1	1	1	0	2	0	0	1	0	1	1	0	1	1	0	2	0	0	1	1	1	0	2	0	1	1	0	1
SNP_15:76085162	0	1	2	0	1	0	2	1	2	1	0	1	0	0	2	0	1	0	1	1	0	1	1	1	0	2	1	0	2	1	0	1	2	1	2	2	0	0	2	1	1	0	1	1	0	1	2	0	1
SNP_15:77255192	1	0	1	0	0	0	0	0	2	1	1	1	0	1	1	1	1	0	0	0	0	0	0	0	0	0	2	0	1	1	0	0	1	2	1	0	1	0	2	1	0	0	1	0	0	0	1	0	1
SNP_15:81514655	1	1	1	0	0	2	2	1	0	2	1	1	1	1	1	2	0	1	1	1	0	1	0	1	1	1	0	2	1	0	1	2	1	0	1	2	0	2	0	0	0	1	1	0	2	1	0	2	0
SNP_15:8239471	0	0	0	1	1	1	1	1	0	1	0	1	1	0	1	1	1	1	0	2	1	0	0	1	1	1	0	1	0	0	0	0	0	1	0	1	1	0	1	1	1	1	2	1	1	1	1	0	0
SNP_15:82843451	0	1	1	0	1	2	0	1	1	0	2	0	1	1	1	1	1	1	0	1	1	1	0	0	0	1	1	1	1	0	1	0	0	1	1	0	1	1	1	1	0	2	1	1	2	1	1	2	1
SNP_16:10100619	1	0	2	0	2	1	1	0	0	0	0	1	1	0	1	0	0	0	0	2	1	0	1	0	2	0	0	0	0	1	1	2	0	0	1	1	1	0	1	1	1	0	0	0	0	2	0	1	1
SNP_16:10137691	0	1	0	1	0	0	0	0	0	0	0	0	1	0	0	0	0	0	1	0	0	0	0	0	0	0	0	1	1	0	0	0	1	1	0	1	0	0	0	0	1	1	0	0	0	0	1	0	0
SNP_16:10595797	2	1	1	0	1	1	0	2	1	2	2	0	0	1	1	0	2	1	1	0	1	1	0	0	1	2	2	2	0	1	1	1	1	1	0	1	1	2	0	0	0	1	1	2	2	1	0	1	2
SNP_16:20467205	0	1	1	0	2	1	0	0	0	1	0	0	0	0	1	0	2	0	2	1	0	0	1	0	0	0	0	1	1	0	1	0	1	0	0	1	1	0	2	2	1	0	1	0	0	1	1	1	1
SNP_16:20503645	1	1	1	0	1	0	1	1	0	1	0	0	0	1	0	1	1	0	1	0	1	0	0	1	1	0	1	0	1	1	0	0	2	0	0	1	0	0	1	0	1	0	0	0	1	1	0	0	1
SNP_16:20525686	0	0	0	0	1	1	0	0	0	0	0	0	0	0	0	0	0	0	1	2	0	0	1	0	0	0	0	1	0	0	1	0	0	0	0	0	0	0	1	2	0	0	0	0	0	1	0	1	0
SNP_16:20639294	1	1	2	1	1	1	1	1	1	2	2	2	2	1	2	0	1	2	1	1	1	2	1	0	1	2	1	1	2	1	1	2	1	2	1	1	2	1	1	0	2	2	1	2	1	2	2	1	1
SNP_16:20684227	1	1	2	1	1	1	1	1	1	2	2	2	2	1	1	0	0	2	1	1	1	1	1	0	1	2	1	1	2	1	1	2	1	2	1	1	1	1	1	0	2	2	1	2	1	2	1	1	1
SNP_16:21383455	0	0	0	0	0	1	0	0	0	0	0	0	0	0	0	0	0	0	0	0	0	0	1	0	0	0	0	0	0	0	1	0	0	0	0	0	0	0	1	2	0	0	0	0	0	0	0	0	0
SNP_16:21496181	1	1	0	2	0	2	1	1	2	0	2	2	2	1	1	1	0	1	2	1	1	1	2	1	1	2	1	1	1	1	2	1	0	2	1	1	2	2	1	2	1	2	1	2	1	1	1	2	1
SNP_16:22637210	1	1	0	1	1	2	1	1	1	1	2	2	2	0	2	0	1	1	2	2	1	1	2	0	2	2	1	2	2	1	2	1	1	2	1	1	2	1	2	2	2	2	1	2	1	1	2	2	1
SNP_16:28938854	2	0	0	2	0	1	2	2	2	1	1	2	1	1	2	2	1	1	1	0	2	1	2	2	1	1	1	1	2	2	1	2	1	1	2	1	0	0	2	2	1	1	0	0	2	0	0	1	1
SNP_16:29507842	2	1	1	1	0	0	1	2	1	2	1	2	2	2	2	2	1	2	1	1	2	1	1	2	0	0	1	2	2	2	0	0	2	1	2	1	0	0	1	0	1	1	1	0	2	2	0	2	1
SNP_16:29906770	0	1	2	0	1	2	1	0	0	1	0	0	0	1	0	0	1	1	1	0	0	0	1	0	1	1	1	0	0	0	2	1	0	1	0	1	1	1	1	2	1	1	0	2	0	1	2	0	1
SNP_16:30185523	2	1	2	2	2	1	1	2	2	1	2	2	1	2	2	2	2	2	2	2	2	2	1	1	1	2	2	1	1	2	1	1	2	2	2	2	0	2	0	0	2	2	1	2	2	1	2	1	2
SNP_16:30435173	0	0	0	0	0	0	0	0	0	0	0	0	0	0	0	0	0	0	0	0	0	0	0	0	1	0	0	0	0	0	0	0	0	0	0	0	0	0	0	0	0	0	1	0	0	0	0	0	0
SNP_16:30546100	0	0	1	0	1	0	0	0	0	1	0	0	0	1	0	0	0	1	0	0	0	0	0	0	0	0	0	0	0	0	0	0	0	0	0	0	0	0	0	0	0	0	0	0	0	1	0	0	0
SNP_16:30566574	2	0	1	1	1	0	1	2	1	1	2	2	1	2	2	2	1	2	1	1	2	2	1	1	0	0	1	0	1	2	0	1	2	1	2	1	0	0	0	0	2	1	0	0	2	1	0	1	1
SNP_16:31179854	0	0	1	1	1	0	0	0	0	1	1	0	0	1	0	0	0	1	0	2	0	1	0	0	0	2	0	0	0	0	0	1	0	0	0	0	0	1	0	1	0	0	0	0	0	1	0	0	0
SNP_16:31762815	0	1	1	1	1	2	1	0	1	0	0	0	0	0	0	0	1	0	1	0	0	0	1	0	2	1	1	0	0	0	2	1	0	1	0	1	1	2	1	1	0	1	1	2	0	1	2	2	2
SNP_16:32035645	0	1	1	1	1	0	0	0	0	1	1	0	1	1	0	0	0	1	0	2	0	1	0	0	1	1	1	1	0	1	0	1	0	0	0	0	2	1	0	1	0	0	1	0	1	2	0	1	0
SNP_16:32174728	0	2	2	1	1	2	1	0	1	1	1	0	1	1	0	0	1	1	1	1	0	1	1	0	2	0	1	2	0	1	2	1	1	1	0	1	1	1	1	2	0	1	2	2	1	1	2	0	2
SNP_16:32205846	0	2	2	1	1	2	1	0	1	1	1	0	1	1	0	0	1	1	1	1	0	1	1	0	2	0	1	2	0	1	2	1	1	1	0	1	1	1	1	2	0	1	2	2	1	1	2	0	2
SNP_16:32472255	0	1	1	1	1	2	1	0	1	0	0	0	0	0	0	0	1	0	1	1	0	0	1	0	1	0	0	1	0	0	2	1	1	1	0	1	0	1	1	1	0	1	1	2	0	0	2	0	2
SNP_16:32570779	0	1	1	1	1	2	1	0	1	0	0	0	0	0	0	0	1	0	1	0	0	0	1	0	2	1	0	1	0	0	2	1	1	1	0	1	1	1	1	1	0	1	2	2	0	0	2	1	2
SNP_16:32846023	0	1	1	0	1	2	1	0	0	0	0	0	0	0	0	0	1	0	1	1	0	0	1	0	1	0	0	1	0	0	2	1	1	1	0	1	0	1	1	1	0	1	1	2	0	0	2	0	2
SNP_16:32880542	2	0	1	1	0	1	2	2	1	2	1	2	1	2	2	2	1	2	1	1	2	1	2	1	2	2	2	0	1	2	1	2	1	1	2	1	2	0	1	1	2	1	1	0	2	1	1	1	0
SNP_16:33026093	2	0	1	1	0	1	2	2	1	2	2	2	2	2	2	2	1	2	1	1	2	2	2	2	1	1	2	0	2	2	1	2	1	1	2	1	0	0	2	1	2	1	0	0	2	2	1	1	0
SNP_16:33835259	0	1	2	1	1	2	1	0	2	1	0	1	0	2	2	1	2	1	2	0	1	1	1	2	1	1	1	2	1	2	1	1	1	1	1	1	1	1	2	2	2	1	1	2	1	1	2	1	2
SNP_16:33885015	1	1	1	1	2	2	1	1	2	1	0	1	0	2	2	1	1	1	1	0	1	1	1	1	1	0	1	1	1	2	1	1	1	1	1	1	0	1	2	1	2	1	1	1	1	1	2	0	1
SNP_16:33977376	2	0	0	2	0	0	1	2	1	1	1	1	2	0	0	1	0	1	0	1	1	0	1	0	0	2	1	0	1	0	1	1	1	1	1	1	1	1	0	0	0	1	0	0	1	0	0	1	0
SNP_16:34191501	0	0	0	0	1	0	0	0	0	0	1	0	1	0	0	0	0	0	0	0	0	1	0	1	1	0	0	0	0	0	0	0	0	0	0	0	1	2	0	0	0	0	1	0	0	1	0	1	0
SNP_16:35254252	0	0	1	0	0	0	0	0	1	1	0	1	0	2	2	1	1	1	1	0	1	1	0	1	0	0	0	0	0	1	0	0	0	0	1	0	1	1	1	1	2	0	0	0	0	1	0	1	0
SNP_16:36802816	0	0	1	1	0	1	0	0	1	1	0	1	0	1	2	1	1	1	1	1	1	1	0	2	0	1	0	0	0	1	0	1	0	0	1	0	1	1	0	1	2	0	0	0	0	2	0	1	0
SNP_16:38783145	2	1	1	1	1	0	1	2	0	1	1	1	2	1	0	1	0	1	0	1	1	0	1	0	0	0	1	1	2	0	1	0	1	1	0	1	0	0	1	0	0	1	0	1	1	0	0	0	0
SNP_16:39142595	0	0	0	0	0	0	0	0	0	1	0	1	0	0	2	1	0	1	0	1	1	0	0	2	0	0	1	0	0	2	0	0	0	0	0	0	0	1	0	0	2	0	0	0	1	1	0	1	0
SNP_16:40015231	0	1	1	1	1	2	1	0	1	1	1	1	0	0	2	1	2	1	1	1	1	2	1	2	2	2	0	1	0	1	1	1	1	1	2	1	1	0	1	2	2	1	2	1	0	1	2	0	2
SNP_16:40149698	0	0	0	0	0	2	1	0	1	1	1	1	0	0	2	1	1	1	1	1	1	2	1	2	2	1	0	0	0	1	0	1	0	0	2	0	1	0	1	1	2	0	0	0	0	1	1	0	1
SNP_16:40793811	0	1	1	1	1	1	0	0	1	1	0	1	0	0	2	1	2	1	1	1	1	1	0	2	0	1	0	1	0	1	1	0	1	1	0	1	0	0	0	2	2	1	2	1	0	1	1	1	1
SNP_16:41180351	0	1	1	1	1	2	1	0	1	1	1	1	0	1	2	1	2	1	1	1	1	2	1	2	1	2	1	1	0	2	1	2	1	1	2	1	1	2	1	2	2	1	2	1	1	2	2	1	1
SNP_16:41592505	2	0	2	1	1	0	1	2	0	1	2	1	1	1	0	1	1	1	1	1	1	1	1	0	0	1	1	2	2	0	2	0	1	1	0	2	1	1	1	1	0	1	2	2	1	0	1	1	2
SNP_16:43574652	2	1	1	1	1	0	1	2	0	1	0	1	2	1	0	1	0	0	0	1	1	0	0	0	0	1	1	0	1	0	0	0	1	1	0	0	2	0	2	0	0	1	1	2	0	1	0	1	1
SNP_16:46424566	2	1	1	1	1	0	1	2	2	1	1	1	2	2	1	1	0	0	1	1	2	1	0	1	1	1	1	0	1	2	0	1	2	2	1	1	2	1	1	0	1	2	1	2	1	1	1	2	0
SNP_16:46456312	2	1	1	1	1	2	2	2	2	2	1	2	2	2	2	2	1	1	1	2	2	2	1	2	2	1	2	0	1	2	0	2	2	2	2	1	2	1	1	1	1	2	1	2	1	2	2	2	0
SNP_16:47691918	1	1	1	1	1	0	1	1	1	1	0	1	2	1	0	1	0	0	0	1	1	1	0	0	2	0	1	0	1	0	0	0	1	1	0	0	1	1	1	0	0	1	1	1	0	1	1	1	1
SNP_16:47848819	0	1	0	0	0	1	1	0	0	0	0	0	0	0	0	0	0	0	0	0	0	0	1	1	0	0	0	0	0	0	0	1	1	1	1	0	0	1	0	0	0	1	0	1	0	1	1	0	1
SNP_16:47880167	0	1	0	0	0	1	1	0	0	0	0	0	0	0	0	0	0	0	0	0	0	0	1	1	0	0	0	0	0	0	0	1	1	1	1	0	0	1	0	0	0	1	0	0	0	1	1	0	1
SNP_16:47915797	0	1	0	0	0	1	1	0	0	0	0	0	0	0	0	0	0	0	0	0	0	0	1	1	0	0	0	0	0	0	0	1	1	1	1	0	0	1	0	0	0	1	0	1	0	1	1	0	1
SNP_16:4831223	0	0	1	0	1	0	0	0	1	0	0	0	0	0	0	0	0	0	0	0	0	0	0	0	0	0	0	0	0	1	0	1	0	0	0	1	0	0	0	0	0	0	0	0	0	0	0	0	0
SNP_16:48863805	1	2	0	0	0	1	0	0	0	1	1	1	0	0	1	1	1	2	0	1	0	1	1	1	0	1	1	1	0	0	1	0	1	1	0	0	1	0	0	1	0	1	0	1	1	1	0	0	1
SNP_16:49852100	1	1	1	1	1	1	1	2	2	2	2	2	1	2	2	2	1	2	2	2	2	2	1	2	2	0	2	1	2	2	1	1	2	2	0	1	1	1	1	1	1	2	1	2	2	1	1	2	1
SNP_16:50274869	0	2	1	2	2	0	0	0	0	0	0	0	0	0	0	0	2	0	0	0	0	0	0	1	1	1	0	1	0	1	1	1	1	1	1	1	0	2	1	1	1	1	2	1	1	1	1	0	1
SNP_16:50490709	1	0	1	1	1	2	1	1	1	1	1	2	1	2	1	1	1	2	0	2	0	1	2	0	1	2	1	2	0	0	2	1	0	0	2	1	2	1	1	2	1	1	1	2	1	2	1	1	2
SNP_16:50563062	1	0	1	1	1	2	1	1	1	1	1	2	1	2	1	1	1	2	0	2	0	1	2	0	1	2	1	2	0	0	2	1	0	0	2	1	2	1	1	2	2	1	1	2	1	2	1	1	1
SNP_16:51848191	2	1	2	1	2	2	2	1	1	2	2	1	0	1	2	2	1	2	2	2	2	2	1	1	0	2	2	2	2	2	2	1	1	1	1	2	1	1	0	2	2	0	1	1	2	1	1	0	0
SNP_16:52418303	0	0	0	0	0	1	0	1	1	1	1	2	2	2	1	1	0	1	0	1	0	1	0	0	1	0	1	1	0	1	1	0	0	0	0	0	1	0	1	1	1	1	0	1	1	2	0	1	0
SNP_16:52792403	0	1	2	1	1	1	1	0	0	2	1	1	0	1	1	2	1	1	0	1	1	2	0	0	0	1	2	2	1	1	2	0	1	0	1	1	0	0	1	2	2	0	1	1	1	1	0	0	0
SNP_16:53796504	1	0	1	1	1	1	2	0	0	1	0	0	1	0	0	1	0	0	0	1	0	1	2	1	1	0	1	0	1	1	0	1	1	0	2	0	0	0	1	0	0	0	1	0	2	1	1	0	0
SNP_16:54992007	1	2	1	1	1	1	2	1	0	1	0	0	0	0	0	1	0	1	1	1	1	1	2	1	1	0	1	0	2	1	0	1	2	1	1	0	0	1	0	0	0	1	1	0	2	0	2	1	0
SNP_16:55316560	2	2	0	1	1	2	2	1	0	2	0	1	1	0	1	2	0	1	1	2	0	2	2	1	0	1	2	0	1	1	0	1	2	1	1	0	2	0	1	1	1	1	0	2	2	1	1	1	1
SNP_16:55492150	0	1	1	0	0	1	1	1	0	1	0	0	0	0	0	0	0	1	1	0	1	1	1	0	1	0	1	0	2	0	0	1	0	0	1	0	0	1	0	0	0	0	1	0	1	0	2	0	0
SNP_16:55736428	0	1	2	1	1	1	0	1	2	2	2	2	1	2	1	1	2	1	1	1	1	2	0	1	2	1	2	2	1	1	2	1	1	2	1	2	0	1	1	2	2	2	1	1	0	2	0	0	1
SNP_16:55801535	0	1	1	1	1	1	0	0	0	1	1	1	0	1	0	1	2	1	0	1	1	1	0	0	0	1	1	2	0	0	2	1	1	1	1	1	0	0	0	2	2	1	1	1	0	2	0	0	0
SNP_16:55916935	2	1	0	1	1	1	1	0	0	1	0	1	0	0	1	2	0	1	0	2	0	1	1	1	0	1	1	0	0	0	0	0	2	1	0	0	1	0	0	1	1	1	0	1	0	1	0	0	1
SNP_16:56005196	2	1	0	1	1	1	1	0	0	1	0	1	0	0	1	2	0	1	0	2	0	1	1	1	0	1	1	0	0	0	0	0	2	1	0	0	1	0	0	1	1	1	0	1	0	1	0	0	1
SNP_16:56081219	2	1	0	1	1	1	1	0	0	1	0	1	0	0	1	1	0	1	1	2	1	1	1	1	0	1	1	0	0	0	0	0	2	1	0	0	1	0	0	1	1	1	0	1	0	1	0	0	1
SNP_16:56529489	0	1	2	1	1	0	0	1	2	1	2	0	1	2	1	0	1	1	2	0	1	1	0	1	1	1	1	2	1	1	2	0	0	1	0	2	0	2	1	1	1	1	2	0	0	1	1	1	1
SNP_16:57527924	0	0	0	1	0	0	1	1	1	2	2	2	2	2	0	1	1	1	0	0	1	0	1	1	1	0	1	1	1	1	1	0	1	0	1	0	0	0	1	0	1	1	0	2	1	1	0	0	1
SNP_16:58195280	1	1	2	1	1	1	1	1	1	1	1	1	1	1	1	1	2	1	1	0	1	2	2	2	1	1	2	1	1	1	1	2	1	1	1	2	1	1	1	0	1	1	1	2	1	1	2	2	1
SNP_16:58405260	1	1	1	1	1	1	1	1	2	1	2	1	1	2	1	2	0	1	1	2	2	1	1	2	1	0	0	1	1	2	1	0	2	2	1	1	0	1	1	2	0	2	1	1	2	1	1	1	1
SNP_16:58735252	0	1	1	2	2	0	0	2	2	1	1	1	1	1	1	0	1	1	2	0	2	1	1	1	2	1	2	1	1	2	1	1	1	1	0	2	0	2	1	0	2	2	1	1	1	1	0	1	2
SNP_16:59946371	1	0	0	2	1	0	0	1	1	0	0	0	1	0	2	0	2	0	1	0	0	0	0	1	1	2	0	1	0	1	1	0	0	0	0	2	1	1	2	0	1	0	1	0	0	0	0	1	1
SNP_16:59982455	0	1	0	1	0	0	2	1	2	1	1	1	1	1	1	1	0	1	1	1	0	1	0	2	1	0	0	0	1	2	0	0	1	0	1	1	0	1	1	0	0	1	1	1	1	0	0	0	1
SNP_16:60560617	0	1	0	1	1	0	1	0	1	0	0	0	0	0	2	0	0	0	1	0	1	0	0	1	0	0	0	0	0	1	0	0	0	0	1	1	0	1	1	0	0	0	0	1	0	0	0	0	0
SNP_16:61336908	0	2	0	1	1	0	1	1	2	1	2	1	1	2	2	0	0	2	2	0	1	1	0	1	1	0	1	1	1	2	1	1	1	1	0	1	1	1	1	0	1	2	1	1	1	1	1	1	1
SNP_16:62874632	1	0	1	1	1	1	1	1	2	1	1	1	2	1	1	1	1	1	2	1	1	2	0	1	1	0	1	0	0	1	0	0	0	1	1	2	1	2	2	2	1	1	0	1	1	2	0	1	1
SNP_16:65248658	0	0	0	1	0	0	1	0	1	1	0	0	0	0	1	0	0	1	1	0	0	0	0	1	0	0	1	0	0	1	0	0	0	0	0	1	1	2	1	0	1	0	0	0	1	1	0	1	0
SNP_16:66553781	2	0	1	0	1	2	1	1	0	0	1	1	1	0	1	1	0	1	0	1	0	1	1	0	1	1	0	0	1	1	0	1	0	1	1	0	2	0	0	2	0	0	1	0	1	1	2	1	0
SNP_16:66583504	2	0	1	0	1	2	1	1	0	0	1	1	1	0	1	1	0	1	0	1	0	1	1	0	1	1	0	0	1	1	0	1	0	1	1	0	2	0	0	2	0	0	1	0	1	1	2	1	0
SNP_16:66927091	2	0	1	0	0	2	1	1	0	0	1	1	1	0	1	1	0	1	0	2	0	1	2	0	0	1	0	0	1	1	0	1	0	1	1	0	2	0	1	2	0	0	1	0	1	1	2	1	0
SNP_16:67631784	0	0	1	1	0	0	1	1	2	1	1	1	1	1	1	1	1	1	2	0	1	1	1	2	1	1	1	0	1	1	1	1	1	0	0	2	0	2	1	0	2	1	0	0	1	1	1	0	1
SNP_16:68691616	0	0	0	0	0	0	1	0	1	1	1	0	0	0	1	0	0	1	0	0	0	1	0	1	0	0	1	0	0	1	0	0	0	0	0	1	0	2	1	0	1	0	0	0	1	1	0	1	0
SNP_16:69066591	2	2	0	0	1	1	0	0	0	0	0	1	0	0	1	0	1	1	0	1	1	0	1	0	0	1	0	0	0	0	1	0	0	2	1	0	0	0	0	2	0	1	0	0	1	1	0	0	0
SNP_16:69398109	2	0	2	0	0	1	0	0	0	1	0	2	0	0	1	2	0	1	0	1	1	0	1	1	1	1	0	2	1	0	2	1	1	1	1	0	1	0	1	2	0	0	1	0	1	1	0	0	0
SNP_16:69996106	0	2	1	1	1	0	1	2	2	2	1	0	2	1	1	1	1	1	2	1	2	1	1	2	2	0	2	1	2	2	0	1	0	0	0	1	1	2	1	0	1	1	2	0	1	1	1	2	1
SNP_16:70473352	0	0	1	0	1	0	1	0	1	2	1	0	0	0	1	1	0	1	1	0	1	1	1	2	0	0	1	2	1	1	2	1	0	0	0	1	0	2	1	0	1	0	1	0	1	1	0	1	0
SNP_16:70982137	2	0	0	1	0	1	0	1	0	0	0	1	1	0	1	1	0	1	0	2	0	0	0	0	0	1	1	0	1	1	0	0	1	2	1	0	1	0	0	2	0	1	1	0	1	1	1	0	0
SNP_16:72383558	2	2	0	0	2	1	0	0	1	0	1	1	1	1	1	1	2	1	1	1	1	0	1	0	1	2	0	0	0	0	0	1	1	2	2	1	2	0	0	2	1	2	0	1	1	1	2	1	1
SNP_16:73948339	0	1	2	1	0	0	2	2	2	1	1	0	2	2	1	1	0	1	1	1	1	1	0	2	1	0	1	1	1	2	0	1	0	0	0	1	1	2	1	0	1	1	0	1	1	1	0	2	2
SNP_16:74126765	2	1	2	0	1	2	0	0	1	2	0	2	1	1	1	2	1	1	1	1	2	1	2	1	1	1	0	2	1	0	2	1	2	2	1	0	2	0	1	2	0	2	2	1	1	1	1	1	0
SNP_16:74246287	0	1	0	1	0	0	2	2	2	0	1	0	2	2	1	0	1	1	1	1	0	1	0	1	1	1	1	0	0	2	0	0	0	0	0	2	1	2	1	0	2	1	0	1	1	1	0	2	2
SNP_16:74268623	0	1	0	1	0	0	2	2	2	0	1	0	2	2	1	0	1	1	1	1	0	1	0	1	1	1	1	0	0	2	0	0	0	0	0	2	1	2	1	0	2	1	0	1	1	1	0	2	2
SNP_16:74469945	0	1	2	1	1	0	1	1	1	1	1	0	2	1	0	1	2	0	0	2	1	0	0	1	1	1	2	1	2	1	0	2	1	0	1	1	1	0	1	0	1	1	0	0	0	0	1	1	0
SNP_16:7463987	1	0	2	1	1	1	2	0	1	0	0	2	1	0	1	1	1	1	1	1	1	0	2	1	1	0	0	1	1	1	1	2	2	0	2	1	1	1	2	2	1	0	1	0	0	1	1	2	2
SNP_16:74960899	0	1	2	0	0	1	2	2	2	1	1	0	2	1	1	1	1	1	2	1	1	2	1	2	2	1	0	2	1	1	2	1	0	0	0	2	1	2	1	1	1	1	1	0	1	1	0	2	1
SNP_16:75032047	1	2	2	2	2	0	2	2	2	1	1	1	2	2	1	1	2	1	1	2	1	1	0	2	1	1	2	1	1	2	0	1	0	0	0	2	1	2	1	0	1	1	0	2	1	2	0	2	2
SNP_16:75195920	2	1	0	0	1	1	0	1	0	1	1	2	1	0	1	1	1	0	0	0	1	0	0	0	1	1	0	0	1	0	0	1	2	2	2	0	1	0	1	1	0	1	1	0	1	1	1	0	0
SNP_16:75433377	2	0	0	0	0	2	1	0	0	0	0	1	0	0	1	1	1	1	1	0	1	0	1	0	1	2	0	2	0	0	2	0	1	2	1	1	1	0	0	2	0	1	2	0	2	0	1	0	0
SNP_16:75593627	0	1	2	0	0	0	1	1	1	2	1	0	0	0	1	1	0	1	1	0	1	1	0	2	1	0	0	0	0	1	0	1	0	0	0	1	0	2	1	0	1	1	0	0	0	1	0	1	1
SNP_16:76114559	1	0	0	0	1	1	1	0	0	0	0	0	0	0	0	0	0	0	1	0	0	0	1	0	0	0	0	0	0	0	2	0	1	0	0	0	0	0	1	1	0	0	0	0	1	0	1	0	0
SNP_16:76212141	1	1	0	1	1	1	1	1	0	0	0	0	1	1	0	0	1	0	1	0	0	1	1	0	0	0	1	0	0	1	2	0	0	0	0	0	0	0	0	1	0	0	0	2	1	1	1	0	1
SNP_16:76250889	2	0	0	0	1	2	2	0	0	1	0	1	0	0	1	1	1	1	1	0	1	0	1	0	0	2	0	2	0	0	2	0	1	2	1	1	1	0	0	2	0	1	2	1	2	0	1	0	0
SNP_16:76495672	1	1	2	2	0	1	1	1	1	1	1	0	0	1	1	1	0	1	2	1	1	1	1	2	0	0	2	0	1	2	2	1	0	0	0	1	0	2	1	1	1	1	0	1	1	1	1	1	2
SNP_16:76589346	1	1	1	2	1	0	0	1	1	1	1	0	0	1	1	1	0	1	1	1	1	1	0	2	0	0	2	0	1	2	0	1	0	0	0	1	0	2	1	0	1	1	0	1	0	1	1	1	2
SNP_16:76809389	1	2	2	2	0	2	2	2	2	2	2	2	2	2	2	2	2	2	2	2	2	2	2	2	2	2	2	2	2	2	2	2	2	2	2	2	2	2	2	2	2	2	2	1	2	2	1	2	2
SNP_16:77209384	1	1	1	1	1	1	1	1	1	1	2	0	0	0	1	1	0	2	1	1	1	1	0	2	0	0	1	0	2	1	2	2	0	0	0	1	0	2	1	0	1	1	0	0	1	1	2	1	1
SNP_16:77824449	2	0	1	0	0	1	0	0	0	0	0	1	0	0	1	1	0	0	1	0	1	1	2	0	0	1	0	0	0	0	1	0	0	1	2	0	1	0	0	2	1	0	1	0	2	0	1	0	0
SNP_16:78794726	2	1	2	1	0	1	0	1	1	1	0	1	2	1	1	1	1	1	1	2	1	0	1	1	2	2	1	0	1	0	1	1	2	2	2	0	2	0	2	1	1	1	1	0	2	1	0	1	1
SNP_16:8464939	2	2	0	1	1	1	0	2	2	2	2	0	1	2	1	1	2	1	2	0	1	2	1	1	0	2	2	2	1	1	1	0	1	2	0	1	2	2	0	0	1	2	1	2	2	1	1	0	2
SNP_16:9872872	1	1	0	0	0	1	0	2	1	2	2	0	1	2	0	1	1	1	2	1	1	2	0	1	0	2	1	2	1	1	0	0	1	1	0	1	1	1	0	0	1	1	1	1	1	0	1	0	1
SNP_17:10129073	0	1	0	0	0	0	0	0	0	0	0	0	1	0	0	0	0	0	0	0	0	0	0	0	0	0	0	0	0	0	0	0	0	1	1	0	1	0	0	1	0	0	0	0	0	0	0	0	0
SNP_17:10764004	1	1	0	1	2	0	2	1	0	1	1	1	0	1	1	1	1	2	1	2	2	2	1	1	2	2	1	2	1	0	1	1	0	1	0	1	0	2	1	1	1	0	1	2	1	1	1	2	0
SNP_17:11983121	1	1	2	1	1	1	0	1	1	1	1	0	2	2	0	0	0	0	1	0	0	0	1	0	0	0	0	0	0	1	2	1	1	1	1	1	2	0	0	1	2	1	1	0	1	0	0	0	1
SNP_17:12175770	0	0	0	0	0	0	0	0	0	0	0	1	0	0	0	0	0	0	0	0	0	0	0	0	0	0	0	0	0	0	0	0	0	0	0	0	0	0	0	0	0	0	1	0	0	0	0	0	0
SNP_17:12603055	1	1	0	0	0	1	0	1	0	0	0	1	1	1	0	1	0	0	0	0	0	0	0	0	0	0	0	0	1	0	1	0	2	1	1	1	0	0	0	0	0	0	1	0	0	0	0	0	1
SNP_17:13941930	0	1	0	0	1	0	2	0	1	1	1	1	0	0	2	0	1	0	1	2	1	0	0	1	1	1	1	0	0	1	1	1	1	0	1	2	0	0	1	0	0	1	0	1	1	2	1	1	0
SNP_17:14577921	0	0	0	0	0	0	1	0	1	1	1	0	0	0	0	0	1	0	0	1	0	0	0	1	1	0	2	0	0	1	0	0	0	0	0	0	0	0	1	0	0	0	0	0	0	1	0	0	0
SNP_17:14789634	2	0	0	1	1	1	0	1	1	0	0	1	2	0	0	2	0	1	0	0	1	2	0	2	1	1	1	1	1	1	1	0	1	0	0	0	1	0	1	2	1	0	1	1	0	0	1	0	1
SNP_17:14925409	0	0	0	0	0	0	0	1	0	0	0	0	0	0	1	0	1	1	0	0	0	0	0	0	1	0	0	0	0	0	1	0	1	0	1	1	0	1	0	0	0	1	0	0	0	1	0	0	0
SNP_17:15392870	0	1	2	1	0	1	0	0	1	1	0	1	1	2	0	1	0	0	1	0	0	1	2	1	0	1	0	1	0	0	0	1	0	1	1	0	2	0	0	1	2	1	2	0	1	0	1	0	1
SNP_17:15716306	0	1	1	1	1	2	2	1	1	0	1	1	0	0	1	1	0	1	1	2	1	0	1	0	1	1	0	0	1	1	0	1	0	0	0	1	1	1	0	0	0	0	0	1	1	1	0	2	1
SNP_17:15779422	0	0	0	0	0	0	0	1	0	1	0	0	0	0	0	0	0	1	0	0	0	0	0	0	0	0	0	1	1	1	0	0	0	1	0	0	0	2	1	0	0	0	0	0	0	0	0	1	0
SNP_17:16867712	0	1	0	0	0	0	0	1	1	1	1	1	1	1	0	1	0	0	1	0	0	1	1	2	0	1	2	1	0	1	0	1	1	1	0	0	1	0	0	1	2	1	2	0	1	0	1	0	1
SNP_17:17128570	2	1	1	1	2	1	1	1	2	1	1	2	1	1	2	1	1	1	1	1	1	1	2	2	0	2	2	1	2	2	1	2	0	0	1	1	2	0	1	2	2	2	1	1	2	1	1	2	1
SNP_17:1733612	1	1	1	2	1	2	2	1	2	1	0	0	0	1	0	1	0	0	0	2	1	2	0	1	1	1	0	1	1	1	1	0	1	1	1	1	0	2	1	0	0	1	1	0	0	0	2	1	0
SNP_17:18009376	0	0	2	2	0	1	0	1	2	0	0	1	1	0	0	1	1	1	1	0	1	1	1	1	1	0	2	0	0	1	0	1	0	0	1	0	1	0	1	0	0	2	0	1	0	0	1	0	0
SNP_17:18185064	1	1	2	2	1	1	0	2	2	1	1	2	2	0	0	1	1	2	0	0	1	2	1	1	1	1	2	2	0	1	1	1	0	2	1	0	2	1	2	1	1	2	1	1	0	0	1	0	0
SNP_17:18493638	0	0	0	0	0	0	0	0	0	1	1	0	1	0	0	1	0	1	0	0	0	0	0	0	0	0	0	1	0	1	0	1	0	1	0	0	0	1	1	0	0	0	0	0	0	0	0	1	0
SNP_17:18600409	0	0	0	0	0	0	0	0	0	1	0	0	0	0	0	1	0	1	0	0	0	0	0	0	0	0	0	1	0	1	0	1	0	1	0	0	0	1	1	0	0	0	0	0	0	0	0	1	0
SNP_17:18958079	1	0	1	1	1	1	0	1	1	0	1	1	0	0	0	1	0	1	0	0	1	2	0	1	1	1	2	1	0	1	1	1	1	0	1	0	1	0	1	1	1	2	1	1	0	0	1	0	1
SNP_17:19218048	1	2	1	1	1	1	1	1	1	2	1	1	0	2	2	0	2	0	2	1	1	0	2	1	0	1	0	1	2	0	1	1	2	2	2	2	1	1	1	1	1	0	0	1	2	0	1	2	1
SNP_17:19581434	1	2	1	2	1	1	2	0	1	1	2	1	1	2	1	0	2	1	1	2	2	1	2	1	2	1	0	0	2	1	1	1	1	1	1	2	1	1	0	1	2	0	1	2	2	2	2	2	1
SNP_17:20682264	1	0	1	1	0	0	1	0	1	0	0	0	0	0	0	0	0	0	0	1	1	1	0	1	2	0	2	0	0	1	0	0	0	0	1	0	1	0	1	0	0	2	1	1	0	1	1	0	0
SNP_17:20718145	0	0	1	1	0	1	0	2	1	1	1	2	0	0	0	1	1	1	0	0	0	1	1	0	0	1	0	2	0	1	0	1	0	1	0	0	0	1	1	0	0	0	1	0	0	1	0	2	0
SNP_17:21213619	1	0	1	0	0	1	1	0	1	1	0	0	1	2	0	1	0	0	0	1	0	0	1	1	1	0	2	0	0	1	0	0	1	0	1	0	1	0	1	0	2	2	1	0	1	1	1	0	2
SNP_17:21587674	0	0	1	1	0	1	0	0	1	1	1	1	0	0	1	0	2	0	0	0	0	0	1	0	0	0	0	1	0	0	0	0	1	1	1	1	0	1	1	0	0	0	0	0	0	0	0	1	0
SNP_17:2468411	0	1	0	0	0	0	0	0	0	0	0	0	1	0	0	1	0	0	1	0	1	0	0	0	1	0	0	0	1	0	0	0	0	1	1	0	1	0	1	1	0	0	1	0	0	0	0	0	0
SNP_17:2538151	1	2	0	0	0	0	0	0	0	0	0	0	1	0	0	0	0	0	1	0	1	0	0	0	1	0	0	0	1	0	0	0	1	1	1	0	1	0	0	1	0	0	1	0	0	0	0	0	0
SNP_17:25645239	2	1	1	0	1	0	1	1	0	1	0	1	1	0	0	0	0	0	0	2	1	2	0	0	1	1	1	2	0	0	1	1	0	1	1	0	1	2	2	0	2	2	1	0	0	1	2	0	0
SNP_17:25776770	0	0	1	0	0	0	0	1	1	1	0	0	1	2	2	2	2	0	1	0	0	0	1	1	0	0	1	0	0	1	1	0	2	0	0	1	0	0	0	0	1	0	0	0	1	1	0	1	2
SNP_17:26566646	2	1	1	0	1	1	1	0	0	0	0	1	1	0	0	0	0	0	0	2	1	2	0	0	1	1	1	1	0	1	1	1	0	0	1	0	1	0	2	1	2	2	1	0	0	1	2	0	0
SNP_17:26915562	2	1	1	0	1	0	1	0	0	0	0	1	0	0	0	0	0	0	0	1	0	1	0	0	1	1	1	1	0	0	1	1	0	0	1	0	1	0	2	0	1	2	1	0	0	1	1	0	0
SNP_17:27335687	2	1	2	1	1	1	1	2	2	2	0	2	0	2	1	2	2	0	1	2	0	1	2	1	2	1	2	2	0	1	1	1	2	1	1	0	0	2	2	0	1	2	1	0	1	2	1	2	2
SNP_17:27656476	0	0	1	0	0	0	0	0	1	0	0	0	0	0	0	1	1	0	1	0	1	1	0	1	0	0	1	0	0	1	0	0	1	0	0	0	0	1	0	0	0	0	0	0	0	1	1	0	1
SNP_17:28015501	0	0	1	0	0	0	0	0	1	1	0	0	0	0	0	0	1	0	1	0	0	0	0	1	0	0	1	1	0	1	0	0	1	1	0	0	0	2	0	0	0	0	0	0	0	1	0	0	1
SNP_17:30066912	2	2	1	1	1	0	1	1	0	1	1	1	0	0	0	1	0	0	0	1	0	1	0	0	1	1	1	1	1	0	1	1	0	1	2	0	0	0	2	0	1	2	2	0	0	1	1	0	0
SNP_17:30127374	1	2	1	1	1	0	1	1	0	1	1	1	0	0	0	1	0	0	0	1	0	1	0	0	1	1	1	1	1	0	1	1	0	1	2	0	0	0	2	0	1	2	2	0	0	1	1	0	0
SNP_17:30431496	1	2	1	1	2	0	2	2	0	1	1	1	0	0	1	2	1	2	0	1	1	1	0	1	1	2	1	1	2	0	2	2	1	1	2	2	1	0	2	0	1	2	2	2	1	1	1	1	0
SNP_17:32403842	1	0	1	1	0	2	0	1	2	0	1	1	1	0	1	1	2	0	2	1	0	0	1	1	0	0	0	1	0	1	0	0	1	0	0	0	1	2	0	0	0	0	0	0	0	0	0	2	1
SNP_17:33194083	1	1	1	1	1	0	1	0	0	2	0	1	1	2	0	0	0	0	0	1	1	2	1	0	2	1	2	1	1	1	1	1	0	0	2	0	0	0	2	2	2	2	2	0	1	1	2	0	2
SNP_17:33274983	1	1	1	1	2	0	2	0	0	2	1	1	2	2	1	0	0	0	1	1	2	2	1	0	2	2	2	2	2	1	2	2	0	0	2	0	0	1	2	2	2	2	2	0	2	2	2	0	2
SNP_17:34831565	2	1	2	2	0	1	2	2	2	2	2	2	2	2	2	1	1	2	2	2	1	1	2	1	2	0	2	2	0	2	0	0	1	2	2	2	0	1	0	2	1	0	2	0	2	0	1	2	2
SNP_17:34902455	1	1	1	1	0	2	1	0	2	1	1	1	1	0	0	1	2	0	1	1	0	0	1	1	0	0	0	0	0	2	0	0	1	2	2	1	0	1	0	1	1	0	0	0	0	0	0	1	0
SNP_17:3509688	1	1	2	1	1	1	0	2	1	1	2	2	2	1	2	0	1	1	2	0	1	1	2	0	1	1	1	1	0	0	0	2	1	1	1	1	2	0	0	1	2	1	1	2	2	1	0	1	2
SNP_17:3683364	2	2	1	1	1	1	0	1	1	0	2	2	1	1	1	0	0	0	2	0	1	1	1	0	1	2	1	2	2	0	1	1	2	2	1	2	2	1	1	1	1	0	2	1	0	0	1	2	0
SNP_17:39014074	1	1	1	1	1	0	2	1	0	1	1	1	2	1	0	1	1	1	0	1	2	1	1	1	2	2	2	1	2	1	1	2	0	0	1	0	2	1	1	1	2	2	2	2	2	1	2	1	2
SNP_17:39220916	2	2	1	1	2	1	0	1	2	0	1	1	0	0	1	1	1	1	2	2	1	0	1	1	0	0	0	0	0	1	0	0	1	2	0	1	0	0	0	0	0	0	0	0	0	0	1	1	0
SNP_17:39618403	0	0	1	1	0	0	0	1	0	1	1	1	2	1	1	1	1	2	0	0	1	1	0	0	2	1	1	1	1	1	2	1	1	0	0	2	1	1	1	1	2	2	2	0	1	2	2	1	2
SNP_17:39843444	0	1	0	1	1	0	1	2	1	1	1	1	1	1	1	0	0	0	1	0	1	1	1	1	1	1	1	1	0	1	0	1	1	1	0	1	0	1	0	1	1	0	1	2	2	0	0	1	2
SNP_17:4223607	1	2	1	0	0	0	1	2	0	1	0	0	2	1	1	0	1	1	0	0	1	0	1	0	1	0	0	0	1	0	0	1	1	1	2	0	0	0	0	1	1	2	0	0	2	1	1	0	2
SNP_17:44367498	1	2	1	1	2	0	0	2	1	1	0	1	1	1	0	2	0	1	0	1	0	1	0	2	0	0	2	1	1	2	1	0	1	1	0	0	2	1	1	1	1	2	2	1	1	0	2	2	2
SNP_17:44747864	2	1	2	1	1	1	0	0	1	0	0	1	0	1	0	0	0	0	1	2	1	1	1	0	0	0	0	1	1	1	1	0	0	1	0	0	1	1	1	0	1	2	1	1	0	0	2	1	1
SNP_17:44778012	1	0	2	0	0	1	0	0	1	0	0	1	0	1	0	0	0	0	1	1	1	1	1	0	0	0	0	1	1	1	1	0	0	1	0	0	1	1	1	0	1	2	1	0	0	0	2	0	0
SNP_17:45492263	0	1	0	1	1	1	0	1	1	1	1	0	2	1	1	2	0	2	1	0	0	0	0	2	2	2	1	0	1	1	0	1	1	1	1	0	0	0	1	1	1	0	0	0	1	1	0	0	0
SNP_17:46271518	2	2	2	1	2	2	0	0	2	2	0	2	2	1	1	1	1	2	2	2	1	2	1	1	2	1	1	2	1	2	1	1	1	2	1	0	1	2	2	2	2	2	2	0	1	1	2	0	2
SNP_17:46284428	0	0	0	1	0	0	2	2	0	0	2	0	0	1	1	1	1	0	0	0	1	0	1	1	0	1	1	0	1	0	1	1	1	0	1	2	1	0	0	0	0	0	0	2	1	1	0	2	0
SNP_17:46642455	0	0	0	0	0	0	0	0	0	0	0	0	0	0	0	0	0	0	0	0	0	0	0	0	0	0	0	0	0	0	0	0	0	0	0	0	0	0	0	0	0	0	0	0	0	0	0	0	1
SNP_17:47045584	0	0	1	1	0	0	1	2	0	2	1	1	1	2	1	2	0	1	1	0	1	2	0	1	1	0	2	2	2	0	1	1	0	0	2	1	2	2	2	2	2	2	2	0	1	0	2	1	1
SNP_17:49397490	0	0	0	0	0	0	0	1	0	0	2	0	0	0	0	0	0	1	0	1	0	1	0	0	1	2	0	1	1	0	0	0	0	0	0	0	1	1	1	0	0	0	0	0	1	1	0	1	0
SNP_17:49702117	2	2	2	1	2	2	2	0	2	1	1	2	2	1	2	1	1	1	2	2	2	1	2	1	0	1	1	2	1	2	2	2	2	2	1	1	1	1	0	1	2	2	2	2	2	1	2	1	2
SNP_17:50288468	1	1	0	1	1	0	1	0	1	1	0	0	0	0	2	0	0	0	1	0	0	0	0	0	1	0	0	0	0	1	1	0	1	0	2	1	0	0	1	1	1	0	0	0	0	0	0	0	0
SNP_17:51805499	1	2	1	2	2	1	2	0	1	2	2	2	2	1	2	0	0	0	2	0	2	2	1	1	1	1	1	1	1	2	2	2	2	1	2	1	1	2	1	1	2	2	2	2	2	1	1	1	2
SNP_17:5375823	0	0	0	0	0	0	1	0	0	0	0	0	0	0	0	0	1	1	1	0	0	0	0	0	0	0	1	0	0	0	2	0	1	0	1	1	1	0	0	0	0	1	0	0	0	1	1	0	0
SNP_17:54798284	0	0	0	0	1	0	0	1	0	1	2	0	0	2	1	1	2	1	1	0	0	1	0	1	1	2	1	0	0	0	0	0	0	0	1	0	0	1	2	0	0	0	0	0	1	2	1	1	1
SNP_17:5565848	1	1	2	1	1	2	0	2	1	1	2	2	2	1	2	1	1	0	2	1	0	0	2	1	0	1	1	0	1	1	0	2	0	1	2	1	2	0	1	1	1	2	1	1	1	1	2	1	2
SNP_17:55892881	2	2	2	0	2	2	1	2	2	1	1	2	2	1	1	2	1	1	1	1	2	2	2	2	1	1	2	1	2	1	1	2	1	2	0	0	2	1	1	1	1	2	2	2	1	1	2	0	2
SNP_17:5609444	0	0	0	1	1	0	1	0	1	1	0	0	0	1	0	1	1	2	0	1	2	2	0	1	2	0	1	2	1	1	2	0	1	1	0	1	0	2	1	1	1	0	1	1	1	1	0	1	0
SNP_17:57495561	1	0	0	2	1	1	1	1	1	1	1	0	0	1	1	0	2	0	1	0	0	0	1	0	1	1	0	1	1	1	0	0	0	0	2	1	1	0	1	0	1	0	0	0	1	1	1	1	1
SNP_17:59899411	0	1	1	0	0	1	1	2	1	1	1	0	2	2	2	2	2	0	2	1	1	1	2	2	0	1	1	1	2	1	1	2	0	1	2	0	2	0	1	1	0	1	1	1	1	1	2	2	1
SNP_17:60517694	1	2	0	2	2	0	1	1	1	0	0	1	1	0	1	0	0	0	2	2	1	0	1	1	1	0	0	0	1	0	0	1	1	1	1	1	1	0	0	0	0	0	0	2	0	0	0	2	0
SNP_17:6078858	1	1	2	2	1	1	2	2	2	2	1	0	1	2	1	1	2	2	1	1	2	2	1	1	2	1	2	1	1	1	1	1	1	1	1	0	1	2	1	1	2	2	0	1	2	2	1	1	2
SNP_17:61053513	1	2	0	0	2	0	1	1	1	0	0	1	2	0	1	0	0	0	1	1	1	0	1	1	0	0	0	1	2	0	1	1	1	1	1	2	1	0	1	1	0	1	1	2	0	0	0	1	0
SNP_17:61176350	1	2	0	2	2	1	1	0	1	0	0	1	1	0	1	0	0	0	1	2	1	0	1	1	1	0	0	0	0	0	0	1	1	1	1	1	0	0	0	0	0	0	0	2	0	0	0	1	1
SNP_17:61287914	0	2	1	0	2	0	1	1	1	0	1	1	1	0	1	0	0	0	2	1	1	2	1	1	0	0	0	0	0	0	0	2	1	1	0	1	1	1	0	0	1	0	0	2	0	1	1	2	1
SNP_17:64619251	1	0	0	2	0	0	0	0	0	0	0	0	0	0	0	0	0	0	0	0	0	0	0	0	1	1	0	0	0	0	0	0	0	0	1	0	0	0	0	0	1	0	0	0	0	1	0	0	0
SNP_17:6493219	1	0	0	1	2	0	2	0	1	1	1	2	0	0	1	1	1	2	1	2	1	1	1	1	2	2	1	1	0	1	2	1	1	0	1	2	1	1	0	1	1	1	0	2	1	1	2	1	0
SNP_17:65966205	1	1	0	0	0	1	2	1	0	0	0	1	2	1	1	1	1	1	1	0	1	0	1	2	0	1	0	1	1	1	2	1	1	2	0	0	1	1	0	0	1	1	0	1	0	0	1	1	0
SNP_17:66260382	0	1	2	0	2	0	0	1	1	1	0	0	0	1	1	2	0	0	0	1	0	1	0	0	1	0	2	1	1	0	0	1	0	0	0	2	1	0	2	2	0	1	2	1	1	0	1	0	0
SNP_17:66403813	1	0	0	2	0	0	0	0	0	0	0	0	0	0	0	0	0	0	0	0	0	0	0	0	1	0	0	0	0	0	0	0	0	0	0	0	0	0	0	0	0	0	0	0	0	1	0	0	0
SNP_17:66473136	1	0	0	2	0	0	0	0	0	0	0	1	0	0	0	0	0	0	0	0	0	0	0	0	1	0	0	0	0	0	0	0	0	0	0	0	0	0	0	0	0	0	0	0	0	1	0	0	1
SNP_17:66581559	1	0	0	2	0	0	0	0	0	0	0	1	0	0	0	0	0	0	0	0	0	0	0	0	1	0	0	0	0	0	0	0	0	0	0	0	0	0	0	0	0	0	0	0	0	1	0	0	1
SNP_17:66632254	0	0	2	0	0	1	0	1	1	2	2	0	0	1	1	1	1	1	0	0	1	2	1	0	0	1	2	1	1	1	0	1	1	0	2	0	1	1	1	2	1	1	1	0	2	1	1	0	1
SNP_17:68618815	1	1	0	0	0	1	1	0	0	0	1	2	2	0	1	0	0	1	1	0	1	1	1	1	0	1	0	1	0	0	0	1	0	2	0	1	0	1	0	1	2	1	1	1	0	1	0	1	1
SNP_17:68640565	1	1	2	2	2	1	1	2	2	2	1	0	0	2	1	2	2	1	1	2	1	1	1	1	2	1	2	1	2	2	2	1	2	0	2	1	2	1	2	1	0	1	1	1	2	1	2	1	1
SNP_17:69717120	1	1	1	2	2	1	1	1	2	1	1	1	0	1	1	1	1	1	1	2	1	1	1	1	2	0	1	0	1	2	1	1	2	0	1	1	1	1	2	0	0	0	1	1	1	0	1	1	1
SNP_17:6992337	0	1	2	2	1	2	2	2	2	2	1	1	2	1	1	1	2	2	1	1	1	1	1	2	2	1	2	1	0	2	1	1	1	1	2	1	1	1	1	2	1	2	1	1	2	1	1	1	2
SNP_17:71528977	1	1	1	0	0	0	1	0	1	1	1	1	1	0	1	0	1	0	1	2	1	1	1	1	1	1	1	1	0	1	1	1	1	1	1	0	0	0	1	1	1	2	2	2	1	1	1	1	0
SNP_17:71885069	2	2	1	2	1	2	1	2	0	1	1	1	1	0	1	1	1	1	2	1	1	1	1	1	0	1	0	2	0	1	1	2	0	2	0	1	2	1	0	1	1	2	1	1	1	0	1	2	1
SNP_17:7269721	0	1	1	2	0	2	2	0	2	1	0	0	1	0	0	1	1	2	0	1	1	1	0	2	2	0	2	1	0	2	0	0	0	1	2	0	0	1	1	2	0	1	1	1	1	0	1	0	0
SNP_17:7306751	2	1	2	0	2	0	0	2	0	1	2	2	1	2	2	1	1	0	2	1	0	0	2	0	0	2	0	1	2	0	2	2	2	1	0	2	2	1	1	0	2	1	1	1	1	2	1	2	2
SNP_17:7485862	1	1	0	0	1	0	0	0	0	0	1	2	1	0	1	0	0	0	1	1	0	0	1	0	0	1	0	1	0	0	0	1	0	1	1	1	1	0	0	1	0	0	1	1	0	0	1	1	0
SNP_17:7770098	0	1	0	1	0	0	2	0	1	1	0	0	1	1	0	2	1	2	0	1	2	2	0	1	2	0	1	1	2	1	0	0	0	2	2	0	0	2	1	2	0	1	1	1	1	0	1	1	0
SNP_17:8012177	1	1	0	1	2	1	2	0	1	1	1	2	0	0	1	1	1	2	1	2	1	1	1	2	2	2	1	1	0	2	2	1	1	0	1	2	1	1	1	1	1	1	0	2	1	1	2	1	0
SNP_17:8041119	0	0	0	0	0	0	0	0	0	0	0	0	0	1	0	0	1	1	0	0	0	0	0	0	0	0	1	0	1	0	0	0	0	1	0	0	0	1	1	0	0	0	0	0	0	0	0	1	0
SNP_17:8345877	0	0	1	0	1	0	0	2	0	1	0	0	1	1	1	0	1	0	0	0	0	0	1	0	0	1	0	1	0	0	1	1	0	0	0	0	0	0	0	0	2	1	0	0	1	0	0	0	2
SNP_17:9014155	0	0	0	0	0	1	0	0	1	0	0	0	0	0	0	0	1	1	0	0	0	0	0	1	0	0	1	0	0	1	0	0	0	0	1	0	0	0	1	0	0	1	0	0	0	1	1	0	0
SNP_17:9038742	0	0	0	0	0	0	0	0	0	0	0	0	0	0	0	0	1	1	0	0	0	0	0	0	0	0	1	0	0	0	0	0	0	0	1	0	0	0	0	0	0	1	0	0	0	1	1	0	0
SNP_18:10606614	0	0	1	2	1	1	0	0	1	0	0	0	0	0	1	0	0	0	1	0	0	1	0	0	1	1	0	0	1	1	1	0	0	0	0	1	0	0	1	0	1	0	0	2	0	0	0	1	1
SNP_18:10925959	0	1	0	0	0	1	1	2	1	2	1	0	0	1	1	1	1	1	1	2	1	0	2	2	1	1	1	1	2	2	1	0	0	1	0	1	1	2	1	1	0	1	2	0	1	2	1	2	1
SNP_18:13195401	0	1	1	2	1	2	1	0	1	1	1	0	0	1	0	0	0	0	0	2	0	1	2	2	0	1	1	0	1	0	1	0	0	0	0	1	0	1	1	0	0	1	1	2	0	0	1	0	2
SNP_18:13353068	0	1	1	2	1	2	1	1	1	1	1	1	1	2	0	0	1	0	0	2	0	2	2	1	0	1	1	2	1	0	1	0	0	1	1	1	0	1	1	0	0	1	2	2	0	1	1	1	2
SNP_18:16904338	0	0	0	0	0	0	0	0	1	0	0	0	0	0	0	0	0	0	2	0	0	0	0	0	1	0	1	0	1	1	0	0	1	0	0	0	0	1	0	0	0	0	0	0	0	0	1	0	0
SNP_18:1760828	2	1	1	0	2	0	1	1	0	0	1	2	2	1	1	2	1	1	0	0	1	1	1	0	1	1	1	1	1	1	1	1	1	0	2	2	1	1	0	0	2	0	1	1	2	1	2	1	1
SNP_18:18319336	1	0	1	0	0	1	0	1	0	0	1	1	1	0	1	1	1	1	0	0	2	0	1	1	1	1	0	1	0	0	0	1	0	0	0	0	1	0	2	1	2	0	1	0	1	0	0	0	0
SNP_18:18798128	2	1	2	2	2	1	2	1	2	2	2	2	2	2	2	1	1	1	2	2	2	2	1	1	2	2	2	1	2	1	1	2	1	1	1	1	1	2	1	2	1	1	1	2	1	1	2	2	1
SNP_18:19992495	0	0	0	0	0	0	0	0	0	2	0	0	0	0	0	0	0	0	0	0	0	1	0	0	0	0	0	1	0	0	1	0	0	0	0	0	0	0	0	0	0	0	0	0	0	1	0	1	0
SNP_18:20841496	1	1	1	0	0	0	0	0	2	0	2	1	1	1	0	1	0	1	2	2	1	0	0	0	0	0	0	1	1	2	1	0	1	1	1	0	0	2	0	2	1	2	2	0	1	0	1	0	1
SNP_18:21130460	1	0	1	1	1	2	1	2	2	0	2	1	2	1	1	1	0	1	1	2	0	1	2	1	1	1	2	0	0	2	1	1	1	0	0	1	0	2	1	1	0	1	1	2	1	0	1	1	2
SNP_18:21144478	1	0	1	1	1	2	1	2	2	0	2	1	2	1	2	1	0	1	1	2	1	1	2	1	1	1	2	0	0	2	1	1	1	0	0	1	0	2	1	1	0	1	1	2	1	0	1	1	2
SNP_18:23361891	1	1	0	1	0	0	0	1	1	0	2	0	1	1	0	0	0	1	0	2	0	0	0	0	0	1	1	0	0	1	0	0	1	1	1	0	1	1	1	0	2	2	1	0	2	0	2	0	1
SNP_18:25963150	2	2	1	0	1	1	2	1	1	2	2	2	2	1	0	2	2	1	1	2	1	1	1	1	1	1	1	1	2	1	1	2	1	2	2	1	0	1	1	1	0	2	2	0	2	2	1	1	2
SNP_18:26572062	2	1	1	0	1	1	0	2	1	1	2	0	1	1	1	2	2	1	0	2	0	1	2	0	1	0	1	1	0	1	1	0	1	2	2	1	0	1	1	0	1	2	2	0	2	2	2	1	2
SNP_18:26708414	0	0	2	0	0	0	0	1	1	1	0	0	0	0	1	1	0	1	1	0	1	0	1	1	0	0	0	1	0	1	0	0	0	0	0	0	0	1	0	1	0	0	1	0	0	0	0	0	0
SNP_18:26996637	2	1	1	0	1	1	1	2	2	1	2	1	2	2	2	2	2	1	1	2	1	1	2	1	1	1	1	2	1	2	1	1	1	2	2	1	0	2	1	1	1	2	2	0	2	2	2	1	2
SNP_18:27440587	0	0	1	1	1	1	0	0	0	1	0	0	0	0	0	1	0	0	0	0	0	1	0	0	1	0	1	1	0	0	1	0	1	0	0	1	1	0	0	0	0	0	1	2	0	0	0	1	0
SNP_18:28048779	1	2	0	1	2	2	1	1	1	1	0	1	0	1	2	1	2	0	2	0	2	2	2	0	2	0	1	1	1	1	1	1	2	2	1	2	1	2	1	0	1	1	0	2	1	1	0	2	0
SNP_18:2824948	0	1	1	2	0	2	1	1	1	2	1	0	0	1	1	0	0	1	2	2	0	1	1	2	1	1	1	1	1	0	1	1	1	2	0	0	1	1	2	1	0	2	1	1	0	1	0	1	1
SNP_18:28578825	1	0	1	0	0	0	0	1	1	1	2	2	1	2	0	1	0	2	1	2	0	0	0	1	0	0	1	2	0	1	1	0	0	0	1	0	0	0	0	0	1	1	2	0	1	1	2	0	2
SNP_18:28989050	1	2	2	1	0	0	1	1	1	2	2	1	1	2	0	1	0	2	1	2	0	0	1	1	0	1	1	2	1	1	1	0	1	1	1	0	1	0	1	2	1	2	2	0	1	1	2	0	2
SNP_18:29091322	0	1	2	2	1	1	0	0	0	1	0	1	0	1	0	1	0	0	1	0	0	1	1	0	1	1	1	2	0	0	1	1	2	1	0	1	2	0	1	2	2	1	1	2	0	0	0	1	0
SNP_18:29605571	1	1	0	0	0	0	1	1	1	1	2	1	1	2	0	0	0	1	1	2	0	1	0	1	0	0	1	1	1	1	1	0	0	1	2	0	0	0	0	0	1	1	1	0	1	1	2	0	2
SNP_18:30824413	1	0	1	0	0	0	0	1	1	0	1	1	1	1	0	0	0	0	0	2	0	0	0	1	0	0	1	1	0	1	1	0	0	0	1	0	0	0	0	1	1	1	1	0	1	1	2	1	2
SNP_18:31861920	1	0	0	0	0	0	0	1	0	0	1	2	1	1	0	0	0	1	0	1	1	0	0	1	0	0	1	1	0	1	1	0	0	0	1	0	0	1	0	0	0	1	1	0	2	1	1	0	2
SNP_18:32025427	0	1	0	1	0	0	2	1	2	1	1	1	1	0	1	0	0	2	2	1	2	1	0	1	1	1	1	0	2	1	0	1	1	0	0	0	0	2	1	0	1	0	0	0	1	0	0	1	0
SNP_18:32127979	1	1	1	0	0	0	0	1	0	1	1	1	1	0	0	1	0	2	0	1	1	0	1	1	0	0	1	1	0	1	1	0	1	1	1	0	0	1	0	1	1	2	2	0	2	1	1	1	2
SNP_18:32192982	1	1	1	1	1	1	2	1	2	1	1	0	1	1	2	1	2	0	2	1	1	1	1	1	2	2	1	0	2	1	0	1	1	1	1	1	1	1	2	1	1	0	0	0	0	1	0	1	0
SNP_18:33146982	0	0	0	0	0	0	0	0	0	0	0	0	0	0	0	0	0	0	0	0	0	0	0	0	0	1	0	0	0	0	0	0	0	1	1	0	1	0	0	0	1	0	0	0	0	0	0	0	0
SNP_18:33190572	0	0	0	0	0	0	0	0	0	0	0	0	0	0	0	0	0	0	0	0	0	0	0	0	0	1	0	0	0	0	0	0	0	1	1	0	1	0	0	0	1	0	0	0	0	0	0	0	0
SNP_18:3327543	2	1	0	1	1	1	1	2	1	0	1	0	1	1	1	1	0	2	1	0	1	1	0	1	1	0	0	1	1	1	0	1	1	1	1	1	1	0	2	0	0	1	2	2	1	0	0	2	0
SNP_18:33388109	1	1	1	0	0	0	0	1	0	1	1	0	1	0	0	1	0	1	0	1	1	0	1	1	0	0	1	1	0	1	1	0	1	2	2	0	0	0	0	1	0	2	2	0	1	0	1	0	1
SNP_18:33418877	1	0	0	0	0	0	0	1	0	0	1	0	1	0	0	0	0	0	0	1	0	0	0	1	0	0	1	0	0	1	1	0	0	1	2	0	0	0	0	0	0	1	1	0	1	0	1	0	1
SNP_18:33540904	0	2	2	1	0	0	2	0	1	2	1	0	1	0	0	1	0	2	0	1	1	1	1	1	1	1	1	1	2	0	0	1	2	1	0	0	0	0	1	2	0	1	1	0	0	1	0	0	0
SNP_18:33654608	0	2	1	1	0	0	1	0	2	2	1	0	0	0	2	1	1	1	1	1	1	0	1	0	1	1	1	1	1	1	0	0	2	2	1	0	1	1	1	1	2	1	1	0	0	0	0	1	1
SNP_18:33798563	0	2	1	2	1	1	1	0	2	2	1	0	0	0	1	1	1	0	1	1	1	1	1	0	1	1	1	1	1	1	1	1	2	1	0	1	2	1	1	1	2	1	1	2	0	0	1	1	1
SNP_18:34008640	0	2	1	2	1	1	2	0	2	2	1	0	1	0	2	1	1	0	1	1	1	2	1	1	1	2	1	1	2	1	1	2	2	1	0	1	2	1	1	1	1	1	1	2	0	0	0	1	1
SNP_18:34201812	2	0	0	0	0	0	0	2	0	0	1	2	1	2	0	0	1	0	1	1	0	0	0	1	1	0	1	0	0	1	0	0	0	0	1	0	0	0	1	0	1	0	0	0	0	1	2	1	1
SNP_18:34337518	2	0	1	0	1	1	0	2	0	0	1	1	1	2	0	1	1	0	1	1	0	0	1	1	1	0	1	1	0	1	1	0	0	0	1	1	0	0	1	1	1	1	1	0	1	1	2	1	1
SNP_18:34546471	2	0	0	0	1	1	1	1	0	0	1	0	2	1	1	1	2	0	0	1	0	1	1	2	1	1	1	0	1	1	1	1	0	0	1	1	0	0	1	0	2	1	1	0	1	1	2	2	2
SNP_18:34674118	2	0	1	0	1	1	0	1	0	0	1	0	1	1	1	1	1	2	0	1	1	0	1	1	1	2	1	0	0	1	1	0	0	0	1	1	1	0	1	1	2	1	1	0	1	1	2	2	2
SNP_18:34758872	2	0	1	0	1	1	0	1	0	0	1	0	1	1	0	1	1	0	0	1	0	0	1	1	1	0	1	0	0	1	1	0	0	0	1	1	0	0	1	1	1	1	1	0	1	1	2	1	1
SNP_18:35011221	2	0	0	0	1	1	0	1	0	0	1	0	1	1	0	1	1	0	0	1	0	0	1	1	1	0	1	0	0	1	1	0	0	0	1	1	0	0	1	0	1	1	1	0	1	1	2	1	1
SNP_18:35099049	2	0	0	0	1	1	0	1	1	0	1	0	1	1	1	1	1	0	1	1	1	0	1	1	1	0	1	0	0	2	1	0	0	0	1	1	0	1	1	0	1	1	1	0	1	1	2	1	1
SNP_18:35235480	2	1	1	1	1	1	1	1	1	1	1	1	1	1	1	1	1	2	1	1	1	1	1	1	1	1	1	1	1	0	1	1	1	1	1	1	1	1	1	1	1	1	1	1	1	1	2	1	1
SNP_18:35269352	0	1	2	0	1	1	0	0	0	1	0	0	0	0	0	1	1	1	0	0	0	1	1	0	0	1	0	1	0	0	1	1	1	1	0	1	2	0	0	2	0	1	1	1	0	0	0	0	0
SNP_18:35379129	2	0	0	0	1	1	0	2	0	0	1	1	1	2	0	1	1	0	1	1	0	0	1	1	1	0	1	1	0	1	1	0	0	1	2	1	0	0	1	0	1	1	1	0	1	2	2	1	1
SNP_18:35406541	0	1	1	2	1	1	2	0	1	1	1	0	1	0	0	0	0	2	0	1	1	2	0	1	1	2	1	0	2	0	1	2	1	0	0	1	2	1	1	1	0	0	0	2	1	0	0	0	0
SNP_18:37009256	1	0	0	0	1	1	0	2	1	0	1	1	1	2	1	2	1	1	2	1	2	0	1	1	1	0	1	1	0	2	1	0	0	0	1	1	1	2	1	0	1	1	1	0	1	2	2	1	1
SNP_18:3743614	0	1	1	1	0	2	1	1	1	2	1	1	1	2	0	1	1	0	1	2	0	2	1	1	1	2	2	1	1	0	1	1	1	1	1	0	1	1	0	1	2	1	1	1	1	2	2	1	1
SNP_18:37851682	2	1	2	0	1	0	1	1	1	1	2	1	1	1	0	2	1	1	0	2	1	0	0	1	1	0	1	0	1	1	1	0	0	0	1	1	1	0	1	1	2	1	1	0	0	2	2	2	2
SNP_18:37962101	1	1	0	0	1	0	1	1	0	0	0	2	1	2	0	2	0	0	0	1	0	0	1	1	1	0	1	2	0	1	1	0	1	2	2	1	1	0	0	1	1	2	1	0	0	0	2	1	1
SNP_18:39132118	1	1	1	0	1	0	1	2	1	1	2	1	1	1	1	2	1	0	1	2	0	0	1	1	2	0	2	1	2	1	1	0	1	1	1	1	1	0	1	2	2	1	2	0	0	2	2	2	2
SNP_18:39414004	2	1	0	0	1	0	1	2	1	1	2	1	1	1	0	1	1	1	1	2	1	0	1	1	1	0	1	1	2	1	1	0	0	0	1	1	1	0	1	1	2	1	2	0	0	2	2	2	2
SNP_18:39767356	0	2	1	0	1	0	0	0	2	1	1	0	0	0	2	1	1	0	1	1	1	0	1	0	1	1	1	1	1	1	1	0	2	2	0	0	1	2	1	1	1	1	2	0	1	1	0	1	1
SNP_18:40021961	1	1	1	1	1	0	0	0	1	1	0	0	0	0	1	0	1	1	1	0	2	0	1	0	0	1	0	1	0	1	1	0	1	2	0	1	1	2	0	1	0	1	1	0	2	0	0	0	0
SNP_18:40088744	1	1	1	2	1	1	1	0	1	1	0	0	1	0	1	0	1	1	1	0	2	2	1	1	0	2	0	1	0	1	1	2	1	2	1	1	1	2	0	1	0	1	1	1	2	0	0	0	0
SNP_18:40193828	0	0	0	0	0	1	1	2	0	0	1	1	1	1	0	1	0	1	1	1	0	0	1	1	1	0	1	1	1	1	1	0	0	0	1	1	1	0	1	1	1	1	1	0	0	1	2	1	1
SNP_18:41453120	0	1	0	0	0	0	1	1	1	2	1	1	1	0	0	1	2	0	1	2	0	0	0	0	0	0	1	1	2	1	1	0	0	0	1	2	1	0	1	1	2	1	2	0	0	1	2	2	2
SNP_18:42703808	1	1	0	0	1	1	0	1	1	1	2	0	1	0	0	1	1	0	1	1	0	1	0	0	1	1	2	1	1	1	1	1	1	1	2	1	2	1	0	1	2	1	2	0	0	2	0	2	2
SNP_18:4276782	0	2	1	2	0	1	2	0	0	2	1	1	1	1	1	1	0	1	2	2	0	1	1	2	2	2	2	1	1	0	1	1	2	2	1	0	2	1	2	1	2	2	0	0	1	1	1	0	1
SNP_18:45283014	0	0	0	0	0	1	0	1	0	0	0	0	1	1	0	0	0	0	0	0	0	0	1	0	1	0	1	0	0	1	1	0	0	0	1	0	1	0	1	0	0	1	0	0	0	0	0	0	1
SNP_18:46231726	0	0	0	0	0	0	0	1	0	0	0	0	1	0	0	0	0	0	0	0	0	0	0	0	1	0	0	0	0	0	1	0	0	0	1	0	1	0	0	0	0	1	0	0	0	0	0	0	0
SNP_18:46276728	1	0	0	0	1	2	0	1	0	0	0	0	1	1	0	0	0	0	0	0	0	1	1	0	1	0	1	1	0	0	1	1	1	1	2	0	1	0	1	0	0	1	0	0	1	0	1	0	0
SNP_18:46316409	0	0	0	0	0	0	0	1	0	0	0	0	1	0	0	0	0	0	0	0	0	0	0	0	1	0	0	0	0	0	1	0	0	0	1	0	1	0	0	0	0	1	0	0	0	0	0	0	0
SNP_18:46747438	1	0	1	2	2	0	2	1	1	1	0	2	1	1	2	1	0	2	2	1	1	1	2	2	0	0	2	1	1	2	1	1	1	1	0	0	0	1	1	0	1	0	0	2	1	0	0	1	1
SNP_18:46783396	0	0	0	0	0	2	0	1	0	0	0	0	1	1	0	1	0	0	0	0	0	1	0	0	1	0	0	0	0	0	1	1	0	1	2	0	1	0	1	0	0	1	0	0	1	0	1	0	0
SNP_18:47020157	1	0	0	0	1	0	0	1	0	0	0	0	1	0	0	1	0	0	0	0	0	0	0	0	1	0	1	0	0	0	1	0	1	1	1	0	1	0	0	0	0	1	0	0	0	0	0	0	0
SNP_18:48076710	0	0	0	0	0	0	0	1	0	0	0	0	1	0	0	0	0	0	0	0	0	0	1	0	1	0	0	0	0	0	1	0	0	0	1	0	1	0	0	0	0	1	0	0	0	0	0	0	0
SNP_18:49154043	1	1	2	0	1	1	0	1	1	1	2	0	1	0	2	0	2	2	2	1	1	1	0	0	2	1	0	1	1	0	2	1	0	0	2	2	1	0	0	2	2	1	2	0	1	2	2	2	1
SNP_18:49417728	0	0	0	0	1	1	0	1	1	1	2	0	0	0	2	1	2	1	2	1	1	1	0	0	2	1	1	1	1	1	2	1	0	0	2	2	1	0	0	1	1	1	2	0	1	2	2	1	2
SNP_18:5084096	2	0	0	1	1	0	1	0	1	0	0	0	1	0	2	1	1	1	1	0	1	1	0	0	1	0	1	1	0	2	1	1	1	0	1	0	2	1	1	0	1	0	0	1	1	0	1	1	1
SNP_18:54201723	1	0	0	2	1	2	2	1	2	2	1	1	1	1	1	0	2	0	0	1	0	2	1	2	0	1	0	2	1	1	1	1	0	0	0	2	0	0	2	1	1	0	1	2	0	1	2	1	0
SNP_18:5675773	1	1	2	2	1	2	1	1	1	1	2	2	2	1	1	2	0	1	2	2	0	2	2	2	1	2	2	2	1	0	2	2	1	1	1	2	2	2	2	2	2	1	2	2	1	1	2	1	1
SNP_18:60145123	1	2	1	1	1	1	0	1	1	2	1	1	1	1	0	0	1	0	0	0	0	1	2	1	2	1	1	1	0	2	2	0	0	0	1	2	1	1	0	1	1	2	1	1	0	2	1	0	2
SNP_18:62122856	0	0	1	0	0	0	0	1	1	0	1	0	1	0	0	0	1	0	0	0	0	0	0	0	1	1	2	0	0	2	1	0	1	1	0	0	2	1	0	1	1	0	0	0	0	2	0	1	2
SNP_18:6219614	1	0	0	1	1	1	1	1	0	0	0	1	1	0	1	1	0	0	1	0	1	1	1	0	1	0	1	1	1	1	1	1	1	1	2	0	2	1	1	0	1	0	0	1	0	0	1	1	0
SNP_18:62301839	0	1	0	1	2	1	0	0	1	1	0	1	0	1	2	2	1	1	2	0	2	2	1	1	1	2	0	2	1	0	1	2	1	0	0	1	0	1	1	1	1	0	1	0	1	0	1	1	0
SNP_18:62868074	0	0	0	1	1	2	1	2	2	0	0	1	2	0	2	2	2	0	2	1	0	1	0	0	2	1	0	1	1	1	1	1	0	1	1	0	2	0	2	1	1	0	0	1	1	1	1	0	1
SNP_18:63388603	1	1	1	1	2	0	0	1	0	1	1	1	0	1	0	0	0	2	0	0	2	1	1	2	1	1	0	1	0	1	1	1	0	0	0	1	0	2	1	0	1	0	1	1	1	0	0	1	1
SNP_18:6343744	0	1	2	1	1	2	1	2	2	1	2	1	1	2	1	2	2	2	1	2	2	1	2	1	1	2	1	1	2	2	1	1	0	1	1	2	2	1	0	2	0	1	2	1	2	2	1	2	1
SNP_18:63482389	0	0	0	1	1	0	0	0	0	1	0	0	0	1	2	1	1	1	2	0	0	1	1	1	0	0	0	1	0	0	1	0	0	0	0	1	0	1	0	0	1	0	1	0	0	0	0	1	0
SNP_18:6368877	0	0	1	0	0	1	1	0	1	0	1	1	1	0	1	2	2	2	0	0	1	0	1	0	0	1	0	1	0	2	0	1	0	0	0	1	1	0	0	1	0	0	1	0	2	1	1	2	0
SNP_18:64063202	1	1	1	0	2	1	0	2	2	0	2	0	1	0	2	2	2	1	2	1	2	1	0	1	2	1	1	1	2	2	2	2	2	1	1	0	2	2	1	1	1	1	0	1	2	0	1	1	2
SNP_18:64148060	0	1	0	0	2	1	1	1	1	0	0	2	2	0	0	0	1	0	0	1	0	0	0	0	2	2	1	0	0	1	2	0	1	2	1	0	2	0	2	0	1	0	0	1	1	2	0	0	1
SNP_18:64323181	1	0	1	0	0	2	2	0	1	1	0	1	1	1	0	1	0	0	0	1	0	1	0	1	0	1	1	1	1	1	0	1	1	1	1	0	0	1	1	2	0	0	1	1	0	2	2	1	1
SNP_18:64444876	1	0	1	0	0	1	2	0	1	1	0	1	1	0	0	0	1	0	0	1	0	0	0	1	0	1	2	0	0	1	1	0	1	1	1	1	1	1	1	1	1	0	1	1	0	1	1	0	1
SNP_18:64554144	1	0	0	0	0	1	2	0	0	1	1	1	1	0	0	0	0	0	0	1	0	0	1	1	0	0	1	0	0	0	0	0	0	1	1	0	0	1	1	0	0	1	1	1	0	1	1	0	0
SNP_18:64728827	2	1	2	2	1	0	1	2	1	2	1	0	1	1	0	0	1	2	0	1	2	1	1	2	2	2	2	1	0	2	1	1	2	1	0	2	2	2	1	1	2	1	2	1	1	1	1	1	1
SNP_18:64848185	0	1	0	2	0	0	0	1	1	1	0	0	1	1	0	0	1	1	0	1	0	1	1	0	1	0	0	1	0	1	1	0	0	0	0	2	0	0	0	0	1	1	1	0	0	1	0	1	0
SNP_18:64929689	2	1	2	2	1	1	1	1	1	1	2	0	1	1	1	2	1	1	1	1	2	1	0	2	1	2	2	1	2	1	0	2	1	1	1	2	1	2	1	2	0	0	1	1	2	0	2	1	1
SNP_18:64971452	0	1	0	2	0	0	0	1	1	1	1	0	1	1	0	0	1	1	0	1	0	1	2	0	1	0	0	1	0	2	1	0	0	0	0	2	0	0	0	0	1	2	1	0	0	1	0	1	1
SNP_18:65401508	0	1	1	0	1	1	1	0	0	0	0	2	1	0	1	0	0	0	1	1	2	0	1	0	0	0	0	0	0	0	1	1	0	1	2	0	2	0	1	1	0	1	0	0	0	0	0	1	1
SNP_18:65426460	0	1	1	0	0	2	1	0	1	0	1	2	1	1	1	2	1	0	1	1	0	1	1	0	0	0	1	1	2	1	0	1	2	1	1	0	2	0	1	2	0	1	0	1	1	0	1	1	2
SNP_18:65581470	0	1	0	2	1	1	0	1	2	1	1	0	1	2	1	1	1	1	1	1	1	2	1	0	2	2	0	2	1	2	1	1	0	1	1	2	0	1	1	1	2	1	1	1	1	2	1	2	2
SNP_18:65793776	2	1	2	0	2	2	2	1	1	0	1	2	1	1	2	1	1	1	2	1	2	1	0	2	1	2	2	1	1	1	1	2	1	2	2	0	2	1	2	2	0	0	1	1	1	0	2	0	2
SNP_18:6984518	1	1	2	2	2	1	1	1	2	1	2	1	1	1	1	2	2	2	1	2	1	1	1	1	2	1	1	1	1	1	1	1	0	1	0	2	1	1	0	2	0	1	2	2	2	2	1	1	1
SNP_18:7785017	1	2	1	2	1	1	1	2	2	2	1	0	0	1	2	1	2	1	2	2	2	1	1	1	2	2	1	1	1	1	2	0	1	2	0	1	1	2	1	1	2	2	2	2	1	1	0	1	2
SNP_18:7806089	1	2	1	2	1	1	1	2	2	2	1	0	0	1	2	1	2	1	2	2	2	1	1	1	2	2	1	1	1	1	2	0	1	2	0	1	1	2	1	1	2	2	2	2	1	1	0	1	2
SNP_18:8335366	1	1	1	2	1	1	1	2	2	1	0	0	0	0	2	1	1	1	2	0	2	1	0	0	2	1	0	1	1	1	1	0	1	1	1	2	1	0	1	1	2	1	1	2	1	0	0	1	1
SNP_18:868580	1	1	0	1	1	1	0	1	1	0	0	1	1	2	1	1	0	0	1	0	0	2	0	0	2	1	1	0	0	0	0	0	2	1	1	0	1	0	1	1	2	1	1	1	1	0	1	1	0
SNP_19:1493892	0	1	1	0	0	0	1	2	1	0	1	1	1	2	1	0	0	1	1	1	1	1	1	1	1	1	1	1	0	0	0	0	2	2	2	1	0	1	1	1	1	1	1	1	1	0	1	1	0
SNP_19:1690726	0	1	1	0	0	0	1	2	1	0	1	1	1	2	1	0	0	1	1	1	1	1	1	1	1	1	1	1	0	0	0	0	2	2	2	1	0	1	1	1	1	1	2	1	1	0	1	1	0
SNP_19:17316314	0	0	0	0	0	1	0	0	0	0	0	0	0	1	0	0	0	0	0	1	0	0	1	0	1	0	0	0	0	0	0	0	0	0	1	0	0	0	1	0	1	0	1	0	0	0	0	0	1
SNP_19:17476753	2	1	1	2	0	0	1	1	1	1	1	0	0	0	2	2	0	0	1	1	1	1	0	1	0	1	1	1	2	1	2	2	1	2	0	0	2	1	0	2	0	0	1	1	0	0	1	2	2
SNP_19:17524702	0	1	0	1	0	0	0	0	0	0	0	0	0	0	2	0	0	0	2	0	1	0	0	0	0	0	0	0	0	0	0	0	1	0	0	2	0	0	0	0	0	1	1	1	0	1	0	0	1
SNP_19:17851365	0	0	1	0	2	1	1	1	0	1	1	2	1	1	1	0	2	1	1	0	2	1	1	0	1	1	1	0	0	0	0	0	0	0	2	0	0	1	1	0	1	1	0	0	2	0	1	0	0
SNP_19:18036338	2	2	1	1	1	0	2	2	2	1	1	1	0	0	1	2	2	1	2	0	1	1	0	2	1	0	1	1	2	2	2	1	2	2	1	2	1	1	0	2	1	1	1	2	2	2	1	1	1
SNP_19:18104866	0	0	1	0	1	1	0	0	0	1	1	2	2	1	1	0	0	1	0	1	1	1	1	0	0	2	1	0	0	0	0	1	0	0	1	0	1	1	1	0	0	1	0	0	0	0	1	1	0
SNP_19:18288774	2	1	2	1	1	2	1	1	2	1	1	1	1	2	1	1	0	0	0	2	1	1	2	1	1	2	2	1	1	2	2	2	0	2	1	0	1	2	2	1	1	1	1	1	0	1	2	2	1
SNP_19:18388200	2	2	1	2	1	1	2	2	2	1	1	1	1	1	2	2	2	2	2	1	2	2	1	2	2	0	1	2	2	2	2	1	2	2	1	2	1	1	1	2	2	1	1	2	2	2	1	1	2
SNP_19:18449930	1	0	1	2	1	0	2	1	1	1	1	1	0	0	1	2	2	2	1	0	1	1	0	2	1	0	1	1	2	2	2	1	1	1	1	0	1	1	0	2	1	0	0	0	2	1	1	1	0
SNP_19:18556419	1	1	0	0	0	0	0	1	1	0	0	0	1	0	0	0	0	0	0	0	0	0	0	0	0	0	0	0	0	0	0	0	0	1	0	0	0	0	0	0	0	0	0	1	0	0	0	0	1
SNP_19:19006123	0	0	1	0	1	1	1	1	0	1	1	2	1	1	2	0	2	1	1	0	2	1	2	0	1	1	1	0	0	0	0	0	0	0	1	0	0	1	1	0	0	1	0	0	2	0	1	0	0
SNP_19:19216556	1	1	0	1	0	0	0	1	1	0	0	1	0	0	0	0	0	0	0	1	0	0	0	0	0	1	0	0	0	0	0	1	0	1	1	0	1	0	0	0	0	0	1	1	0	0	0	1	1
SNP_19:19299440	1	1	1	0	0	2	0	1	1	2	2	1	2	2	2	1	0	0	1	1	2	2	2	1	1	1	1	0	1	0	0	0	1	1	1	0	1	1	2	1	1	1	0	1	0	0	1	0	2
SNP_19:20029316	0	1	0	0	1	1	1	1	0	1	1	1	1	1	0	1	1	0	1	1	0	2	0	1	2	0	0	0	1	0	0	0	2	0	0	2	1	0	1	1	1	1	0	1	2	1	0	0	1
SNP_19:20252737	1	1	2	2	1	1	1	0	1	1	1	2	1	1	2	1	1	2	2	0	2	0	2	1	0	1	2	1	1	2	2	1	1	1	1	2	0	2	1	1	1	2	0	1	0	2	2	1	0
SNP_19:20584510	1	1	1	1	0	1	0	1	1	1	1	1	1	1	2	0	0	1	1	0	2	0	2	0	0	1	1	0	0	0	0	0	0	1	1	0	0	1	1	0	0	1	0	1	0	0	1	0	2
SNP_19:21657448	1	1	2	1	2	1	1	1	1	1	1	1	2	1	1	1	2	1	2	0	2	0	2	1	0	0	2	1	1	2	2	1	1	1	1	2	0	2	1	1	1	2	0	1	1	2	2	1	0
SNP_19:22082266	2	2	1	2	1	1	1	1	2	2	1	1	0	0	1	2	1	2	1	0	0	1	0	2	0	1	1	2	2	2	2	1	2	2	0	2	1	1	0	2	1	1	1	2	0	2	2	1	1
SNP_19:22181030	1	1	1	1	1	1	1	2	1	0	1	1	1	2	1	0	1	1	1	2	1	1	1	0	2	1	1	0	1	1	1	0	0	1	2	0	1	1	2	0	1	1	1	1	2	2	0	1	2
SNP_19:22202577	2	2	0	1	1	0	1	0	1	0	0	1	0	0	1	1	1	1	1	0	0	0	0	1	0	0	1	2	1	2	2	2	1	1	0	2	0	1	0	1	1	1	1	1	0	2	1	1	0
SNP_19:22331238	0	0	1	0	0	0	0	1	1	0	0	0	0	1	0	0	0	0	0	2	0	1	0	0	1	1	0	0	0	0	0	0	0	1	1	0	1	0	1	0	1	0	1	1	0	0	0	0	2
SNP_19:22371114	0	1	0	1	0	0	0	0	0	0	0	0	0	0	1	0	0	1	1	0	0	0	0	0	0	0	0	1	0	0	0	1	1	0	0	2	0	0	0	0	0	1	1	1	0	1	0	2	0
SNP_19:22588126	0	1	0	1	1	1	0	0	0	0	0	0	0	0	0	1	1	1	1	0	0	0	0	1	0	0	1	0	1	2	1	2	1	0	0	2	0	1	0	1	1	2	0	1	0	2	1	1	0
SNP_19:22981474	0	0	2	0	0	1	0	0	0	2	1	0	0	1	0	1	0	0	0	2	0	2	0	1	1	2	0	0	0	0	1	0	1	0	1	0	2	0	1	1	1	0	1	0	0	0	1	0	0
SNP_19:23120508	0	2	2	1	2	1	2	2	0	2	2	1	2	2	2	1	2	1	2	0	2	2	2	1	2	2	2	1	2	0	1	2	2	0	2	2	2	2	2	1	0	2	2	1	2	2	1	2	0
SNP_19:23151905	1	1	1	0	0	0	0	1	1	0	0	1	0	1	0	0	0	0	0	2	0	1	0	0	1	1	0	0	0	0	0	0	0	1	1	0	1	0	1	0	1	0	1	1	0	0	0	0	2
SNP_19:24100573	2	2	2	2	2	2	1	0	1	1	1	1	0	1	1	2	2	2	1	2	1	2	0	2	2	2	1	2	1	2	2	2	2	1	1	2	2	1	1	2	2	2	2	1	2	2	2	2	0
SNP_19:24200990	0	0	1	1	1	0	2	2	1	1	1	2	2	2	2	0	1	1	1	2	1	1	2	0	2	1	1	0	1	0	0	0	0	1	2	0	1	1	2	0	1	0	1	1	2	0	0	1	2
SNP_19:24458130	2	1	0	1	1	1	1	1	1	0	1	2	2	0	1	1	1	1	1	0	1	0	2	1	0	0	2	1	2	2	1	1	0	1	1	0	0	2	1	0	1	1	0	0	0	1	1	0	0
SNP_19:24553891	2	1	2	1	1	2	1	0	1	1	1	0	0	1	0	2	1	1	0	2	0	2	0	2	2	2	1	1	1	2	2	1	1	1	1	0	2	1	1	2	2	1	1	0	1	1	2	0	0
SNP_19:24974201	0	0	2	0	0	1	2	1	0	1	2	1	2	1	2	1	0	0	1	2	1	2	2	1	2	2	1	0	1	0	1	1	1	0	2	1	2	1	2	2	1	0	1	1	2	1	1	1	0
SNP_19:25250953	0	1	0	1	0	0	1	1	1	1	1	2	2	1	2	0	0	1	2	0	2	0	2	0	0	0	1	0	1	0	0	1	1	1	1	2	0	2	1	0	0	1	0	2	0	2	1	1	1
SNP_19:25456285	2	1	2	1	2	2	1	1	1	1	1	0	0	1	0	2	2	1	0	2	0	2	0	2	2	2	1	2	1	2	2	1	1	1	1	0	2	0	1	2	2	1	2	0	2	0	1	2	1
SNP_19:25999310	0	1	0	1	1	0	1	2	1	1	1	2	2	1	1	0	1	1	2	0	2	0	1	0	0	0	1	0	1	0	0	1	1	1	1	2	0	2	1	0	0	1	0	2	0	1	1	1	1
SNP_19:27355811	2	1	1	1	1	2	2	1	1	1	2	2	2	0	1	2	1	1	1	0	1	1	2	2	1	1	2	1	2	2	2	2	0	1	2	1	1	1	1	2	1	1	0	1	2	2	2	2	1
SNP_19:27838415	2	2	0	2	1	1	2	2	2	1	1	2	2	1	2	1	1	2	2	0	2	0	1	1	1	0	2	1	2	2	1	2	1	2	1	2	0	2	1	0	1	2	0	2	2	1	2	0	1
SNP_19:28400102	0	0	1	0	0	0	0	1	0	0	0	0	0	0	0	0	0	0	0	1	0	0	1	0	0	1	0	0	0	0	0	0	0	0	1	0	1	0	0	0	0	0	1	0	0	0	0	0	0
SNP_19:28532270	0	0	1	0	0	0	0	0	0	0	0	0	0	0	0	0	0	0	0	1	0	0	1	0	0	1	0	0	0	0	0	0	0	0	1	0	1	0	0	0	0	0	0	0	0	0	0	0	0
SNP_19:2972597	1	1	0	1	2	1	2	2	1	0	0	0	1	2	1	0	1	2	0	2	0	1	1	0	2	1	1	1	1	0	1	1	1	2	1	1	0	0	1	1	2	1	1	0	0	1	1	1	0
SNP_19:29784751	0	0	1	0	0	0	0	2	1	0	0	0	0	0	1	0	0	1	0	1	0	0	1	0	0	1	0	0	0	0	0	0	0	0	1	0	0	0	0	0	0	0	0	1	0	1	0	1	1
SNP_19:36804850	0	1	2	1	0	0	1	1	0	1	2	2	0	1	0	0	0	0	1	0	0	1	1	0	1	1	0	1	1	0	1	0	1	1	1	1	0	0	1	0	0	0	2	1	1	0	0	1	1
SNP_19:37677866	0	0	0	1	0	1	0	1	0	0	0	0	0	0	0	0	0	0	0	0	1	0	0	0	0	1	0	1	0	0	0	0	2	0	1	0	1	0	0	0	0	0	1	1	0	0	0	1	1
SNP_19:40834172	0	1	1	0	1	1	1	0	0	1	2	1	0	0	0	0	0	0	1	0	0	1	1	0	1	0	1	0	0	0	0	1	1	1	0	0	0	1	0	0	0	0	1	0	1	0	0	1	0
SNP_19:40886021	0	1	1	0	1	0	1	0	0	0	0	0	0	0	0	1	0	0	0	0	1	0	0	0	1	0	1	0	1	0	0	1	1	1	0	0	0	0	0	0	0	0	1	0	0	0	0	1	0
SNP_19:41422493	0	0	1	0	0	0	1	0	0	0	2	1	0	0	1	0	0	0	1	0	2	1	1	0	1	0	0	0	0	0	0	0	1	0	0	0	0	1	1	0	0	0	1	0	1	0	0	0	0
SNP_19:41594056	0	0	1	1	0	0	1	1	0	1	1	0	0	1	0	0	0	0	1	0	0	0	1	1	0	1	0	1	0	0	1	0	1	1	1	1	1	1	0	1	0	0	1	1	0	0	0	2	1
SNP_19:41688325	2	2	2	1	2	1	2	0	2	2	1	2	2	2	2	2	2	2	2	1	2	2	1	1	2	1	2	1	2	2	1	2	2	1	1	1	0	1	2	1	2	2	1	1	2	2	2	2	1
SNP_19:42018405	0	1	1	0	1	0	2	0	0	0	1	2	0	1	1	1	0	0	1	0	1	1	2	1	1	0	1	0	1	0	1	0	0	2	0	1	1	2	1	1	0	1	1	0	1	0	0	1	0
SNP_19:42656214	0	0	1	1	0	1	1	2	0	1	0	0	0	0	1	0	0	0	2	1	2	0	1	1	1	1	0	1	0	0	0	0	2	1	1	0	2	1	0	1	0	0	2	1	0	0	0	2	1
SNP_19:44173520	2	1	1	1	1	1	1	0	2	2	1	0	2	1	2	1	2	2	1	1	1	1	0	1	1	1	1	1	1	2	2	2	1	0	1	2	0	0	1	1	2	1	0	1	1	2	2	1	1
SNP_19:44182328	0	1	1	0	1	1	1	1	0	0	0	1	0	1	0	1	0	0	1	1	1	0	0	0	1	0	1	0	1	0	0	0	1	1	0	0	0	0	1	0	0	1	1	0	0	0	0	1	0
SNP_19:45094570	2	2	1	1	2	2	2	1	2	2	1	2	2	2	2	2	2	2	2	2	2	2	1	2	2	1	2	1	2	2	2	2	2	1	1	2	1	1	2	1	2	2	1	1	2	2	2	1	1
SNP_19:45265165	2	2	2	1	2	2	1	1	2	2	0	1	2	2	1	2	2	2	1	2	0	1	0	2	1	1	2	1	2	2	1	2	1	1	1	1	0	0	2	1	2	1	0	1	1	2	1	2	1
SNP_19:45756376	0	1	2	0	1	0	2	0	0	1	1	1	0	0	1	1	0	0	1	0	2	1	2	0	1	0	1	0	0	0	1	0	1	2	0	1	2	2	1	1	0	1	1	0	1	0	1	0	0
SNP_19:45809961	0	1	1	0	1	0	1	0	0	1	1	2	0	0	0	1	0	0	0	0	0	1	1	0	0	0	1	0	1	0	0	0	0	1	0	0	0	1	0	0	0	0	0	0	1	0	0	0	0
SNP_19:45962318	0	1	0	0	1	0	2	0	0	0	1	2	0	0	1	1	0	0	1	0	2	1	2	0	1	0	1	0	1	0	0	0	1	2	0	0	2	2	0	1	0	1	1	0	1	0	1	0	0
SNP_19:47591362	2	2	1	1	2	1	0	0	2	1	1	2	2	0	1	2	2	2	0	1	1	2	2	2	1	1	1	1	2	2	1	2	2	1	1	1	0	1	2	1	2	1	0	1	2	2	1	1	1
SNP_19:48307106	0	0	0	1	0	0	1	1	0	0	0	0	0	0	0	0	0	0	0	0	1	0	0	1	1	1	1	1	0	0	0	0	1	1	1	0	1	1	0	1	0	0	2	1	0	0	0	0	1
SNP_19:50838402	0	0	0	1	0	1	0	1	0	1	1	1	0	1	0	0	0	0	0	1	1	1	0	0	1	2	1	1	1	0	1	0	1	0	1	1	1	1	1	1	1	1	1	2	1	2	0	0	1
SNP_19:53029496	0	0	0	1	0	1	0	1	0	0	0	0	0	0	0	0	0	0	0	0	0	0	1	0	0	1	0	1	0	0	0	0	1	0	1	0	0	0	0	0	0	0	1	1	0	0	0	0	1
SNP_19:53116872	0	0	0	1	0	0	1	1	0	1	0	0	0	0	0	0	0	1	0	0	0	0	0	0	0	1	0	1	0	0	0	0	0	0	1	0	0	0	0	0	0	0	1	1	0	0	1	0	1
SNP_19:54480415	2	2	1	2	2	2	0	1	1	2	0	0	2	0	2	2	2	2	1	0	1	0	2	2	1	1	1	2	0	1	1	2	1	1	2	1	2	1	0	2	1	2	1	1	1	0	1	1	2
SNP_19:54548414	0	0	1	1	0	2	1	1	0	0	1	0	0	0	1	1	1	0	1	0	1	0	1	1	1	2	0	1	0	1	0	0	1	0	1	0	2	1	1	1	1	1	2	2	0	0	0	0	1
SNP_19:54554240	0	1	1	1	0	2	1	1	0	0	1	0	0	0	1	1	1	0	1	0	1	0	1	1	1	2	1	1	0	1	1	0	1	1	1	0	2	1	1	1	1	1	2	2	0	0	0	0	1
SNP_19:54615481	0	1	1	1	0	2	0	1	0	0	1	0	0	1	1	1	1	0	2	0	1	0	1	1	1	2	1	1	0	0	1	0	0	1	1	0	2	1	1	1	1	1	1	2	0	0	0	0	1
SNP_19:54675422	0	0	0	0	0	0	1	1	1	0	1	0	0	1	0	0	0	0	0	2	0	2	0	0	1	0	1	0	1	0	1	0	0	0	0	1	0	1	1	0	1	0	0	0	1	2	1	1	0
SNP_19:5513715	2	2	1	1	2	2	1	0	1	1	1	0	1	1	2	1	2	1	2	2	1	0	2	2	1	1	2	2	2	2	2	2	1	2	1	2	1	2	0	2	1	2	1	0	0	2	2	1	1
SNP_19:55443705	0	1	0	0	1	0	0	0	1	0	0	0	0	0	0	0	1	0	0	1	0	2	0	0	1	0	1	0	1	1	2	0	1	0	0	0	1	1	1	0	1	0	1	0	1	2	0	0	0
SNP_19:55474861	2	1	1	1	0	1	1	0	1	2	0	0	0	1	1	0	1	2	1	1	2	1	1	2	0	0	1	1	0	2	1	1	1	1	0	0	0	2	1	1	0	1	1	0	0	0	1	0	1
SNP_19:56318677	0	2	1	1	1	0	1	2	0	0	0	1	2	0	1	2	2	0	1	0	0	0	1	0	1	1	1	1	0	0	1	1	1	0	2	1	2	0	1	2	1	0	1	1	1	0	1	2	1
SNP_19:56477506	2	1	2	1	2	0	2	1	2	2	1	1	2	1	1	1	1	2	0	1	1	1	1	2	1	1	1	1	1	1	1	2	0	1	1	2	0	0	1	1	1	2	0	1	2	2	2	1	1
SNP_19:56677337	2	0	1	1	0	1	1	1	1	1	0	0	0	0	0	1	0	2	1	1	1	0	1	2	0	0	0	1	0	1	0	1	0	1	0	0	2	0	0	0	1	1	0	0	0	0	0	0	1
SNP_19:56738094	0	0	0	0	1	0	0	0	1	0	1	0	0	1	0	1	0	0	1	2	0	2	0	0	1	1	1	0	1	0	1	0	1	0	0	1	2	1	1	0	2	1	0	1	1	2	0	1	0
SNP_19:57300170	1	0	1	1	0	0	1	0	1	2	0	0	0	1	1	1	0	2	1	0	2	0	0	2	0	0	0	1	0	2	0	0	2	1	0	0	2	0	2	0	1	1	1	0	0	0	1	0	1
SNP_19:57541666	1	0	1	0	0	0	1	0	1	0	0	0	0	1	0	0	0	2	0	0	1	1	0	2	0	0	0	1	0	1	0	0	2	0	0	0	0	1	0	0	0	1	0	0	0	0	0	0	1
SNP_19:59116398	1	1	0	1	0	1	1	1	0	1	1	1	0	1	0	0	1	0	0	1	0	1	0	0	2	1	2	1	1	0	1	1	0	1	0	1	0	0	2	1	1	0	1	1	2	1	1	1	1
SNP_19:59364966	1	1	2	1	2	1	1	1	2	1	2	1	2	1	2	1	1	1	2	1	2	1	2	2	0	1	1	1	0	2	1	1	2	1	2	2	0	2	0	1	0	1	1	1	0	0	0	0	1
SNP_19:60440813	1	0	1	0	0	0	0	1	0	0	0	1	1	1	1	1	1	1	0	0	0	0	1	0	0	0	0	0	1	0	1	1	0	2	2	0	2	1	1	1	1	1	0	0	1	0	0	1	1
SNP_19:60480259	1	1	0	1	0	1	1	2	0	2	0	1	0	1	0	0	1	0	0	1	0	1	1	0	2	1	1	1	1	0	1	2	1	1	0	0	0	1	1	1	1	1	1	1	1	1	1	2	0
SNP_19:60549895	0	0	0	0	1	0	0	1	1	0	2	0	0	0	0	0	0	0	0	0	0	0	1	0	0	1	1	0	1	0	0	0	0	0	0	2	0	1	0	0	0	1	0	1	0	1	0	0	0
SNP_19:60925295	0	0	0	0	1	0	0	0	0	0	2	1	0	2	1	0	1	0	1	0	0	0	0	0	0	1	1	0	1	0	1	1	1	2	2	1	0	2	1	1	0	1	0	1	0	0	1	1	0
SNP_19:61206483	1	1	0	1	2	1	1	1	0	2	1	1	1	0	0	0	1	0	0	1	0	1	0	1	2	1	1	1	0	0	1	1	0	1	1	0	0	0	1	1	1	1	1	1	2	1	1	1	0
SNP_19:6392223	0	0	0	0	1	0	0	1	1	0	1	1	0	1	1	1	1	1	1	0	2	1	0	0	0	0	0	0	1	0	1	0	1	0	1	0	1	0	2	0	2	0	0	1	1	0	0	1	2
SNP_19:7250802	0	0	1	0	1	1	1	2	1	1	1	2	1	1	1	2	2	1	0	0	1	2	1	0	1	0	0	0	1	0	1	0	1	0	1	1	1	0	2	1	2	0	0	2	2	2	0	1	1
SNP_19:8367258	0	0	1	1	1	0	1	0	0	1	0	1	0	0	0	0	1	0	0	0	0	0	0	0	0	0	0	1	0	1	2	1	0	0	0	0	0	0	0	0	1	0	1	0	1	0	1	0	0
SNP_19:8418327	0	0	0	0	0	0	0	0	0	0	0	0	0	1	1	1	0	0	1	1	1	0	1	1	1	0	1	0	0	0	0	0	0	2	1	0	1	1	0	0	0	0	1	0	0	0	0	0	0
SNP_19:8794859	0	0	0	0	0	0	2	1	1	0	1	0	1	0	0	0	0	0	0	0	0	1	0	0	1	0	0	0	1	0	0	1	1	0	0	0	0	0	1	0	1	0	0	0	1	0	0	2	0
SNP_19:9260438	1	0	2	2	0	0	2	2	2	2	1	0	1	1	0	0	0	1	0	1	0	0	1	2	2	0	2	2	1	2	2	2	0	2	1	0	1	0	1	2	1	0	2	1	1	0	2	1	0
SNP_2:102974506	0	0	1	0	2	2	1	1	1	1	1	1	1	0	2	1	2	0	2	1	1	2	1	1	1	0	2	1	0	1	1	0	1	1	1	2	1	1	2	0	0	1	1	1	1	1	1	1	0
SNP_2:103396204	1	1	2	2	2	1	2	2	1	1	1	2	0	1	1	1	2	1	1	1	0	0	0	0	0	1	1	1	2	1	1	2	2	1	0	0	1	1	1	2	2	1	2	2	1	0	1	1	2
SNP_2:1041227	0	1	0	0	1	0	0	1	0	0	1	0	1	1	1	2	1	2	0	0	0	0	1	0	1	1	0	1	0	1	1	0	0	1	1	0	2	0	1	0	1	1	0	1	1	1	0	1	0
SNP_2:105019660	1	1	2	0	0	1	0	0	1	2	0	0	1	1	1	1	0	1	1	2	2	1	2	2	0	1	0	0	0	1	2	0	1	2	1	1	2	1	1	1	1	2	0	0	0	1	2	1	2
SNP_2:105967579	1	1	1	0	0	0	0	0	0	0	0	0	1	2	0	0	0	1	1	2	1	0	1	1	0	0	0	0	0	0	1	0	2	0	1	0	2	0	1	0	1	0	0	0	0	1	0	0	0
SNP_2:106262721	0	0	1	2	2	1	2	2	1	2	1	0	1	0	2	1	2	0	2	0	1	1	1	0	0	2	2	2	0	2	0	2	0	1	0	0	0	2	1	2	0	1	2	2	2	0	2	1	2
SNP_2:106782624	1	1	2	1	2	1	1	1	2	1	1	2	1	1	1	1	2	1	0	1	0	1	0	0	2	1	2	1	2	2	1	0	2	1	1	1	1	0	2	1	1	1	0	1	1	1	1	2	1
SNP_2:106959689	1	1	1	2	2	1	2	2	2	2	2	2	0	0	2	1	2	1	1	0	1	2	0	0	2	2	2	2	2	2	0	2	0	1	1	1	0	2	1	2	1	1	2	2	1	1	2	1	2
SNP_2:108144100	1	1	0	2	2	1	2	2	1	1	2	2	0	1	2	2	2	1	1	0	1	2	1	0	2	2	2	2	2	1	0	2	1	0	1	1	0	2	1	1	1	0	2	1	1	1	1	1	1
SNP_2:109247176	1	1	1	1	2	0	1	1	2	1	1	2	1	1	2	1	2	1	0	0	1	1	2	0	2	1	2	1	2	2	0	0	1	1	1	1	0	1	2	1	1	1	0	0	2	1	1	2	1
SNP_2:109507997	1	1	2	1	0	1	1	1	1	2	1	0	2	1	1	0	1	1	2	2	1	1	0	2	0	1	0	1	0	1	1	2	1	2	1	1	2	1	0	2	1	2	2	2	1	1	2	1	2
SNP_2:110344865	1	1	1	1	0	1	2	1	1	2	1	0	2	2	1	1	0	1	0	1	2	1	1	1	0	1	0	1	0	1	1	2	1	1	1	0	1	2	1	2	1	1	2	1	1	1	1	1	2
SNP_2:110602778	1	1	0	1	0	1	1	1	0	1	1	0	1	1	1	0	0	1	1	1	2	1	0	2	0	1	0	1	0	0	1	1	0	1	1	1	0	2	2	1	0	1	2	2	0	1	1	1	1
SNP_2:111301345	1	1	1	0	0	1	0	0	0	1	0	0	2	1	0	0	0	1	1	1	1	1	0	2	0	1	0	0	0	0	0	0	0	2	1	1	0	0	0	1	0	2	0	1	0	1	0	0	2
SNP_2:112037722	0	1	0	0	0	1	1	0	0	0	0	0	0	0	0	1	0	0	2	1	0	1	1	0	0	1	0	0	0	0	0	0	0	0	0	0	1	0	0	0	1	0	0	0	0	0	0	0	1
SNP_2:112256822	0	0	1	1	0	0	1	1	1	1	1	0	0	0	1	0	1	0	0	1	0	0	0	0	0	0	1	1	0	1	2	1	1	0	0	0	1	1	1	1	0	0	2	1	0	0	2	1	0
SNP_2:112280980	1	2	0	1	2	1	0	1	1	0	1	2	0	0	0	1	1	1	2	1	0	2	1	1	2	2	1	1	2	1	0	1	0	1	1	2	0	0	0	0	1	1	0	1	2	1	0	1	1
SNP_2:114101905	1	1	1	1	2	1	2	1	2	0	2	2	0	1	1	2	2	1	2	0	1	1	2	0	2	1	1	2	2	2	0	2	1	0	1	1	1	2	0	1	2	0	2	1	1	1	2	1	1
SNP_2:115554762	0	0	0	0	0	0	0	0	0	0	0	0	0	0	0	0	0	0	1	0	0	1	0	0	0	0	0	0	0	0	1	0	0	0	0	0	1	0	0	0	0	0	0	0	0	0	0	0	1
SNP_2:115911987	1	1	1	1	0	2	2	2	1	2	1	0	1	1	1	1	2	0	0	1	2	0	1	1	1	1	0	1	0	1	0	1	0	1	1	1	0	2	0	2	1	1	2	2	0	1	1	0	1
SNP_2:116064090	1	1	0	0	0	0	0	0	0	2	0	0	1	1	1	0	2	1	0	1	2	0	0	1	1	1	0	0	0	0	1	1	0	1	1	0	0	2	2	1	0	1	0	0	0	1	0	0	1
SNP_2:117240992	2	1	1	2	2	2	2	1	1	1	2	2	0	1	1	2	1	0	1	0	2	1	2	2	2	1	1	1	2	0	0	1	0	1	2	2	0	2	1	1	1	1	2	2	0	1	1	0	0
SNP_2:118678887	1	0	1	1	0	2	1	1	1	1	1	1	0	2	0	1	0	1	0	0	1	0	1	1	1	1	0	1	0	1	1	0	1	0	1	0	0	1	1	1	0	0	2	1	0	0	1	0	0
SNP_2:120489903	0	0	1	0	0	0	1	0	1	0	1	0	1	0	2	0	0	0	0	0	1	0	0	0	1	0	1	0	1	0	1	0	1	1	1	0	1	1	0	0	2	0	0	0	1	0	0	1	0
SNP_2:120555056	1	2	1	2	0	2	1	1	0	2	1	0	1	2	0	1	1	2	2	2	2	1	1	2	1	2	0	2	0	0	1	2	1	2	2	2	2	1	1	2	0	2	2	2	0	1	2	0	2
SNP_2:120670908	0	1	1	0	0	0	1	0	1	1	1	0	1	0	2	0	0	1	0	0	1	0	0	0	1	0	1	0	1	0	1	2	1	1	1	0	1	1	0	0	2	1	0	0	1	0	0	1	1
SNP_2:120818890	0	1	1	1	0	0	1	0	1	1	1	0	1	0	2	0	0	1	0	0	1	0	0	0	1	0	1	0	1	0	1	2	1	1	1	0	1	1	0	0	2	1	0	0	1	0	0	1	1
SNP_2:121162449	0	2	2	0	0	1	1	0	1	1	2	0	2	0	2	0	1	1	0	0	1	1	0	1	2	0	1	0	1	0	1	2	1	2	1	1	1	1	0	2	2	2	0	1	1	1	0	1	1
SNP_2:122819608	0	1	0	0	1	1	1	0	0	0	0	0	1	0	0	1	1	0	2	1	0	2	0	1	1	1	1	1	0	1	2	1	0	1	0	1	1	0	0	0	1	1	0	1	1	1	1	1	1
SNP_2:122920936	1	1	1	1	0	1	1	2	1	1	1	0	1	1	2	1	0	1	0	1	2	0	1	2	1	1	1	0	1	0	0	0	1	2	2	1	1	1	1	0	1	1	0	2	1	0	0	1	0
SNP_2:123625336	1	1	1	0	2	0	1	0	1	1	0	2	0	1	0	1	1	1	1	1	0	2	1	0	0	0	1	1	1	2	0	2	1	0	0	1	1	1	0	0	1	1	0	0	1	1	1	0	2
SNP_2:12467564	1	2	2	1	1	2	2	1	1	2	2	2	2	2	2	1	2	0	2	1	1	2	1	0	1	2	0	1	1	1	2	2	2	1	0	0	0	1	1	2	2	1	1	2	2	2	1	2	2
SNP_2:125190129	0	0	1	0	0	1	1	2	0	1	1	0	1	1	2	1	0	2	0	1	1	2	1	0	0	0	1	0	1	0	0	1	1	1	1	0	1	1	1	0	0	1	0	1	1	0	0	2	1
SNP_2:125380187	0	1	1	0	1	0	1	1	0	1	1	0	1	1	2	0	0	1	0	0	1	2	0	0	0	0	1	0	1	0	0	1	1	1	1	0	1	1	0	0	1	1	0	0	1	0	0	2	1
SNP_2:125542207	1	1	1	0	2	0	0	1	0	1	1	1	1	1	2	1	1	1	1	1	1	2	1	0	0	0	2	1	2	1	0	2	1	1	1	1	2	1	0	0	0	1	0	0	2	1	0	2	2
SNP_2:127020491	0	1	1	0	1	0	0	0	0	1	1	0	1	0	2	0	0	1	0	0	1	2	0	1	0	0	2	1	1	1	0	2	1	1	1	1	0	1	0	0	0	2	0	1	1	0	0	2	1
SNP_2:127326815	1	0	1	1	0	1	0	1	1	1	1	0	0	2	0	1	0	0	1	0	1	0	0	1	1	1	0	1	0	0	2	0	1	1	1	0	1	1	0	2	1	0	2	0	1	0	2	0	0
SNP_2:127555194	1	0	1	1	0	1	1	2	1	0	1	1	0	0	0	2	0	1	1	1	0	0	1	0	0	1	0	1	0	1	1	0	0	0	0	0	0	0	1	2	0	0	2	1	0	0	1	0	0
SNP_2:127766706	0	0	0	1	0	0	0	0	0	0	0	0	0	0	0	0	0	0	1	1	0	0	0	0	0	1	0	1	0	0	0	0	0	0	0	0	1	0	1	0	0	0	2	0	0	0	0	0	1
SNP_2:127842130	1	1	2	1	1	1	0	0	1	2	1	1	0	1	0	1	1	1	1	0	1	1	1	1	1	2	1	2	1	1	1	2	1	0	1	1	0	1	0	2	1	1	2	0	1	1	2	0	1
SNP_2:129586027	1	2	1	0	1	0	1	2	1	1	1	2	1	0	2	2	1	1	2	1	1	2	2	1	0	1	2	1	2	1	0	2	1	1	1	2	0	1	2	0	0	2	0	2	2	1	0	2	1
SNP_2:130662664	2	1	1	1	1	0	0	1	1	1	1	2	1	1	1	0	2	1	1	0	0	2	1	0	0	2	2	2	2	1	1	2	1	0	1	1	0	2	0	0	0	1	2	0	2	1	1	2	1
SNP_2:132430764	1	1	1	2	1	2	1	1	0	1	1	0	1	0	0	1	0	0	0	2	1	0	1	2	2	0	0	1	0	0	1	0	0	1	1	1	1	0	2	2	0	1	2	2	1	1	0	0	1
SNP_2:133275676	0	0	1	0	0	1	1	1	1	0	2	0	1	0	1	2	0	0	1	1	0	1	1	0	0	0	1	0	1	0	0	0	1	0	1	0	0	1	1	2	0	0	0	1	1	0	0	2	0
SNP_2:133536795	0	1	1	0	1	0	2	1	1	1	1	0	1	1	1	1	0	0	0	1	0	1	1	0	0	1	1	0	1	0	1	0	1	0	1	0	0	2	1	0	2	1	0	1	1	0	0	2	0
SNP_2:134045717	0	1	0	2	1	1	1	1	0	1	0	0	1	0	0	2	0	0	1	2	1	0	1	2	2	0	1	0	0	0	0	0	0	1	1	1	1	0	2	1	0	1	0	2	1	1	1	0	1
SNP_2:134172533	1	1	0	0	0	1	1	1	1	0	2	1	1	1	1	0	0	1	1	0	0	2	0	0	0	1	1	1	2	0	2	1	2	0	1	0	0	2	0	0	2	0	0	0	1	0	2	2	0
SNP_2:134396997	0	0	1	0	0	0	0	0	0	1	0	0	0	0	0	0	0	0	0	1	1	0	0	1	0	0	1	0	0	0	0	0	0	0	1	0	1	0	1	1	0	0	0	0	0	0	0	0	1
SNP_2:135880908	0	1	1	1	0	1	0	0	0	1	1	0	1	1	0	0	0	0	0	0	0	0	0	1	2	0	0	0	0	0	0	0	0	1	0	1	0	0	0	0	0	2	0	1	0	1	0	0	0
SNP_2:15579710	2	1	1	1	2	2	0	1	1	1	0	0	1	1	1	1	1	2	1	2	1	0	2	1	0	2	2	2	1	1	1	1	2	2	2	2	2	2	2	2	0	2	2	1	2	1	2	0	2
SNP_2:15941353	0	1	1	1	0	0	1	1	1	1	2	2	1	1	1	1	1	0	1	0	0	2	0	2	1	0	1	0	1	2	1	1	0	0	0	1	1	0	0	0	2	0	0	1	0	1	0	2	0
SNP_2:16325910	0	1	1	1	0	2	0	1	1	1	0	0	1	1	1	0	1	0	1	2	0	0	2	1	1	1	2	2	1	0	1	0	1	2	2	2	0	2	1	2	0	2	2	1	1	1	2	0	1
SNP_2:17936379	1	1	1	1	1	0	1	1	1	1	2	2	1	1	1	1	1	0	1	0	0	2	0	1	2	1	0	0	1	2	1	0	1	0	0	0	0	0	0	0	2	0	0	1	0	1	0	2	0
SNP_2:18635826	0	0	1	1	0	0	2	2	2	1	2	2	1	1	0	1	1	0	0	2	1	2	1	1	1	0	0	1	1	2	1	2	0	1	1	2	0	1	1	0	2	1	0	0	1	2	0	2	1
SNP_2:18689226	0	0	1	1	0	0	2	2	2	1	2	2	1	1	0	1	1	0	0	2	1	2	1	1	1	0	0	1	1	2	1	2	0	1	1	1	0	1	1	0	2	1	0	0	1	2	0	2	1
SNP_2:18981275	0	2	2	2	1	2	2	2	2	2	2	2	2	2	2	1	2	1	2	2	1	2	2	2	2	1	2	2	2	2	2	2	2	2	2	2	0	2	2	1	2	2	2	2	2	2	1	2	2
SNP_2:20725551	0	0	1	1	0	0	2	1	1	1	2	2	2	1	0	1	1	1	0	0	1	2	0	2	2	0	1	0	1	2	1	1	1	1	0	0	0	1	1	1	2	1	0	1	2	1	1	2	0
SNP_2:21524464	2	1	0	0	1	1	0	0	0	0	0	0	0	1	1	1	1	1	1	0	1	0	1	0	1	1	1	1	1	0	1	0	0	0	1	1	1	0	0	0	0	0	2	1	0	0	0	0	1
SNP_2:21625529	2	0	0	1	1	0	0	1	1	1	0	0	0	1	0	1	0	1	0	2	1	0	1	0	0	0	1	1	1	1	0	1	0	1	2	1	2	1	0	0	0	1	0	0	0	1	0	0	0
SNP_2:23298716	0	0	1	0	1	0	2	0	0	0	1	2	0	0	0	0	0	0	0	0	1	2	0	0	0	1	0	0	0	0	0	1	1	0	0	1	0	0	0	1	0	0	0	0	0	0	0	0	0
SNP_2:23568863	2	1	2	2	2	1	1	1	1	1	1	2	1	2	1	1	0	1	1	2	1	2	1	1	1	1	2	1	1	0	1	1	2	2	2	1	2	1	1	1	1	2	0	1	1	1	1	0	1
SNP_2:23649215	2	0	0	1	2	1	0	1	1	1	0	0	1	1	0	1	0	1	0	2	0	0	1	0	1	1	1	1	0	0	1	1	0	2	1	1	2	0	0	1	1	2	0	1	0	1	0	0	0
SNP_2:23720202	2	0	0	1	1	1	0	1	1	1	0	0	1	1	0	1	0	2	0	2	1	0	1	0	1	1	1	1	0	0	1	1	0	2	1	0	1	0	0	1	1	2	0	1	0	1	0	0	0
SNP_2:24654383	2	1	0	0	1	2	0	0	0	0	0	0	1	1	1	1	1	1	1	0	1	0	0	0	1	1	2	1	0	0	1	0	1	1	0	0	2	1	0	0	1	1	2	1	1	0	1	0	1
SNP_2:25668144	1	1	1	1	1	0	1	1	1	1	1	0	1	1	1	2	1	1	1	0	2	0	1	1	0	1	1	0	1	1	0	1	0	0	0	0	2	1	1	1	2	0	0	1	0	1	1	2	0
SNP_2:27896213	0	0	0	1	0	0	0	1	1	2	0	0	1	0	0	1	1	0	0	1	1	0	1	0	1	1	0	0	1	2	0	0	0	1	2	0	1	0	0	0	1	1	0	0	0	2	1	1	0
SNP_2:28158461	2	0	1	0	2	1	0	0	0	0	0	0	1	2	0	1	0	1	0	0	0	0	0	1	0	0	2	0	1	0	0	0	0	1	0	2	1	0	1	0	1	1	0	1	1	0	0	0	2
SNP_2:29389972	1	0	0	0	1	1	0	0	0	0	0	1	0	0	0	1	1	1	0	1	0	0	0	0	1	0	0	0	0	0	0	0	1	0	1	0	1	0	0	0	0	0	0	0	1	0	1	0	0
SNP_2:29604221	1	0	0	0	1	1	0	0	0	0	0	1	0	0	0	1	1	1	0	1	0	0	0	0	1	0	1	0	0	0	0	0	1	0	1	1	1	1	0	0	0	0	0	0	1	0	1	0	0
SNP_2:30060587	2	2	1	2	1	2	0	0	0	1	0	1	1	1	0	1	1	1	2	0	1	0	0	1	0	1	1	1	0	0	1	0	1	2	0	0	1	1	0	0	1	2	2	2	1	2	1	1	1
SNP_2:30511605	0	0	2	0	1	1	1	1	1	0	1	1	2	0	1	0	1	0	0	1	0	2	0	1	1	0	0	1	1	0	1	1	1	1	0	1	0	0	0	1	0	1	0	1	0	0	2	0	1
SNP_2:31042425	0	1	0	1	1	0	0	1	1	0	0	0	0	0	1	0	0	1	1	1	1	0	0	0	1	0	0	0	1	0	1	1	0	0	0	1	0	0	0	1	0	0	0	1	0	0	0	0	0
SNP_2:31096836	2	1	2	1	1	2	2	1	1	2	2	2	2	2	1	2	2	1	1	1	1	2	2	2	1	2	2	2	1	2	1	1	2	2	2	1	2	2	2	1	2	2	2	1	2	2	2	2	2
SNP_2:32417305	0	0	0	0	0	1	0	0	0	0	0	0	0	0	0	0	0	0	0	0	0	0	0	0	0	0	0	0	0	0	0	0	0	0	0	0	0	0	0	0	0	0	0	0	0	0	1	0	0
SNP_2:33385123	2	1	1	1	1	2	1	1	1	2	1	1	1	1	1	2	1	1	1	1	1	0	1	2	0	2	1	1	1	2	0	1	0	2	2	1	2	2	1	0	2	2	2	1	1	1	1	2	1
SNP_2:33861338	0	1	2	1	2	1	1	2	2	1	1	0	1	0	2	2	1	0	1	1	1	1	1	2	2	1	0	0	0	2	1	2	1	1	1	2	1	2	1	2	1	1	0	2	1	0	1	1	1
SNP_2:34152721	0	1	1	2	2	0	1	1	1	1	1	1	1	0	0	1	1	0	1	1	1	2	1	0	1	0	0	1	0	0	2	1	1	1	0	2	0	0	0	2	1	1	0	1	1	2	1	1	0
SNP_2:34309462	0	1	1	1	2	0	1	1	1	0	0	0	0	1	2	1	1	1	1	1	1	1	0	0	2	0	1	0	1	1	1	2	1	0	1	1	0	1	1	2	0	0	0	1	0	0	0	1	1
SNP_2:34576569	1	1	1	0	2	1	2	0	0	0	1	2	1	1	2	1	2	2	1	0	1	1	1	0	0	1	1	2	0	1	1	1	1	0	1	1	1	1	0	1	2	0	1	0	1	1	1	2	0
SNP_2:36104639	1	0	0	1	0	1	1	1	1	2	1	1	1	0	0	0	1	0	0	1	0	2	1	0	2	1	1	1	0	0	2	1	2	1	1	0	0	0	0	1	1	1	0	0	0	2	1	0	0
SNP_2:42626098	1	0	0	0	0	0	1	1	1	1	2	1	1	1	0	2	1	0	0	0	1	2	2	1	0	1	0	2	1	1	1	0	1	0	1	0	1	1	1	1	1	0	2	0	1	1	1	0	1
SNP_2:42880642	0	0	1	1	0	1	1	0	0	1	1	1	1	1	0	1	1	1	0	0	1	1	1	1	1	1	0	2	2	0	1	0	1	2	1	0	0	0	1	1	1	2	1	1	1	2	1	0	2
SNP_2:44840855	2	1	1	0	1	1	1	1	1	1	1	1	1	1	1	1	0	1	2	1	1	0	1	2	0	1	1	0	1	1	0	1	1	1	0	1	2	2	1	0	1	1	1	1	0	0	0	1	1
SNP_2:45208525	1	1	0	2	1	0	1	1	1	2	1	0	0	1	2	1	1	1	1	1	1	0	1	1	1	1	1	0	1	2	0	1	2	1	0	1	1	2	2	0	1	1	1	1	0	1	1	1	1
SNP_2:45908376	1	1	1	2	1	1	1	1	1	2	1	0	0	1	2	1	1	1	1	1	1	1	1	2	1	1	1	0	2	2	0	1	2	2	0	2	1	2	2	0	1	2	1	2	0	1	1	0	2
SNP_2:46399220	0	0	1	0	0	0	1	0	0	0	0	0	0	0	1	0	0	0	1	0	1	0	0	0	0	0	0	0	0	0	0	1	0	0	0	0	0	1	0	1	0	0	0	0	0	0	0	0	0
SNP_2:46494656	1	0	0	1	1	0	0	1	1	2	2	1	1	0	0	1	0	0	0	1	1	2	2	1	1	1	0	1	0	0	0	0	1	1	2	1	1	1	2	1	0	0	1	0	0	1	1	0	0
SNP_2:51033258	1	1	2	0	2	1	0	0	0	0	2	2	2	1	0	1	1	2	1	0	1	1	1	1	0	0	1	2	1	0	0	0	0	1	2	2	1	0	0	2	1	1	1	1	0	0	1	1	1
SNP_2:52075912	0	0	2	1	1	1	0	1	0	2	1	1	1	0	1	0	2	1	0	0	1	2	1	1	1	1	2	2	1	0	0	0	0	2	1	1	0	0	1	2	2	2	2	1	1	1	1	1	1
SNP_2:52396669	0	0	2	0	1	2	0	1	0	0	1	1	1	1	0	0	1	1	0	1	1	1	1	1	1	1	1	2	2	0	2	1	1	1	1	2	0	0	0	2	2	1	1	1	2	1	1	1	2
SNP_2:52945060	1	1	2	1	2	2	2	2	1	1	0	0	0	1	2	1	1	0	1	0	1	0	1	2	1	2	1	1	2	2	2	2	1	1	0	2	0	2	1	1	1	2	2	2	2	1	1	1	1
SNP_2:5344212	1	0	1	2	1	0	1	1	2	1	1	2	1	1	1	0	1	0	1	2	1	2	1	1	1	0	0	1	1	1	1	1	0	1	1	1	0	1	0	1	1	1	1	1	0	0	1	1	1
SNP_2:54382041	0	1	0	1	1	0	1	0	0	1	0	0	0	0	1	0	0	0	1	0	1	0	0	0	0	1	0	0	0	0	0	1	1	0	0	1	0	1	0	0	1	0	1	1	1	0	1	1	0
SNP_2:55101502	2	1	2	0	1	2	0	2	1	0	2	2	2	2	1	1	2	2	1	1	1	1	2	1	1	2	2	2	2	2	2	1	1	1	2	1	2	0	0	2	2	2	1	1	1	1	1	1	2
SNP_2:55360037	0	0	1	0	0	1	0	0	0	0	0	0	0	0	0	0	0	0	0	0	0	0	0	1	0	0	0	0	1	0	0	0	0	1	0	0	0	0	0	0	0	1	0	1	0	0	0	0	0
SNP_2:55510237	1	2	1	2	1	1	1	1	1	1	2	2	2	1	1	1	2	2	1	2	1	2	2	1	1	0	2	1	0	0	2	1	2	1	2	1	2	1	2	2	1	1	0	1	1	2	2	1	1
SNP_2:55613073	1	0	0	0	1	0	1	1	1	1	0	0	0	1	1	1	0	0	1	0	1	0	0	0	1	2	0	1	1	2	0	1	0	0	0	1	0	1	0	0	1	0	2	0	0	0	0	0	1
SNP_2:57458564	0	0	1	1	0	2	0	1	1	1	0	0	1	0	1	1	1	0	0	1	0	1	1	1	1	1	2	1	1	0	2	1	0	2	0	0	0	0	1	0	1	2	1	1	0	2	0	0	0
SNP_2:57537885	0	0	0	1	0	1	0	1	1	1	0	0	1	0	1	0	1	0	0	0	0	1	1	0	1	1	2	1	0	0	2	1	0	1	0	0	0	0	1	0	1	1	1	0	0	2	0	0	0
SNP_2:58122145	1	1	1	2	0	1	0	0	2	1	0	0	0	0	0	1	0	0	0	0	0	1	0	1	1	2	0	0	1	2	0	0	1	2	0	1	0	0	1	0	1	1	0	2	0	1	1	0	0
SNP_2:5824469	1	1	1	1	1	2	1	2	1	1	2	2	2	1	2	1	2	1	1	1	1	2	0	0	0	0	1	0	0	2	2	1	0	1	1	0	2	0	1	0	1	2	1	2	1	1	2	2	1
SNP_2:58260437	2	1	1	1	1	0	2	1	2	1	2	2	1	2	1	1	1	2	2	1	2	2	1	1	2	1	0	2	1	2	0	1	1	1	2	0	1	2	2	2	1	0	1	0	2	1	1	2	2
SNP_2:58349247	0	0	1	0	1	2	0	1	0	1	0	0	1	0	1	0	1	0	0	0	0	0	1	1	0	1	2	0	1	0	2	1	0	1	0	1	1	0	0	0	1	2	1	1	0	1	1	0	0
SNP_2:58368190	0	0	0	0	0	0	1	0	0	0	0	0	0	0	1	1	0	0	1	0	1	0	0	0	0	0	0	0	0	0	0	1	0	0	0	0	0	1	0	0	0	0	0	0	0	0	0	0	0
SNP_2:58390414	0	1	1	1	1	2	1	2	0	1	1	0	1	1	2	1	1	0	1	1	1	0	1	1	1	1	2	0	2	0	2	2	2	1	0	2	1	1	0	0	1	2	1	2	0	1	1	0	1
SNP_2:58452493	0	1	1	1	1	2	1	2	0	1	1	0	1	1	2	0	1	0	1	0	1	0	1	1	1	1	2	0	2	0	2	2	1	1	0	2	1	1	0	0	1	2	1	2	0	1	1	0	1
SNP_2:58511200	2	2	1	2	2	0	0	0	2	2	0	1	1	1	0	1	0	1	1	2	0	1	1	1	1	1	0	0	0	2	0	0	2	1	1	2	1	1	2	1	0	0	1	1	0	1	0	1	0
SNP_2:59330775	1	1	1	0	2	0	1	0	0	1	1	2	1	1	1	0	1	2	2	2	2	1	1	1	0	1	0	1	0	0	0	1	0	0	2	1	1	2	1	2	1	0	1	0	1	0	1	1	1
SNP_2:62117471	2	1	1	1	2	1	1	1	2	2	1	2	2	2	1	2	2	1	1	2	1	2	2	0	1	1	2	2	1	2	2	1	1	1	2	1	1	0	1	2	2	1	2	0	2	2	2	2	2
SNP_2:62782743	2	1	1	1	2	1	0	1	2	2	1	2	2	2	1	1	2	2	1	1	1	2	2	1	1	2	2	2	1	2	2	1	1	1	2	1	1	1	2	2	2	1	2	0	2	2	2	2	2
SNP_2:62810585	0	0	1	0	0	1	1	0	0	0	0	0	0	0	0	0	0	0	0	1	0	0	0	1	0	0	0	0	1	0	0	0	1	1	0	0	1	0	0	0	0	1	0	1	0	0	0	0	0
SNP_2:63102226	0	1	0	1	1	0	1	1	0	1	1	0	0	0	0	1	0	0	0	0	0	0	0	0	1	0	0	0	0	0	0	0	0	0	0	1	0	0	0	0	0	0	0	1	0	0	0	0	0
SNP_2:63842025	1	1	0	1	1	0	1	1	2	2	1	0	0	0	0	1	0	0	0	0	0	1	1	0	2	1	0	1	0	2	0	0	0	0	1	1	0	0	1	0	1	0	2	0	1	1	0	1	0
SNP_2:64151134	1	1	1	2	1	2	1	2	2	2	1	1	0	1	2	1	2	1	1	0	2	2	0	1	1	0	1	1	2	2	1	1	2	2	1	2	1	1	1	1	1	2	0	2	2	1	2	1	2
SNP_2:64214794	1	1	0	2	1	1	2	2	2	2	2	1	0	1	2	1	2	1	1	0	2	2	0	0	2	0	1	1	1	2	1	1	0	1	1	1	1	1	1	1	1	1	0	1	2	1	2	1	2
SNP_2:65092674	2	1	0	1	1	0	2	1	2	2	2	1	1	1	1	1	1	2	1	0	2	2	2	1	2	2	1	2	1	2	1	2	0	1	2	1	1	2	2	1	1	0	2	0	1	2	1	0	2
SNP_2:65257805	1	0	1	1	0	1	1	0	2	1	1	1	0	1	0	1	1	1	0	1	1	2	0	1	1	0	0	1	2	2	0	0	2	2	1	0	0	0	1	1	1	1	0	1	1	1	1	0	2
SNP_2:65726104	0	1	0	0	1	0	0	0	0	1	0	0	0	0	1	0	0	0	1	0	1	0	1	0	0	0	0	1	0	0	0	1	0	0	1	2	2	1	0	0	0	0	1	0	0	0	0	0	0
SNP_2:67057013	1	2	1	2	2	1	1	1	2	2	1	2	1	2	1	1	2	1	1	2	1	2	1	0	1	0	1	2	1	1	1	0	0	1	2	1	0	0	2	2	2	1	1	1	1	1	2	1	2
SNP_2:67169446	0	1	1	0	0	1	0	0	0	0	0	0	1	0	0	0	0	0	0	0	0	0	1	1	0	1	1	0	1	0	1	1	1	1	0	0	0	0	0	0	0	1	1	1	0	1	0	0	0
SNP_2:6734870	2	1	1	1	1	2	0	0	1	1	1	0	1	0	1	0	1	0	1	1	0	0	2	2	1	2	1	2	1	0	1	0	1	2	1	1	0	2	1	2	2	1	2	1	1	2	1	0	1
SNP_2:6823052	1	0	1	2	1	1	2	1	2	1	2	2	2	2	1	0	2	0	0	1	1	2	1	1	2	1	1	1	1	1	2	2	0	2	2	2	0	1	2	2	1	2	2	2	0	0	1	1	1
SNP_2:68422102	0	0	0	1	0	0	1	0	0	0	1	1	1	1	0	0	1	1	0	0	1	1	1	0	0	1	2	0	1	0	2	1	0	1	0	1	0	0	0	1	1	1	1	0	1	1	1	0	2
SNP_2:68984214	0	0	0	0	1	0	0	0	0	0	0	1	2	1	0	1	0	0	1	1	0	0	0	0	0	1	0	0	0	1	2	1	0	0	0	1	0	0	1	0	0	0	1	0	0	1	0	1	0
SNP_2:69040302	2	2	2	2	2	2	2	2	2	2	2	2	1	2	2	2	2	2	2	2	2	2	2	2	2	1	0	1	2	2	0	1	2	2	1	2	2	2	2	2	2	2	1	2	2	1	2	2	0
SNP_2:69135951	1	0	0	0	1	0	0	0	0	1	0	0	1	0	0	1	0	0	0	0	0	0	0	1	0	2	0	0	0	0	2	1	0	0	0	2	0	1	0	0	1	0	1	0	0	1	0	0	0
SNP_2:69260656	1	0	0	0	1	0	0	0	0	1	0	0	1	0	0	1	0	0	0	0	0	0	0	1	0	2	0	0	0	0	2	1	0	0	0	2	0	1	0	0	1	0	1	0	0	1	0	0	0
SNP_2:69285397	1	2	2	2	1	2	2	2	2	1	2	2	1	2	2	1	2	2	2	2	2	2	2	1	2	0	2	2	2	2	0	1	2	2	2	0	2	1	2	2	1	2	1	2	2	1	2	2	2
SNP_2:70532188	2	0	2	2	2	2	2	2	2	2	2	1	1	1	2	2	2	2	2	1	2	1	1	2	2	1	0	2	2	2	0	2	0	0	1	2	1	2	2	1	1	0	1	2	1	1	1	1	0
SNP_2:70594351	0	2	0	1	0	0	1	0	0	0	1	1	1	1	0	0	0	1	0	1	1	1	1	0	0	1	2	0	1	0	2	1	1	1	1	0	0	0	0	1	1	1	1	0	1	1	1	0	2
SNP_2:70660937	0	1	0	1	1	0	1	0	0	0	1	2	2	2	0	0	0	1	1	1	1	1	1	0	0	1	2	0	1	0	2	1	1	1	1	0	0	0	1	1	1	1	1	0	1	1	1	2	2
SNP_2:70796676	0	1	0	0	0	0	0	0	0	0	0	0	1	0	0	0	0	0	0	0	0	0	0	0	0	1	0	0	0	0	2	0	1	0	1	0	0	0	0	0	0	0	1	0	0	1	0	0	0
SNP_2:70820863	0	1	0	0	0	0	0	0	0	0	0	0	1	0	0	0	0	0	0	0	0	0	0	0	0	1	0	0	0	0	2	0	1	0	1	0	0	0	0	0	0	0	1	0	0	1	0	0	0
SNP_2:70931242	0	1	0	0	0	0	0	0	0	0	0	0	1	0	0	0	0	0	0	0	0	0	0	0	0	1	0	0	0	0	2	1	0	0	1	0	0	0	0	0	0	0	1	0	0	1	0	0	0
SNP_2:7144857	1	0	0	1	1	1	0	0	1	0	1	0	1	1	1	1	1	0	0	1	0	0	1	1	2	0	1	1	1	0	1	0	0	2	1	1	0	1	1	1	1	1	2	1	0	0	0	1	0
SNP_2:71747196	0	1	0	0	0	0	0	0	0	0	0	0	1	0	0	0	0	0	0	0	0	0	0	0	0	1	0	0	0	0	2	0	0	0	1	0	0	0	0	0	0	0	1	0	0	1	0	0	0
SNP_2:72858168	0	2	1	1	1	1	1	1	0	1	1	1	1	1	2	0	2	1	1	1	2	1	1	1	0	1	1	0	1	0	2	1	1	2	1	2	1	1	0	1	2	2	1	0	2	1	2	0	2
SNP_2:7379901	1	0	1	2	1	0	2	0	2	1	1	2	1	1	0	0	1	0	0	1	1	2	1	1	1	0	0	1	0	2	1	2	0	1	2	1	0	1	0	0	1	1	1	1	1	0	1	2	1
SNP_2:73809585	0	0	0	0	0	0	0	0	0	0	0	0	1	0	0	0	0	0	0	0	0	0	0	0	0	1	0	0	0	0	2	0	0	0	0	0	0	0	0	0	0	0	1	0	0	1	0	1	0
SNP_2:73969425	1	1	1	1	1	0	1	0	0	0	1	2	1	2	1	2	0	1	2	2	2	1	1	0	0	0	2	1	1	1	0	1	1	1	0	1	0	1	1	2	1	1	1	0	1	0	1	1	2
SNP_2:74129411	0	0	1	0	1	0	0	0	0	1	0	0	0	0	1	0	0	0	1	0	1	0	0	0	0	1	0	0	0	0	0	1	0	0	0	1	1	1	0	0	1	0	0	0	1	0	0	0	0
SNP_2:74459247	0	0	0	0	0	0	0	0	0	0	0	0	0	0	1	1	0	0	1	0	1	0	0	0	0	0	1	0	0	1	0	1	0	0	0	1	0	1	0	0	0	0	0	0	0	0	0	1	0
SNP_2:76276484	2	0	1	1	0	1	1	0	2	1	1	1	1	2	0	0	0	1	0	0	1	1	2	1	2	1	1	2	2	1	2	0	1	1	2	1	0	1	1	2	1	1	2	2	0	2	1	0	2
SNP_2:76339196	0	0	0	1	0	0	1	1	0	0	1	0	0	0	0	0	0	1	0	0	0	0	0	0	1	0	0	0	0	0	0	0	0	0	0	0	0	0	0	0	0	0	0	0	0	0	0	1	0
SNP_2:76431546	1	2	1	1	0	1	1	1	0	0	1	1	1	2	1	0	2	1	0	1	1	0	1	0	0	1	1	1	1	0	2	1	0	1	1	0	0	1	0	2	1	1	2	0	0	1	2	0	2
SNP_2:76564725	0	0	0	0	0	1	0	1	0	0	0	0	1	0	1	0	2	0	0	0	0	1	0	0	0	0	0	0	0	0	2	0	0	0	0	0	1	0	0	0	0	0	1	0	1	1	1	0	0
SNP_2:76676182	2	0	1	1	0	1	1	0	0	0	1	1	1	1	0	1	0	1	0	0	1	1	2	1	0	0	2	1	2	1	2	0	0	1	1	0	1	1	0	2	1	1	2	1	1	1	1	0	2
SNP_2:76839374	1	1	1	1	0	1	1	0	0	0	1	1	1	1	0	1	0	1	0	1	1	0	2	0	0	0	2	1	2	1	2	0	0	1	1	0	0	1	0	2	1	1	2	1	0	1	1	0	2
SNP_2:77796311	0	2	1	1	2	0	1	1	2	2	1	1	1	1	0	1	0	1	1	2	0	1	0	0	2	1	0	1	0	1	0	0	0	0	1	1	0	0	2	0	0	0	0	1	0	1	0	1	0
SNP_2:77930065	0	1	0	1	0	1	1	1	2	1	1	0	1	1	1	0	0	1	1	0	1	2	1	0	2	1	0	1	1	1	2	2	1	0	1	1	1	1	1	0	0	0	1	2	1	2	0	1	0
SNP_2:77960221	0	1	0	1	0	1	1	1	2	1	1	0	1	1	1	0	0	1	1	0	1	2	1	0	2	1	0	1	1	1	2	2	1	0	1	1	1	1	1	0	0	0	1	2	1	2	0	1	0
SNP_2:77994312	0	1	0	1	0	1	1	1	2	1	1	0	1	1	1	0	0	1	1	0	1	2	1	0	2	1	0	1	1	1	2	2	1	0	1	1	1	1	1	0	0	0	1	2	1	2	0	1	0
SNP_2:78030739	0	1	0	1	0	1	1	1	2	1	1	0	1	1	1	0	0	1	1	0	1	2	1	0	2	1	0	1	1	1	2	2	1	0	1	1	1	1	1	0	0	0	1	2	1	2	0	1	0
SNP_2:78058933	1	1	1	1	0	1	1	1	2	1	1	0	0	1	1	1	0	1	1	0	1	1	2	0	2	1	1	2	1	2	0	1	0	0	2	1	0	1	1	1	0	0	1	2	0	1	0	1	0
SNP_2:78080944	1	1	1	1	0	1	1	1	2	1	1	0	0	1	1	1	0	1	1	0	1	1	2	0	2	1	1	2	1	2	0	2	1	0	2	1	0	1	1	1	0	0	1	2	0	1	0	1	0
SNP_2:7854894	1	1	1	1	1	0	1	0	1	1	0	0	0	0	0	0	0	0	1	1	1	0	2	2	1	1	1	2	1	1	0	1	1	1	2	1	0	2	2	1	2	1	1	0	2	1	0	0	1
SNP_2:78687773	1	0	0	1	0	0	1	0	0	0	1	1	1	1	0	0	0	1	0	0	1	1	0	1	0	0	1	0	1	0	2	0	0	1	0	0	1	1	0	1	1	1	1	0	1	1	1	0	2
SNP_2:78856500	1	0	2	1	1	0	1	1	0	1	1	0	0	0	1	0	0	1	1	0	1	0	1	0	1	0	0	1	0	0	0	1	0	0	1	2	0	1	0	1	0	0	1	0	0	0	0	0	0
SNP_2:78925610	2	1	2	1	2	2	1	2	2	2	1	1	1	1	2	2	2	1	2	1	1	2	2	2	2	1	1	2	1	2	0	2	1	1	2	2	2	1	2	1	0	1	1	2	1	1	1	1	0
SNP_2:78949630	2	1	2	1	2	2	1	2	2	2	1	1	1	1	2	2	2	1	2	1	1	2	2	2	2	1	1	2	1	2	0	2	1	1	2	1	2	1	2	1	0	1	1	2	1	1	1	1	0
SNP_2:79017284	0	1	0	0	0	0	0	0	0	0	0	0	0	0	0	0	0	0	0	1	0	0	0	0	0	0	0	0	0	0	2	0	0	0	0	0	0	0	0	0	0	0	1	0	0	1	0	1	0
SNP_2:79043532	1	1	0	0	1	0	0	0	0	0	0	1	1	0	0	1	0	0	1	2	0	0	0	2	0	0	0	0	0	0	2	0	1	1	0	0	1	0	1	0	0	1	1	0	0	1	0	2	0
SNP_2:79156313	0	0	0	0	0	0	0	0	0	0	0	0	0	0	0	0	0	0	0	0	0	0	0	0	0	0	0	0	0	0	2	0	0	0	0	0	0	0	0	0	0	0	1	0	0	1	0	1	0
SNP_2:83385974	0	0	0	0	1	1	0	1	0	0	0	0	0	0	1	0	2	0	0	0	0	0	0	0	0	0	0	0	0	0	1	0	0	0	0	0	0	0	0	0	0	0	0	0	0	1	1	0	0
SNP_2:83650214	0	0	0	0	1	1	0	1	0	0	0	0	0	0	1	0	2	0	0	0	0	0	0	0	0	1	0	0	0	0	1	0	0	0	0	0	0	0	0	0	1	0	0	0	1	1	1	0	0
SNP_2:85722489	0	0	0	0	0	0	0	0	0	1	0	0	0	0	1	0	0	0	1	0	1	0	0	0	0	0	0	0	0	0	0	1	0	0	0	1	0	1	0	0	0	0	0	0	0	0	0	1	0
SNP_2:8729289	0	0	0	0	0	1	0	0	0	0	0	0	1	0	1	1	1	0	0	0	0	0	0	1	0	0	0	0	0	0	1	0	0	1	1	0	0	0	0	0	0	1	1	1	0	0	0	0	0
SNP_2:88094633	1	0	0	1	0	0	1	1	2	1	1	0	0	1	0	0	0	2	0	0	0	2	1	1	2	1	0	0	0	1	0	0	1	0	1	0	1	0	1	1	0	0	0	1	0	1	0	1	0
SNP_2:88959752	1	2	0	1	1	2	1	1	0	0	1	1	1	1	1	1	2	0	0	1	0	0	2	2	0	0	0	1	2	0	1	0	1	2	0	0	1	1	0	0	1	1	1	1	0	1	1	2	1
SNP_2:90393074	1	2	1	1	1	1	1	1	0	0	1	2	1	1	1	1	2	0	0	1	1	0	1	1	0	0	0	2	1	0	0	0	2	2	1	0	1	0	0	1	1	1	1	0	0	1	1	1	1
SNP_2:9152408	1	1	1	2	2	0	1	1	2	1	2	2	1	1	1	2	1	1	1	2	1	2	1	1	0	0	0	1	0	1	1	1	1	1	1	1	2	1	1	0	1	1	1	1	0	1	1	2	1
SNP_2:91626802	0	1	1	2	1	0	2	1	0	1	2	1	2	1	1	2	0	1	1	1	1	1	0	0	1	0	1	0	1	1	0	2	0	1	0	0	0	2	1	1	1	1	0	0	0	0	1	1	2
SNP_2:9191068	1	1	0	1	2	1	0	1	1	0	0	0	1	1	2	1	1	1	1	1	1	0	1	1	2	0	0	1	0	0	1	1	1	2	1	1	2	1	2	0	1	2	2	1	0	0	0	0	2
SNP_2:93535936	1	1	0	1	1	1	1	1	0	1	1	1	1	0	1	0	2	0	0	0	0	1	1	2	0	1	0	1	1	0	1	0	1	2	0	2	1	0	0	0	1	1	0	0	1	0	1	1	1
SNP_2:9382009	0	0	1	1	0	0	1	0	1	1	2	2	1	2	0	1	1	1	0	1	0	2	0	0	2	0	1	0	0	1	1	1	1	0	0	0	0	0	1	0	0	0	0	1	0	1	1	2	0
SNP_2:94053542	0	1	1	1	2	1	1	2	2	2	1	1	1	0	2	2	2	2	1	2	1	2	1	1	2	0	1	1	0	2	0	2	1	1	1	1	1	2	2	1	0	2	0	1	0	1	2	1	1
SNP_2:9417024	1	1	0	1	2	1	0	1	1	0	0	0	1	0	2	1	1	1	1	1	1	0	1	1	0	0	0	1	0	0	1	0	0	2	1	1	2	1	0	0	1	2	2	1	0	0	0	0	1
SNP_2:94328535	2	2	1	1	1	2	1	1	2	2	1	2	1	2	1	0	2	1	1	1	1	2	2	2	1	2	1	2	2	1	2	1	2	2	2	2	2	0	1	1	2	1	1	2	2	2	1	2	1
SNP_2:9443359	1	1	0	1	2	1	0	1	1	0	0	0	1	0	2	1	1	1	1	1	1	0	1	1	0	0	0	1	0	0	1	0	0	2	1	1	2	1	0	0	1	2	2	1	0	0	0	0	1
SNP_2:96702356	0	2	0	1	0	0	0	0	0	0	0	1	0	0	0	0	0	0	0	1	0	0	1	0	0	1	0	0	2	0	0	0	0	1	0	0	0	0	0	0	1	0	0	0	0	0	0	0	1
SNP_2:96735611	0	2	0	2	0	0	1	1	0	0	1	1	0	0	0	0	0	0	0	1	0	0	1	0	0	1	0	0	2	0	2	2	0	1	0	1	1	1	0	1	2	0	0	1	0	1	0	1	1
SNP_2:97432156	1	1	0	1	0	0	0	0	0	1	0	1	1	1	0	1	0	1	0	0	0	0	1	0	1	1	0	0	2	0	0	0	0	1	0	0	0	0	0	0	1	0	0	0	1	0	0	0	1
SNP_2:9799632	1	1	0	0	0	1	0	0	0	0	0	0	0	0	1	0	0	0	1	0	0	0	0	0	0	0	0	0	0	0	0	0	0	0	0	0	1	0	1	0	0	0	0	0	0	0	1	0	1
SNP_20:11110107	0	0	0	0	0	1	1	2	1	1	0	0	1	0	0	1	0	0	2	1	2	0	1	1	1	2	0	1	0	1	0	0	1	0	1	0	1	0	1	1	0	0	1	0	2	1	1	1	2
SNP_20:11471518	2	2	2	0	2	0	2	2	2	0	1	1	0	2	2	2	1	2	2	2	2	2	1	0	2	1	2	0	1	2	1	1	2	2	2	2	1	1	2	2	2	0	0	0	0	2	2	2	1
SNP_20:11509548	1	1	2	1	1	2	1	2	2	1	2	1	1	1	2	1	2	2	2	1	2	0	0	2	1	2	2	2	2	1	2	2	1	1	1	2	0	2	1	1	1	2	2	1	2	1	2	2	2
SNP_20:11725238	1	1	0	2	0	2	1	0	0	1	0	1	1	1	2	1	1	0	1	0	1	0	1	2	0	1	0	2	0	0	1	1	1	2	0	0	1	1	1	0	1	0	2	1	2	0	1	1	1
SNP_20:12619125	0	0	1	1	1	1	0	1	0	1	0	1	2	0	1	1	0	0	0	0	0	2	1	2	1	2	1	2	0	1	0	0	0	1	0	0	2	0	1	0	1	0	1	1	1	0	1	1	2
SNP_20:12709041	1	1	1	0	1	0	1	1	2	1	2	1	0	1	0	0	1	2	1	2	1	0	1	0	1	0	1	0	2	1	1	1	1	0	1	2	0	1	1	2	1	2	0	1	0	2	1	1	0
SNP_20:12932941	0	1	2	2	2	2	2	1	2	2	2	2	2	2	1	1	2	1	1	2	2	0	2	2	1	1	2	2	2	2	2	2	2	2	2	2	2	2	2	2	2	2	2	2	2	2	2	2	2
SNP_20:13313314	0	0	0	0	1	0	1	1	0	0	0	0	0	0	0	0	1	0	1	0	1	0	0	0	0	0	0	0	0	0	1	1	0	0	1	1	0	0	0	0	0	1	0	0	0	2	0	0	0
SNP_20:13411239	2	2	1	2	1	1	2	0	1	2	1	1	1	1	1	1	1	2	2	0	1	0	0	1	0	0	1	1	1	1	2	1	1	1	0	1	0	1	1	1	1	0	2	2	1	1	2	0	0
SNP_20:13738970	1	2	2	0	2	1	0	1	1	1	1	2	1	1	1	0	2	2	1	0	2	1	2	1	1	1	1	1	1	1	1	1	1	2	0	1	1	0	0	2	2	1	1	1	1	2	1	1	0
SNP_20:13931338	1	0	0	2	1	1	1	1	1	1	1	0	1	1	1	1	1	0	0	2	1	1	0	1	1	0	0	1	1	0	2	2	1	0	1	2	0	2	2	0	0	2	1	1	2	2	1	1	0
SNP_20:14050805	1	0	0	1	1	0	1	2	1	1	0	0	1	0	1	1	1	1	0	1	1	0	0	0	2	0	0	0	1	1	2	2	1	0	0	1	1	1	0	0	0	1	0	0	1	2	0	0	0
SNP_20:15557271	2	1	2	1	2	0	1	1	2	1	2	1	0	1	1	0	1	2	1	2	1	1	1	0	1	0	1	0	2	1	2	0	1	0	1	2	0	2	1	2	1	2	0	1	1	1	1	1	0
SNP_20:16013737	1	2	1	1	1	1	1	2	0	1	1	1	2	1	2	2	1	1	2	0	2	1	1	1	1	1	2	1	0	1	1	2	1	1	1	1	1	0	1	2	1	1	2	1	1	2	2	0	2
SNP_20:16257634	1	0	1	2	0	1	1	1	1	2	0	0	1	0	0	1	0	1	0	1	0	1	1	1	1	1	1	1	1	2	1	1	1	0	1	0	1	1	1	0	0	0	1	1	2	1	1	0	2
SNP_20:17251657	1	1	1	2	1	2	1	2	0	1	1	2	2	1	2	2	2	1	1	0	2	1	1	2	1	2	2	2	0	1	2	1	1	2	1	1	1	1	1	2	2	0	2	2	2	2	1	1	2
SNP_20:19255271	2	1	1	1	2	2	1	1	2	2	1	1	2	1	2	1	2	1	1	1	2	2	1	2	1	1	0	2	2	1	1	1	1	1	2	2	2	1	2	0	1	2	2	2	1	2	2	2	0
SNP_20:19283755	2	1	1	1	2	2	1	1	2	2	1	1	2	1	2	1	2	1	1	1	2	2	1	2	1	1	0	2	2	1	1	1	1	1	2	2	2	1	2	0	1	2	2	2	1	2	2	2	0
SNP_20:19363888	1	1	0	0	0	0	0	0	0	0	0	0	0	0	1	0	0	0	0	0	0	0	0	0	0	1	0	0	0	0	0	0	0	0	0	0	0	0	0	0	0	0	0	0	0	0	1	0	1
SNP_20:19787997	2	1	0	1	0	1	0	0	1	1	1	0	2	1	1	1	0	0	0	0	0	1	0	1	1	0	1	1	1	1	0	1	0	0	1	1	1	1	2	0	0	0	2	2	0	0	2	1	1
SNP_20:21591220	0	0	2	0	1	0	1	1	0	0	0	1	0	0	0	0	1	1	0	0	1	0	2	0	0	0	0	0	0	0	2	0	1	0	0	1	1	1	0	2	0	0	0	0	1	1	0	0	0
SNP_20:21635103	0	0	2	0	1	0	1	1	0	0	0	1	0	0	1	1	1	1	0	0	1	0	2	0	0	0	0	0	0	0	2	0	1	0	0	1	1	1	0	2	0	0	0	0	1	1	0	0	0
SNP_20:22523592	1	1	0	1	2	2	0	1	1	1	0	0	2	1	1	1	1	1	0	1	1	2	0	2	1	2	0	2	0	1	1	0	0	0	1	2	1	0	1	0	1	2	2	2	0	1	1	0	1
SNP_20:23031675	0	0	1	0	0	1	1	0	1	1	1	0	0	0	1	1	1	1	0	0	0	0	1	1	0	2	1	1	1	2	0	1	0	0	1	0	1	0	0	0	2	1	0	0	1	0	0	0	2
SNP_20:23064555	0	0	1	0	0	1	1	0	1	1	0	0	0	0	1	1	1	1	0	0	0	0	1	1	0	2	1	1	1	2	0	1	0	0	1	0	1	0	0	0	2	1	0	0	1	0	0	0	2
SNP_20:24268879	2	0	1	2	0	1	1	1	0	1	0	1	2	0	0	0	0	1	0	1	0	1	1	1	2	0	0	1	0	0	1	0	1	0	0	0	1	1	1	2	0	0	2	2	0	0	1	0	0
SNP_20:25229625	2	2	2	1	0	0	1	1	0	0	1	1	1	1	1	0	0	1	1	2	0	0	2	0	2	0	1	0	0	0	1	0	2	1	0	0	2	2	0	2	0	0	1	0	2	0	0	1	0
SNP_20:25944395	0	0	0	0	1	1	0	0	1	1	1	1	0	1	0	0	2	0	0	0	1	1	0	0	0	0	1	0	2	1	1	1	0	1	2	2	0	0	1	0	0	0	0	0	0	2	0	1	0
SNP_20:26319951	1	0	2	0	1	1	1	1	0	1	1	1	1	0	0	0	0	2	0	0	1	0	2	1	1	2	1	1	1	1	1	1	0	0	1	1	2	1	0	2	2	1	1	1	2	1	0	0	1
SNP_20:28135712	1	2	0	1	2	0	0	0	2	2	0	0	1	2	0	2	0	0	1	1	0	2	0	2	0	0	0	1	1	2	2	0	1	1	2	2	0	1	1	0	0	1	1	1	0	1	1	1	1
SNP_20:29893476	1	1	2	1	1	0	1	1	1	1	1	1	1	1	0	1	0	1	1	1	1	0	2	0	2	0	0	0	1	2	2	1	1	1	1	1	2	2	0	2	0	0	1	0	1	1	1	0	1
SNP_20:30149974	2	1	2	1	1	0	0	1	1	0	1	1	1	1	0	1	0	1	0	2	1	1	2	0	2	0	0	0	0	0	0	0	0	0	1	1	2	1	0	2	0	1	1	0	1	0	0	1	0
SNP_20:30204542	2	1	2	1	1	0	1	1	1	0	1	1	1	1	0	1	0	1	0	2	1	1	2	0	2	0	1	0	0	0	0	0	1	0	1	1	2	1	0	2	0	1	1	0	2	0	0	1	0
SNP_20:30911469	1	1	1	0	2	0	2	1	2	1	1	0	0	2	1	2	1	0	2	1	1	0	1	1	0	0	1	0	2	2	2	1	2	0	2	2	1	1	1	0	1	1	0	0	1	1	1	1	1
SNP_20:31134096	1	1	0	0	2	0	2	1	2	1	1	0	0	2	0	2	0	0	2	1	1	0	0	0	0	0	1	0	2	2	2	1	2	0	2	2	0	1	1	0	1	1	0	0	1	1	0	1	1
SNP_20:3155559	2	1	1	1	0	1	2	1	0	1	1	1	0	0	1	2	0	1	1	0	0	2	0	0	1	0	2	0	1	1	0	2	1	0	1	2	1	1	1	1	1	1	0	0	1	0	1	1	0
SNP_20:321756	1	1	0	2	0	1	1	1	0	0	2	1	2	0	0	0	0	0	1	1	0	1	2	1	1	1	1	1	1	0	0	1	0	0	1	0	2	0	1	1	1	0	1	1	0	0	0	2	0
SNP_20:34710584	1	1	0	0	2	1	1	0	2	0	1	1	0	1	1	2	2	0	0	1	0	1	0	0	0	2	1	0	1	1	1	2	0	1	1	2	0	1	1	0	1	1	1	0	0	1	1	1	1
SNP_20:35956386	1	1	0	0	2	2	0	0	1	1	0	1	1	1	1	2	2	0	1	1	1	2	1	0	1	2	1	1	1	2	0	1	1	1	1	0	0	0	0	0	2	1	1	1	0	1	1	1	1
SNP_20:36050725	0	0	0	0	1	0	2	1	1	2	1	1	2	0	1	1	2	1	1	0	1	0	0	1	1	1	1	1	2	2	2	2	1	1	1	1	1	1	2	0	1	0	0	0	0	2	1	1	1
SNP_20:3628845	0	1	0	1	2	2	0	1	2	1	2	2	1	2	0	0	1	0	1	0	1	1	2	2	0	2	1	2	1	1	1	1	1	2	0	0	2	1	0	1	2	2	1	1	1	2	1	2	2
SNP_20:370001	0	0	1	0	0	0	1	0	0	0	0	0	0	0	1	0	1	1	0	0	0	0	0	0	0	0	0	0	1	1	0	0	1	0	0	0	0	0	1	0	0	0	0	0	1	0	1	0	0
SNP_20:37149353	1	1	1	0	2	2	1	0	1	1	1	1	1	0	1	2	2	0	0	1	1	2	1	0	1	1	2	1	2	2	0	1	1	1	1	0	0	0	1	1	2	1	1	1	1	1	1	1	1
SNP_20:37694264	1	1	1	0	2	2	1	0	2	2	0	1	1	2	1	2	2	1	2	1	0	2	1	1	0	1	2	2	1	2	1	1	2	1	2	2	1	0	0	0	2	2	2	1	1	2	2	2	2
SNP_20:38031579	1	1	0	0	1	1	0	0	0	0	0	0	0	0	0	1	0	0	0	1	0	2	1	0	0	2	0	0	0	0	0	0	0	0	0	0	0	0	0	0	1	0	0	0	0	0	0	1	0
SNP_20:40549277	0	0	0	0	0	0	2	0	0	1	1	0	1	0	1	0	0	1	1	0	1	0	0	0	0	0	1	1	1	0	1	1	2	0	0	0	1	1	1	0	0	0	0	0	1	0	2	1	0
SNP_20:40684807	0	0	0	0	0	1	0	0	0	0	0	0	0	0	0	0	0	0	0	0	0	0	0	0	0	1	0	0	0	0	0	0	0	0	0	0	0	0	0	0	0	1	0	1	0	0	0	0	0
SNP_20:41537439	0	1	1	1	0	0	1	1	1	2	2	1	2	1	0	1	0	2	2	0	0	0	1	1	1	0	1	2	2	1	2	1	0	1	1	2	2	2	2	1	1	1	2	1	2	1	1	1	1
SNP_20:41718842	2	1	0	0	1	1	1	0	1	1	0	0	1	1	0	2	0	1	1	1	1	2	1	0	0	1	1	2	0	1	0	0	1	1	1	1	1	0	0	0	1	0	1	0	1	0	1	2	2
SNP_20:43561729	2	1	0	0	1	2	0	0	1	1	0	0	1	1	1	1	0	1	0	1	2	2	1	0	0	2	0	2	0	1	0	0	0	1	1	0	1	0	0	0	1	1	1	1	0	0	0	2	2
SNP_20:45326625	1	1	0	0	1	1	0	0	1	1	0	0	1	1	0	0	0	1	0	1	0	1	0	0	0	1	0	1	0	1	0	0	0	0	0	0	1	0	0	0	1	0	0	0	0	0	0	2	1
SNP_20:45372628	1	1	0	0	1	1	0	0	1	1	0	0	1	1	0	0	0	1	0	1	0	1	0	0	0	1	0	1	0	1	0	0	0	0	0	0	1	0	0	0	1	0	0	0	0	0	0	2	1
SNP_20:45677327	1	1	0	0	1	1	0	1	1	0	0	0	0	1	1	0	0	0	0	1	1	1	1	0	0	1	0	0	1	2	0	0	0	0	0	0	0	0	0	1	2	0	0	0	0	0	0	1	1
SNP_20:4633738	1	1	1	1	1	0	0	1	1	0	1	0	2	0	1	1	1	0	1	2	1	1	1	0	2	2	1	2	0	0	1	1	0	0	0	1	1	1	1	0	0	0	2	1	1	1	0	1	1
SNP_20:47343276	1	1	2	2	1	2	0	1	2	1	2	2	0	2	0	2	0	1	2	2	1	2	1	2	1	2	0	1	1	1	1	0	0	0	1	1	1	1	2	2	1	1	2	2	1	1	2	1	1
SNP_20:48467502	1	2	0	0	2	1	0	1	1	1	0	0	0	1	1	0	2	0	0	1	0	1	1	0	0	1	1	0	1	2	0	1	0	1	1	1	0	0	0	1	2	1	0	0	0	1	0	0	2
SNP_20:4937498	1	1	1	0	0	0	0	0	1	0	1	1	2	0	0	0	1	0	1	2	1	2	0	0	2	0	2	0	0	0	1	0	0	0	1	1	1	1	1	0	0	1	1	0	1	0	0	1	1
SNP_20:50178012	1	0	0	0	0	0	0	0	0	1	0	0	0	0	0	0	0	0	0	0	0	0	1	0	0	1	0	0	0	0	0	0	0	1	0	0	0	0	0	0	0	0	0	0	0	0	0	0	0
SNP_20:50257114	1	0	0	0	0	0	0	0	0	1	0	0	0	0	0	0	0	0	0	0	0	0	1	0	1	1	0	0	0	0	0	0	0	1	0	0	0	0	0	0	0	0	0	0	0	0	0	0	0
SNP_20:5027370	1	1	1	0	1	0	0	1	0	1	0	0	0	2	0	0	2	1	0	0	0	1	0	0	0	0	1	0	0	0	1	1	1	1	0	2	0	0	0	0	0	1	0	0	0	1	0	0	0
SNP_20:50317446	1	0	0	0	0	0	0	0	0	1	0	0	0	0	0	0	0	0	0	0	0	0	1	0	0	1	0	0	0	0	0	0	0	1	0	0	0	0	0	0	0	0	0	0	0	0	0	0	0
SNP_20:51423702	1	1	2	2	1	0	1	1	1	2	2	2	1	0	1	2	2	1	0	1	1	1	1	2	2	0	2	1	2	1	1	1	2	2	1	2	0	0	2	1	1	1	1	1	1	2	0	2	1
SNP_20:51454715	1	1	2	2	1	0	1	1	1	2	2	2	1	0	1	2	2	1	0	1	1	1	1	2	2	0	2	1	2	1	1	1	2	2	1	2	0	0	2	1	1	1	1	1	1	2	0	2	1
SNP_20:51813752	0	0	2	2	0	1	2	1	1	2	2	2	1	0	1	2	0	2	1	1	2	1	1	2	1	0	1	2	1	0	2	1	2	0	0	1	1	2	2	1	0	1	2	2	2	1	1	2	1
SNP_20:5195575	1	0	0	1	0	1	1	0	1	0	1	2	1	0	0	1	0	0	0	1	2	1	1	1	1	0	1	0	0	1	0	1	0	1	1	0	1	1	1	1	1	1	0	1	0	0	0	1	1
SNP_20:52212800	1	1	0	0	1	2	1	1	1	0	0	0	1	1	0	0	0	1	1	1	0	1	1	0	0	2	1	1	0	1	0	0	0	0	0	0	2	1	0	1	1	1	1	1	2	0	1	0	1
SNP_20:53024269	0	0	0	0	0	1	0	1	0	0	0	0	1	0	0	0	0	0	0	0	0	0	0	0	0	1	0	0	0	0	0	0	0	0	0	0	0	0	0	0	0	1	0	1	0	0	0	0	0
SNP_20:53226862	0	0	0	0	0	0	0	0	0	1	1	0	1	0	1	0	0	1	0	0	1	0	0	0	0	0	0	1	1	0	0	0	2	0	0	0	0	0	1	0	0	0	0	0	0	0	0	1	0
SNP_20:53256958	0	0	0	0	0	0	0	0	0	1	1	0	1	0	1	0	0	1	0	0	1	0	0	0	1	0	0	1	1	0	0	0	2	0	0	0	0	0	1	0	0	0	0	0	0	0	0	1	0
SNP_20:53347823	1	2	2	2	2	2	0	2	2	1	1	2	1	1	1	1	1	0	0	2	1	2	2	2	1	2	0	0	0	1	1	1	0	1	1	1	1	0	0	2	1	2	1	2	0	2	0	1	1
SNP_20:53373206	0	1	0	0	1	0	1	0	0	1	1	0	1	0	2	2	2	1	0	0	1	0	0	0	0	0	2	1	2	1	0	1	2	1	1	2	0	0	2	0	1	1	0	0	1	1	0	1	0
SNP_20:53405386	2	2	2	2	2	2	1	2	2	1	1	2	1	1	1	2	2	1	1	2	1	2	2	2	1	2	2	1	1	2	1	1	0	2	1	2	2	1	1	2	2	2	2	2	2	2	1	1	2
SNP_20:53443504	0	1	0	0	1	0	2	0	0	1	1	0	1	1	2	2	2	1	1	0	1	0	0	0	0	0	2	1	2	1	1	2	2	1	2	2	0	1	2	0	1	1	0	0	1	1	1	1	0
SNP_20:53471719	0	0	0	0	0	0	0	0	0	1	1	0	1	0	0	0	0	1	0	0	0	0	0	0	0	0	0	1	1	0	0	0	2	0	0	0	0	0	1	0	0	0	0	0	0	0	0	1	0
SNP_20:53496761	1	1	2	2	1	2	0	2	2	1	1	2	1	1	1	0	0	1	1	2	2	2	2	2	2	2	0	1	0	1	1	0	0	0	0	0	2	1	0	2	1	1	2	2	1	1	1	1	2
SNP_20:53560212	1	1	0	0	1	0	2	0	0	1	1	0	1	0	1	2	2	2	1	0	0	0	0	0	1	0	2	2	2	1	1	2	2	2	1	2	1	2	2	0	1	1	1	0	2	1	1	1	0
SNP_20:54057411	1	1	2	2	1	1	0	1	1	1	1	1	0	0	0	1	1	0	0	2	1	2	2	2	1	1	1	0	1	1	1	0	0	0	0	1	1	0	1	2	2	0	1	1	0	1	0	1	1
SNP_20:54554943	1	2	2	2	2	2	1	2	1	1	1	1	1	0	1	1	1	0	0	2	1	2	2	2	1	2	1	0	0	0	1	1	0	1	1	1	0	0	0	2	1	2	1	2	1	2	0	1	0
SNP_20:56351587	1	0	0	0	0	1	0	0	0	0	0	0	1	0	0	0	0	0	0	0	0	0	0	0	0	1	0	0	0	0	1	0	0	1	0	0	0	0	0	0	0	1	0	1	0	1	0	0	0
SNP_20:57466172	0	1	0	0	1	1	1	0	1	0	0	0	1	2	2	1	1	0	1	0	1	0	0	0	0	1	0	0	0	1	2	1	0	1	2	1	0	1	0	0	0	1	0	1	0	2	1	0	2
SNP_20:58379906	0	1	0	1	1	1	2	0	1	1	0	0	1	1	2	1	2	0	1	0	2	0	0	0	0	1	2	0	1	2	2	1	0	2	1	1	1	1	0	0	1	1	0	2	1	2	2	0	1
SNP_20:59086224	0	0	0	0	0	1	0	1	0	0	0	0	1	0	0	0	0	0	0	0	0	0	0	0	1	1	0	0	0	0	1	0	0	0	0	0	0	0	0	0	0	1	0	1	0	1	0	0	0
SNP_20:607233	0	1	0	1	1	1	1	0	1	0	2	1	1	0	2	0	0	0	2	2	1	0	2	1	1	2	1	2	1	0	1	1	0	0	0	0	2	0	1	0	1	0	1	1	0	0	0	1	1
SNP_20:61971945	2	0	2	2	1	1	2	1	1	1	2	2	2	1	0	0	0	1	2	1	1	2	2	2	1	2	0	1	1	0	2	2	1	0	0	0	2	2	1	2	1	2	2	2	1	1	2	1	1
SNP_20:62929336	0	1	1	1	1	1	1	1	1	1	0	1	1	2	1	1	1	1	2	1	1	0	0	0	1	0	1	1	1	1	1	1	1	2	1	1	1	2	1	0	1	1	1	1	1	1	2	1	1
SNP_20:6468913	1	0	0	2	0	0	1	1	2	0	2	1	2	0	0	0	0	0	0	0	2	0	2	1	1	1	0	1	0	1	0	1	0	1	0	0	1	1	0	1	0	0	1	2	1	0	0	1	1
SNP_20:65520688	0	0	0	1	0	1	2	1	0	1	0	0	0	0	1	1	0	1	0	0	2	0	0	0	1	0	0	0	0	0	0	1	2	0	1	1	0	1	1	0	0	1	0	2	1	0	1	0	0
SNP_20:65988032	2	1	2	1	1	2	1	1	1	1	2	2	2	1	0	0	0	1	1	2	0	2	2	2	1	2	1	2	1	0	1	1	1	0	0	0	2	1	1	2	1	2	2	1	1	1	0	2	1
SNP_20:66807283	0	1	0	1	1	1	2	1	1	1	1	0	0	0	2	1	2	0	0	0	2	0	0	0	0	0	1	0	1	2	0	1	2	1	1	1	0	0	0	0	1	1	0	2	0	0	1	0	1
SNP_20:67763408	0	1	0	0	1	1	2	0	1	1	1	1	0	0	1	1	2	1	0	0	0	0	0	0	1	0	1	0	1	1	0	1	1	1	1	1	1	1	0	1	1	1	0	1	0	0	0	1	1
SNP_20:69201824	0	1	1	0	1	0	0	1	0	1	1	1	2	1	2	2	2	1	0	0	2	0	0	0	0	0	1	0	1	0	1	0	1	2	1	1	1	1	1	1	1	0	0	0	1	2	0	1	0
SNP_20:69828381	0	1	2	1	1	0	0	0	2	1	1	1	1	1	2	0	2	1	1	0	1	0	0	0	1	0	1	1	1	1	1	0	1	2	2	1	2	1	0	1	1	0	1	1	1	1	2	2	2
SNP_20:70241778	0	0	0	1	0	0	0	0	0	1	0	1	0	0	0	0	0	0	1	0	0	0	0	0	0	0	0	1	0	0	1	0	1	0	1	0	1	1	0	1	0	0	1	1	1	0	2	1	1
SNP_20:70694677	2	1	1	1	1	1	1	1	0	1	1	1	0	1	0	0	0	1	1	2	0	2	2	2	1	2	1	1	1	1	0	2	0	0	0	0	0	1	1	1	1	1	1	0	1	0	0	1	0
SNP_20:70902193	1	1	1	1	2	1	2	1	1	0	2	1	1	1	1	0	2	1	1	1	0	2	1	2	2	2	2	2	2	2	1	2	1	1	1	1	0	1	1	0	2	2	2	1	2	1	0	0	1
SNP_20:8099584	1	2	1	0	0	1	1	1	0	2	1	1	0	2	2	2	0	1	2	0	1	1	0	1	0	0	1	0	2	1	0	0	2	1	0	1	0	0	1	0	1	1	1	1	1	1	2	0	1
SNP_20:9345520	0	0	1	1	1	1	0	1	2	0	0	0	1	0	0	1	1	1	0	0	1	1	2	0	0	2	1	2	0	1	0	0	0	0	2	0	2	0	0	2	1	0	1	1	0	0	0	2	1
SNP_20:9419987	0	0	2	0	0	0	1	1	1	0	1	0	2	1	1	1	0	1	1	1	1	0	1	0	1	1	0	0	1	0	0	1	0	0	1	0	1	0	1	2	0	1	0	0	0	0	0	1	1
SNP_20:9491210	0	0	0	0	0	0	0	0	0	0	0	0	0	0	0	0	0	0	0	0	0	0	0	0	0	0	0	0	0	0	0	0	0	0	1	0	0	0	0	0	0	0	1	1	0	0	0	0	0
SNP_20:9539935	1	0	0	2	0	0	1	0	0	0	0	0	0	0	0	0	0	0	0	0	0	0	1	0	0	0	0	1	0	0	0	1	0	0	0	0	1	0	0	0	0	0	1	1	1	0	0	0	1
SNP_20:9802407	0	1	1	1	2	0	0	2	1	1	1	1	2	1	1	1	1	1	1	1	2	1	2	1	1	2	1	2	1	1	1	1	1	2	1	2	2	1	2	1	1	1	1	1	1	2	0	1	2
SNP_21:11406034	1	2	2	2	1	1	1	0	2	2	2	1	1	1	0	1	0	1	1	1	1	2	1	2	1	1	1	1	0	2	2	1	0	1	1	1	0	1	1	2	1	2	1	1	2	2	1	0	1
SNP_21:12571040	1	1	0	0	1	1	0	2	0	0	0	1	1	2	1	0	2	1	0	1	0	0	1	0	1	1	1	0	2	0	0	0	1	0	1	1	2	1	1	1	1	0	0	0	1	0	1	1	1
SNP_21:15094689	1	1	1	0	1	2	0	2	0	0	1	2	2	2	1	1	2	1	1	1	0	1	1	0	0	1	1	1	2	0	1	1	1	1	1	1	2	0	1	1	1	0	1	0	1	2	1	2	1
SNP_21:15156831	2	1	2	1	1	1	2	2	1	1	1	2	2	2	1	1	2	2	1	2	0	1	0	1	2	1	1	2	2	0	2	2	1	1	2	1	2	2	1	1	2	1	2	0	1	2	1	2	1
SNP_21:16324443	0	1	0	1	1	2	1	0	0	1	1	0	1	0	1	2	0	0	1	0	1	1	1	1	0	1	0	1	0	1	0	1	1	2	0	1	0	1	1	1	0	1	0	1	0	0	1	1	1
SNP_21:16376470	1	2	1	2	2	2	2	1	1	2	0	1	2	2	1	0	0	2	0	2	0	0	1	2	2	2	0	2	1	1	1	2	1	1	1	1	1	2	2	2	1	1	2	1	1	2	1	2	1
SNP_21:17000793	1	2	2	1	1	1	2	1	1	1	1	2	2	2	1	0	0	2	0	2	0	1	0	1	2	1	0	2	0	0	2	2	1	1	1	0	1	2	1	1	1	1	2	0	1	2	0	2	0
SNP_21:18041760	2	1	2	1	2	1	1	2	1	1	2	2	2	2	1	0	2	2	1	2	0	2	0	1	2	1	1	1	1	0	2	1	1	0	2	1	2	1	1	2	2	1	2	0	1	2	1	1	1
SNP_21:18881721	1	1	2	0	0	1	1	0	1	2	2	1	1	0	0	0	0	1	0	1	0	2	1	1	2	1	0	2	0	0	2	1	0	1	1	0	0	2	0	0	1	1	2	0	0	0	0	1	0
SNP_21:18926983	0	0	0	1	0	2	1	0	1	0	0	0	1	0	1	1	0	0	1	0	2	0	0	0	0	0	1	1	1	2	0	1	1	0	0	1	0	1	1	0	0	0	0	2	1	0	1	0	1
SNP_21:20831180	0	0	0	0	0	1	0	0	0	1	2	1	0	0	0	1	0	0	1	0	0	2	1	0	0	1	0	0	0	0	1	0	0	1	0	0	0	0	0	0	0	0	1	0	0	0	0	0	0
SNP_21:21934662	1	0	0	0	0	0	0	2	0	1	2	1	0	0	0	0	0	0	0	0	0	2	1	0	0	1	0	0	1	0	1	0	0	0	0	0	1	0	0	0	1	0	0	0	0	1	0	1	1
SNP_21:22852264	1	0	2	1	1	1	1	0	1	2	0	1	2	1	0	0	0	2	0	1	0	0	2	2	1	2	0	2	0	0	1	0	1	0	2	1	1	1	1	1	1	1	1	1	1	1	0	1	0
SNP_21:23866666	2	2	2	0	1	0	1	2	2	1	2	1	0	1	1	1	1	1	1	2	1	2	0	0	2	0	2	1	1	1	2	2	2	2	1	1	1	2	0	0	2	2	2	2	1	0	1	1	1
SNP_21:25084148	1	0	2	1	0	1	1	1	2	2	2	1	0	1	1	2	1	1	2	1	2	2	1	0	1	1	1	1	1	2	2	1	0	1	1	0	0	2	1	1	1	0	2	2	1	1	1	0	1
SNP_21:25145244	1	0	2	1	0	1	1	1	2	2	2	1	0	1	1	2	1	1	2	1	2	2	1	0	1	1	1	1	1	2	2	1	0	1	1	0	0	1	1	1	1	0	2	2	1	1	1	0	1
SNP_21:25685560	0	0	0	1	1	0	1	0	1	0	0	1	1	2	0	0	0	1	1	0	0	0	0	2	0	1	2	0	0	1	0	0	1	0	1	1	1	0	1	1	0	1	1	1	2	1	1	1	0
SNP_21:26030498	2	2	2	1	2	1	0	2	1	1	2	0	1	0	2	2	2	1	1	2	2	2	2	0	2	0	0	1	2	1	1	2	0	2	1	1	1	1	1	1	2	2	1	1	0	1	1	1	2
SNP_21:26660817	1	1	2	1	1	0	1	0	1	2	0	1	1	0	0	0	0	2	0	1	0	0	1	1	1	2	0	1	1	0	1	0	1	1	2	0	1	1	1	1	1	2	1	1	1	1	0	1	0
SNP_21:27508911	1	0	0	0	0	1	0	2	0	0	2	0	0	0	2	1	0	0	2	0	2	2	1	0	1	0	0	0	1	0	0	0	1	0	0	0	1	0	0	1	1	0	1	0	0	1	0	1	1
SNP_21:27654944	2	1	2	0	0	1	0	2	1	2	2	0	0	0	2	1	0	1	2	1	2	2	2	0	2	1	0	1	2	0	1	0	1	1	1	0	1	1	1	1	2	1	2	1	0	1	0	1	1
SNP_21:2846211	0	1	0	0	1	0	0	1	0	0	0	0	0	0	0	0	2	0	0	1	0	0	0	0	1	0	0	1	0	0	1	0	0	0	1	2	1	0	0	1	0	0	0	1	0	0	1	0	1
SNP_21:29477862	0	1	0	1	0	0	0	0	0	1	0	0	0	0	0	0	1	0	0	0	0	0	2	1	1	1	2	0	0	1	0	0	0	2	0	2	0	0	0	0	0	1	0	0	0	0	2	0	1
SNP_21:3013799	1	0	2	2	0	1	2	1	2	1	0	0	0	1	0	1	0	1	2	1	1	0	1	1	1	1	2	1	1	1	0	1	1	1	1	0	0	0	1	1	1	1	2	1	1	2	1	2	1
SNP_21:30359230	1	0	2	1	1	0	1	0	2	2	2	1	1	1	0	0	0	2	1	1	0	2	1	1	1	1	0	0	1	1	1	0	2	0	2	1	1	1	2	1	1	1	1	2	2	1	0	1	0
SNP_21:30380420	1	0	2	1	1	0	1	0	1	2	2	1	1	0	0	0	0	2	1	1	0	2	1	1	1	1	0	0	1	0	1	0	2	0	2	1	1	1	1	1	1	1	1	1	1	1	0	1	0
SNP_21:30571533	1	2	0	2	1	1	2	0	2	1	2	2	1	1	0	1	2	1	2	1	0	0	1	2	2	1	2	1	1	2	2	2	1	2	1	2	2	2	2	2	1	2	2	2	2	2	2	2	1
SNP_21:3296627	0	1	0	0	1	0	0	1	0	0	0	0	0	0	0	0	2	0	0	1	0	0	0	0	1	0	0	1	0	0	1	0	0	0	1	2	1	0	0	1	0	0	0	1	0	0	1	0	1
SNP_21:34373860	0	2	0	1	2	2	2	2	0	0	2	2	2	2	2	1	1	1	1	1	2	1	1	1	1	1	2	2	1	1	1	2	0	2	1	2	2	0	0	1	1	2	1	1	1	1	1	2	2
SNP_21:34416654	0	2	0	1	2	2	2	2	0	0	2	2	2	2	2	1	1	1	1	1	2	1	1	1	1	1	2	2	1	1	1	2	0	2	1	2	2	0	0	1	1	2	1	1	1	1	1	2	2
SNP_21:34504759	0	2	0	1	2	1	2	2	0	0	2	2	2	2	2	1	1	1	2	1	2	1	1	1	2	1	2	2	1	1	1	2	1	2	1	2	2	0	0	1	1	2	2	1	1	1	1	2	2
SNP_21:34984133	2	0	2	1	1	2	1	0	2	2	1	1	0	1	0	1	2	1	0	1	0	0	0	1	0	0	1	1	1	2	2	2	2	1	1	0	0	2	1	1	1	0	0	2	1	1	1	1	1
SNP_21:35107119	0	1	0	1	1	1	2	2	0	0	2	2	2	2	2	1	0	1	2	1	2	2	2	1	2	2	2	2	1	1	1	1	1	1	1	2	2	0	0	1	1	1	2	1	2	1	1	2	2
SNP_21:35793922	0	1	0	0	0	1	0	2	0	0	2	0	1	1	1	1	0	0	1	0	2	1	1	1	2	2	1	1	1	0	0	0	0	1	0	1	1	0	0	0	1	1	1	0	1	1	1	1	1
SNP_21:35817733	0	1	0	0	0	1	0	2	0	0	2	0	1	1	1	1	0	0	1	0	2	1	1	1	2	2	1	1	1	0	0	0	0	1	0	1	1	0	0	0	1	1	1	0	1	1	1	1	1
SNP_21:35985424	2	1	2	1	2	2	0	2	1	1	1	1	1	0	2	1	1	2	1	1	2	1	1	1	0	1	1	2	2	0	1	1	0	1	1	2	2	2	2	2	2	2	1	1	0	1	1	1	1
SNP_21:36228009	0	2	0	1	0	0	0	2	1	1	0	0	0	0	2	0	1	1	1	1	2	0	1	2	0	1	1	1	2	1	0	0	0	1	0	1	1	1	1	1	1	1	1	0	0	1	2	1	1
SNP_21:36550707	1	0	2	1	0	0	0	2	2	1	0	0	0	0	2	0	1	2	1	1	2	0	1	2	0	1	1	1	2	1	1	0	0	0	0	1	1	2	2	2	2	0	1	1	0	1	2	2	1
SNP_21:36963647	0	0	0	1	0	0	1	0	0	1	0	1	0	0	1	0	0	0	1	0	0	0	1	0	0	0	1	1	1	0	1	1	0	0	0	0	0	1	1	1	0	0	1	0	0	0	0	0	0
SNP_21:37196724	1	2	0	1	1	2	2	0	1	1	1	1	1	0	0	1	2	0	0	1	0	0	0	1	0	0	1	1	0	1	1	2	1	1	1	0	0	0	0	0	1	1	0	0	0	1	1	0	0
SNP_21:37826412	1	2	0	0	1	2	1	0	1	0	2	1	1	1	0	1	2	0	1	1	0	0	0	1	0	0	1	1	0	2	1	2	1	2	1	0	1	0	1	0	1	1	1	1	1	1	1	1	1
SNP_21:38306987	1	1	0	0	1	1	1	2	0	0	1	1	0	0	1	1	1	1	1	0	2	0	0	1	1	1	1	0	0	0	1	2	1	1	0	1	1	0	0	1	1	2	1	0	0	2	2	1	1
SNP_21:3913213	0	1	1	1	1	1	0	1	1	1	0	0	0	1	0	0	2	0	0	2	0	0	0	1	2	0	0	2	0	0	1	0	1	0	2	2	1	0	0	1	1	1	2	2	0	0	1	0	1
SNP_21:39181843	1	0	2	0	0	0	0	2	1	0	0	0	0	0	2	0	0	2	1	1	2	0	0	1	0	1	0	0	0	0	1	0	1	0	0	1	1	1	0	2	0	1	0	1	0	1	1	1	1
SNP_21:40309683	2	1	2	2	0	0	2	2	2	2	1	1	1	0	2	0	1	2	2	2	2	0	1	2	0	1	0	1	1	1	2	1	1	0	1	1	1	2	1	2	1	1	2	1	0	1	1	2	1
SNP_21:42021262	2	0	2	0	0	0	0	2	2	0	1	0	1	0	2	0	0	2	2	1	2	0	0	2	1	1	1	0	0	1	1	0	0	0	1	1	1	1	0	2	0	0	1	1	0	0	1	1	1
SNP_21:42221961	0	1	0	1	2	1	1	0	0	2	0	2	1	1	0	2	1	0	0	0	0	2	2	0	1	1	1	1	2	0	1	2	1	1	0	1	1	1	2	0	2	1	1	0	1	1	1	1	0
SNP_21:42461759	2	0	2	0	1	0	0	2	1	0	0	1	1	1	2	1	0	2	1	1	2	2	1	1	2	2	0	0	1	0	1	0	0	0	1	2	1	1	0	2	1	1	0	1	1	1	1	1	1
SNP_21:42632006	2	0	2	1	1	1	1	2	1	0	1	1	1	1	2	1	0	2	1	1	2	2	1	1	2	2	0	1	1	0	1	0	1	0	2	2	1	1	0	2	1	1	0	1	1	1	1	1	1
SNP_21:42698420	2	1	2	0	1	0	0	0	1	1	0	1	0	1	1	0	0	1	1	2	0	1	0	0	1	0	1	0	0	1	1	0	1	1	0	1	0	1	0	1	1	0	0	2	1	0	0	0	1
SNP_21:43195580	0	0	0	0	0	0	0	2	1	0	0	0	2	2	1	0	1	1	0	0	2	1	1	2	2	2	0	0	1	2	0	0	0	1	1	1	1	0	0	1	0	1	0	1	2	1	1	1	2
SNP_21:43521259	0	1	0	1	1	1	0	0	0	1	0	0	0	0	0	2	1	0	0	0	0	0	1	0	0	0	0	1	1	0	0	1	0	1	0	0	0	1	1	0	0	1	2	0	0	0	1	0	0
SNP_21:43836203	0	1	0	1	2	1	1	0	0	2	0	2	0	1	0	1	1	0	0	0	0	0	1	0	1	0	1	1	1	1	1	2	0	2	0	1	1	1	2	0	1	1	2	1	1	1	1	1	1
SNP_21:4420712	1	1	0	0	1	1	0	1	0	0	1	1	0	1	0	0	2	0	0	1	0	1	0	1	1	0	1	1	0	1	2	0	1	1	1	2	1	0	2	2	0	0	0	1	2	1	2	2	2
SNP_21:44216692	0	0	0	1	1	1	0	0	0	1	0	0	0	0	0	1	1	0	0	0	0	1	1	0	1	0	0	1	1	0	0	1	0	0	0	0	0	1	1	0	1	0	2	0	0	0	1	0	0
SNP_21:44374543	2	1	2	0	2	1	0	2	2	0	1	1	1	0	2	2	2	2	2	1	2	0	1	2	0	2	1	0	1	1	1	1	0	1	1	1	1	1	0	2	0	2	1	1	1	1	2	1	1
SNP_21:4586772	2	0	1	1	1	1	1	1	1	1	1	2	0	2	1	1	0	2	2	0	1	1	2	1	0	2	1	0	2	2	1	0	2	0	0	0	1	0	1	0	0	0	0	0	1	2	0	0	0
SNP_21:46248298	2	2	2	0	0	0	0	2	0	0	0	0	0	0	2	0	0	2	1	1	2	1	0	1	0	2	0	0	1	0	1	0	0	1	1	1	1	1	0	2	1	2	0	1	0	0	1	1	1
SNP_21:48237392	2	1	1	0	1	1	1	0	1	1	1	2	1	1	1	0	1	1	1	1	0	0	0	1	0	0	0	1	0	2	2	1	0	1	0	0	0	1	0	1	1	0	0	2	1	1	0	1	1
SNP_21:48279038	2	0	1	0	1	1	1	0	1	0	1	2	1	0	1	0	1	1	1	0	0	0	0	1	0	0	0	1	0	1	2	1	0	0	0	0	0	1	0	1	1	0	0	2	0	0	0	0	0
SNP_21:48839312	0	1	1	0	0	1	1	2	0	0	1	1	0	0	1	0	0	1	0	1	2	0	0	1	0	2	0	1	1	0	1	1	0	1	1	1	1	0	0	1	1	2	0	1	0	1	1	1	1
SNP_21:48865201	2	1	2	0	0	1	1	2	0	0	1	1	0	0	2	0	0	2	1	1	2	0	0	1	0	2	0	1	1	0	2	1	0	1	1	1	1	1	0	2	1	2	0	2	0	1	1	1	1
SNP_21:48884227	0	1	1	0	0	1	1	2	0	0	1	1	0	0	1	0	0	1	0	1	2	0	0	1	0	2	0	1	1	0	1	1	0	1	1	1	1	0	0	1	1	2	0	1	0	1	1	1	1
SNP_21:49033189	0	1	0	1	1	1	0	0	1	1	1	0	1	0	0	1	1	0	1	1	0	0	2	0	2	0	1	1	1	0	0	1	1	0	1	1	0	1	2	0	0	0	2	0	1	1	1	0	0
SNP_21:49080503	2	1	2	0	0	1	1	2	0	0	1	1	0	0	2	0	0	2	1	0	2	1	0	1	0	2	1	1	1	0	2	1	1	1	1	1	2	1	0	2	2	2	0	2	0	2	1	1	1
SNP_21:50851707	0	1	0	0	1	2	1	0	1	0	2	1	1	1	0	1	1	0	1	2	0	0	1	0	2	0	2	1	0	1	1	1	1	1	0	0	2	0	0	0	1	0	1	1	2	2	0	1	1
SNP_21:5327935	1	0	1	1	0	0	1	0	1	1	0	0	0	0	0	1	0	1	1	0	1	0	2	1	0	1	2	0	1	1	0	0	1	1	0	0	0	0	1	1	0	0	0	0	1	1	1	1	1
SNP_21:54445195	1	1	1	1	0	0	1	0	0	0	1	1	0	1	1	0	0	1	1	1	1	0	0	1	0	2	0	0	1	0	1	0	0	1	1	1	1	1	0	2	0	1	0	1	0	0	1	0	1
SNP_21:54795829	2	1	0	1	0	2	1	1	0	1	0	2	1	0	1	0	1	0	1	0	0	1	1	0	1	0	1	2	1	1	2	1	1	1	1	0	2	2	1	1	1	1	2	2	1	1	1	1	1
SNP_21:54895531	1	1	0	1	0	1	1	0	0	1	0	1	0	0	1	0	0	0	1	0	0	0	0	0	0	0	1	0	0	0	1	1	2	1	1	0	2	1	0	1	0	0	0	1	0	1	2	1	1
SNP_21:55014601	1	0	0	0	0	1	0	0	0	0	0	1	0	0	1	0	0	0	1	0	0	0	0	0	0	0	0	0	0	0	1	0	1	0	0	0	1	1	0	1	0	0	0	1	0	1	0	0	0
SNP_21:55056670	2	1	0	1	0	0	1	0	0	1	0	1	0	0	1	0	0	0	1	0	0	1	0	0	0	0	1	0	0	0	1	1	1	1	1	0	1	1	0	1	0	0	0	1	0	0	2	0	1
SNP_21:55605956	1	2	1	2	1	2	2	2	0	2	1	1	0	2	1	1	0	1	0	1	2	1	1	1	0	2	0	2	2	0	1	2	2	2	2	1	1	1	1	1	1	2	1	1	0	1	2	0	2
SNP_21:55718472	2	1	1	1	2	0	1	0	0	1	1	1	1	1	1	0	1	2	1	1	1	1	0	2	0	2	0	0	1	0	1	1	1	1	2	2	0	1	1	2	1	0	0	1	0	0	1	0	2
SNP_21:55763293	2	1	1	0	2	0	0	0	0	1	1	1	1	1	1	0	1	2	1	1	1	1	0	2	0	2	0	0	1	0	1	0	0	1	2	1	0	1	0	2	0	0	0	1	0	0	0	0	2
SNP_21:56132966	1	1	1	2	1	2	2	2	0	1	0	1	1	1	1	2	1	1	0	1	1	1	2	1	0	0	1	2	2	0	1	2	2	1	0	1	1	2	2	0	2	2	1	1	0	2	2	0	0
SNP_21:57123978	0	1	2	1	0	2	1	2	2	1	2	1	0	2	1	1	1	1	1	2	2	2	2	1	2	2	1	2	2	1	1	1	1	1	2	0	1	1	1	1	1	2	1	1	2	1	0	2	1
SNP_21:57631062	2	0	1	0	0	1	0	2	2	1	2	1	0	2	2	1	0	1	2	1	2	1	1	1	1	2	1	1	2	1	1	0	0	0	1	0	0	1	0	2	0	0	0	2	1	0	0	2	1
SNP_21:57652300	2	0	1	0	0	1	0	2	2	1	2	1	0	2	2	1	0	1	2	1	2	1	1	1	1	2	1	1	2	1	1	0	0	0	1	0	0	1	0	2	0	0	0	2	1	0	0	2	1
SNP_21:58653759	1	1	1	2	0	1	2	0	0	0	0	2	1	0	1	0	1	0	1	1	0	1	0	0	1	0	1	0	0	1	2	2	2	1	0	0	1	1	0	1	1	1	1	1	1	1	2	0	0
SNP_21:59981922	0	2	2	0	1	2	1	1	2	1	2	1	1	1	1	0	1	1	1	1	2	1	1	1	2	2	1	0	2	2	1	2	2	2	1	0	2	0	0	1	1	2	1	1	2	2	2	2	2
SNP_21:6058264	2	1	1	1	0	1	1	1	1	1	2	1	2	1	1	2	0	1	2	0	2	2	2	1	0	1	2	0	1	2	1	1	2	2	0	0	0	2	2	1	0	1	0	0	2	2	1	2	1
SNP_21:60882180	1	0	0	1	0	0	0	0	0	0	1	0	0	0	0	0	0	0	0	1	0	0	0	0	0	0	0	0	0	0	1	0	0	0	0	0	0	1	0	0	0	0	0	1	0	0	0	0	0
SNP_21:61938330	0	1	1	1	1	0	1	2	0	1	1	0	1	0	2	1	2	2	1	0	2	1	1	1	1	1	1	1	0	0	0	1	1	1	1	2	0	1	2	1	1	0	2	0	0	1	0	1	1
SNP_21:61961430	1	2	2	1	1	1	0	2	0	1	2	0	1	1	1	0	0	1	0	0	1	0	0	1	0	2	0	1	0	0	1	1	2	2	0	1	2	1	0	0	0	1	0	1	0	1	1	0	1
SNP_21:62035242	1	0	0	1	1	1	1	1	2	0	0	1	1	0	1	1	2	1	2	1	1	2	2	0	2	0	2	1	1	1	0	0	0	0	1	2	0	1	2	1	1	1	2	1	1	1	0	2	0
SNP_21:62360741	1	0	0	1	0	1	0	0	1	0	0	0	0	0	0	0	0	0	0	1	0	1	0	0	0	0	1	0	0	1	1	0	0	0	0	0	0	1	0	0	0	0	0	2	0	0	0	0	0
SNP_21:62505076	0	1	0	0	0	2	0	0	1	0	0	0	1	1	0	0	0	0	0	1	0	0	0	0	0	0	0	1	0	1	0	0	1	1	0	0	1	0	0	0	0	1	0	1	0	1	0	0	0
SNP_21:62871415	1	1	2	0	1	0	0	0	1	1	1	1	0	0	1	1	1	2	2	1	0	2	1	1	1	1	2	0	1	0	0	0	0	1	0	1	0	0	1	1	1	1	0	0	1	0	1	2	1
SNP_21:63134292	0	2	1	1	0	1	1	0	1	1	2	1	2	1	0	0	1	1	0	1	1	1	1	2	1	0	1	2	1	2	0	0	1	2	2	0	2	1	1	1	1	1	2	0	1	2	2	0	2
SNP_21:63717522	0	0	0	1	1	0	2	1	1	0	0	1	1	0	1	1	1	0	1	1	2	2	1	0	2	1	2	0	1	0	1	2	1	0	0	0	1	0	0	0	0	1	1	0	1	1	2	1	0
SNP_21:6400456	0	2	1	1	2	1	1	2	1	1	0	1	0	1	1	0	2	1	1	2	0	1	0	1	2	1	0	2	1	0	1	2	0	1	2	2	2	0	0	1	2	2	2	2	0	0	1	1	1
SNP_21:64323158	0	1	1	0	0	0	0	2	0	2	1	0	0	1	1	2	0	1	0	0	1	0	1	1	0	0	0	1	0	0	0	1	1	1	1	1	0	1	2	0	0	0	1	0	0	0	1	0	1
SNP_21:65164773	2	2	2	1	1	1	0	0	0	1	1	1	1	2	1	2	1	2	1	1	0	1	0	1	0	1	1	1	0	0	1	0	1	2	1	1	2	1	0	1	1	1	0	1	0	0	1	1	1
SNP_21:65220677	0	0	0	1	1	0	2	2	2	1	1	1	1	0	1	0	1	0	1	1	2	1	2	1	2	1	1	1	2	2	1	2	1	0	1	1	1	1	2	1	2	1	2	1	2	1	1	1	1
SNP_21:65439697	1	0	1	2	0	0	1	0	1	2	0	1	1	1	1	1	1	0	2	1	2	1	2	0	1	0	1	1	1	0	0	0	0	0	1	0	0	2	2	1	0	1	2	1	1	0	1	1	0
SNP_21:65571146	0	1	0	1	0	1	2	0	1	1	0	1	2	1	0	0	1	0	0	2	2	2	2	0	1	0	1	2	1	0	1	1	1	1	1	0	1	1	1	0	0	2	2	0	2	0	1	1	0
SNP_21:65718087	0	0	1	0	0	1	1	0	0	1	1	1	0	1	1	2	0	0	2	0	0	0	1	0	1	0	0	1	0	0	1	2	1	0	1	0	1	1	2	1	0	0	1	0	1	1	2	0	0
SNP_21:65753347	1	2	1	2	0	1	1	0	0	1	1	1	2	1	0	0	1	1	0	1	2	1	1	1	0	0	1	2	0	0	0	0	2	2	1	1	2	2	1	0	0	1	2	1	0	1	1	1	1
SNP_21:66536124	0	0	1	1	0	0	1	0	1	2	0	1	1	0	0	0	1	0	0	1	1	1	2	1	1	0	1	1	1	0	0	0	1	0	1	1	0	1	1	1	0	1	2	0	2	2	0	1	0
SNP_21:66700229	1	2	2	0	1	1	0	1	2	2	2	2	1	1	0	1	0	2	0	2	0	2	2	2	1	1	1	2	2	2	0	0	2	2	1	0	2	1	1	2	1	2	2	0	2	2	1	1	2
SNP_21:67868023	1	0	1	1	2	0	1	2	1	2	0	0	0	0	2	1	1	1	1	0	0	0	0	0	1	2	1	0	1	2	2	2	1	0	1	1	0	0	1	2	2	0	0	2	1	1	1	2	1
SNP_21:67905235	0	0	1	1	2	0	1	2	0	2	0	0	0	0	2	0	1	1	1	0	0	0	1	0	1	2	1	1	0	0	2	2	1	0	2	1	0	1	1	1	2	0	0	2	1	1	1	2	0
SNP_21:68437646	2	2	1	1	2	1	0	2	2	0	1	2	1	1	1	0	1	2	1	2	0	2	1	1	1	2	1	1	2	2	1	1	1	2	1	1	1	0	1	1	2	2	1	2	1	0	1	1	2
SNP_21:68464746	0	0	1	0	0	1	1	0	0	1	0	0	0	0	1	1	0	0	1	0	1	0	0	0	1	0	1	0	0	0	1	1	1	0	0	0	0	1	0	1	0	0	0	0	1	1	0	0	0
SNP_21:68620389	0	1	1	0	0	1	0	0	1	1	1	0	0	0	0	0	0	1	0	0	1	0	0	2	0	0	0	0	0	0	0	0	0	1	0	0	0	1	1	0	0	0	0	0	0	0	0	1	1
SNP_21:69054783	0	1	2	1	0	0	2	0	1	1	1	1	1	1	1	2	1	1	2	1	2	1	2	2	2	0	2	1	1	0	1	1	1	1	1	0	0	2	1	2	0	1	1	0	2	2	2	0	1
SNP_21:69111628	1	1	0	1	2	1	1	2	0	0	1	2	1	1	2	1	1	1	1	2	0	2	1	0	2	2	1	1	1	0	2	2	2	1	1	1	2	0	0	0	2	2	1	2	1	1	1	1	0
SNP_21:69165607	1	1	0	1	2	1	1	2	0	0	0	1	1	1	2	1	1	1	1	1	0	1	1	0	1	2	0	2	0	0	2	2	2	1	2	1	1	1	0	0	2	1	1	2	0	1	0	1	0
SNP_21:7569063	1	2	1	2	2	2	1	1	1	2	2	2	2	2	2	2	2	2	0	2	1	1	2	2	2	2	1	2	2	1	2	1	1	2	2	2	2	2	2	2	2	2	2	2	2	1	2	1	2
SNP_21:7844296	1	1	1	1	1	2	0	0	1	1	1	2	0	2	2	1	0	1	0	2	1	2	1	1	1	1	0	1	1	1	1	0	0	0	1	0	1	1	1	0	1	1	2	1	1	0	0	1	0
SNP_21:7872837	1	1	1	1	0	0	1	0	1	1	0	0	1	0	0	1	0	1	1	0	1	0	1	1	0	1	2	0	1	1	0	1	1	2	0	0	0	0	1	1	0	1	0	0	1	2	1	1	1
SNP_21:7973582	1	0	1	1	1	2	0	0	1	1	1	2	0	2	2	1	0	1	0	2	1	2	1	1	1	1	0	1	1	1	1	0	1	0	1	0	1	1	1	0	1	1	2	1	1	0	0	1	0
SNP_21:8068219	1	1	0	0	2	1	1	1	0	0	1	2	0	2	2	1	2	1	0	1	1	2	1	1	1	1	0	1	1	1	2	1	1	0	1	2	2	1	1	1	1	0	0	1	1	0	1	1	1
SNP_21:8902862	1	0	1	1	1	1	1	0	1	1	1	2	0	2	2	1	0	1	0	2	1	1	1	1	1	1	0	1	1	1	1	1	0	0	1	0	1	1	1	0	1	1	1	1	1	0	0	0	0
SNP_22:10081251	0	2	2	2	2	1	2	2	1	2	1	1	2	1	2	2	2	1	2	2	2	2	1	1	1	2	1	1	2	1	2	2	0	2	2	2	1	1	1	2	0	0	1	1	0	1	1	2	1
SNP_22:10773571	0	0	0	0	0	1	0	0	2	0	0	0	1	0	0	0	1	0	0	1	0	0	0	0	1	0	0	0	0	2	0	0	0	1	1	1	1	0	0	1	0	0	0	0	0	0	0	1	2
SNP_22:10879669	0	0	0	0	0	1	0	0	1	0	0	0	1	0	0	0	1	0	0	0	0	0	0	0	0	0	0	0	0	1	0	0	0	1	1	1	1	0	0	1	0	0	0	0	0	0	0	0	1
SNP_22:11163176	0	1	2	2	1	2	1	1	1	1	1	0	0	1	1	2	1	0	1	1	0	2	0	1	0	1	0	0	1	1	2	1	0	0	0	1	0	1	1	0	0	1	0	1	0	2	1	1	1
SNP_22:11187539	0	1	2	2	1	2	1	1	1	1	1	0	0	1	1	2	1	0	1	1	0	2	0	1	0	1	0	0	1	1	2	1	0	0	0	1	0	1	1	0	0	1	0	1	0	2	1	1	1
SNP_22:11718954	2	1	1	1	1	1	0	0	2	1	1	1	2	1	1	0	2	1	1	1	0	0	1	1	1	0	1	1	0	2	1	0	0	1	1	2	1	0	1	1	1	0	1	0	0	1	1	1	2
SNP_22:12762817	1	0	1	1	0	2	1	1	2	1	0	0	1	2	0	1	1	0	0	2	0	2	1	1	1	1	0	0	1	2	1	1	0	1	1	1	1	1	2	1	1	0	1	2	0	1	1	2	2
SNP_22:12927030	2	1	1	1	1	0	0	1	0	1	2	2	1	0	1	1	1	1	1	0	1	0	0	1	1	0	1	1	0	0	1	0	1	0	0	1	1	0	1	0	1	1	0	0	0	2	0	0	0
SNP_22:13179776	0	1	1	2	0	1	1	1	0	1	0	0	1	1	1	1	1	1	1	1	0	2	1	1	1	2	1	1	1	0	2	1	0	1	0	0	1	2	2	0	0	0	0	2	1	0	1	2	0
SNP_22:14209641	1	1	1	1	1	0	0	1	0	1	2	1	1	1	1	1	1	1	1	0	1	0	1	1	1	0	1	1	1	0	1	0	1	0	2	1	0	1	0	1	2	0	2	0	1	1	0	0	0
SNP_22:15787078	1	1	1	1	2	1	2	2	1	1	2	2	1	1	2	2	1	1	1	1	2	2	0	2	1	1	1	1	1	1	2	2	1	0	1	1	0	2	1	0	1	2	0	2	1	2	2	2	1
SNP_22:16615903	1	0	1	0	0	0	0	0	2	0	0	0	0	1	0	0	1	1	0	1	0	0	1	0	0	0	1	0	0	2	0	0	0	1	0	1	2	1	0	1	1	1	1	0	1	0	0	0	2
SNP_22:17512504	1	2	0	1	1	1	1	1	1	0	2	1	0	0	2	1	1	1	1	0	2	0	2	2	2	1	1	1	0	1	1	1	2	1	1	1	1	0	1	0	1	0	1	0	1	2	1	0	1
SNP_22:18553769	1	0	1	0	0	1	0	0	1	1	0	0	1	0	0	0	1	1	0	1	0	0	1	0	0	0	1	0	0	1	0	0	0	1	0	1	2	0	0	1	2	0	1	0	0	0	0	0	1
SNP_22:18581261	1	0	1	0	1	0	0	1	1	0	0	1	0	0	1	0	2	0	0	1	1	0	1	0	0	0	0	0	0	1	0	0	0	1	0	1	1	0	0	1	1	1	1	0	0	0	0	0	1
SNP_22:18699907	2	2	2	1	2	2	2	1	2	1	2	2	1	2	1	2	1	1	1	2	1	2	1	2	1	2	1	1	1	2	2	2	1	2	1	2	1	1	2	1	0	2	0	2	1	2	2	2	2
SNP_22:20980142	1	0	1	2	1	1	2	1	0	1	2	2	1	2	2	2	1	1	2	0	2	2	0	1	2	1	1	2	2	0	2	2	2	0	2	0	0	2	2	1	0	2	1	2	2	1	1	2	1
SNP_22:21013940	1	1	1	0	0	0	0	1	2	1	1	1	1	0	0	1	1	1	0	2	0	0	2	0	0	1	1	0	0	2	0	0	1	2	0	2	2	0	1	1	2	0	1	0	0	1	1	0	1
SNP_22:21070899	0	0	0	1	0	0	0	0	0	0	0	0	0	0	1	0	1	0	0	0	0	0	0	0	2	0	0	0	0	0	0	0	1	0	0	0	0	0	0	0	0	0	0	0	0	0	0	0	0
SNP_22:21110136	0	0	0	1	0	0	0	0	0	0	0	0	0	0	1	0	1	0	0	0	0	0	0	0	2	0	0	0	0	0	0	0	1	0	0	1	0	0	0	0	0	0	0	0	0	1	0	0	0
SNP_22:21339398	0	1	1	1	1	1	0	1	1	2	1	2	2	1	1	2	1	1	0	0	0	2	1	0	1	2	1	0	1	1	2	1	1	1	0	0	0	2	2	0	2	1	0	2	1	0	1	2	2
SNP_22:21522835	2	1	1	1	0	0	2	2	2	2	2	1	2	1	1	1	1	2	2	2	2	2	2	1	1	2	2	2	1	2	0	1	1	2	2	2	2	2	2	2	2	1	2	1	2	2	2	0	2
SNP_22:21594508	0	1	1	1	1	2	0	1	0	1	2	1	1	1	1	1	1	0	0	0	0	1	0	1	2	0	0	0	0	0	1	1	1	0	0	1	0	2	2	0	1	0	0	2	1	1	2	0	1
SNP_22:21795079	1	0	0	2	0	0	2	1	0	1	2	1	1	0	2	1	1	1	1	0	1	1	0	1	2	0	1	1	0	0	0	1	2	0	1	0	1	2	2	0	1	1	0	1	2	1	0	0	1
SNP_22:21954728	0	0	0	1	0	0	2	1	0	1	2	1	1	1	0	1	0	1	1	0	1	1	0	0	1	0	1	1	0	0	0	1	1	0	0	0	0	1	2	0	1	1	0	1	2	0	0	0	1
SNP_22:21982486	2	1	1	0	1	0	0	1	2	1	0	1	1	0	0	1	1	1	0	2	0	1	2	1	1	2	1	0	1	2	1	0	0	2	1	1	1	1	0	1	1	1	1	0	0	1	0	2	1
SNP_22:22280513	0	0	0	2	1	0	2	1	0	1	2	2	1	1	1	1	0	1	1	0	1	1	0	0	1	0	1	1	0	0	0	1	2	0	0	0	0	1	2	0	1	2	0	1	2	0	0	0	1
SNP_22:23165214	1	0	1	0	0	0	0	0	0	0	0	0	0	0	0	0	1	0	0	1	0	0	1	0	0	0	0	0	0	1	0	0	0	0	0	1	1	0	0	1	0	0	1	0	0	1	1	0	0
SNP_22:23356265	1	0	1	0	0	0	0	0	0	0	0	0	0	0	0	0	1	0	0	1	0	0	1	0	0	0	0	0	0	1	0	0	0	0	0	0	1	0	0	1	0	0	1	0	0	0	0	0	0
SNP_22:23882844	2	2	2	0	1	2	0	0	1	0	0	0	0	1	0	0	1	2	0	2	0	0	2	2	0	1	1	0	0	1	1	1	0	2	1	1	1	1	0	1	0	0	1	1	0	1	0	0	0
SNP_22:23906888	2	2	2	0	2	2	0	0	2	1	0	1	1	1	1	0	2	2	0	2	0	0	2	2	1	1	1	0	0	2	1	1	1	2	1	1	1	1	0	1	1	1	1	1	0	1	0	0	1
SNP_22:23931842	2	2	2	0	2	2	0	0	2	1	0	1	1	1	1	0	2	2	0	2	0	0	2	2	1	1	1	0	0	2	1	1	1	2	1	1	1	1	0	1	1	1	1	1	0	1	0	0	1
SNP_22:25696215	0	0	0	0	0	0	1	0	0	0	1	1	0	0	1	1	0	0	1	0	1	0	0	0	0	0	1	0	0	0	0	1	1	0	0	0	0	0	1	0	0	0	0	0	1	0	0	0	0
SNP_22:2583765	0	1	2	1	0	2	1	1	1	1	2	2	1	2	1	2	1	2	1	2	1	2	2	1	1	2	1	1	1	1	0	1	1	2	1	0	0	1	1	1	1	2	2	1	2	0	1	2	1
SNP_22:25862765	2	1	1	2	0	0	1	2	0	1	1	0	1	1	0	1	0	1	1	1	1	2	2	1	0	2	1	2	2	1	1	0	0	1	2	1	1	1	1	1	0	1	2	1	1	2	2	2	1
SNP_22:26413410	2	2	2	0	2	2	0	1	2	1	0	1	1	2	0	1	1	2	1	2	1	1	2	2	1	2	2	1	2	2	2	1	1	2	2	2	1	0	0	2	1	1	2	1	0	2	2	2	1
SNP_22:26807183	0	0	0	1	0	0	2	0	0	0	0	0	0	0	2	1	1	0	1	0	1	1	0	0	1	1	1	1	1	0	1	1	0	0	0	0	1	0	0	0	1	1	1	0	1	0	0	0	0
SNP_22:26999432	0	0	0	1	0	0	1	0	0	0	1	1	0	0	1	2	1	0	0	0	0	1	0	0	1	1	1	1	1	0	1	0	1	0	0	1	1	0	1	0	1	1	1	0	2	1	0	0	0
SNP_22:27057838	0	0	0	2	0	0	1	1	0	1	2	1	1	0	1	1	1	0	0	0	0	1	0	0	1	0	1	1	0	0	0	0	1	0	0	1	1	1	1	0	1	1	0	1	2	1	0	0	1
SNP_22:27652146	1	1	0	0	1	0	0	1	1	1	0	1	1	1	0	1	0	1	0	0	0	1	1	1	2	2	1	0	1	1	1	0	1	1	1	1	0	1	0	0	2	1	1	0	0	2	1	1	1
SNP_22:27676428	1	1	0	0	1	0	0	1	1	1	0	1	1	1	0	1	0	1	1	0	1	1	1	1	2	2	1	1	2	1	1	0	1	1	2	1	0	1	0	1	2	1	2	0	0	2	2	1	1
SNP_22:29483332	0	1	0	0	0	0	0	1	0	0	0	0	0	1	0	0	0	1	0	0	0	0	1	1	0	1	2	0	0	0	0	0	0	1	1	0	0	0	0	0	0	0	0	0	0	1	0	1	0
SNP_22:30935336	1	0	1	1	0	1	2	0	1	0	1	1	1	1	2	2	2	0	1	2	1	1	1	0	0	1	1	1	1	1	1	1	1	0	0	1	2	0	2	1	0	1	1	0	2	0	0	1	0
SNP_22:33233528	2	1	0	0	1	1	0	0	1	1	1	0	0	1	0	2	1	0	0	1	0	0	0	0	1	0	1	0	1	0	1	0	1	0	0	2	1	0	2	1	2	0	1	0	1	1	0	0	0
SNP_22:34195102	0	0	1	0	0	1	0	0	1	0	0	0	2	1	0	0	0	1	1	0	0	1	1	1	1	1	1	0	1	1	1	0	1	2	2	0	0	0	0	0	0	0	0	1	1	1	2	0	1
SNP_22:35213378	2	1	0	1	1	0	1	1	0	1	1	1	0	1	2	1	1	1	1	0	1	1	0	1	1	0	1	0	1	0	1	2	1	0	0	0	0	0	1	0	0	0	1	1	0	0	0	0	0
SNP_22:35298200	1	0	1	1	0	1	1	1	0	1	2	2	0	1	2	1	1	1	1	0	1	1	0	2	0	0	0	0	1	0	2	2	0	1	0	0	0	1	1	0	0	0	1	2	1	0	1	0	1
SNP_22:35514249	2	1	2	2	1	1	1	1	0	2	2	1	0	1	1	1	1	1	1	1	1	1	2	1	2	1	2	1	2	1	2	0	2	2	1	1	2	1	1	1	0	1	1	2	1	0	2	1	1
SNP_22:35692840	0	1	0	0	0	0	1	0	0	1	0	0	0	0	1	0	0	0	1	0	1	0	0	0	0	0	0	0	0	0	0	1	0	0	0	1	1	0	0	0	0	1	0	0	0	0	0	0	0
SNP_22:37149931	1	1	2	0	1	2	0	1	1	0	1	1	0	1	0	0	1	1	0	2	1	0	2	1	1	1	2	1	0	1	1	0	2	2	1	1	1	1	0	2	1	0	1	1	1	2	1	2	1
SNP_22:37473191	0	1	0	2	0	0	2	1	0	1	1	0	0	0	1	0	0	0	1	0	1	1	0	0	0	0	0	1	0	0	0	1	0	0	0	0	0	0	0	0	0	2	0	1	0	0	0	0	0
SNP_22:37499021	1	1	0	2	0	0	2	1	0	2	1	0	0	0	1	1	0	0	1	0	1	1	0	0	0	0	0	1	1	0	1	1	0	0	0	1	0	0	1	0	0	2	0	1	0	0	0	0	0
SNP_22:37535687	1	1	2	0	1	2	0	1	1	0	1	2	0	1	0	1	1	1	0	2	1	0	1	2	1	1	1	1	0	1	1	1	1	2	1	1	1	2	1	2	2	0	2	1	1	2	1	2	1
SNP_22:38005262	0	1	0	0	0	0	1	0	0	0	0	0	0	0	1	1	0	0	1	0	1	0	0	1	0	0	0	0	0	0	0	0	0	0	0	0	0	1	1	0	1	1	0	0	0	0	0	0	0
SNP_22:38832195	0	0	0	1	0	0	1	0	0	1	0	0	0	0	0	1	0	0	0	0	0	0	0	1	0	0	0	1	0	0	0	0	0	0	0	1	0	1	1	0	1	1	0	0	0	0	0	0	0
SNP_22:39219716	2	1	2	0	1	2	0	1	1	0	1	1	1	1	0	1	1	1	0	2	1	0	2	1	1	1	1	1	0	1	2	1	2	2	1	1	1	1	1	2	1	1	1	1	1	2	1	2	1
SNP_22:39736166	2	1	2	1	2	2	1	1	1	0	1	2	2	1	1	1	2	1	0	2	1	1	1	0	2	2	1	2	2	1	2	2	1	2	1	1	1	2	1	2	1	2	2	1	2	1	2	2	1
SNP_22:4183194	0	0	1	1	1	1	1	1	0	1	1	1	0	1	1	1	1	2	0	0	1	0	0	2	0	1	1	1	1	0	1	0	1	0	0	1	1	1	1	0	0	0	0	0	0	0	1	0	0
SNP_22:41834892	1	0	1	1	0	1	1	0	0	0	1	2	1	0	0	0	2	2	0	1	1	0	1	1	1	1	1	1	1	1	1	1	1	2	1	0	1	2	0	1	0	2	1	1	1	0	2	1	0
SNP_22:42071416	1	1	1	0	1	1	0	0	0	0	1	2	1	0	0	0	2	0	0	1	1	0	1	1	1	1	0	0	1	1	1	0	0	1	0	1	2	2	0	1	0	0	0	1	2	0	2	1	0
SNP_22:42451776	2	1	1	0	1	0	0	1	0	0	2	1	1	0	0	1	2	0	0	1	1	0	1	0	0	1	0	0	1	1	1	0	0	0	0	0	1	2	1	1	0	0	0	0	0	0	1	2	1
SNP_22:42502604	1	1	2	0	2	0	0	1	0	0	1	1	1	0	1	0	2	0	1	1	1	0	1	0	0	1	0	0	1	1	0	0	0	0	0	0	1	2	0	1	0	0	0	0	0	0	1	2	1
SNP_22:42584175	1	1	2	0	2	0	0	1	0	0	1	1	1	0	1	0	2	0	1	1	1	0	1	0	0	1	0	0	1	1	0	0	0	0	0	0	1	2	0	1	0	0	0	0	0	0	1	2	1
SNP_22:43027337	1	1	2	0	0	1	1	1	1	0	0	1	2	0	1	0	2	2	1	2	2	1	2	0	0	2	0	1	1	1	0	1	2	0	0	1	2	1	0	1	2	0	2	0	0	1	1	2	1
SNP_22:43121912	1	1	1	0	0	1	1	1	0	0	0	1	2	0	1	0	2	2	1	1	2	1	1	0	0	2	0	0	1	1	0	1	1	0	0	0	1	1	0	1	1	0	1	0	0	0	1	2	1
SNP_22:43350541	1	1	1	0	2	1	0	0	2	0	0	1	2	0	1	0	2	2	0	2	1	1	2	1	0	2	1	1	1	2	0	1	2	0	0	1	1	1	0	1	2	0	2	0	0	1	1	1	1
SNP_22:44218016	1	1	0	0	1	1	1	0	0	0	2	1	1	1	2	2	0	2	2	0	1	1	1	1	2	1	1	0	0	0	2	2	1	2	2	1	0	1	2	1	1	1	1	1	2	1	1	0	0
SNP_22:44248276	1	1	2	1	1	2	1	1	0	0	0	2	1	2	0	1	2	0	0	1	1	0	1	1	2	1	0	1	2	1	1	1	0	1	1	0	2	1	1	2	0	1	0	1	2	1	2	2	1
SNP_22:44563359	1	2	1	1	2	2	1	0	1	0	1	2	1	0	1	1	2	0	1	1	1	0	1	2	2	1	1	1	1	2	1	0	0	1	0	0	1	2	1	2	0	1	0	1	2	0	2	1	1
SNP_22:44955024	0	1	1	1	1	0	1	2	2	2	0	0	1	2	1	0	0	1	1	1	1	2	1	1	0	1	2	1	1	1	0	1	2	1	2	2	0	1	1	0	1	1	1	1	0	1	0	1	2
SNP_22:45718010	0	1	0	1	1	0	1	1	2	2	0	0	0	1	1	1	0	1	2	1	1	1	1	2	1	0	1	1	0	1	0	1	2	0	1	1	1	1	1	1	2	0	1	1	1	1	0	0	1
SNP_22:46024807	0	1	0	0	2	0	1	0	2	0	0	0	0	0	1	1	0	1	1	1	1	0	1	1	1	0	2	1	0	1	0	0	2	1	1	2	1	1	2	1	1	1	1	0	1	0	0	0	1
SNP_22:46052082	1	1	2	0	1	1	0	0	0	0	0	1	1	0	1	0	2	1	0	1	1	0	0	0	0	1	0	0	1	1	0	1	0	0	0	0	1	1	0	1	0	0	1	0	0	0	1	1	0
SNP_22:46414503	0	1	0	1	1	0	1	0	1	0	1	0	0	0	0	0	0	0	1	1	0	0	1	0	0	0	0	2	0	0	0	0	1	0	0	2	0	0	1	0	2	1	1	0	0	1	0	0	0
SNP_22:46860910	0	0	0	0	0	1	0	0	0	0	0	1	0	1	0	0	0	0	0	0	0	0	1	0	1	0	0	0	1	0	1	0	0	1	0	0	0	0	0	0	0	0	1	1	1	0	1	0	0
SNP_22:46889869	1	0	2	1	1	2	0	2	0	1	0	2	1	1	1	1	2	1	1	1	1	2	1	1	2	1	1	0	2	1	1	0	1	2	1	0	2	2	1	2	1	1	1	2	1	1	2	2	1
SNP_22:46981263	2	1	2	2	0	2	1	1	0	2	2	2	2	2	1	2	2	2	0	1	1	2	1	1	2	2	0	1	2	1	2	2	1	1	1	0	1	2	2	2	0	1	1	2	1	2	2	1	0
SNP_22:47456455	1	1	0	0	1	0	1	0	1	1	1	0	0	0	1	0	0	0	1	0	1	0	0	0	1	0	2	0	0	1	1	0	0	1	1	0	1	0	1	0	1	1	0	0	0	0	0	0	1
SNP_22:47817656	0	0	0	1	1	1	2	1	2	1	1	1	0	1	1	2	0	2	1	1	1	1	2	1	2	0	1	2	1	1	1	1	2	1	0	2	0	0	1	1	2	1	2	1	1	2	1	0	1
SNP_22:48019237	0	1	0	1	1	0	1	0	1	1	0	0	0	2	1	0	0	1	2	0	1	0	0	1	1	0	2	0	0	1	0	2	0	1	2	0	1	1	1	0	1	1	1	0	0	1	0	0	1
SNP_22:48208654	1	1	0	1	1	1	0	1	0	1	1	1	0	0	0	2	0	0	0	0	0	1	1	2	1	0	1	0	0	0	2	0	0	2	1	0	1	0	1	1	0	1	1	1	1	1	1	0	0
SNP_22:4971947	1	2	0	0	2	0	2	0	2	1	0	1	0	1	2	0	2	2	2	1	2	0	2	1	2	1	1	1	1	2	1	0	1	2	1	2	2	0	0	1	1	2	1	0	2	2	1	1	2
SNP_22:49768282	0	0	0	0	1	1	0	0	0	0	0	1	1	0	0	2	0	0	0	0	0	0	1	1	1	1	1	0	1	0	1	0	0	2	1	0	1	1	1	1	0	1	1	2	1	1	1	0	0
SNP_22:50710803	1	0	0	0	0	0	1	0	0	0	2	0	1	0	0	0	0	0	0	0	0	0	0	1	0	1	0	1	0	0	1	0	0	0	0	1	0	1	0	0	0	1	0	0	1	1	0	0	0
SNP_22:50784252	1	0	2	0	0	2	0	1	1	0	0	2	1	0	1	1	2	0	0	2	1	1	2	0	1	1	1	1	1	1	1	0	1	1	0	1	1	1	0	1	1	0	1	1	1	0	2	2	1
SNP_22:50846521	1	0	0	0	0	0	1	0	0	0	2	0	1	0	0	0	0	0	0	0	0	0	0	1	0	1	0	1	0	0	1	0	0	0	0	1	0	1	0	0	0	1	0	0	1	1	0	0	0
SNP_22:51231847	0	0	0	1	0	0	2	0	1	1	1	0	0	1	1	0	0	1	1	0	1	0	0	0	0	0	1	1	0	1	0	1	1	0	0	1	0	0	1	0	0	1	0	0	0	1	0	0	1
SNP_22:51293138	0	0	0	1	0	0	2	0	1	1	1	0	0	1	1	0	0	1	1	0	1	0	0	0	0	0	1	1	0	1	0	1	1	0	0	1	0	0	1	0	0	1	0	0	0	1	0	0	1
SNP_22:52213420	0	1	0	0	0	0	0	0	1	0	0	0	0	1	0	1	0	1	0	1	0	0	1	0	1	0	0	1	0	0	0	1	1	1	1	1	1	1	1	1	1	1	1	0	1	0	0	0	0
SNP_22:52267013	1	1	0	1	0	0	0	0	1	1	1	0	0	2	0	1	0	1	0	1	0	0	1	1	1	0	1	1	0	0	1	1	2	1	1	1	1	1	2	1	1	1	1	0	0	0	0	0	1
SNP_22:5238796	1	2	0	0	1	0	1	1	0	1	0	1	2	1	1	0	0	0	0	1	1	0	1	0	1	0	0	1	1	0	0	0	0	1	1	0	1	0	1	1	0	0	2	0	0	0	0	0	0
SNP_22:52453366	0	2	0	0	1	0	1	0	1	1	1	0	1	0	0	1	0	0	0	1	0	0	1	1	0	1	0	2	0	0	0	0	1	1	1	2	1	0	1	1	1	2	1	0	0	1	0	0	0
SNP_22:52952008	1	1	2	0	1	1	1	1	0	0	1	1	2	0	1	0	2	0	0	0	1	1	0	2	0	2	0	1	1	0	0	0	0	0	1	1	1	1	1	1	0	1	0	1	0	1	1	2	0
SNP_22:53231401	1	1	0	1	0	0	0	0	1	2	1	0	1	2	0	0	0	0	0	2	0	0	1	2	1	1	0	1	0	0	1	1	1	0	0	1	0	1	1	0	1	0	1	0	1	0	0	0	1
SNP_22:53403177	0	2	1	1	2	0	2	0	2	1	1	0	0	2	1	1	0	0	2	2	1	0	1	1	1	0	0	2	0	1	0	1	1	0	0	2	0	0	0	1	2	1	2	0	0	2	0	0	2
SNP_22:53439593	0	2	0	1	2	0	1	0	0	0	1	0	0	1	0	0	0	0	1	0	0	0	0	1	0	0	0	1	0	0	0	1	0	0	0	1	0	0	0	0	1	1	1	0	0	2	0	0	1
SNP_22:53477312	1	0	2	0	1	2	0	2	1	1	0	2	1	1	1	1	2	1	1	2	1	2	1	0	1	1	0	1	1	0	0	1	1	2	2	1	2	1	1	2	1	2	2	0	0	1	2	2	0
SNP_22:53746645	1	0	1	0	1	1	2	1	1	0	1	1	1	0	2	0	2	0	2	0	2	1	0	1	0	2	0	1	2	1	0	0	0	0	2	1	1	1	1	1	0	2	1	1	1	2	1	2	1
SNP_22:54271229	1	0	2	2	0	2	1	2	1	0	1	2	1	0	1	1	2	1	0	1	1	2	2	0	1	2	2	1	1	1	2	0	2	1	2	2	1	1	1	1	2	2	1	1	2	1	2	2	0
SNP_22:54295406	1	0	1	2	1	2	1	2	0	0	1	2	2	2	1	1	2	1	1	1	1	2	1	1	1	1	2	1	2	1	2	1	1	1	2	1	1	1	1	1	0	2	2	2	2	2	2	2	1
SNP_22:54325220	1	0	1	1	1	2	0	2	0	0	0	2	1	1	1	1	2	1	1	1	1	2	1	0	1	1	2	1	1	1	1	0	1	1	1	0	1	1	1	1	0	0	2	2	2	1	2	2	0
SNP_22:550101	1	1	1	1	1	2	1	1	1	0	0	1	2	2	0	1	0	2	0	1	0	2	2	0	1	2	1	1	0	0	0	1	1	2	0	0	0	1	1	0	0	1	1	1	2	2	1	1	0
SNP_22:55646191	1	0	2	2	1	1	0	2	1	2	0	1	2	2	1	1	2	1	1	2	1	2	1	2	2	1	0	2	2	0	2	2	1	0	2	1	2	2	1	2	2	1	1	1	0	0	1	2	1
SNP_22:55706026	1	1	0	1	0	0	1	1	1	2	2	0	0	1	1	0	2	1	0	1	0	0	0	1	1	0	1	0	1	1	0	0	1	1	2	1	0	1	1	0	1	2	0	0	0	1	0	1	1
SNP_22:55808310	0	0	1	1	1	0	1	1	1	1	0	0	1	2	1	0	1	0	2	2	1	1	1	0	2	1	0	0	0	0	2	1	1	0	0	1	0	0	0	0	1	0	0	0	0	0	0	0	1
SNP_22:56420213	2	0	1	0	0	1	1	0	1	0	2	1	1	0	1	0	1	0	1	1	1	1	0	0	1	0	0	1	1	1	0	0	0	0	0	1	2	1	2	1	1	1	1	0	0	1	1	1	1
SNP_22:56458708	1	0	0	2	0	0	1	2	1	1	2	0	1	2	2	0	2	1	1	1	1	1	0	1	0	0	0	1	1	1	2	2	0	0	2	1	1	1	1	0	0	2	0	1	0	1	0	1	2
SNP_22:57143987	1	1	1	0	0	2	0	0	1	1	0	2	1	0	1	2	0	1	1	0	2	1	1	0	1	1	2	2	1	2	0	0	1	2	0	0	1	1	1	2	1	0	2	1	2	1	2	1	1
SNP_22:57443702	2	2	1	0	1	2	1	1	1	1	2	2	1	0	2	2	1	1	1	0	2	1	1	1	1	1	2	2	2	2	0	0	1	2	2	1	2	2	2	2	1	2	2	1	2	2	2	2	1
SNP_22:57544351	1	1	1	0	0	1	0	0	0	1	0	1	1	0	0	1	0	0	0	0	0	1	0	1	1	0	0	1	2	0	0	0	0	1	0	0	1	2	1	2	1	0	2	0	1	1	1	1	0
SNP_22:58055817	1	0	1	0	0	0	0	0	0	0	0	1	1	0	0	0	0	0	1	0	0	0	1	0	1	0	0	0	1	0	0	0	0	0	0	0	1	1	0	1	1	0	1	0	0	1	0	1	0
SNP_22:58653873	1	1	0	0	1	0	0	0	0	0	0	0	0	0	0	0	0	0	0	0	0	0	0	1	0	0	0	0	0	0	0	0	0	0	0	0	0	0	0	0	0	0	0	0	0	0	0	0	0
SNP_22:58943673	0	0	1	2	1	1	0	2	2	0	0	1	1	2	2	1	1	2	1	1	2	1	1	1	1	1	2	0	1	2	2	1	2	1	2	1	0	0	0	0	1	1	0	2	1	0	1	0	2
SNP_22:59704985	0	1	1	1	1	0	1	0	2	2	0	1	1	2	0	0	1	0	0	1	0	0	0	0	1	0	0	1	0	1	1	2	1	1	1	1	0	1	0	0	1	1	1	0	0	0	0	0	2
SNP_22:60115712	0	0	0	1	0	2	0	1	0	0	0	0	0	0	0	2	0	1	0	1	0	1	1	1	0	1	1	0	0	1	1	0	0	1	0	0	1	0	0	1	0	0	0	2	2	0	1	1	0
SNP_22:6054177	2	2	0	0	2	0	1	1	2	1	0	1	2	1	1	0	1	0	0	2	1	0	2	1	1	0	1	1	2	1	1	0	1	2	1	1	1	0	1	1	0	1	2	0	1	0	0	0	1
SNP_22:8260249	1	1	2	2	2	1	2	1	0	1	1	1	1	1	2	2	1	2	2	0	1	2	0	1	1	2	1	2	1	0	1	2	0	0	1	1	0	1	2	1	0	0	1	1	1	2	1	1	0
SNP_22:8318632	2	1	2	1	1	2	0	0	0	0	1	0	1	0	0	1	0	0	1	0	0	1	0	1	0	1	1	0	0	0	0	1	0	0	0	1	0	0	1	0	0	0	0	0	1	1	0	1	0
SNP_22:9057689	1	0	0	0	0	0	0	1	1	1	0	0	2	0	0	0	1	0	0	1	1	0	0	0	1	0	0	1	1	1	0	0	0	1	2	1	2	0	0	2	0	1	1	0	0	0	0	1	1
SNP_22:9748043	0	1	1	1	1	2	2	1	0	1	1	1	0	1	2	2	1	0	1	1	1	2	1	0	1	1	1	0	1	0	2	2	1	1	0	0	0	1	1	0	1	0	0	2	0	1	1	1	0
SNP_23:10586174	0	0	0	0	0	0	0	0	0	1	0	1	0	0	1	0	0	1	0	0	0	0	1	1	0	0	0	0	0	0	0	1	0	0	0	0	0	0	0	1	0	0	1	1	0	0	1	1	0
SNP_23:10894437	0	0	0	1	1	2	0	1	1	0	1	1	0	1	1	1	1	1	1	1	0	1	2	1	1	1	1	1	2	1	0	0	1	0	0	0	2	0	1	1	0	1	0	1	0	0	0	1	1
SNP_23:11605889	0	1	0	1	1	1	0	0	1	0	1	1	1	2	1	0	2	1	1	0	1	1	1	1	2	1	2	0	1	2	2	0	0	0	1	1	0	1	0	1	1	1	0	1	1	1	0	0	1
SNP_23:1327820	1	1	0	0	0	1	0	0	1	1	1	1	0	1	0	0	0	2	0	1	2	0	1	1	1	1	1	0	0	1	0	1	0	0	0	0	1	0	0	0	1	0	1	1	0	0	0	0	0
SNP_23:14094944	0	0	0	1	0	2	0	0	2	0	0	2	1	1	1	2	1	1	1	0	0	1	2	2	2	1	1	0	0	1	0	1	0	0	1	1	1	0	2	0	0	1	0	2	0	0	1	2	1
SNP_23:14117386	0	0	0	1	0	2	0	0	2	0	0	2	1	1	1	2	1	1	1	0	0	1	2	2	2	1	1	0	0	1	0	1	0	0	1	1	1	0	2	0	0	1	0	2	0	0	1	2	1
SNP_23:14185501	0	0	0	1	0	2	0	0	2	0	0	2	1	1	1	2	1	1	1	0	0	1	2	2	2	1	1	0	0	1	0	1	0	0	1	1	1	0	2	1	0	1	0	2	0	0	1	2	1
SNP_23:14650466	0	0	0	1	0	1	0	1	1	0	0	1	0	1	0	0	1	1	0	1	0	0	1	2	2	1	1	0	1	1	0	1	0	0	1	0	1	0	1	1	0	0	0	2	0	0	1	1	1
SNP_23:14997995	0	1	1	1	1	0	1	0	1	0	1	1	1	0	0	1	0	0	1	0	1	0	1	1	1	0	0	1	1	0	0	1	1	1	1	1	1	0	1	1	0	1	0	1	0	0	2	1	0
SNP_23:16725736	0	0	0	2	0	0	0	0	1	0	1	0	0	0	0	0	0	0	0	0	0	0	1	1	1	0	0	0	1	0	0	0	0	0	0	0	1	0	1	0	0	0	0	1	0	0	1	0	1
SNP_23:17384397	0	1	0	1	1	1	0	0	1	0	0	0	2	1	0	1	1	0	0	0	1	2	0	0	0	0	1	0	0	0	1	0	1	0	0	0	1	1	1	1	0	0	0	0	1	1	0	0	0
SNP_23:17541820	0	0	0	1	0	0	0	0	0	0	1	0	0	0	0	1	0	0	0	1	0	0	1	1	1	0	0	0	2	0	0	0	0	0	0	1	2	0	2	0	0	0	0	1	1	0	1	0	0
SNP_23:19325757	1	1	1	0	0	1	1	2	1	0	0	1	0	2	0	0	1	1	0	0	0	1	0	1	1	1	1	0	1	1	0	1	1	2	1	0	0	1	0	0	0	1	0	1	0	0	0	0	1
SNP_23:20201294	0	1	0	0	2	1	0	0	0	1	0	0	2	2	0	0	0	1	0	0	1	1	0	0	0	0	1	0	2	0	0	0	0	1	0	0	0	0	0	1	0	1	0	0	0	1	0	0	0
SNP_23:2202336	1	0	1	1	1	0	0	1	1	0	2	1	1	0	0	2	0	0	1	1	0	1	1	0	0	1	0	0	2	0	0	0	0	1	0	1	0	0	0	0	1	0	0	1	0	1	1	1	2
SNP_23:27667731	1	1	0	1	1	1	0	0	0	1	1	0	1	1	1	0	0	0	0	1	1	0	0	0	0	0	1	1	0	0	0	0	0	1	0	0	0	2	1	0	1	2	1	0	1	2	0	1	1
SNP_23:33502681	0	0	0	0	1	1	0	0	0	0	0	0	2	0	0	0	0	0	0	0	0	0	0	0	0	1	1	0	0	1	0	1	0	0	0	0	0	2	0	0	0	0	0	0	1	0	0	0	0
SNP_23:3401912	0	0	1	1	0	1	0	0	0	1	1	0	1	0	1	1	2	0	1	0	0	1	0	0	1	0	1	1	0	1	2	0	1	1	0	1	1	1	2	1	0	2	0	0	1	0	1	1	0
SNP_23:36340613	1	1	0	2	2	0	0	0	2	1	2	1	1	0	2	2	1	1	1	1	1	1	0	1	1	2	0	2	1	1	1	1	1	1	0	1	1	2	1	1	1	1	1	1	2	1	1	2	2
SNP_23:36461818	1	1	0	0	1	0	1	1	1	1	0	2	1	1	1	0	1	1	2	0	1	1	0	1	0	1	1	0	1	1	1	2	2	0	1	1	0	2	1	0	1	0	0	0	1	0	1	0	1
SNP_23:38331199	0	2	0	1	1	1	0	0	0	0	1	0	1	1	0	0	0	0	0	0	0	0	0	0	1	1	0	0	1	0	0	0	0	2	0	1	1	0	0	1	1	1	1	1	1	0	0	0	0
SNP_23:39345547	1	0	1	0	1	1	2	2	1	1	1	1	1	1	1	1	1	1	2	0	1	2	1	2	1	1	1	0	1	1	1	2	2	1	2	1	0	1	2	0	0	1	0	1	1	1	2	0	1
SNP_23:39534629	1	0	1	0	1	0	2	2	1	1	1	1	1	1	2	1	2	1	2	0	1	2	1	2	1	1	1	1	2	1	2	2	2	0	2	1	0	1	2	0	0	0	0	1	1	2	2	1	1
SNP_23:39665286	1	1	2	0	1	1	2	2	2	1	1	1	2	1	2	2	2	1	2	1	2	2	1	2	1	0	1	1	2	2	2	2	2	1	2	1	1	1	2	1	0	1	0	1	1	2	2	1	1
SNP_23:39707537	1	0	1	1	1	1	0	0	1	1	1	0	1	0	2	0	2	0	1	0	1	0	0	0	0	0	1	2	0	1	2	1	1	0	0	1	0	1	1	0	0	1	1	0	1	1	1	2	1
SNP_23:40403310	1	1	0	2	1	2	1	0	0	1	1	1	1	1	0	0	0	1	0	1	0	0	1	0	1	2	1	1	0	0	0	0	1	1	0	1	1	1	0	1	2	1	2	1	1	0	0	1	1
SNP_23:41092039	2	0	1	1	0	0	2	1	1	1	0	1	1	1	0	1	0	0	1	1	1	2	0	2	0	0	0	1	0	1	0	1	1	0	1	0	1	1	1	1	0	1	1	0	0	0	0	1	0
SNP_23:41146545	2	1	1	2	1	2	1	1	1	1	1	2	1	2	0	1	0	0	1	2	1	2	1	2	1	2	1	1	0	1	0	1	0	2	1	1	2	2	1	2	2	2	2	1	1	0	1	1	0
SNP_23:41308785	0	1	0	1	1	2	0	0	0	0	1	1	0	1	0	0	0	1	0	1	0	0	1	0	1	2	1	0	0	0	0	0	0	2	1	1	1	1	0	1	2	1	0	1	1	0	0	0	1
SNP_23:41422330	0	1	1	0	0	0	0	0	2	0	0	0	1	0	0	0	0	0	1	0	0	0	0	0	0	0	0	0	0	2	0	0	0	0	0	0	1	0	0	1	0	0	0	0	0	0	1	0	1
SNP_23:41460102	2	2	1	2	1	2	1	0	2	2	1	1	1	1	0	1	0	1	2	1	0	0	1	0	0	2	1	2	0	2	0	0	1	2	1	1	2	2	0	2	2	2	2	1	1	0	1	2	1
SNP_23:41492171	1	2	1	2	1	2	1	0	2	1	1	1	1	1	0	0	0	0	1	1	0	0	1	0	0	2	1	1	0	2	0	0	1	2	1	1	2	2	0	2	2	2	1	1	1	0	1	1	1
SNP_23:41668989	1	1	1	2	1	2	0	0	2	1	1	1	1	1	1	0	1	0	1	1	0	0	1	0	0	2	1	2	0	2	1	0	0	2	1	1	2	2	0	2	2	2	1	1	1	1	0	2	1
SNP_23:41777832	0	1	0	1	1	2	0	1	0	1	1	1	0	1	0	0	0	1	0	1	1	0	2	0	1	2	1	0	2	0	0	0	0	2	1	1	1	1	1	1	2	1	0	2	1	1	1	0	1
SNP_23:41816931	0	1	0	1	1	2	0	1	0	1	1	1	0	1	1	0	1	0	0	1	1	0	2	0	1	2	1	1	1	0	1	0	0	2	1	1	1	0	0	1	2	1	0	2	1	2	0	1	0
SNP_23:42021817	2	1	1	2	0	2	1	2	2	2	1	1	1	2	2	2	2	2	1	0	2	2	1	2	2	0	2	2	2	2	2	1	0	0	1	0	1	1	1	1	0	2	2	1	0	2	1	2	2
SNP_23:42046480	0	1	1	1	2	0	0	0	0	0	1	1	1	0	1	0	1	0	1	2	1	0	1	0	0	2	0	0	0	0	0	1	1	2	1	2	1	1	0	1	2	1	1	1	2	0	0	0	0
SNP_23:42137226	1	1	1	2	1	1	0	0	2	1	1	1	1	1	1	0	1	1	1	1	0	0	1	0	0	2	0	2	0	2	1	0	0	2	1	1	2	0	0	2	2	2	1	1	1	1	0	2	1
SNP_23:42678480	1	2	0	2	1	1	0	0	0	1	2	1	0	1	1	0	1	0	0	1	0	0	1	0	0	2	1	2	0	0	1	0	0	1	1	1	1	0	0	1	2	1	1	1	1	1	1	2	0
SNP_23:42706014	1	1	2	1	1	0	0	0	2	1	0	0	2	0	2	1	2	2	2	1	1	0	0	0	0	0	0	2	1	2	2	1	0	0	0	1	1	1	1	1	0	1	1	0	1	1	0	2	2
SNP_23:43374683	0	1	0	1	1	0	0	0	0	0	2	1	0	1	0	1	0	1	0	1	0	0	1	0	0	1	1	1	0	0	0	0	0	1	1	1	1	2	0	1	1	0	1	1	0	0	1	0	1
SNP_23:43481899	0	0	1	1	1	0	0	0	2	0	1	1	1	0	0	0	0	1	1	1	0	0	1	0	0	1	0	1	0	2	0	0	0	1	1	1	1	1	0	2	2	0	1	1	1	0	0	0	2
SNP_23:4365059	2	1	2	1	1	2	2	1	2	0	2	2	0	1	2	2	0	1	2	2	1	1	1	1	1	2	1	1	2	1	0	2	1	2	1	1	0	1	1	1	1	2	2	2	2	1	1	1	2
SNP_23:43890903	1	0	1	1	1	0	0	0	0	0	2	1	1	0	0	0	1	1	0	1	0	0	1	0	0	1	1	1	0	0	0	0	0	2	1	1	1	2	0	1	1	1	1	1	1	0	1	0	1
SNP_23:44070630	0	0	1	0	0	0	0	0	0	0	0	0	0	0	2	0	2	0	1	0	1	0	0	0	0	0	0	1	0	0	0	0	0	0	0	0	0	0	0	0	0	0	0	0	0	1	0	1	0
SNP_23:44220142	0	1	0	1	0	2	0	1	0	2	0	0	0	0	1	0	1	0	0	0	1	0	1	0	2	0	0	1	1	0	0	0	0	0	0	0	0	0	0	0	0	0	0	1	0	2	0	2	0
SNP_23:44264688	0	1	0	0	0	2	1	1	0	1	0	0	0	0	1	0	1	0	0	0	1	0	1	0	2	0	0	1	1	0	0	0	2	0	0	0	0	0	0	1	0	0	0	1	0	2	0	1	0
SNP_23:44318049	0	1	0	0	0	2	1	1	0	1	0	0	0	0	1	0	1	0	0	0	1	0	1	0	2	0	0	1	1	0	0	0	2	0	0	0	0	0	0	1	0	0	0	1	0	2	0	1	0
SNP_23:44387829	0	0	0	0	0	2	1	1	0	1	0	0	0	0	1	0	1	0	0	0	1	0	1	0	2	0	0	1	1	0	0	0	2	0	0	0	0	0	0	1	0	0	0	1	0	2	0	1	0
SNP_23:44544980	1	2	1	1	2	0	0	0	0	0	1	1	2	1	2	0	2	0	1	2	1	0	1	1	0	1	1	1	0	0	2	1	0	1	2	2	1	1	0	1	1	0	0	1	0	1	0	1	1
SNP_23:45088619	1	0	1	2	2	0	1	0	0	1	1	1	2	0	0	1	1	2	0	2	0	0	1	1	0	1	1	1	1	0	2	1	2	1	2	2	1	2	1	0	1	0	1	1	0	0	0	1	1
SNP_23:45190907	1	1	1	0	0	2	2	2	0	1	1	1	1	1	2	1	2	1	1	0	2	2	1	1	2	1	1	2	1	0	0	1	2	0	0	0	0	1	1	1	0	1	2	1	0	2	2	0	0
SNP_23:45560836	0	1	2	0	0	2	0	1	1	1	0	0	0	1	1	1	1	0	2	0	2	0	1	1	1	0	0	0	1	2	0	0	0	1	0	0	1	0	0	1	1	1	0	1	2	1	0	0	2
SNP_23:45922409	1	1	0	2	2	2	0	1	1	2	1	1	1	1	0	1	0	0	0	2	1	0	2	2	1	2	1	0	2	0	2	1	0	1	2	2	1	1	0	0	1	0	0	2	0	1	0	1	0
SNP_23:46021030	0	1	1	0	0	0	1	0	0	0	0	0	1	0	2	1	2	1	1	0	1	0	0	0	1	0	0	2	0	0	0	0	2	0	0	0	0	1	2	1	0	0	2	0	0	1	0	1	0
SNP_23:46149468	1	1	1	1	0	0	1	1	0	1	1	1	0	2	0	1	1	0	0	0	1	2	0	1	0	1	2	0	0	0	0	1	0	0	1	0	0	1	1	0	0	1	0	0	0	0	2	1	1
SNP_23:46202629	0	1	1	1	0	0	0	0	0	1	0	0	0	1	0	1	1	0	0	0	1	0	0	1	0	1	1	0	0	0	0	0	0	0	1	0	0	1	1	0	0	0	0	0	0	0	0	1	0
SNP_23:46310894	1	0	2	0	0	0	1	1	1	0	1	1	0	1	0	1	1	0	1	0	0	2	0	0	0	0	1	0	0	2	0	1	0	1	0	0	1	0	1	1	1	2	0	0	2	0	2	0	2
SNP_23:46688684	1	1	2	1	0	0	1	1	1	1	1	1	0	2	0	0	1	0	1	0	1	2	0	0	1	1	1	0	0	2	0	1	0	1	0	0	1	0	1	1	1	2	0	0	2	0	2	1	2
SNP_23:46821712	2	2	2	1	2	0	2	1	2	1	1	2	2	2	2	1	1	1	2	2	2	2	0	0	1	2	1	1	0	2	2	2	2	2	0	2	1	0	2	2	2	2	2	0	2	0	2	2	1
SNP_23:47501209	0	0	0	0	0	2	0	1	0	1	0	0	0	0	0	1	1	2	0	0	0	1	1	1	1	0	0	1	1	0	0	0	0	0	0	0	0	0	2	0	0	0	2	1	0	1	0	1	0
SNP_23:47582626	1	1	1	1	1	2	2	2	1	2	1	1	1	1	1	2	1	1	2	1	1	2	1	1	2	2	1	0	1	2	2	2	2	1	0	1	1	0	2	1	1	2	1	1	2	1	2	1	1
SNP_23:47804311	0	0	0	0	0	0	0	0	0	0	0	0	0	0	0	0	0	0	0	0	0	0	0	0	0	0	0	0	0	0	0	0	0	0	0	0	1	0	1	0	0	0	1	0	0	1	0	0	0
SNP_23:47887757	1	0	1	2	2	0	1	0	1	1	2	1	2	0	1	1	0	0	1	2	1	0	1	1	0	2	2	0	1	0	2	0	2	1	2	2	2	1	1	0	1	1	1	1	0	0	1	2	1
SNP_23:47939617	1	0	1	1	2	0	1	0	1	0	2	1	2	0	1	1	1	0	0	2	0	0	1	0	0	1	0	1	1	0	2	0	2	1	1	2	2	1	0	1	1	1	0	1	0	1	1	1	1
SNP_23:48550246	1	1	0	1	0	0	2	1	0	1	0	1	0	1	2	0	2	1	1	0	2	1	0	0	0	1	1	2	0	0	0	1	2	0	0	0	1	1	0	1	0	0	1	0	0	1	1	2	1
SNP_23:48973991	2	1	2	1	1	1	1	1	2	0	2	2	1	2	1	1	2	1	1	1	0	1	1	1	2	0	1	1	1	2	0	1	0	2	2	1	2	1	0	2	2	2	0	2	2	1	2	1	2
SNP_23:49001338	2	1	2	1	1	1	1	1	2	0	2	2	1	2	0	1	1	1	1	1	0	1	1	1	2	0	1	1	1	2	0	1	0	2	2	1	2	1	0	2	2	2	0	2	2	0	2	1	1
SNP_23:49131528	1	1	1	1	2	0	0	0	1	0	1	1	1	0	2	0	1	1	1	2	2	0	1	0	0	1	1	0	0	0	2	0	0	1	1	2	0	2	1	0	1	0	0	1	0	1	0	0	1
SNP_23:49418478	0	0	0	0	0	1	0	1	0	1	0	0	0	0	1	2	1	1	0	0	0	1	1	2	0	0	1	1	1	0	0	1	0	0	1	0	0	0	0	0	0	0	1	0	0	2	0	0	1
SNP_23:49656535	1	2	1	0	1	2	2	2	1	1	1	1	2	2	1	2	1	1	2	1	2	2	1	2	2	1	2	1	2	2	2	2	2	1	1	1	2	1	2	2	1	2	1	2	2	1	2	1	1
SNP_23:49787932	1	0	0	1	1	0	1	1	0	1	0	0	1	1	1	0	1	2	1	1	1	1	0	0	0	2	1	1	0	0	2	1	0	0	0	1	0	0	1	0	0	0	1	0	0	0	1	1	0
SNP_23:49972599	1	0	0	0	1	1	1	2	0	1	0	1	2	1	2	1	2	2	1	1	1	2	1	1	0	1	1	2	1	0	2	2	0	0	0	1	2	0	2	1	0	0	2	0	0	2	1	0	1
SNP_23:50078664	1	1	1	1	1	1	0	0	1	0	1	2	0	0	0	0	0	0	0	1	1	0	1	0	0	0	0	1	0	0	0	0	0	1	1	1	2	2	1	1	1	0	1	1	0	0	0	0	0
SNP_23:5028804	0	1	0	0	0	2	2	0	1	0	0	1	1	1	1	0	0	1	0	2	2	0	1	1	1	1	1	0	1	1	0	1	1	0	1	0	1	0	0	1	1	0	1	1	0	0	0	0	0
SNP_23:50341631	1	1	2	1	1	1	0	0	2	0	1	1	1	1	0	0	0	1	1	1	0	0	1	0	2	1	0	1	1	2	1	0	0	2	1	1	1	1	0	1	2	1	1	1	2	0	0	0	1
SNP_23:5050206	0	0	0	1	0	0	0	0	0	1	0	0	1	0	0	1	1	0	0	1	0	1	0	0	0	0	0	0	1	1	1	0	1	0	0	2	0	1	1	0	0	1	0	0	0	0	1	1	0
SNP_23:50857985	1	1	2	1	1	1	0	0	2	0	1	1	0	1	1	0	0	0	2	1	1	0	1	0	2	0	1	0	1	2	0	0	0	2	1	1	0	2	0	1	2	1	0	1	2	0	0	0	1
SNP_23:51029219	2	2	2	2	2	1	1	1	2	1	1	2	1	2	2	0	1	2	2	2	1	1	1	1	2	1	1	1	1	2	0	1	1	2	2	2	0	1	1	1	2	1	2	2	2	1	1	2	2
SNP_23:51042255	0	0	0	0	0	1	1	1	0	1	1	0	1	0	1	1	1	0	1	0	1	1	1	1	0	1	1	1	1	0	0	1	2	0	0	0	0	1	0	1	0	1	0	0	0	1	1	0	0
SNP_23:51606052	1	1	1	2	1	1	0	0	1	1	1	2	0	0	1	1	0	1	0	1	1	0	1	0	0	1	0	1	0	0	0	0	0	1	1	1	0	1	1	0	1	0	2	1	0	1	0	1	1
SNP_23:51773706	0	1	0	1	0	1	0	1	0	2	0	0	0	0	1	1	1	0	1	0	1	1	1	1	0	2	1	1	1	0	0	1	0	0	0	0	0	1	0	1	0	0	0	0	0	1	0	1	0
SNP_23:5694573	0	1	0	1	0	0	2	0	0	0	0	1	1	0	1	0	0	0	0	0	2	0	2	0	0	0	0	0	0	0	0	1	1	0	1	0	1	0	0	0	1	0	1	1	0	0	1	0	0
SNP_24:11103928	0	1	2	1	1	0	1	2	1	2	1	2	0	2	1	1	0	1	0	1	1	2	0	2	1	2	1	1	2	2	1	0	2	2	1	2	1	0	1	2	1	1	2	0	1	2	0	1	1
SNP_24:11664596	0	0	0	0	0	0	0	0	0	0	0	0	1	0	0	0	0	0	0	0	0	0	0	0	0	0	0	0	0	0	0	0	0	0	0	0	0	0	0	0	0	0	1	0	0	0	0	0	0
SNP_24:12116867	1	1	2	1	1	0	0	0	0	1	1	0	2	0	0	0	1	1	0	1	1	0	1	1	2	2	2	0	1	1	1	0	0	1	2	1	0	1	0	2	1	1	0	0	2	1	1	0	1
SNP_24:12855197	0	1	1	1	0	1	1	2	0	1	1	2	2	2	1	1	0	1	1	0	1	2	0	2	1	2	1	1	2	1	1	0	1	1	0	1	1	1	1	0	1	1	2	1	2	2	0	2	1
SNP_24:13505402	1	0	1	0	1	0	0	0	0	1	1	0	1	0	1	0	2	1	0	1	0	0	0	0	1	0	1	1	0	0	1	1	0	0	2	1	1	1	0	2	1	0	0	0	0	0	0	0	0
SNP_24:13532769	1	0	1	0	1	0	0	0	0	1	1	0	1	0	1	0	2	1	0	1	0	0	0	0	1	0	1	1	0	0	1	1	0	0	2	1	1	1	0	2	1	0	0	0	0	0	0	0	0
SNP_24:13889284	0	0	0	0	0	0	0	0	0	0	0	0	1	1	0	0	0	0	0	0	0	1	1	1	0	0	1	1	1	0	0	0	0	0	0	0	2	0	1	0	2	0	0	0	0	1	0	2	0
SNP_24:1570277	0	1	2	2	2	1	2	0	2	2	2	1	1	2	1	1	1	1	2	1	1	1	1	2	1	1	2	2	2	2	0	2	2	1	1	2	2	2	2	2	2	1	2	1	2	1	1	2	2
SNP_24:1617104	2	2	1	0	1	2	0	2	2	0	0	1	1	0	1	1	1	1	1	1	1	2	0	0	1	2	1	0	2	1	2	2	0	2	1	1	2	2	1	0	1	1	0	1	0	2	1	0	2
SNP_24:1617199	2	2	1	0	1	2	0	2	2	0	0	1	1	0	1	1	1	1	1	1	1	2	0	0	1	2	1	0	2	1	2	2	0	2	1	1	2	2	1	0	1	1	0	1	0	2	1	0	2
SNP_24:1657360	2	1	0	0	0	1	0	2	0	0	0	1	0	0	1	1	1	1	0	1	1	1	1	0	1	1	0	0	0	0	2	0	0	1	1	0	0	0	0	0	0	1	0	0	0	1	1	0	0
SNP_24:16577706	0	0	0	0	0	0	0	0	0	0	0	0	1	0	0	0	0	0	0	0	0	0	0	0	0	0	0	0	0	0	0	0	0	0	0	0	0	0	0	0	0	0	0	0	0	0	0	0	0
SNP_24:16839012	2	2	1	2	1	2	1	0	2	1	2	1	0	2	2	2	2	1	0	1	2	2	1	1	2	1	2	1	2	2	1	1	1	2	1	0	1	1	1	1	2	2	2	1	2	1	1	1	2
SNP_24:17820609	0	0	0	0	0	0	0	0	1	0	0	0	0	0	1	0	0	0	0	0	0	0	0	0	0	0	0	0	0	1	0	0	0	0	0	0	0	0	0	0	0	1	0	0	1	0	0	0	0
SNP_24:18407618	0	0	2	0	2	0	1	2	0	2	2	0	2	2	0	2	0	2	1	1	0	2	1	2	0	2	0	1	0	0	2	2	0	0	2	1	0	2	1	2	0	0	0	1	0	2	2	2	0
SNP_24:18873497	2	1	1	1	0	0	1	1	1	1	2	2	0	1	0	2	0	0	1	1	1	1	0	1	1	1	2	0	1	2	2	0	2	2	1	1	0	1	0	1	1	2	0	0	2	1	0	0	1
SNP_24:18955084	0	0	0	0	0	0	0	0	0	0	0	0	1	0	0	0	1	0	0	0	0	0	1	0	0	0	0	0	1	0	0	1	0	0	0	0	2	0	0	0	1	0	1	0	0	0	0	0	0
SNP_24:18993046	1	1	1	1	2	2	2	2	2	2	1	1	1	2	2	2	1	2	2	2	1	2	2	1	1	1	0	2	0	1	1	1	0	1	1	2	1	2	2	1	0	2	2	2	1	1	2	2	1
SNP_24:19342724	0	1	0	1	1	2	0	0	1	0	0	0	1	0	1	0	1	1	0	1	1	0	2	0	1	0	0	2	0	0	0	0	0	0	0	0	1	1	1	0	0	0	2	2	0	1	1	1	1
SNP_24:19491846	0	0	0	0	0	0	0	0	0	0	0	0	1	0	0	0	0	0	0	0	0	0	1	0	0	0	0	0	0	0	0	0	0	0	0	0	1	1	0	0	0	0	1	0	0	0	0	0	0
SNP_24:1993052	1	1	0	0	1	0	1	0	1	1	2	1	1	0	2	1	0	0	1	1	1	2	0	0	0	0	0	0	1	1	0	2	2	1	0	0	0	1	0	0	1	1	0	1	0	0	0	0	1
SNP_24:20973455	0	0	0	0	0	0	0	0	1	0	0	0	0	0	1	0	0	0	0	0	0	0	0	0	0	0	0	0	0	1	0	0	0	0	0	1	0	0	0	0	0	0	0	0	0	0	0	0	0
SNP_24:21259817	2	0	0	0	0	0	1	1	0	0	1	1	0	1	1	1	1	0	2	2	0	0	0	0	1	0	0	0	0	0	2	0	0	1	2	1	1	1	0	1	1	2	0	0	1	0	2	0	0
SNP_24:21510384	1	0	0	0	0	0	1	1	1	0	0	1	1	1	0	1	1	0	1	2	0	0	0	0	0	0	0	0	0	1	1	0	0	1	2	0	1	1	0	0	1	1	0	0	1	0	1	0	0
SNP_24:21560026	2	1	1	1	0	0	1	1	0	1	1	2	0	1	0	1	0	0	2	2	1	0	0	1	1	1	2	0	2	1	2	0	2	2	1	0	0	1	0	1	1	1	0	0	1	2	2	0	1
SNP_24:21667119	2	1	1	1	0	0	1	1	0	1	1	2	1	1	0	1	0	0	2	2	1	0	0	1	1	1	2	0	2	1	2	0	2	2	1	0	0	1	0	1	1	1	0	0	1	2	1	0	1
SNP_24:22203073	0	1	0	1	1	2	1	0	1	1	1	0	1	0	1	0	1	1	1	1	1	1	1	0	1	0	0	1	0	0	0	1	0	0	0	1	0	0	1	0	0	1	1	2	0	0	0	1	1
SNP_24:2236514	1	1	0	0	2	0	1	1	1	1	2	1	0	0	2	1	1	0	1	1	2	2	0	1	1	0	1	1	1	2	0	1	2	1	0	2	0	1	0	1	2	2	1	0	2	0	0	0	1
SNP_24:2295731	1	1	2	2	0	2	1	1	1	1	0	1	2	2	0	1	1	2	1	1	2	0	2	2	2	1	2	1	1	1	2	1	0	1	2	0	2	1	2	2	0	1	1	2	2	2	2	2	1
SNP_24:23015613	1	2	1	2	1	2	1	0	1	1	1	1	0	1	1	1	1	1	0	0	2	0	1	1	2	1	2	2	2	1	1	1	1	1	0	0	0	0	2	2	1	1	1	2	1	2	0	1	2
SNP_24:26063880	0	1	1	2	2	2	1	2	1	0	0	1	2	1	1	0	2	2	1	0	1	1	2	2	1	1	0	2	0	0	1	1	0	0	1	0	2	1	0	0	1	1	2	2	0	0	1	1	1
SNP_24:26321370	2	2	0	2	2	2	2	2	1	2	0	2	2	2	2	2	2	2	2	0	2	1	2	2	2	2	2	2	1	1	2	2	2	1	0	2	0	2	1	1	1	2	1	2	1	1	1	2	2
SNP_24:27048954	1	2	2	1	1	2	2	1	1	2	1	1	1	2	0	1	2	1	0	2	0	0	1	0	1	0	1	1	2	1	1	1	1	1	2	0	0	1	0	0	2	1	1	2	1	2	1	1	2
SNP_24:27112777	1	2	2	1	1	2	2	1	1	1	0	1	1	2	0	1	2	1	0	2	0	0	1	0	1	0	1	1	2	1	1	1	1	1	2	0	0	1	0	0	2	1	2	2	1	2	1	1	2
SNP_24:28158961	0	0	0	0	0	0	0	0	0	0	0	0	0	1	1	0	0	0	0	0	0	1	0	0	0	0	0	0	0	0	0	1	1	0	0	2	1	0	1	0	0	0	0	0	0	0	0	0	0
SNP_24:29134874	0	0	1	1	0	0	0	2	1	2	1	0	1	0	1	2	0	1	1	1	1	1	1	2	0	1	1	1	1	2	1	0	1	1	1	0	1	1	0	0	2	1	1	0	0	1	2	0	1
SNP_24:29856937	2	2	1	1	2	2	2	0	1	1	2	1	1	1	1	1	1	1	0	1	1	0	2	1	2	0	0	1	1	1	1	1	0	2	0	0	1	2	0	1	0	2	2	2	1	1	1	2	1
SNP_24:3020392	0	0	1	1	1	0	2	0	0	2	2	1	1	2	1	0	1	1	2	1	1	1	1	1	1	0	1	2	1	1	0	1	2	0	0	2	0	0	1	2	2	1	2	1	2	0	1	0	1
SNP_24:30532388	0	0	0	0	0	1	0	0	0	0	0	0	0	0	0	0	0	0	0	0	0	0	0	0	0	0	0	0	0	0	0	0	0	0	0	0	0	0	0	0	0	0	0	1	0	0	0	0	0
SNP_24:30756121	1	1	1	0	1	0	0	0	0	0	1	1	1	1	1	1	1	0	1	0	1	0	0	0	1	1	1	0	1	1	0	1	1	2	1	1	1	1	2	1	0	1	1	0	2	1	0	1	0
SNP_24:30999960	2	1	0	2	1	1	2	1	1	1	2	1	0	0	1	0	1	1	0	1	1	0	2	1	1	0	0	1	0	1	1	1	0	0	0	0	1	1	0	1	0	1	1	2	0	0	1	1	1
SNP_24:31163137	2	1	0	2	1	2	2	1	1	1	2	1	0	0	1	0	1	1	0	1	1	0	2	1	1	0	0	1	0	0	1	1	0	0	0	0	1	1	0	1	0	0	1	1	0	0	1	2	1
SNP_24:31189035	2	1	0	2	1	2	2	1	1	1	2	1	0	0	1	0	2	1	0	1	1	0	2	1	1	0	0	1	0	1	1	1	0	0	1	0	1	1	0	1	0	0	1	1	0	0	1	2	1
SNP_24:31315570	0	1	1	2	2	1	2	1	1	2	1	1	0	0	0	1	1	2	0	2	0	1	1	1	2	0	1	1	1	0	1	1	1	0	0	0	1	0	2	1	2	1	2	2	0	1	2	1	2
SNP_24:31532079	2	1	0	2	2	1	2	2	2	1	2	1	1	1	1	0	2	1	1	1	1	1	2	1	1	1	0	2	0	2	1	1	0	1	2	1	1	1	1	1	0	1	2	2	0	0	2	2	1
SNP_24:31602546	0	0	0	0	0	0	0	1	1	0	0	1	1	0	1	1	1	0	2	0	1	0	0	0	0	2	1	0	0	2	0	1	1	1	2	1	0	1	1	1	0	1	1	0	1	0	0	0	0
SNP_24:31675938	0	1	1	2	1	1	2	1	1	2	1	1	1	1	0	1	1	2	0	2	0	2	1	1	2	0	1	2	1	0	1	1	1	0	0	1	2	0	0	1	2	1	1	2	0	1	2	1	2
SNP_24:31961948	2	0	1	0	1	0	0	0	0	1	1	0	0	0	1	1	0	1	0	1	1	2	1	2	1	0	1	0	1	0	2	0	1	0	0	1	1	1	1	0	2	1	0	0	0	1	0	1	1
SNP_24:32115024	0	0	0	0	0	0	0	0	0	0	0	1	0	1	1	0	0	0	1	0	1	0	0	0	0	1	1	1	0	0	0	1	1	0	0	1	0	0	1	1	0	0	1	0	1	0	0	0	0
SNP_24:32159647	1	0	0	0	0	0	0	0	0	0	0	1	1	1	1	1	1	0	1	0	1	1	0	0	0	1	1	0	0	0	1	1	1	1	1	2	0	2	1	1	0	1	0	0	1	0	0	0	0
SNP_24:32576870	1	1	1	0	0	0	0	1	1	0	0	1	1	2	1	1	1	0	2	0	1	0	0	0	0	2	1	0	1	1	1	1	1	1	2	1	0	2	1	1	0	0	0	0	2	1	0	1	0
SNP_24:32599744	1	1	1	0	1	0	0	1	1	0	0	1	1	2	1	1	1	0	2	0	1	0	0	0	0	2	1	1	1	1	1	1	1	1	2	1	0	2	2	1	0	0	1	0	2	1	0	1	0
SNP_24:32676013	1	1	1	0	0	0	0	1	1	0	0	1	1	2	1	1	1	0	2	0	1	0	0	0	0	2	1	0	1	1	1	1	1	1	2	1	0	2	1	1	0	0	0	1	2	1	0	1	0
SNP_24:32775462	0	1	0	2	1	1	2	1	1	2	1	1	1	0	1	1	1	2	0	1	1	1	2	2	2	0	1	1	1	1	0	1	1	0	0	1	2	0	0	0	2	0	1	1	0	1	2	1	2
SNP_24:32956036	2	2	1	2	1	1	2	2	2	2	2	2	1	2	1	2	2	2	2	1	1	1	1	1	2	2	2	1	2	2	1	2	2	1	2	2	2	2	1	1	2	0	1	1	2	2	2	2	2
SNP_24:33308884	0	1	0	2	1	2	2	1	1	2	1	2	0	1	1	1	1	2	1	1	1	1	1	1	2	1	2	1	1	1	0	2	2	0	0	2	2	0	1	1	2	0	1	2	1	1	1	1	2
SNP_24:33626739	2	2	1	2	1	1	2	2	2	2	2	2	2	2	2	2	2	2	2	1	2	1	2	2	2	2	2	2	2	2	1	2	2	1	2	2	2	2	1	1	2	0	2	1	2	2	1	2	2
SNP_24:33814573	0	1	0	2	2	2	2	1	1	2	1	2	0	1	2	1	1	2	1	1	2	1	2	2	2	1	2	2	1	1	0	2	2	1	0	2	2	0	2	1	2	1	2	2	1	1	1	1	2
SNP_24:34066958	2	1	1	2	2	1	2	1	1	2	1	2	0	1	1	2	1	2	1	2	1	2	1	1	2	1	2	2	1	1	2	2	2	0	0	2	2	1	2	2	2	1	2	2	1	1	1	1	2
SNP_24:34098685	2	1	1	2	2	1	2	1	1	2	1	2	0	1	1	2	1	2	1	2	1	2	1	1	2	1	2	2	1	1	2	2	2	0	0	2	2	1	1	2	2	1	2	2	1	1	1	1	2
SNP_24:3566173	0	0	1	0	2	0	0	1	1	1	0	1	0	1	1	1	1	2	1	0	0	1	1	0	0	0	0	1	1	1	1	2	1	0	0	1	0	1	0	0	2	0	2	0	0	0	0	1	1
SNP_24:35889509	1	0	1	0	1	0	0	0	0	0	0	0	1	0	0	0	0	0	0	1	0	2	0	0	0	0	1	0	0	1	1	0	0	0	0	1	1	0	0	1	0	1	0	1	0	0	0	0	0
SNP_24:38220372	0	1	1	0	1	0	0	1	1	0	2	0	0	1	0	0	1	0	1	0	1	0	0	1	0	1	0	0	1	1	0	0	0	1	2	0	0	1	1	0	0	0	0	0	0	2	0	0	0
SNP_24:38253349	0	1	1	0	1	0	0	1	1	0	2	0	0	1	0	0	1	0	1	0	1	0	0	1	0	1	0	0	1	1	0	0	0	2	2	0	0	1	1	0	0	1	0	0	0	2	1	0	0
SNP_24:38274109	0	1	1	0	1	0	0	1	1	0	2	0	0	1	0	0	1	0	1	0	1	0	0	1	0	1	0	0	1	1	0	0	0	2	2	0	0	1	1	0	0	1	0	0	0	2	1	0	0
SNP_24:40847503	0	0	0	0	0	0	0	0	0	0	0	1	1	0	0	0	0	0	0	0	0	1	0	0	0	0	1	0	0	0	0	0	0	0	0	0	1	0	0	0	0	0	0	1	0	0	0	0	0
SNP_24:40991272	1	2	0	2	0	0	2	1	2	2	1	1	1	1	2	1	1	2	2	1	1	0	1	2	1	1	1	0	1	2	1	2	2	0	1	2	1	0	1	1	2	0	0	1	1	0	2	2	1
SNP_24:41099071	1	0	1	0	1	1	0	1	0	0	0	0	1	1	0	1	1	0	0	1	0	2	1	0	1	1	0	0	0	0	0	0	0	1	1	0	1	1	1	1	0	2	0	0	0	1	0	0	1
SNP_24:41138947	1	0	1	0	0	1	0	1	0	0	0	0	1	1	0	0	1	0	0	1	0	2	1	0	1	1	0	0	0	0	0	0	0	1	1	0	1	1	0	1	0	2	0	0	0	1	0	0	1
SNP_24:41161783	1	0	1	0	0	1	0	1	0	0	0	0	1	1	0	0	1	0	0	1	0	2	1	0	1	1	0	0	0	0	0	0	0	1	1	0	1	1	0	1	0	2	0	0	0	1	0	0	1
SNP_24:41252890	2	0	1	0	0	1	0	1	0	0	0	0	1	1	0	0	1	1	0	1	0	2	1	0	1	1	0	0	0	0	1	0	0	1	1	0	1	1	0	1	0	2	0	0	1	1	0	0	1
SNP_24:4196979	2	1	1	0	1	0	0	1	0	1	0	0	1	1	0	1	2	1	0	1	0	1	0	0	1	0	0	1	0	0	1	0	0	1	1	2	0	0	0	0	1	1	2	1	0	1	0	0	0
SNP_24:42909973	1	0	0	0	0	0	0	0	0	0	0	1	0	0	0	0	0	0	0	0	0	0	0	0	0	0	1	0	0	0	1	0	0	0	0	0	0	0	0	0	0	0	0	1	0	0	0	0	1
SNP_24:44069431	1	2	2	2	2	0	2	2	2	2	2	1	1	1	2	2	1	1	2	2	2	2	1	2	2	1	1	2	2	2	2	2	2	2	1	2	2	1	2	2	2	2	2	1	2	1	2	2	1
SNP_24:44173880	1	2	2	2	2	0	2	2	2	2	2	1	1	1	2	2	1	1	2	2	2	2	1	2	2	1	1	2	2	2	2	2	2	2	1	2	2	1	2	2	2	2	2	1	2	1	2	2	1
SNP_24:44274218	1	2	2	2	2	0	2	2	2	2	2	1	0	1	2	2	1	1	2	2	2	2	1	2	2	1	1	2	2	2	2	2	2	2	1	2	2	1	2	2	2	2	2	1	2	1	2	2	1
SNP_24:44484859	0	0	0	0	1	1	0	1	0	0	0	0	1	0	0	0	1	0	0	0	0	0	1	0	1	1	0	0	0	0	0	0	0	0	1	0	0	1	0	0	0	0	0	0	0	1	0	0	0
SNP_24:45012635	0	0	1	0	0	1	0	0	0	0	0	0	0	1	0	0	0	0	0	0	0	0	1	0	0	1	0	1	1	0	0	0	0	1	1	0	0	0	0	0	0	0	2	0	0	0	0	0	1
SNP_24:45080627	1	0	1	0	1	2	0	1	0	0	0	1	0	1	0	0	1	0	0	0	0	0	1	0	1	1	1	1	1	0	1	0	0	1	1	0	0	1	0	0	0	0	1	1	1	1	0	0	1
SNP_24:45316923	1	0	0	0	1	1	0	0	0	0	0	0	0	0	0	1	0	0	0	0	0	0	1	0	0	1	0	0	0	0	0	0	0	0	1	0	0	0	0	0	0	0	0	0	0	0	0	0	0
SNP_24:45540149	0	0	0	0	0	1	0	0	1	0	0	1	1	0	1	1	0	0	0	0	1	0	2	1	0	1	1	0	0	1	1	0	0	1	2	0	1	0	0	0	0	1	0	1	1	0	0	0	0
SNP_24:45608606	0	0	0	0	0	1	0	0	0	0	0	1	0	0	0	1	0	0	0	0	0	0	1	0	0	1	1	0	0	0	0	0	0	0	1	0	0	0	0	0	0	0	0	1	1	0	0	0	0
SNP_24:46464661	0	1	1	0	1	1	1	1	1	1	1	1	1	1	1	1	1	1	1	1	1	2	1	2	1	1	2	1	1	1	0	1	1	0	0	0	1	1	2	2	2	1	1	1	1	1	0	2	0
SNP_24:46960289	1	2	2	0	0	2	2	1	1	2	2	1	1	2	1	2	2	2	2	2	2	2	1	1	1	1	1	2	2	1	1	2	2	1	1	1	1	2	2	2	0	1	2	1	2	2	0	2	1
SNP_24:47007293	0	0	0	0	0	1	0	0	0	0	0	0	0	0	0	0	0	0	0	0	0	0	1	0	0	1	0	0	0	0	0	0	0	1	2	0	0	0	0	0	0	1	0	0	0	0	0	0	1
SNP_24:47034438	0	0	0	0	0	1	0	0	0	0	0	0	0	0	0	0	0	0	0	0	0	0	1	0	0	1	0	0	0	0	0	0	0	1	2	0	0	0	0	0	0	1	0	0	0	0	0	0	1
SNP_24:48457531	0	1	1	0	1	2	1	1	1	1	2	0	2	1	2	1	1	2	2	2	2	2	2	2	2	2	1	1	1	1	0	2	2	0	1	1	0	1	2	2	2	1	0	0	1	0	0	2	0
SNP_24:49347370	0	0	1	0	0	0	0	0	1	0	1	0	0	1	1	0	1	1	1	0	1	0	1	1	0	0	0	1	1	1	0	1	1	2	1	1	0	1	0	0	0	1	1	0	1	0	0	0	1
SNP_24:49739505	1	1	1	0	2	2	1	1	0	1	2	0	2	1	1	2	2	1	2	2	2	2	1	1	2	2	1	1	1	0	0	2	2	0	1	1	0	2	1	2	2	1	0	0	2	1	0	2	0
SNP_24:49840655	0	0	0	0	0	0	0	0	0	0	0	1	1	0	0	0	0	0	0	0	0	0	0	0	0	0	1	0	0	0	1	0	0	1	1	0	1	0	0	0	0	1	0	1	0	0	0	0	1
SNP_24:51130282	1	1	1	1	1	1	1	0	0	1	1	1	1	2	0	2	2	2	0	0	1	0	0	0	1	0	1	2	2	0	0	2	2	1	0	1	1	1	1	0	2	0	1	1	0	1	0	2	0
SNP_24:5169324	0	0	0	1	1	0	1	0	1	0	0	0	1	0	1	0	0	0	1	1	2	0	2	1	1	0	1	1	0	2	0	1	0	0	0	0	0	1	1	2	0	1	0	1	2	0	1	0	1
SNP_24:51822363	2	2	0	2	1	2	2	1	1	2	0	2	1	1	0	2	2	2	2	0	2	1	0	1	1	1	2	1	1	1	1	2	2	0	0	2	1	2	2	1	2	0	0	2	1	2	1	1	1
SNP_24:56746319	0	2	1	1	1	1	1	0	1	1	2	0	1	1	0	1	1	2	1	0	0	1	2	0	1	2	0	1	1	2	0	2	1	0	1	2	1	1	1	0	2	1	0	2	2	0	1	0	0
SNP_24:57637820	0	1	1	1	1	0	1	1	1	1	2	1	1	1	0	2	1	2	1	0	1	1	2	0	1	2	1	1	1	2	0	2	2	0	1	2	0	1	0	0	2	1	0	2	1	0	1	1	0
SNP_24:59164671	1	1	1	1	2	1	1	1	2	1	1	1	1	1	0	1	1	2	1	1	1	2	0	0	1	0	2	1	1	1	1	2	1	0	0	1	0	1	1	2	2	1	1	1	1	1	1	0	0
SNP_24:59907608	1	1	1	1	1	0	1	1	1	1	1	1	0	1	1	0	0	0	1	1	1	1	0	2	0	1	0	2	1	0	1	1	1	2	1	0	2	1	2	1	0	0	2	0	0	1	1	2	2
SNP_24:61058160	0	0	1	0	1	0	0	0	0	0	0	0	0	1	1	0	0	0	1	2	0	0	0	0	1	0	0	0	0	0	0	0	0	0	0	0	0	1	0	1	0	1	0	0	1	0	0	0	0
SNP_24:7131540	2	1	2	1	1	1	1	1	1	2	1	1	1	1	2	0	2	2	1	1	2	1	0	2	2	2	2	1	2	1	2	1	1	1	2	1	2	1	1	1	2	0	2	0	1	2	1	2	1
SNP_24:7640886	2	0	1	0	1	1	0	1	1	1	0	1	0	1	1	1	2	2	1	1	0	2	0	1	1	0	0	1	1	1	2	1	2	1	2	1	0	1	0	0	1	1	2	0	0	0	0	2	0
SNP_24:7918389	0	2	1	2	1	1	1	1	1	1	1	0	0	0	1	2	1	0	1	1	2	1	1	1	1	2	2	1	1	1	0	1	1	2	0	1	2	1	2	2	1	2	0	1	2	2	1	1	2
SNP_24:9041112	1	1	0	1	1	2	2	2	1	0	0	2	0	2	1	2	2	1	2	1	0	2	2	1	1	0	0	2	1	0	2	2	2	1	1	1	1	0	2	0	1	1	2	1	0	1	1	1	0
SNP_24:9183580	0	0	0	0	0	1	0	0	0	0	0	0	1	0	0	0	0	0	0	0	0	0	0	0	0	0	0	1	0	0	0	0	0	0	0	0	0	0	0	0	0	0	1	0	0	0	0	0	0
SNP_25:11524026	0	1	0	0	1	0	0	0	0	0	0	1	0	0	0	0	2	0	0	1	0	0	1	0	0	1	0	0	1	0	1	0	0	1	0	0	0	0	0	0	0	1	1	0	0	0	0	0	0
SNP_25:11549497	0	1	0	0	1	0	0	0	0	0	0	1	0	0	0	0	2	0	0	1	0	0	1	0	0	1	0	0	1	0	1	0	0	1	0	0	0	0	0	0	0	1	1	0	0	0	0	0	0
SNP_25:11689900	2	1	0	1	1	1	0	1	0	2	0	2	1	1	1	1	2	1	0	1	1	1	2	1	1	2	0	0	1	0	2	1	1	1	0	1	0	1	2	1	1	2	1	1	1	0	0	2	1
SNP_25:11890472	1	1	1	0	0	1	1	0	0	0	0	1	0	0	0	1	0	0	0	1	0	0	1	0	0	0	0	0	0	0	1	0	0	1	0	0	0	0	0	0	0	1	1	1	0	0	1	0	0
SNP_25:12401354	1	2	2	0	2	1	0	1	2	0	2	0	1	1	1	2	2	1	2	1	2	1	0	1	0	1	2	2	2	2	1	2	1	2	2	2	2	2	0	2	1	1	1	1	1	2	2	0	0
SNP_25:12875752	0	1	2	2	0	0	2	1	2	0	1	0	1	0	2	1	0	0	1	2	1	1	0	0	1	0	1	2	0	1	2	0	1	2	0	1	1	2	0	2	0	1	2	1	1	0	1	1	2
SNP_25:14169509	1	1	1	1	1	1	1	1	2	0	2	0	2	1	2	2	2	1	2	2	2	1	1	0	0	1	1	2	1	1	2	0	1	1	0	2	1	1	0	1	0	0	2	1	1	1	0	1	1
SNP_25:1455431	0	0	0	1	0	0	0	2	0	1	0	1	2	2	0	1	1	0	0	1	1	1	1	1	1	0	1	0	1	0	0	0	1	0	1	0	1	0	1	0	0	0	0	0	1	2	1	0	2
SNP_25:14917112	1	1	2	0	0	1	1	0	1	2	1	2	1	2	1	1	0	2	1	1	1	0	1	1	1	1	0	1	0	0	1	0	2	0	1	0	0	1	2	1	2	1	1	0	2	1	1	1	0
SNP_25:16171967	0	0	0	1	0	0	0	0	0	0	1	1	1	0	1	0	2	0	1	1	0	2	1	1	0	1	1	1	2	0	0	0	0	1	1	0	2	0	0	0	0	0	1	0	0	2	1	1	0
SNP_25:1735703	1	1	0	0	1	0	1	2	0	1	0	0	1	1	2	1	1	1	1	2	0	1	0	0	1	0	0	1	0	0	1	1	0	1	0	1	2	0	1	0	0	0	1	1	0	0	1	0	2
SNP_25:179006	0	0	1	0	0	0	0	0	0	1	1	0	2	1	0	1	1	0	0	0	0	1	0	1	0	0	1	0	1	0	1	0	1	0	2	1	0	0	1	0	1	0	0	0	1	2	1	0	2
SNP_25:1988522	0	1	1	1	2	2	2	1	1	1	0	0	2	2	1	1	2	0	1	1	1	1	0	1	1	1	1	1	2	0	0	0	1	1	1	0	0	1	1	1	0	1	0	2	1	2	2	1	1
SNP_25:20256734	2	1	2	2	1	1	1	1	2	1	2	1	1	2	1	2	0	2	1	2	1	1	1	0	1	0	1	1	1	1	0	1	1	1	2	0	0	1	1	2	1	0	1	2	1	1	2	0	1
SNP_25:21553990	1	0	1	1	1	1	0	0	0	1	1	1	0	1	0	1	0	1	0	1	0	0	0	0	0	1	0	1	0	0	1	1	0	2	1	1	0	0	1	0	1	1	2	2	0	0	1	0	0
SNP_25:22064110	1	1	1	0	0	0	0	0	0	1	0	1	0	0	1	0	1	0	1	0	0	2	2	2	0	1	1	1	1	0	1	1	0	0	1	0	0	1	0	1	0	1	1	0	0	2	1	1	0
SNP_25:24359587	1	0	2	1	1	1	1	1	0	1	1	1	0	1	1	1	1	2	1	2	1	1	1	0	0	2	2	1	1	1	2	1	0	2	2	1	2	0	1	1	1	1	2	2	1	2	2	1	1
SNP_25:2479395	1	0	1	1	1	1	2	0	2	1	1	1	1	1	2	1	1	1	1	0	1	0	1	1	1	1	2	0	0	2	2	1	1	0	1	1	0	1	1	1	2	1	1	2	1	0	1	2	0
SNP_25:25950148	1	1	0	1	0	0	1	0	1	2	2	2	2	2	1	0	0	1	0	1	0	0	1	1	1	1	0	0	2	0	1	1	0	1	0	1	0	1	1	1	1	2	0	0	0	0	1	0	0
SNP_25:26230864	2	2	0	0	1	1	1	1	1	1	1	0	2	1	2	1	0	0	1	0	1	1	1	2	1	0	0	0	1	1	0	0	2	0	0	1	0	0	1	0	1	1	0	0	1	0	1	1	1
SNP_25:28785827	0	0	1	0	1	0	0	0	0	0	0	1	0	0	0	1	0	0	0	1	0	0	0	1	0	0	0	0	0	0	1	0	0	1	0	0	0	0	0	1	0	0	1	0	0	0	1	0	0
SNP_25:29170307	2	2	1	1	2	1	2	2	1	1	1	0	2	1	2	2	0	0	2	1	2	1	2	2	1	0	1	1	2	2	0	0	2	1	2	1	1	1	1	0	1	1	0	1	1	2	1	2	1
SNP_25:29274445	2	2	1	1	1	1	2	1	1	1	1	0	2	1	2	1	1	0	2	1	2	1	2	1	1	0	2	2	2	2	0	1	2	0	2	1	1	1	1	0	1	1	1	1	2	2	1	2	2
SNP_25:29778056	0	1	1	0	1	1	2	1	0	1	1	0	2	1	1	1	1	0	0	1	1	1	2	2	1	0	1	1	2	0	1	0	2	1	2	1	2	0	1	0	1	1	0	0	1	2	1	2	1
SNP_25:3130565	0	0	0	1	1	1	2	1	1	0	1	0	1	1	0	1	1	0	1	2	0	1	0	0	1	0	0	1	0	0	0	0	0	1	0	1	2	0	0	0	0	0	1	2	0	0	1	1	0
SNP_25:3153074	0	0	1	1	1	1	2	1	1	0	1	0	1	1	0	1	1	0	1	2	0	1	0	0	1	0	0	2	0	0	0	0	0	1	0	1	2	1	0	1	0	0	1	2	0	0	1	1	0
SNP_25:32098946	1	2	1	1	0	1	0	1	2	1	1	2	0	1	1	2	1	2	1	1	1	1	0	1	1	2	0	1	0	1	1	1	0	1	1	1	0	1	1	1	1	2	2	1	1	0	1	0	0
SNP_25:32162266	1	1	1	0	0	0	0	1	1	1	1	0	2	1	2	1	1	1	1	1	1	0	0	0	1	1	1	1	0	1	1	1	0	0	0	0	0	1	0	1	0	0	1	0	1	0	1	0	1
SNP_25:32804873	1	0	1	1	0	1	1	0	1	1	1	2	0	1	0	0	1	1	1	1	0	2	1	1	0	1	0	0	0	1	1	1	0	1	0	1	1	0	1	0	1	1	1	2	0	0	1	1	0
SNP_25:33632236	0	1	0	1	1	0	1	1	0	1	0	0	1	1	1	1	1	1	0	1	0	0	0	1	1	1	0	1	0	0	0	1	1	0	1	0	0	1	0	0	1	1	1	0	1	0	0	0	0
SNP_25:33682052	2	1	2	1	1	2	1	1	2	1	2	2	1	1	1	1	1	1	2	1	2	2	2	1	1	1	1	1	2	2	1	1	1	2	1	2	2	1	2	2	1	1	1	2	0	2	2	2	2
SNP_25:33744958	2	1	1	1	1	2	1	1	2	1	2	1	1	1	1	1	0	1	2	1	2	2	2	1	1	1	1	1	2	2	1	1	1	2	1	2	1	1	2	2	1	1	0	2	0	2	1	2	2
SNP_25:34287490	0	1	1	1	0	0	0	1	0	1	1	1	2	1	1	0	2	1	0	0	1	0	1	0	0	1	2	1	1	1	0	1	0	0	2	0	1	0	0	0	0	1	2	0	1	1	2	0	0
SNP_25:34373185	2	2	0	2	1	1	2	1	2	2	2	1	2	2	2	1	2	2	2	1	2	0	1	1	0	2	0	1	1	2	1	2	1	1	1	1	1	0	1	1	2	2	1	2	1	1	1	1	1
SNP_25:34430800	2	2	0	2	1	1	2	1	2	2	2	1	2	2	2	1	2	2	2	1	2	0	1	1	0	2	0	1	1	2	1	2	0	1	1	1	1	0	1	1	1	2	1	2	0	1	1	1	1
SNP_25:34536825	1	1	1	1	2	2	1	1	2	1	1	1	0	1	1	1	0	1	1	1	1	1	1	0	1	1	1	1	1	1	1	0	1	2	0	2	0	1	2	2	1	1	0	1	1	1	0	1	2
SNP_25:34853727	1	2	0	1	1	0	1	1	1	1	1	0	2	1	2	1	1	1	1	1	2	0	1	0	0	1	1	1	1	2	0	1	0	0	2	0	1	0	1	1	0	1	1	0	0	1	1	0	1
SNP_25:35298032	1	0	0	0	0	0	1	0	0	0	1	0	1	0	0	0	0	0	1	0	0	0	1	1	0	0	0	0	1	0	0	0	0	0	1	0	1	0	0	0	0	0	0	1	1	1	1	0	0
[truncated: 1,506 more rows]
[truncated: 56 more columns]
