# Supplementary material for: Multi-omics data integration for the identification of biomarkers for bull fertility
Source: PLoS One. 2024 Feb 23;19(2):e0298623. doi: 10.1371/journal.pone.0298623 (PMC10890740; doi:10.1371/journal.pone.0298623)
Supplement: S4 Table — This table also contains the gene annotations, and the method with which the optimal features have been identified. (XLSX) [file pone.0298623.s005.xlsx]

## Sheet: supp_file_arn
Supplementary_table4 : This table contains the sncRNA level for each individual on the pre-selected sncRNA by RF. These data are standardized and corrected for the batch effect. This table also contains the method with which the optimal features have been identified.
feature	1_1	1_10	1_11	1_12	1_2	1_3	1_4	1_5	1_7	1_8	1_9	11_10	11_11	11_12	11_13	11_14	11_3	11_4	11_5	11_6	11_7	2_1	2_10	2_11	2_12	2_13	2_14	2_15	2_16	2_17	2_18	2_19	2_2	2_20	2_21	2_22	2_23	2_24	2_3	2_4	2_5	2_6	2_7	2_8	2_9	3_1	3_10	3_11	3_12
piRNA_GGTTCCGGCGGCGTCCGGTGAGCTCTC	-0.0120087	-0.952599	0.435668	0.07824	-0.857427	0.675538	-0.0768728	-0.617801	1.02095	0.208141	0.0981749	-0.805654	-1.56142	-0.609799	-0.822483	-0.368877	0.654804	0.212483	1.54976	1.10522	0.645965	-0.244001	0.961979	-0.542503	-0.611779	-0.228828	-0.760313	-0.0538401	-1.66354	0.240328	-0.589434	0.571536	-0.798088	1.03652	0.785923	-0.34694	-0.349848	-0.866445	-0.538578	4.96251	-1.22714	0.354528	0.876052	0.155	-1.1231	1.70389	-0.186166	-0.399689	-0.411185
rRNA_CGAGAACTTTGAAGGCCGAAGTGGAGAAGGGTTCC	-0.208294	-0.613708	0.367388	-0.12801	-1.13266	2.43674	-0.805062	-0.482452	0.658175	-0.405814	0.313701	0.203212	-0.12736	0.256085	-0.465124	-1.0369	0.532877	-0.388006	0.165292	0.671076	0.18885	0.190685	0.375112	-0.702961	-0.689179	0.230926	-0.382069	-0.878802	-0.157188	0.270781	1.80169	-0.103745	0.585986	0.523632	1.32035	-0.959067	-1.04088	-0.882704	-0.450471	3.2045	-0.888784	0.434581	-0.387255	-0.440471	-0.974662	1.04229	-0.967649	-0.747391	1.06331
rRNA_ATCAACGGAACAAGTTACCCTA	-1.29869	0.506301	-1.50389	1.49787	0.133793	-1.27305	1.86129	0.0639914	-0.547469	-0.162714	0.722552	-1.34807	-1.06426	-0.73244	0.414496	0.242951	0.582038	-0.865477	2.65731	-0.207479	0.320931	-0.0210799	-0.676423	-1.22503	1.35605	-0.65625	-0.449526	-0.530554	-0.0446888	-0.7607	1.42661	-0.394732	-0.0976985	1.07003	-1.29384	1.39321	-0.85746	-0.0149585	0.580454	-1.79075	2.10497	0.927926	-0.248232	-0.211318	0.413998	0.200136	1.53472	-0.193857	0.519043
piRNA_TGTCTTCCCATAATTCTGTCTGTT	-1.28053	2.15602	2.03145	-0.97619	0.197378	-0.0540879	-0.23273	0.751079	-0.689493	-0.389973	-1.51291	-1.37459	1.27138	-0.893653	0.788443	1.53635	-2.18451	0.233886	0.226803	0.953639	-0.557758	1.02622	-0.0616922	-0.388347	0.250325	-0.846595	0.161975	-1.49859	1.51136	0.338405	-0.655698	-1.46085	0.580034	-0.800421	0.632816	2.37019	2.16962	0.285561	0.049271	-2.18451	-0.947602	-0.0470851	0.614091	-1.28902	0.190545	-1.75572	-0.983113	0.566913	0.00434826
autre.RNA_TCACCTGACAAGTTTACCCGGA	-1.41648	0.304591	1.4424	0.687599	-0.583472	-0.217867	0.974354	-0.429923	0.796656	-0.650891	-0.906963	-1.07378	0.868768	-0.831527	1.63345	0.908924	-0.441517	-0.957554	0.990776	-1.03549	-0.0620547	0.0518148	-0.96134	-0.312266	0.65673	-1.04613	-0.32192	-0.585901	-0.84785	-0.618002	0.457052	-0.21971	1.77448	-0.0346367	-1.1368	1.20576	0.797326	0.886202	-0.584989	-2.82378	0.0248489	2.38276	-0.809638	1.50714	0.558868	-1.7466	0.409905	0.231092	0.604028
miRNA_TAGCAGCACATCATGGCTTAC	-0.944115	-1.29886	-0.32395	0.839675	-0.417997	-1.0009	1.87732	1.14762	0.305149	-0.320703	0.136752	0.593109	-0.681309	-0.589928	0.927645	-0.389402	0.747572	-1.63765	-0.446536	1.22832	0.248184	0.0961082	-1.19216	-0.371849	1.37774	-1.55918	-0.462015	2.32394	-0.187463	0.305296	-0.462982	-0.0390129	1.34288	-0.143713	-0.409591	-0.123059	-0.261179	-0.199993	2.41798	-2.43562	-0.0948324	-0.879861	0.21249	0.106395	0.639688	-0.965586	-0.973308	0.149368	1.02788
piRNA_TCGGAGATCTTGGCGTTGTTG	-1.79685	2.24465	1.83377	1.0654	0.0058501	-1.27253	-0.416796	-1.50012	0.106923	0.855882	-1.12617	0.250965	-0.541787	-1.42709	0.0265114	-0.527011	1.474	-0.363312	1.80844	-0.872214	0.171498	-0.347181	-0.704229	-0.527701	0.468631	-0.558091	-0.335782	1.24492	0.904039	-0.34695	0.986705	1.28454	1.2039	-0.602657	0.410673	0.576063	-0.327579	1.49892	1.10172	-3.22262	-0.719415	-1.2147	-0.317531	-1.38536	0.929677	-0.408211	-1.25122	2.1388	-0.528803
rRNA_TGAGAGATGGGCGAGCGCCGTT	0.214832	-1.26605	1.83151	-1.54168	-0.946132	1.85003	-0.565667	-0.942504	0.736724	-0.516101	1.14505	1.26287	-0.0458223	-0.517328	-0.898269	-1.00483	0.128614	0.342532	-0.628426	0.965994	0.394669	-0.680074	0.313792	0.441422	-0.568349	0.446805	-0.618143	2.21327	0.243552	0.083191	-0.467545	0.0313021	3.20629	-1.54168	-0.0175128	-0.790435	-0.373239	-0.607927	0.296602	1.17065	-0.517449	0.364378	-1.20372	-0.849594	-0.575589	0.737642	-0.0679026	-1.35885	-1.11857
piRNA_CGGAGATCTTGGCGTTGTTG	0.204822	1.87522	0.822665	-0.601025	1.02054	-0.82749	-0.582757	-1.5177	-0.804508	-0.264977	0.675202	-0.573581	-0.876132	0.136533	-0.11576	0.987442	-0.780438	-0.527498	2.7458	-0.778892	-0.217478	-0.82193	-0.0485986	0.267267	0.898506	-0.840375	0.547401	-0.345354	1.06255	1.66348	-1.00716	1.16253	-0.224836	-0.169753	0.99758	0.797176	-0.711115	-0.0402724	0.736579	-1.75259	-1.55581	0.159246	0.329834	-1.30023	0.19587	0.421254	-1.84351	0.394349	-1.79221
piRNA_TGCTTCTGGGTCGGGGTTTCGTACGTA	1.00596	-0.457993	-0.489522	-0.333276	-0.501583	0.75434	-0.321589	0.0355661	0.37742	-0.042582	-0.0267396	-0.727626	-1.01242	1.30605	-0.469854	-0.287137	0.171381	-0.814014	0.602931	0.914146	0.316545	-0.741165	0.476714	-1.20469	-0.481898	2.48955	0.906624	-0.929469	-0.832499	0.066633	-0.92124	0.593732	-0.994906	0.0252388	2.04963	-0.134625	-0.450772	-0.476503	-0.27068	3.06397	-1.39504	-0.353987	0.682314	-0.410353	-0.756569	-0.0824579	-0.285721	-0.374188	-1.32856
rRNA_GACCCTATGGAGCTTTAACTAACCAACC	-0.423649	-0.278985	-0.832616	-0.85302	1.78794	-1.76605	0.713511	0.665171	0.241953	0.613389	0.13235	0.682357	-0.989471	0.465741	-0.868875	-1.77086	0.395365	0.40193	-0.621982	1.50802	0.797773	-0.695327	-1.56205	0.06949	0.71127	-0.190071	1.44659	-0.661925	1.1012	-0.770272	-0.780689	-0.943015	0.931407	0.793738	-1.01296	-0.699961	0.840928	1.31229	0.793338	-0.35493	0.333122	-0.0717703	-1.49348	-0.953713	1.85679	1.14118	0.197718	1.14945	-0.181438
rRNA_GCGACGAGTAGGAGGGCCGCTGCGG	-0.473511	-0.841332	0.18576	-0.578958	-1.11938	2.06492	0.396094	-0.652989	0.261853	0.172867	0.584673	0.855391	-1.24887	-0.965006	-0.0582228	-0.36965	0.165704	-0.872837	0.633587	0.584072	1.27584	-0.00148114	1.40036	-0.831146	-0.617786	0.190869	0.133041	-0.926656	-1.4372	0.207605	-0.853098	0.517279	-0.763299	2.31148	3.29722	0.113945	-0.302881	0.346858	-0.746776	0.977921	-0.983357	-1.2584	-0.990689	0.984431	-0.768246	0.431923	-0.324273	-0.488325	-0.610268
miRNA_CAGCAGCACACTGTGGTTTGTAA	0.225045	-1.49156	-0.63435	-0.0406034	-0.205791	-0.84569	1.07759	1.5581	0.0269195	0.0275663	0.302775	-0.554037	0.033726	0.432062	2.84692	0.646261	0.196066	-1.65684	-0.592399	-0.544215	-0.807538	1.60012	0.427633	1.44377	-0.219558	-0.747331	1.29608	0.501864	0.294589	0.449836	0.427421	-0.065159	1.06999	0.252059	-0.607939	-0.630793	0.0845746	-0.938686	1.12746	-0.880354	-0.535116	-1.04258	-1.3834	-1.7891	-0.135386	-1.04559	-1.0808	-0.573648	-0.315768
rRNA_AAAGCTGAAACTTAAAGGAATTGACGGAAG	-0.244256	-0.324614	-0.325685	1.45849	-0.657553	0.277548	-0.965029	-0.191193	0.881367	-0.253239	0.344165	1.0549	-0.694764	1.31446	-1.15154	-0.789986	-0.420307	-0.417481	0.91607	-0.246731	0.435378	-0.927203	2.65979	-0.0308981	-0.709579	-0.0841623	-0.683404	-0.101476	-0.478327	-0.141237	-0.838086	0.687183	-0.0911695	-0.046692	0.21291	-0.468611	-1.27626	-0.660413	-0.659244	1.45399	-1.06294	0.126729	0.357178	3.84714	-1.08521	0.871065	-0.66362	-0.129472	1.78351
piRNA_GAAGAGAGAGTTCAAGAGGGCGTGA	0.314732	-0.219391	0.812097	-0.501561	-0.742251	1.08433	-0.560059	-1.24884	0.328872	-0.117664	0.849735	1.05662	-1.29146	0.760387	-0.398398	-1.33423	0.621949	-0.301954	-1.20587	1.08881	1.00414	-1.32888	1.65182	1.1005	-0.265965	1.06531	0.159173	-0.290971	-0.315856	1.4597	0.531995	0.664407	-0.570103	-0.543981	1.30239	-0.00917866	-1.36962	-0.934079	0.407862	-0.272494	-1.0363	-0.196632	-1.04536	0.184938	-0.348675	2.54817	-0.539327	-0.741184	1.06552
rRNA_TCGCTGGCGTGGAGCCGGGCGTGGAATGCGAGTGCC	-0.133442	-0.556297	2.28053	-0.0579341	-1.34134	0.990279	-0.681711	-0.933769	-0.385392	-0.287644	1.10672	-0.111443	-0.378159	-0.374855	-0.712208	-1.02409	0.256883	0.335079	1.27837	-0.315431	1.04586	-0.755726	2.53714	-1.11585	-1.11505	3.44718	0.0203026	-0.104079	-0.810066	-0.220186	1.0776	-0.584386	-0.739074	0.230365	1.72766	-1.05162	-1.06638	-0.811864	-0.883557	1.76216	-1.29101	-0.0214435	0.181307	0.461725	-0.875144	0.863722	-0.787487	-0.247833	0.240771
rRNA_ACGAGAACTTTGAAGGCCGAAGTGGAGA	0.00768284	-0.591891	0.513847	0.521909	-1.04327	1.0775	-0.948272	0.339602	-0.542694	-0.35135	1.01693	-0.111986	0.0609218	-0.0990412	-0.205621	-0.76787	-0.965019	-0.0391094	0.346024	1.52321	0.25849	0.0016963	0.0265217	-0.366944	-0.607136	2.1984	-1.06036	-0.552439	0.120032	0.255495	2.31081	0.781442	-0.413508	0.082922	2.51037	-1.33238	-1.36729	-0.64433	-0.971597	1.65626	-1.19015	1.06693	-0.618773	-1.47531	-0.410663	2.14047	-0.948615	-1.17562	0.688722
rRNA_AAGACGGACCAGAGCGAAAGCATTTGCC	0.703308	-0.550813	-0.647976	-0.549137	-0.607936	0.869812	-0.541744	-0.65154	-1.05703	0.592502	2.44056	0.1892	-0.206223	0.484612	-0.282227	-0.888798	-0.478672	-0.645692	-0.267808	2.56436	-0.468758	0.0100535	1.13224	-0.484036	-0.852401	0.695974	-0.754697	0.172111	-0.459853	-0.711967	0.754341	-0.477972	-0.31867	1.26295	-0.164978	-0.077672	-0.532094	-0.5204	0.995593	1.82433	-0.497653	-0.247841	-0.342609	0.684703	-1.08945	0.0742997	-1.0766	0.358164	-0.261899
inconnu_TGTGATTTCTGCCCAGTGCTCTGAATGTCAAAGTGAAGAAAT	1.08278	-0.180297	-0.366765	-0.788608	-0.908801	1.36335	-0.339283	-0.222004	0.0792188	0.121768	0.158644	-0.445046	-0.730031	0.601039	-1.02396	-1.19623	0.391685	0.0338507	0.753641	1.24	0.375055	0.255907	-0.191537	-0.363739	-0.600037	0.74649	0.151899	1.37493	-0.409805	0.465621	-0.431421	0.168793	0.280807	-0.0206366	0.975304	-0.0459971	-0.744145	-0.847026	-0.353898	0.824121	-0.656263	0.00182566	-0.334519	0.150411	-0.397082	0.619818	-0.867702	-0.2894	-0.195865
autre.RNA_TTCGCCTTTTACTAAAGATTTCCGTGGAGAGG	2.55506	0.0935321	-0.781395	-0.641993	-0.307606	-0.69663	-0.917026	1.93881	-0.532534	-0.760749	0.0505295	0.0775379	-0.151964	0.350995	-0.765563	-0.363549	-0.144303	0.146807	-0.384205	0.720437	0.513808	-0.701098	1.67759	-0.814017	-0.838266	0.613999	-0.71138	-0.381529	-0.0318103	0.37161	-0.225806	-0.450598	-0.133606	2.09574	-0.595088	-0.852818	-0.666951	-0.715851	-0.767517	2.94849	0.888927	-0.584269	-0.945552	1.0775	-0.257699	0.0499011	-0.805057	1.11668	3.92736
miRNA_TCCGTCAACCATCCAGCTGT	0.943005	0.0587077	0.325915	-0.131282	0.965528	-0.596153	0.4299	0.877338	-1.11795	0.618675	-2.37369	-1.35765	-1.1872	-0.454614	2.06499	3.12819	-0.338601	-0.194083	-0.282515	-0.653808	-0.724707	1.1631	-2.06229	0.553902	0.862373	-0.915191	1.19388	-0.516551	0.100062	0.154213	0.0482033	-0.922935	-0.842159	1.07042	-0.395294	1.01541	0.506303	0.897788	0.231614	-2.88703	0.239631	0.150724	0.952059	-1.20201	0.603781	-0.999524	0.831833	-0.323019	-0.788228
tRNA_CAGCTAATTAAGCTATCGGGCCCATACCCCGG	-0.649937	-1.13068	-0.793035	-0.346865	2.11779	0.715568	-0.519565	0.929146	0.948141	-0.401747	-0.868826	-0.290909	-1.07569	-0.223355	-0.37985	-0.544031	1.09506	-0.349724	2.38102	-0.190612	-0.42191	2.79064	-0.755893	-0.199826	1.09881	-0.640353	-0.489555	-0.211477	-0.299962	1.94648	-0.666222	-1.18764	-0.592154	-0.844642	-1.02821	-0.920392	-0.635004	-1.04433	0.978779	-0.801542	-0.654161	0.296735	0.048329	3.53428	0.277324	-1.22423	-0.991147	-0.222078	-1.1666
piRNA_TGAAAATCCGGGGGAGAGG	-0.131998	-0.17194	0.498391	-0.400262	-1.08063	1.4308	-0.970853	-1.0485	0.731202	0.204477	0.939313	-0.0193764	-0.635872	0.55746	-1.00778	-1.03672	0.0831407	0.23684	0.0384976	1.47134	0.312475	-0.697704	2.26559	-0.146778	-0.766016	1.35184	-0.321438	-0.303245	-0.910602	0.407908	0.606485	0.268742	0.112178	0.476515	1.66108	-0.0814867	-0.693554	-1.04403	-0.339114	-0.0778208	-0.566384	-0.00079643	-0.267314	-0.164952	-0.769109	0.593732	-0.622557	-0.617298	1.39951
rRNA_CATGAGCGCACGTGTTAGGACC	-0.801755	-0.351127	-0.00622861	-0.688986	-0.99188	2.31718	-0.282446	-0.916169	0.600876	-0.0590849	1.17962	0.957394	-0.299251	1.04617	-1.19238	-0.753761	0.716271	-0.77889	0.241282	0.0687688	-0.0056037	0.381136	1.59127	-0.454872	-1.05476	1.43728	-0.195337	0.254089	-1.04248	-0.0662985	-0.441931	-0.424007	-0.3827	0.0857245	2.57843	-0.189869	-1.27947	-0.683094	-0.823321	0.0861578	-1.11922	0.394393	1.10622	1.41222	-1.16956	0.184712	-0.296165	-0.415189	0.701062
rRNA_CGTAGTTCCGACCATAAACGATGCCGACTGGCGATGCGGCGG	-0.0994479	-1.01334	-1.27249	1.67527	-0.776979	0.390355	-0.639019	-0.425004	0.048573	0.435397	1.67668	1.38115	-0.020098	0.637255	-0.112584	-0.586518	-0.762603	-0.142778	0.675376	-0.556384	-0.512817	-0.424243	0.604999	-0.0818394	-0.729885	-0.583312	-0.448652	4.0604	-0.908021	-0.600999	-0.38711	1.7414	-0.739626	-0.864554	-0.842852	-0.916551	-0.803573	-0.804188	0.244761	1.96068	-0.643389	-0.20558	0.285457	2.24269	-1.15602	1.10846	-0.617191	-0.433947	0.808205
rRNA_GAGAACTTTGAAGGCCGAAGTGGAGA	0.630513	-0.0903545	0.137326	-0.0863673	-1.11737	1.21926	-0.599832	-0.101785	-0.119581	-0.137143	0.26533	-0.0720994	0.114412	-0.622868	-0.382241	-1.30072	-1.14747	0.418911	-0.708974	3.24462	0.456435	-0.775761	0.776518	-0.62573	0.00861864	0.63561	-1.20601	-0.873003	-0.101204	-0.893199	4.09774	-0.926227	-0.652478	0.147113	2.12645	-0.69785	-0.811858	-0.837816	-0.401238	2.21604	-0.623574	-0.259248	0.331251	-0.110289	-0.543855	1.50835	-0.614734	0.139437	0.0293835
miRNA_AATCACTAACCACACGGCCAGG	-1.58464	0.173137	0.78874	1.22202	0.482023	-0.691464	0.595822	0.320282	-0.555993	0.332602	-1.08252	-1.29281	0.603766	-0.992573	2.00731	0.00448229	-0.313672	-0.929171	0.76876	0.0183471	0.125557	1.57837	-1.25164	-0.202752	0.118759	-0.124341	-0.640062	-1.39111	0.753639	-1.48034	-1.14406	-1.75927	1.75532	-0.597993	1.99029	0.353645	-0.384157	1.85567	-0.196651	-1.85137	-0.564459	0.257791	1.40628	0.0676919	1.45075	-1.21332	-0.667571	0.29698	-0.266969
rRNA_ACGGAACAAGTTACCCTAGG	-0.763615	0.0289572	-1.05848	0.669081	1.69898	-1.58196	0.697681	0.430363	0.294388	-0.359784	-0.0556043	0.982941	-1.29609	-0.0587382	-0.316319	-0.525154	-0.302888	0.222427	1.82161	-0.301084	-0.226705	0.918646	-1.29071	-0.429232	1.34874	-0.453325	-0.448136	0.0138176	-0.524597	0.489339	-0.0344686	-1.7078	1.07881	1.11605	-2.1965	0.452734	0.218136	-0.310887	0.401896	-1.36741	2.49463	-0.829838	-0.138122	-1.30694	2.50517	0.62695	-0.0450792	-0.154435	-0.726558
rRNA_AAAGCTGAAACTTAAAGGAATTGACGGAAGGGCAC	1.46155	-1.28863	0.191325	-0.440304	0.104919	1.73841	-0.4322	-0.307204	0.849467	-0.58869	-1.28863	1.06237	-0.709886	3.16098	-0.826325	-0.613586	-0.763567	0.554122	-0.960535	-0.50033	-0.403247	-0.341037	3.75931	0.483448	-0.753398	0.351575	0.00408704	0.168913	0.113799	-0.692954	-0.107296	0.441338	-1.12545	1.83633	-0.0912875	0.00971392	-1.16013	-0.604005	0.557312	-1.28863	-0.725408	0.108893	-0.91695	0.994839	-1.02301	0.926666	-0.470131	0.0440373	0.0331601
piRNA_GCTGACTGAATTCAACCCAT	0.0554678	-0.473509	2.26006	0.949292	0.626375	-1.36791	-0.201938	-1.25203	-0.379375	-0.524641	0.308211	-1.48312	-0.20933	-0.66718	1.11825	3.15171	0.0943898	-0.488402	-0.164579	-0.789048	-0.562696	0.125649	-1.17402	1.51083	0.539229	0.276557	0.674011	-1.62761	0.200675	-1.24939	1.02167	-1.3149	-1.05293	-0.926887	1.44103	0.865509	1.56711	0.923376	0.256073	-2.78708	-0.229741	0.910318	-0.740804	-0.0242525	0.815573	-0.379941	0.562184	-0.106047	-1.0827
rRNA_CATGTTGGAACAATGTAGGTAAGGGA	-0.674037	0.375481	0.50123	0.0290213	-0.441543	2.44785	-1.02878	-1.05624	0.326054	-0.373521	-0.10552	0.11535	-0.194545	0.344936	0.341511	0.670524	-0.953259	0.393059	-0.6897	-0.631127	0.603253	-1.1081	1.39489	1.38527	-0.822528	0.983423	0.940449	0.407149	-1.36334	3.12047	-0.350885	-0.369504	-0.00900258	-0.7279	1.39915	0.517875	-0.983858	-0.5044	-0.979349	-1.11241	-0.985042	-0.561983	-0.731066	1.69888	-1.2382	1.55029	-0.0458279	-0.505674	1.48469
piRNA_GTTAGAAAGCCATCTGAGAGT	-0.747446	0.465216	0.367188	-0.552273	-0.353769	1.45623	-0.0212117	-0.533422	0.0227877	-0.504156	0.400859	-0.0665818	0.565564	-0.655768	1.44443	-0.539955	-0.482571	-0.679268	-0.0819237	0.723116	-0.227037	-0.916081	-1.02526	0.776204	-0.433634	0.0747213	-0.717849	0.614335	2.76467	-1.22821	1.92685	-0.424439	-0.0707308	-1.17839	-1.4951	-0.191085	1.40603	1.29656	0.0852077	-1.34972	0.696599	-0.360202	-1.1684	-0.441128	1.35904	-0.701179	1.19827	-0.697539	-0.479222
rRNA_CGCTGGCGTGGAGCCGGGCGTGGAATGCGAGTGCC	-1.0963	-0.515332	0.197583	-0.511372	-1.41831	0.957319	-0.0743535	-0.176401	0.459523	0.128873	2.04877	0.772842	-1.23309	0.20955	-0.639635	-1.04892	-0.177088	-0.326092	0.0734572	1.06185	1.30712	-1.08788	1.81599	-1.11775	-0.950785	2.45882	-0.466301	1.44295	-0.950168	-0.419122	0.0292664	1.01618	0.201193	-0.605066	2.91467	-0.44621	-1.12712	-0.99381	-0.265934	1.03843	-1.45399	0.462837	0.466354	-0.81341	-1.14914	0.692463	-0.814936	-0.313022	0.474577
piRNA_AAGGAGTCTAACACGTGCGC	-0.557833	-0.688124	0.703525	0.187261	-0.657892	2.55478	-0.499553	-0.672984	0.426966	-0.761061	-0.0350846	0.79215	-0.976665	1.15429	-1.38808	-1.10297	-0.556356	1.11917	-0.26235	0.721172	0.499642	0.606648	1.58201	-0.891971	-0.976283	2.57033	-0.593386	-0.421223	-0.218299	-0.584276	0.43174	-1.1402	-1.22984	-0.456784	3.34882	-0.00282474	-0.345122	-1.11716	-0.783832	1.94994	-1.29891	-0.115742	1.4218	-0.411859	-1.32359	0.50241	1.63986	-0.657493	1.17188
rRNA_ATCTCAACTGACAACACAAAACCCTGCCC	-0.306486	0.367086	-0.961181	-0.227608	-0.0297129	-0.932561	1.45269	1.63511	-0.743068	0.164191	-0.418462	-1.17062	-1.29726	-0.00159963	-0.0259022	0.960739	0.645647	-0.190446	0.618861	0.122	0.338581	1.90378	-1.38203	-1.03981	0.587268	-0.95365	2.44468	-0.758233	-0.0473911	-1.41942	-0.743561	0.0406125	-1.0001	4.61055	-1.50898	0.568423	-0.101887	0.574625	1.0233	-1.87641	-1.15626	-0.0001821	-0.165558	-0.270598	0.67083	-0.364481	2.68567	-0.663689	-0.239236
piRNA_TTTGAAGAGAGAGTTCAAGAGGG	-0.463021	0.696104	-0.127017	-0.379769	-0.486919	0.892818	-0.697672	-0.883375	0.281622	-0.482986	1.65021	-0.132238	-0.322515	-0.935452	-0.118446	-0.351347	0.516042	0.365044	-0.573842	0.673522	0.879231	-0.973295	1.79612	-0.262342	-0.698357	0.614753	-0.675412	1.88457	-0.417786	0.698228	0.615399	1.59315	0.169867	-0.862224	-0.0758214	-0.408494	-0.83841	-0.36387	-0.356561	0.237729	-0.851777	-1.00293	0.133591	0.422678	-0.378802	0.940414	-0.425632	-0.490122	2.438
rRNA_TGAGGAGCCAATGGGGCGAAG	0.941	0.872026	0.239461	-1.0863	1.24933	0.795822	-1.07557	-0.991314	-0.472555	-0.993186	0.521281	0.211717	-0.619967	-0.923027	0.64713	-1.74575	0.313977	-0.763431	0.0431763	1.39854	1.43764	-1.17218	-0.299233	0.587818	0.353382	0.184073	-0.693453	-1.54456	-1.24996	0.778572	1.02277	-0.894469	1.80878	0.0539018	1.06656	-0.594595	-1.50603	0.288203	-0.405528	1.05525	0.87261	-0.0585088	-0.175441	0.914423	-0.39239	0.67815	-0.217808	0.338347	1.00666
rRNA_TCGTTTTTTCACTGACCCGGTGAGGCGGGGG	0.897471	-0.492735	0.0671329	-0.0605012	-1.33027	2.73627	-1.12476	0.242375	-0.369134	0.530948	-1.09679	-0.21176	-1.1946	1.1025	-0.464261	0.79555	-0.834984	-0.107394	0.717746	1.33536	-1.13815	0.893211	2.0324	-1.19306	-0.946651	-0.454864	-0.747858	0.28407	-1.25214	0.740243	-0.694447	0.484263	0.205876	0.806503	2.77467	-0.401955	-0.486601	-0.321243	-0.910464	-0.594115	-1.33159	0.258554	0.184594	1.5732	-0.902594	0.0579332	0.0790154	-0.296176	0.504979
rRNA_GCGACGAGTAGGAGGGCCG	-0.632815	0.0226673	0.456323	-0.554979	-1.309	1.78056	-0.731775	-1.28911	0.510845	0.291147	1.45614	-0.655185	0.0503466	0.85469	-1.30448	-0.109544	0.805446	-0.723726	-0.345723	0.875247	0.55293	-1.06703	1.64127	-0.722247	-0.623362	1.09695	-0.885322	-0.345538	-0.584374	0.756889	-0.875124	-0.0109816	-0.0601141	-0.838275	3.81006	0.261249	-0.63755	0.0638469	-1.0989	2.39689	-1.24974	-0.194545	-0.374528	0.588764	-1.04829	1.25731	0.0356572	-1.09455	-0.329506
rRNA_CTGAGAGATGGGCGAGCGCCGTTCCGAAGGGACG	-0.0314123	-0.956306	2.40132	-0.846019	-1.09739	0.972632	-0.61947	-0.648643	-0.150726	-0.55543	1.53145	1.47552	0.550754	0.75248	-0.564261	-0.475187	-0.83596	-0.434241	-0.171544	-0.70231	0.40475	-0.600097	1.48857	-0.39025	-0.59232	1.46845	-0.309715	0.313285	0.308161	-0.489744	0.00295278	0.58708	1.82252	-0.876736	1.26283	-0.459053	-0.977253	-0.64862	-0.187906	0.524305	-0.86343	-0.0776357	0.265508	-1.2423	-0.328606	1.59846	-0.378501	-0.15832	-0.810307
rRNA_GACTCTTAGCGGTGGATCACTCGGCTCGTGC	0.625986	-0.927389	-0.240973	-0.438312	0.242936	0.640014	-0.914839	1.07311	0.479982	0.192872	-0.73339	-1.43532	-1.57379	0.737181	-0.958364	0.920493	0.684978	0.396888	-0.265483	1.12967	0.363744	-0.225195	0.0790995	-0.700723	-0.145325	0.185929	-0.124236	-0.57255	-1.1742	0.157995	-0.733157	0.256632	-1.53078	1.03153	3.95793	-0.182845	0.466454	0.0820941	-0.200215	1.59428	-1.43104	-0.502064	1.18253	-0.338538	-1.1336	-0.764604	-0.301976	-0.829665	-1.22998
rRNA_AAAGCTGAAACTTAAAGGAATTGACGGAAGGGCACC	0.900065	-0.994622	-0.457129	0.445597	-1.12151	1.06199	-1.10478	-0.662483	1.06033	-0.0154806	0.888027	0.186215	-0.675684	2.96075	-0.880953	-0.644928	-0.753215	-0.0752055	-0.616473	0.554691	-0.0551946	0.122391	3.09578	-0.36499	-0.967576	1.63859	-0.210635	0.378499	-0.243467	-0.363342	0.289442	-0.177697	-0.96254	1.07829	0.653754	-0.270568	-1.13326	-1.12766	0.595646	-0.758835	-0.958867	-0.189128	-0.26103	1.36949	-1.23229	0.525359	-0.421601	0.2631	0.835346
autre.RNA_CGCGCGCCTGTAGTCCCAGCTACTCGG	0.15019	-0.668614	0.885749	1.41485	-0.698155	-1.22134	-0.100453	0.87062	0.127758	-0.150218	-0.610384	-0.489037	-1.61285	0.0992019	-0.318623	0.588499	-0.31508	-0.533108	0.932891	0.352904	1.2952	0.234141	-0.662416	-0.865138	-0.937728	-0.702437	0.770822	0.290452	-0.669174	1.26759	-1.37607	-0.632529	-0.359474	1.45603	-0.930778	-0.4631	2.14849	0.152933	-0.644896	2.20192	-0.77357	-1.0615	2.3622	0.243136	-1.04892	-1.38389	1.03862	-0.784801	-1.15014
rRNA_GAGAGATGGGCGAGCGCCGTTCCGAAGGGACG	-0.585402	-0.585117	0.548399	-0.583269	-0.910963	1.16065	-1.14948	-0.572786	0.323138	-0.55651	2.91135	2.59397	-0.320417	0.068967	-1.13944	-1.14734	-0.198904	0.0301383	-0.452286	-0.0851759	0.650492	-0.373604	1.50028	-0.289737	-0.310813	1.40011	0.117162	1.28858	-0.256676	0.0251611	0.323477	0.180642	1.99583	-1.43667	2.34121	-1.10563	-0.625744	-0.796623	-0.204002	-0.600038	-1.17339	0.523105	-0.915449	-0.63613	-0.97105	1.78937	0.459615	-1.08381	-0.620056
piRNA_GCTAAAACCAACCTGTTCTCT	1.32592	0.81111	0.832223	-0.875328	1.03601	1.2135	-0.109082	-1.62721	-0.981181	0.00124906	-1.62721	-0.296058	-0.31645	-0.566412	1.90657	1.23941	-1.32991	-0.732886	0.0447352	-1.32965	1.38065	0.733407	-0.623866	-0.247665	0.664503	-1.28671	0.457409	1.39861	-0.317077	0.459574	0.0971479	-1.47757	-0.102781	0.233129	-1.25436	0.669945	1.77415	0.0605478	-0.0533014	-1.62721	0.272805	1.63666	-0.180452	-0.590243	-0.696664	0.145004	-0.696175	1.43789	-1.16459
autre.RNA_ACTCGGGAGGCTGAGGCTGG	-1.40166	0.0395829	-0.136537	1.43747	0.0647494	0.0408756	0.283769	0.755023	-0.654842	1.02513	-1.45357	-0.288961	-1.44161	0.246618	0.178324	0.671913	0.290177	0.985198	0.534021	-0.45763	-0.718051	0.763095	-1.31635	0.211292	-1.42153	-0.530419	0.000423863	-1.20148	0.205598	0.441219	0.462697	-0.710759	-0.27239	-0.255558	-0.27456	-0.856727	3.81839	-0.733054	-0.0472742	0.150496	-0.387287	-0.497778	2.84359	-0.920482	0.528844	-0.579282	0.139371	-0.126668	0.294569
tRNA_ATTCAGAGAAGCAGCTTCAATTCTGCCGGG	1.19089	-0.187667	-0.458556	0.416264	1.15876	-0.371695	-0.0508083	-0.359787	-0.515575	-0.316917	-0.50491	0.533734	-1.00475	-0.422895	-0.236287	0.250855	0.164137	0.778102	0.201768	0.089592	-0.354258	-0.170026	-0.833583	-0.86599	0.171195	-0.135626	0.230105	-0.36454	0.471779	2.22861	0.113495	-0.603037	-0.483765	0.222083	0.182388	-0.396813	-1.40641	-0.0759511	0.697935	-1.03946	0.40614	0.410079	0.532462	0.133753	0.575176	-0.589258	-0.676257	-0.513223	-0.357032
rRNA_CGTGGCGCAATGAAGGTGAAGG	0.489066	0.294544	-0.0520217	0.351136	-0.803985	0.268217	-1.05135	-0.242028	0.0572681	0.395058	0.294091	0.469309	-0.936102	-0.348647	0.36381	-0.136362	-0.491813	0.55142	0.0781643	0.962395	-0.512175	-1.18492	0.520205	1.39195	-0.265749	0.0662562	-0.273825	-0.244399	-0.738986	1.0555	0.984289	0.00336732	0.268016	1.11565	0.314882	-0.286534	-1.2378	-0.261002	0.110515	-0.000731141	-1.06873	-0.211726	-0.53488	0.969971	-0.491324	-0.428639	-0.858238	-0.0419855	3.30499
rRNA_ACGAGAAGACCCTATGGAGCTTTAACTAACCAACCCAAAGAGAA	-0.234323	-0.69947	-0.8401	-0.697044	0.0994749	-0.328164	0.94696	1.42236	-0.362856	0.26221	0.430955	0.256535	-0.864224	1.0472	0.140176	0.246973	-0.335113	-0.207231	0.343682	-0.581008	-0.0469921	0.0618875	-0.663515	-0.465614	1.131	-0.281259	1.69222	-1.21498	-0.542528	-0.996837	-0.841067	-1.18184	-1.41263	2.43539	-0.926765	0.133272	0.412516	1.67104	1.01529	-1.81709	-0.576186	-1.09544	3.0963	-0.55935	0.926188	-0.415855	1.98819	-0.805551	-1.81709
autre.RNA_CGCGCGCCTGTAGTCCCAGCT	-0.964132	1.23938	0.196957	0.264968	-1.03624	-0.243703	0.781409	-0.240072	0.0805943	1.29568	-1.37484	0.465984	-0.888741	1.20321	-1.20612	0.900634	-0.149612	-0.324543	0.074145	-0.148013	0.0730485	-0.0405967	-0.280905	-0.574673	0.407567	-0.662428	1.41696	-1.943	0.0513374	1.46197	-1.4489	-1.54102	-1.05573	1.51677	-0.140148	0.0810443	2.73304	0.0614329	0.52027	-1.44394	-0.765147	0.395072	1.63252	-0.271633	-0.109864	-1.22797	-0.232393	-0.394484	-0.947523
autre.RNA_TCTTTGTGACCCCATGGACTGT	-0.818166	-1.38505	2.10983	0.89214	0.74966	-0.132664	-0.22349	-0.54623	-0.174573	-1.11232	0.640852	-1.04093	-0.189776	-0.63414	0.504764	-1.50073	1.70814	1.18973	-0.53844	0.124963	0.37643	1.31111	-1.53308	0.486092	0.594786	-0.309534	0.364739	-1.6271	-0.973602	1.49387	-0.0776442	0.30597	0.478847	-0.155293	-0.539627	-0.350888	0.313897	0.41571	1.03387	-0.327189	-0.449873	-0.914805	-0.470824	0.2776	0.652972	-2.2678	0.0886001	0.513757	2.7457
rRNA_TTCAGACCGGAGTAATCCAGGTCGGTT	-0.311172	-0.869234	-1.37607	-1.00677	0.600013	-0.928914	0.556846	1.17092	1.57306	0.438554	0.152766	-0.435267	-1.60462	0.408589	0.606318	0.129179	0.352016	0.0110121	0.0701063	-0.252716	0.715379	0.258574	-0.639339	-1.03661	0.87293	-0.614952	2.64621	0.552662	0.0657478	-1.01795	-1.16329	-1.58465	0.401427	2.11245	-1.15214	-0.99951	0.341716	1.19397	0.402368	-1.98648	1.15329	-0.404001	-0.432486	-0.1301	1.16015	-0.0224641	0.807309	-0.41114	-0.528163
autre.RNA_GAACAACTCTGAGTCTAAAACCAATTTTTTGAGGCT	5.02193	0.544477	-0.819933	-0.797521	-0.972994	-0.457358	-0.972994	-0.516235	-0.611149	-0.176704	-0.24152	-0.807755	-0.484871	0.256013	0.521689	2.72774	-0.84998	-0.972994	-0.0198353	0.602984	-0.972994	0.715947	-0.274127	-0.587346	-0.531339	0.109751	-0.685638	0.264076	-0.496877	-0.972994	0.990512	-0.646708	-0.649831	0.873191	-0.0753255	0.446186	-0.264058	-0.327362	1.17813	-0.297848	0.275194	2.63481	-0.289496	-0.434644	-0.954207	-0.324969	-0.673706	1.25464	-0.425233
rRNA_TCGCTGGCGTGGAGCCGGGCGTGGAATGCGAGTGC	-0.261611	0.105377	0.617892	-0.165009	-0.996923	1.34128	-0.979674	-0.591493	0.591701	-1.04832	1.38679	1.20554	-0.515332	-0.122717	-0.991443	-0.44254	0.12679	-0.665995	0.504772	0.128851	0.77207	-0.30248	3.25456	-1.10147	-0.811357	2.05012	-0.075533	-0.0134101	0.252632	-0.459158	0.0150745	-0.371103	-0.401957	-0.450315	2.33348	-0.191923	-0.844507	-1.33454	-0.744144	2.25864	-1.62503	0.070652	-0.338994	-0.10589	-1.06334	1.95633	-0.957203	0.514185	-0.623022
rRNA_GCTAGAGGTGAAATTCTTGGACCGG	0.346266	0.147398	-0.701761	0.251514	-1.00928	1.90372	-0.940854	-0.794056	0.863533	-0.263339	0.196855	1.5864	-0.997917	1.21281	-1.07398	-0.544719	-1.3229	0.0439197	0.485463	0.637012	-0.0260948	0.0426573	2.23928	-0.138112	-1.26674	-0.124513	-0.657647	0.793383	-0.32838	-0.609137	0.494447	0.522342	0.840274	1.35384	-0.414808	-0.433777	-0.750866	-0.554545	-0.116635	-0.137485	-1.24154	-0.392312	0.384275	1.52722	-1.03123	1.57103	-0.515489	0.205958	1.10307
rRNA_TCATTGATCCAAAAACTTGATCAACGGAACAAGTTACCCTAGG	-1.33863	0.479655	-1.00289	1.29107	-2.05101	-0.969433	1.81843	1.02838	-0.362609	0.355802	0.75123	-1.04827	-1.30129	0.0881541	-0.295311	0.107313	-0.296269	0.275318	2.3673	0.405702	-0.302644	0.759502	-1.04645	-0.503087	0.418693	-0.17068	0.234693	-0.227757	-0.251708	-1.07542	-0.0106174	-1.46043	0.0861064	2.38557	-1.19263	0.182775	-0.592992	0.303415	0.834492	-2.07259	0.594967	0.281141	2.02483	-0.487633	0.985812	-0.274534	-0.051886	0.245269	-0.105719
rRNA_CGTTCAGCCACCCGAGATTGAGCAATAACAGGTCTGT	-1.24048	-0.925197	0.273147	-0.442067	-0.306343	1.77257	-0.428851	-0.990442	1.89545	-0.0388994	0.431105	0.486483	-0.00423743	0.569648	-1.2799	-1.69268	2.61508	-0.893497	-0.0186289	-0.481765	0.699499	-0.38314	1.44405	-0.788051	-0.621963	1.61671	-0.132536	0.611527	-0.709635	-0.142621	-0.497322	0.834286	-0.865816	0.590914	0.701122	-0.355566	-0.980836	-0.95707	-0.669961	1.27026	-1.11106	0.954328	-0.0254023	1.40002	-1.18224	2.00732	0.233911	-1.17595	-0.0968656
miRNA_TAGCAGCACATCACGGTTTAC	-1.03701	-0.650086	-0.506736	0.515401	-0.167889	-1.22053	1.519	0.996867	-1.13115	-0.158669	1.8408	-0.00125215	1.16588	-0.252696	0.48945	-0.235462	0.636158	-0.448465	-0.290211	-0.887812	-0.175587	1.55668	-1.13283	-0.509158	0.895107	-0.707578	-1.28199	2.01291	0.233756	0.261224	-0.734164	0.896443	1.03515	-0.376194	-1.30711	-0.881509	-0.287711	0.345742	-0.129201	-1.45785	-0.802092	0.39822	1.02384	1.33641	-0.388104	-1.58732	-1.4088	-0.486786	-1.0659
rRNA_GACCCTATGGAGCTTTAACTAACCAACCC	-0.809109	-0.287407	-1.61999	0.0646499	2.12287	-1.22092	2.07709	0.191053	0.767956	-0.229032	-1.05716	-0.981393	-1.42558	0.262116	-0.520042	-0.326932	1.08281	1.1692	1.85897	-0.469742	-0.649405	0.762752	-1.49843	-0.306346	1.41169	0.196185	0.820843	-1.51458	0.234378	-0.912375	-0.47351	-1.35184	-0.882012	2.73913	-1.18635	0.124563	1.48551	1.49174	1.29988	-1.60716	-0.0524392	-0.8014	0.318127	-0.692137	0.393778	0.0738121	0.519503	0.184545	-0.564014
rRNA_CGTGTTAGGACCCGAAAGATGGTGAACTATGCC	0.0376045	0.241489	-1.40581	0.0823362	-0.844999	0.813203	-0.0666818	-0.699254	0.805371	0.772421	0.264324	0.719782	-0.431493	0.936902	-0.879104	-0.571288	-0.535054	-0.278353	1.93335	0.226257	-1.121	-0.831344	0.726427	-0.207774	-0.603476	-0.0594088	-0.360814	-0.813116	-0.80555	0.329148	-0.431197	-0.239622	0.0564011	0.259326	0.715902	-0.387528	-0.770501	-0.253537	-0.351355	0.708085	-0.554081	0.301673	2.66863	2.04994	-1.14623	0.568659	-1.03479	0.202826	2.68813
piRNA_CATCACACTCTGTTTTGCCT	-0.938097	1.93264	0.845346	0.0240965	0.400529	-0.747566	-0.341118	0.274221	-0.255941	0.0171402	-1.21125	1.13495	-0.139067	0.936341	-0.0812539	0.216692	-1.30725	-0.193147	0.14706	-0.890352	0.176028	0.114053	-0.341253	0.589344	0.831448	-0.634693	-0.668279	-1.40141	0.250671	0.287767	-0.680157	-1.58419	0.76218	-0.620487	0.456521	0.914042	1.42884	0.259435	0.257885	-2.27712	-0.923548	0.346786	2.18912	-0.790855	1.2339	1.3438	-1.26469	-0.74645	-0.505914
rRNA_AAGCGTTGGATTGTTCAC	0.0578442	0.514184	-0.348846	0.0629797	-0.585424	0.811631	-0.320769	-0.555629	-0.265554	0.162734	0.466848	1.28902	0.269558	-0.194388	-0.411241	-1.14406	-0.526403	-0.338712	0.480626	0.281654	0.293942	-0.339084	0.590282	0.578502	-0.68827	-0.497026	-1.27368	0.24119	-1.09939	-0.494249	-0.0427648	0.182843	3.35449	-0.518759	-0.693687	0.0946543	-1.23467	0.509355	-1.30818	-1.14817	0.132191	0.602168	3.61504	-0.511779	-0.0509947	0.0365707	-0.963217	0.0179719	2.1058
autre.RNA_CAGGAGTTCTGGGCTGCAGTGCGCTATGCCGATCGGGTGT	-0.028828	-1.19004	1.05346	0.673814	-0.41158	-0.579483	1.16622	0.365681	0.0525465	-0.309865	-0.791919	-0.499903	-0.233307	0.876069	-1.20056	1.32958	0.408611	0.672869	-1.33241	-0.105848	0.084906	-0.617296	-0.0869175	-1.03291	-0.840873	-0.258062	1.71502	0.118316	-1.14294	0.972025	-0.981124	2.20343	-0.910346	-0.480776	-0.0161438	0.929728	1.86252	0.323228	0.0294061	1.06683	-1.14089	-0.22033	-0.29832	-0.265859	-0.927709	-1.18108	-0.123414	-0.324994	-1.43493
rRNA_CGATTTGTCTGGTTAATTCCGATAACGAACGAGACTCTGG	-0.280504	-0.0722901	-0.0357518	0.384982	-0.423979	1.17075	-1.12779	-0.765691	0.98579	-0.372863	0.537351	0.955448	-0.992849	1.81268	-1.13892	-0.400994	-0.696083	0.38298	0.501818	-0.530065	0.10598	-0.154215	3.01219	-0.137968	-0.636532	0.725068	-0.398102	0.39505	-0.669318	-0.0395386	-0.292057	-0.5253	0.102353	1.02948	-0.528086	-0.199326	-0.838123	-0.698759	-0.0890991	-0.496521	-0.436339	0.154884	0.0369243	1.7723	-1.08896	1.18606	-0.711175	0.609896	1.42484
piRNA_CCACCAACTGTCATCTGCTGT	-1.33046	0.486324	0.729338	0.246458	-0.966848	-0.306364	-0.223593	-0.252545	-0.0856894	1.33209	0.37129	-1.02599	-1.2598	1.15509	2.1015	-1.01761	-1.01752	-0.634558	1.05681	0.494508	0.14758	0.477083	-0.198209	1.07836	0.616649	-0.392894	-0.483666	-0.0466252	-0.147538	-1.26111	1.39432	-0.462883	-1.63972	-0.29203	0.704639	-0.208446	2.17866	-0.458981	1.59799	-1.84144	-1.06534	-0.54034	0.551246	-0.346132	0.786403	-0.0243167	-0.726791	-0.287056	-1.5111
rRNA_TGAGGAGCCAATGGGGCGAAGCTACCATCTGTGG	0.0256537	0.496021	-0.847046	0.500973	-0.832798	0.712936	-0.563533	0.0816762	0.525763	0.00389365	-0.103541	-0.521023	-0.880019	1.87907	-0.519643	-0.861367	0.0630521	-0.549826	0.139685	0.784293	0.465773	0.30218	-0.30666	0.185324	-0.158003	0.322432	0.12165	-0.698472	-1.2063	0.846104	-0.413074	0.861323	-0.212676	1.31524	0.481471	0.0835127	-0.90087	-0.0179545	0.272135	0.473642	-1.26861	0.0185394	1.02942	-0.213423	-0.916931	-0.604446	-0.949171	-0.635181	1.34677
piRNA_TGCTTCTGGGTCGGGGTTTCGTACG	-0.330522	-0.290617	0.215194	0.0286824	-0.337686	0.664103	-0.393164	-0.000904088	-0.0383204	0.475695	0.00753954	-0.544442	-1.241	2.16049	-0.733941	-0.760912	0.019128	-0.0531517	0.55695	0.790389	-0.193514	-0.554412	-0.119794	-0.379534	-0.34318	1.35349	0.0883185	-0.600611	-1.25209	1.08737	-0.119924	0.106582	-0.656181	0.605104	3.8427	-0.144594	-0.913855	-0.490314	-0.363737	0.954614	-1.30559	0.0406015	0.667607	-0.512056	-0.990532	-0.550445	-0.433848	-0.569155	0.375176
rRNA_CTGTGGGATTATGACTGAACGCC	0.168451	0.393328	-0.775591	0.172944	-1.02519	1.15829	-0.490613	-0.260018	-0.0287045	0.646587	0.0405191	1.07543	-0.00651287	0.901219	-0.886315	-1.2206	-0.261542	-0.783723	0.210106	0.474592	0.497352	-0.477534	0.065817	-0.469539	-0.796882	-0.389151	-0.693256	0.238138	-0.889159	0.338721	0.342071	-0.150789	1.14166	-0.140992	0.211635	-0.624532	-0.95076	-0.197179	-1.09288	4.15524	-0.412505	0.278947	0.625567	0.064869	-0.177512	-0.0173099	-1.08457	-1.00613	2.04597
autre.RNA_CCGTGCGCGGGGTCTGCC	1.56767	-1.40862	-0.285081	-0.823825	0.119507	1.4625	-0.513221	-0.549757	1.43172	-0.0484215	-0.952471	-0.20465	-0.499755	0.781288	-0.916397	1.35449	-0.456983	-0.21572	-0.51612	1.66043	-0.986584	-2.26011	2.00475	-0.560516	-0.0858891	-0.0623637	-1.05772	-0.58051	-1.42171	0.0320426	-1.36089	-0.680962	0.370434	0.441228	0.960634	0.717017	-0.254556	1.16852	-0.266233	2.31697	-1.95541	-0.280827	2.9103	1.17077	-1.26496	-0.106423	0.326317	-1.49252	0.236323
rRNA_TCAACTGACAACACAAAACCCTGC	-1.026	0.377623	-1.19778	-0.0214617	0.504536	-0.978102	2.51012	0.242948	-0.65618	0.0555271	0.18877	-0.497051	-1.26457	0.913558	0.268175	-0.735557	0.362826	0.546013	0.663642	-0.0470873	-0.209945	0.236034	-0.908393	-0.654631	1.78893	-0.656203	1.89429	-1.40399	0.176564	-1.48438	0.247761	-1.6775	0.0540934	2.37133	-1.56726	-0.290922	0.714607	0.310651	0.200567	-1.83436	0.546652	0.616636	0.952645	-0.461555	0.828428	0.443961	1.316	-1.00826	-0.639298
rRNA_CAACAATCTCCATGAGTTGGT	-0.63395	0.00864128	-1.20494	-0.273698	0.410594	-0.893411	1.6171	1.15036	-0.819158	0.951253	-0.312786	0.247345	-1.12173	-0.337452	0.342496	0.129686	-0.436187	-0.326787	0.738659	0.463765	0.300204	1.65931	-1.14339	-1.06363	0.298163	-0.676644	-0.595478	4.509	-0.23997	-1.39306	0.299983	0.101951	-0.00050397	0.119002	-1.3915	-0.410232	-0.228353	-0.2746	-0.419316	-1.08118	0.157882	-0.427452	0.624043	-0.81008	2.38606	0.732733	1.7501	-0.0125935	0.644634
rRNA_ACCCTATGGAGCTTTAACTAACCAACCC	-1.05943	0.138248	-1.72708	0.142646	3.45696	-0.725618	-0.583467	0.835031	-0.238429	-0.40297	0.164105	-0.271168	-1.62275	-0.492188	-0.298309	-1.26908	1.60276	0.525959	1.42152	0.160085	0.24318	0.549997	-1.3124	-0.134475	0.50274	-0.0124879	0.487668	0.195321	-0.384625	-0.93021	1.11974	-1.47598	0.386124	2.64444	-1.75975	-1.12889	-0.785991	0.680758	0.279321	-1.24852	-0.881763	0.171954	3.29196	-1.07211	0.817184	-0.114741	0.0775504	0.55033	-0.124595
rRNA_GCGAAGCTACCATCTGTGGGAT	1.09708	0.234792	-0.270199	-1.10658	-0.535957	1.18645	-1.10015	-0.278168	0.334895	0.480908	-0.0430678	0.390388	-0.711151	1.24656	-0.712742	-1.31218	-0.0833297	0.285749	0.491671	0.0394427	0.365593	-0.497054	1.17946	-0.395883	-0.442865	-0.035387	-0.128177	0.0991392	-1.10162	0.043966	-0.137906	0.26445	-0.517523	0.530542	1.46132	0.217223	-1.03413	-0.345552	-0.674829	0.239038	-0.962783	0.4158	0.915219	1.53154	-0.623988	2.4057	-0.318179	-0.873083	0.201612
rRNA_CTCCATGAGTTGGTAGTT	-0.61245	-0.12389	-0.762845	-0.824779	0.582554	-0.203668	2.16743	0.411889	-0.197392	0.0306681	-0.46752	-0.0076128	-0.569963	0.154378	0.466647	-0.38786	-0.116181	-0.238047	0.730863	-0.156743	0.124519	-0.318238	-0.564596	-0.618574	0.206319	-0.576657	-0.474175	8.22256	-0.868561	-0.932955	-0.502003	0.588627	-0.538348	-0.133678	-0.936214	-0.14452	-0.330131	-0.578418	-0.188982	-0.134893	-0.535088	-0.471385	-0.540052	-0.0667844	0.436747	0.00734145	1.2452	-0.342065	-0.0908456
piRNA_TGTACTTGAGCTTCCTCTTCTTG	-1.25302	0.138629	-0.261449	0.676603	0.721293	-0.700033	0.175972	1.10627	0.427017	0.902713	-1.934	-0.351669	-0.558369	-0.629966	1.85068	0.0477523	-0.488326	0.422017	0.149162	-0.185477	-0.255803	1.67356	-0.461291	-0.000758987	0.0964153	-0.789781	0.206536	-1.99902	0.0868731	-1.93381	-0.380891	-2.38137	-0.381356	2.16255	0.143015	1.61643	1.69902	1.75512	-1.15587	-0.482094	0.502046	-0.0439457	-0.171467	-0.592483	0.832586	-1.79313	0.81379	0.462057	-0.531639
rRNA_CGCCGGCGGCCGAGGTGGGATCCCGAGGCCTCT	-1.03373	-0.984182	-0.42449	-0.785081	1.18117	-1.02927	2.22036	1.23664	-0.266717	0.703085	-0.817781	-1.22347	-0.76433	-0.0885291	0.787335	-0.127965	0.552262	-0.0213972	0.928099	-0.497094	0.455088	1.08876	-0.906686	-0.736364	0.539168	-0.922788	0.107479	-1.03752	-0.375779	-0.277559	-0.424569	-0.734322	-1.2019	-0.87797	1.49019	-0.0365154	0.324525	0.798664	0.12699	-0.395941	-0.774352	-0.569769	3.82579	0.408825	0.561638	-0.64819	-0.372335	-0.479575	-1.09301
rRNA_GCGAGGATCCATTGGAGGGCAAGTCTGG	0.561684	-0.374881	-0.0483744	0.191578	-0.298359	1.38867	-1.11813	-1.68712	0.637337	-0.175789	0.923389	0.0938453	-0.956422	1.86102	-1.33691	-0.834837	-0.759025	-0.224699	0.466949	1.36507	0.325011	-0.0940839	3.20302	-0.73228	-0.8748	0.304343	0.511989	0.184661	-0.901231	-0.157177	0.174742	-0.744613	-1.45851	1.01688	1.49997	0.379828	-1.14704	-1.0477	0.283217	-0.0154962	-0.635057	0.515471	0.65607	0.578852	-1.50106	1.15397	0.324841	-0.384926	-0.557
rRNA_TCTCCATGAGTTGGTAGTT	-0.666629	-0.350606	-0.982537	-0.811059	0.927249	-0.479161	1.99571	0.853442	-0.0505022	-0.162288	-0.273624	0.0988539	-0.789934	-0.115922	0.512418	-0.594898	-0.204514	-0.409026	0.954215	-0.106831	0.655638	0.251824	-0.699929	-0.782535	0.400804	-0.752027	-0.492939	7.26471	-0.861789	-1.11136	-0.138583	0.96114	-0.502777	-0.203834	-1.02165	-0.159555	-0.0811967	-0.749255	0.0615012	-0.573244	-0.524493	-0.411237	-0.245387	0.000923902	0.370883	-0.0461628	1.18258	-0.253014	-0.782962
rRNA_ATCAAAGGTTCGTTTGTT	0.334674	-0.201931	-0.987262	-0.779318	-0.459959	-0.963326	-0.022098	-0.485782	0.488487	0.209978	2.86654	0.298558	-0.827346	2.85188	-0.624285	-0.41948	0.834021	-0.459517	-0.443402	-0.683343	-0.527091	1.48421	-0.754764	-0.687932	1.61116	-0.981278	-0.479224	2.26208	0.388203	-0.151511	0.316991	-0.13558	0.484389	0.905397	-1.21163	-0.575813	-0.097719	-0.537559	-0.232987	-1.27622	-0.0608678	0.137361	-0.875203	-0.762952	1.23145	1.46789	1.35988	-0.804566	-0.621294
piRNA_TGACAGGAAACAGGATTGGGAT	-1.9161	1.23304	1.49162	0.610086	0.305511	-0.558525	1.27742	-0.720228	-0.954938	-0.853222	0.0853412	-0.0340592	0.133559	-2.21208	-1.55789	0.0985917	0.259013	0.82914	0.49211	1.38439	0.607232	-1.21036	2.85958	0.198431	0.77653	-0.234368	-0.0362681	0.632992	0.84217	-0.54709	-0.613447	2.29122	-0.738927	-1.06548	-0.135323	0.424409	-0.605486	-0.363504	-0.510704	0.45686	0.47784	-1.84234	-1.04922	-1.20494	1.19742	0.129119	0.156642	0.873644	-1.14921
rRNA_CGGGCCTGGTTAGTACTTGGA	-0.476467	-0.514866	0.359852	-0.511144	-1.55633	2.09973	0.609696	-1.00983	0.0256516	0.380901	0.592807	-0.130785	-1.455	-0.76631	-1.40455	0.181037	1.98973	0.120595	-0.472276	1.9935	-0.0559436	-1.75649	0.275511	-1.09443	-1.1153	1.14087	-0.61454	-0.610945	-1.41225	0.00327767	0.845769	0.973004	-0.0547463	0.37357	1.95994	0.228441	-0.838269	0.431871	-0.179448	1.24952	-0.196623	1.26313	0.247339	-0.327585	-0.791604	1.66158	1.03175	-1.53654	-0.22347
rRNA_TCCTACGTGATCTGAGTTCAGACCGGAGTAATCCAGGTCGG	-1.37445	-0.339972	-1.52399	0.604057	-0.0712266	-1.05013	2.31224	1.14346	0.0400072	-0.48544	0.745445	0.0585516	-1.64051	-0.15012	-1.1823	-1.73068	1.34633	-0.201744	3.98125	-0.123311	-0.357467	1.47674	-1.15869	-0.187878	1.41767	-0.284459	1.27227	-0.841857	0.387036	-1.2668	-0.0331241	-1.25198	0.515382	0.0800484	-1.79867	-0.485836	0.024166	1.3004	0.168866	-1.55309	-1.03783	1.12896	1.63868	-0.31675	0.806741	-0.853578	-0.461176	-0.372243	0.628572
inconnu_AAAATCCTCCGAGGTCACC	-0.245621	-0.862974	-0.334606	0.907518	2.13596	-0.455131	-0.854681	-0.0341481	1.34921	-0.0365072	-1.56903	0.171969	-1.25733	1.20578	-0.0751159	0.430551	-0.013709	0.132317	-0.332097	-0.719914	0.457551	4.57641	-1.0715	-0.516602	0.359398	-0.218267	1.56772	-1.56903	-0.0531621	-1.26243	-1.34101	-1.27222	0.194785	1.26939	-0.644604	-1.02226	1.20896	0.192888	0.0597488	-1.56903	-0.989234	0.588919	2.44844	-0.39371	-0.543626	-0.853145	-0.874709	-0.707713	-1.07069
rRNA_CAGTGAAATTGACCTTCCCGTG	-1.3854	0.379985	-1.8789	0.0129114	0.470293	-1.23185	2.33577	1.23021	-0.833987	0.395474	0.505488	-0.743721	-1.15178	0.552759	0.95203	-0.364142	-0.60515	-0.742147	1.3456	0.170409	0.586141	0.5471	-1.18799	0.313286	2.49673	-0.211118	1.24844	-0.509324	0.641724	-1.53104	-0.101759	-1.7264	0.86086	0.978059	-1.9712	-0.60832	0.413767	-0.393531	0.641368	-1.80606	0.0883832	-0.0624903	0.152351	-0.674084	2.40125	0.147436	1.02279	1.11616	-0.171918
rRNA_TCCCAGCCTTCCTGTTAACTCTTAATA	-1.24432	-0.497257	-0.999425	-0.0277063	0.369881	-0.831813	3.10176	0.298513	0.235229	0.319307	-0.724162	-1.13304	-0.915577	1.50491	-0.281435	1.05637	1.53939	-0.845564	-0.374592	-0.647281	0.0968179	1.53192	-0.588768	-0.329102	0.389137	-0.910612	1.91183	-0.947776	0.382081	-0.941336	-1.15419	-0.892349	0.64811	2.90705	-1.09816	-0.379808	0.167523	3.0041	0.15065	-1.24432	-0.785955	-0.817819	0.116865	-0.199001	-0.920062	0.377965	0.703723	1.26521	-0.437687
autre.RNA_GGAGGATCGCTTGAGCTCAGGAGT	-1.8626	0.938064	2.30606	1.1694	0.429406	0.063596	-0.158474	-1.02964	-0.963865	-0.253359	-0.638594	-0.960005	-0.978979	-1.21155	0.940556	2.70118	-0.846218	0.390227	0.106088	-0.845012	0.703715	-1.77963	0.294235	0.0613079	-0.325293	-0.627462	0.76099	-0.587638	-0.0285519	0.654337	-0.403295	1.41301	-0.395021	-0.573241	0.18345	-0.111332	-0.494225	0.323675	-0.74128	1.09836	-0.123583	-0.460901	-0.144584	0.535505	1.47117	0.520682	0.37115	-0.185227	-1.32491
rRNA_CGAGTAGGAGGGCCGCTGCGG	-0.506815	-0.670007	0.0356606	-0.0503992	-1.10622	2.16328	0.121609	-0.844085	0.453133	0.329096	0.074753	0.713885	-0.778264	0.920148	-0.973344	-0.164539	0.187429	0.104505	0.121067	-0.163035	0.0321477	-0.204004	0.508531	-0.637432	-0.428353	1.39327	-0.0653179	-0.445954	-1.32698	0.657126	-0.481632	0.353684	-0.80336	1.08942	4.92588	-0.103178	-0.838785	-0.426971	-0.183822	-0.852599	-1.22467	0.124594	-0.154281	0.0470303	-0.922196	1.30698	0.253682	-0.816769	-0.783864
rRNA_GATGAACCGAACGCCGGGTTAAGG	-0.761209	-0.302177	0.261619	-0.176408	-0.86384	0.0825553	-0.779959	-1.13182	0.336521	0.505699	2.82902	-0.0541887	-0.0804738	0.110083	-0.589092	-1.52367	-0.428783	0.343382	0.624536	1.1066	0.491606	-0.636791	1.03964	-0.139853	-0.836555	1.17223	-0.665761	-0.862163	-0.407327	0.307716	1.43073	0.95971	0.791295	0.290888	1.36223	-0.182048	-0.713472	-1.00244	-0.521698	-0.878166	-1.48935	0.18852	1.00805	0.363399	-0.578784	1.46794	-1.04179	-1.43124	0.973953
piRNA_GGCGCGAGAGGGACGGGA	-0.441482	0.108531	0.570937	-0.394996	-0.836848	0.791301	-1.06301	-0.913224	0.938719	-0.202073	1.44215	-0.0860952	-0.116783	0.191213	-0.738736	-0.117244	-0.811047	0.730555	0.466695	1.49303	-1.01159	-0.992361	0.0864867	0.146178	-0.970595	0.23136	-0.931328	-1.38628	-0.330545	-0.0780706	0.759722	1.80472	-1.45964	0.393296	3.68598	-0.609098	-0.973614	-0.988567	-0.647757	1.36389	-0.278202	-0.0670627	1.49625	0.297077	-0.551841	1.59156	0.290687	-0.539286	0.985442
rRNA_TCAACTGACAACACAAAACCCTGCC	-1.02175	0.339484	-1.01656	-0.168268	0.264484	-1.21126	2.15612	0.515448	-0.302644	0.534613	-0.0896585	-0.455971	-1.175	1.00997	-0.074312	-0.126336	0.0803814	0.123338	0.700963	0.230732	-0.31376	0.822594	-0.840782	-0.808065	2.07026	-0.790284	1.21341	-1.5838	0.524953	-1.6659	-0.315615	-1.93173	0.12372	2.77786	-1.33695	-0.0986659	0.922364	-0.193196	0.755351	-2.03337	0.100926	0.96861	0.423251	-0.0210411	0.916116	0.415752	1.81243	-0.489877	-0.490877
miRNA_CATTGGAGGGCAAGTCTGG	-0.227966	-0.309347	-0.596427	1.00462	-1.15145	0.816616	-0.626902	-1.16993	0.686601	0.0672729	1.50691	1.34771	-0.53468	0.353268	-0.929633	-0.0751364	-0.500783	-0.0200628	0.184299	-0.380623	0.55564	-0.545985	3.54667	0.132409	-1.14899	0.117997	-0.822124	0.708074	-0.590115	-0.366684	0.466804	0.388324	0.556925	-0.573296	-0.470538	-0.0804148	-0.926439	-0.594932	-0.792301	-1.45441	-0.297387	0.339909	-0.18184	3.49709	-0.908739	1.6886	-0.438299	0.593912	1.09812
rRNA_AAAGCTGAAACTTAAAGGAATTGACGGAAGGGC	0.176283	-0.740951	-0.191497	0.64031	-0.795265	1.1311	-0.825184	-0.75692	1.36985	0.0615817	-0.0693146	0.845164	-0.610662	1.87317	-0.587285	-0.394785	-0.634824	0.0415918	-0.705012	-0.241558	0.414204	-0.3646	4.07122	0.222265	-0.821747	0.447138	-0.562083	0.304237	-0.0369899	-0.129816	0.579972	-0.0671792	-0.698229	0.948501	-0.0280414	0.124291	-0.9104	-1.09906	0.0379414	-0.164142	-0.787576	-0.515475	-0.658407	1.24286	-1.13468	1.10423	-0.772945	0.648212	0.0368639
rRNA_ACGAGAAGACCCTATGGAGCTTTAACTAACCAACCC	-0.475318	-0.681336	-1.41633	-0.770346	1.17198	-0.378344	0.356481	0.496053	0.154972	0.788161	0.754029	-0.542059	-1.44354	0.216146	-0.164116	-0.00953989	0.49142	0.0190018	2.12398	0.493694	-1.18499	1.12537	-1.48424	0.231587	1.75617	-0.304916	1.74905	-1.31635	-0.344927	-0.390538	0.535063	-1.17767	-0.936891	2.57364	-1.60118	0.104719	0.296663	0.904041	1.6333	-2.05832	-0.624757	0.4761	-0.639266	-1.18651	0.679856	0.942565	-0.189855	-0.186197	-1.1299
rRNA_CATCTGTGGGATTATGACTGAACGCCT	-0.123491	-0.188551	-0.964376	-0.448355	-0.52818	1.6434	-0.0847753	-0.587378	0.00552697	-0.14453	1.42071	0.347606	-0.589815	0.393009	-1.3952	-0.135567	0.15067	-1.02634	1.29893	0.270076	0.686629	0.242574	0.422991	-0.707826	-0.722364	0.457783	-0.337842	0.145883	-0.956331	0.229618	0.0722413	0.639241	0.94762	0.0124099	0.296212	0.15651	-1.1882	0.211807	-0.988792	1.38647	-0.954151	-0.485099	1.37723	0.341681	-0.599673	0.433273	-0.613995	-0.5303	0.406524
rRNA_TCAAAGATTAAGCCATGCATGTCTAAGTACGCACGG	-0.711231	-0.332365	0.0638236	0.580639	-1.01855	1.09244	-0.626381	-0.734058	0.694089	0.485967	0.505623	2.11275	-0.529651	0.935265	-0.473495	-0.050576	-0.870642	-0.607549	0.564206	-0.347801	-0.732505	-0.0890441	3.97543	-0.392484	-0.860803	-0.439909	-0.418744	0.389663	-0.235046	0.01866	-0.241482	0.370217	-0.943606	0.630359	-0.404315	-0.418371	-0.626542	-1.18327	-0.546128	-0.298302	-1.04821	-0.351236	0.141306	3.75541	-0.783559	2.85587	0.715588	0.0339144	0.258075
rRNA_CGGTACAGTGAAACTGCGAATGGCTCAT	0.0416433	-1.13142	-0.998586	0.794106	-0.109141	2.21217	-0.0469697	-1.18709	0.205706	-0.896532	1.11611	1.55596	-0.682056	1.10075	-0.508396	-0.0253206	-0.763318	0.0358854	-0.0681209	-0.762609	0.117225	-1.02736	2.95418	-0.221878	-0.496291	-0.639372	-0.135735	0.483035	-0.477964	-0.793481	-0.317381	1.13374	0.38431	0.501277	-0.216726	-0.814345	-0.478391	-0.439596	-0.819567	0.112848	-0.50649	0.0320121	0.784173	1.90619	-0.907186	2.6669	0.0147164	-0.633924	0.580816
autre.RNA_GTTGAAAAGTCTCTGTGGTAT	-0.620044	3.57993	3.0267	-0.806497	-1.12073	-0.62663	-1.10258	-1.07858	-0.304401	-0.554221	-0.392953	0.072951	0.862369	-0.984224	0.094898	-0.912689	-0.877244	-0.129333	1.53738	0.115425	0.22047	0.709901	-0.407135	0.841971	0.465464	-1.63931	-0.0323505	1.69057	-0.253904	0.62511	0.295101	-0.460192	0.180887	-1.09875	0.136482	0.97252	0.417793	-0.0771704	-0.488445	-1.86815	0.882177	-0.0401966	-1.09029	-0.673443	0.911354	0.115818	0.456933	0.369676	-1.00498
piRNA_TAGTAATGGAGTACTTCAGCGG	-0.678365	0.347644	-0.459617	0.352732	1.6214	-0.887042	0.671637	0.0418621	-0.785408	0.547539	-0.772382	-0.696281	1.58836	-0.131431	1.48075	0.691515	-1.06726	-1.06473	-0.835191	-1.29895	1.33322	0.0476073	-1.12769	1.12778	0.168347	-1.40681	0.617808	-0.686443	-0.862034	1.21593	1.58709	-1.21905	0.423565	-0.509513	-0.543648	0.549621	3.37438	1.69563	-0.574368	-1.99651	0.281557	-0.583375	-0.994284	-0.20064	-0.384946	-0.4221	-0.774922	0.655447	-0.462162
piRNA_TCGGAGAGGCGCGAGAGGGA	0.880673	-0.652759	-0.465117	-1.57652	-1.04397	2.64007	-1.48663	-0.839206	1.0455	-0.517839	2.0158	0.872375	-0.440998	0.755286	-0.532821	-1.38603	0.421928	-0.792728	-0.644265	2.11757	-0.370319	-0.437036	1.20539	-0.338391	-0.981737	2.21405	-0.774378	-0.306411	-0.480339	0.503199	1.02114	0.025473	-0.441992	0.269314	4.42728	-0.464409	-1.67113	-1.14377	0.688812	-0.719293	-0.538232	-0.485941	-0.72366	-0.343418	-0.504517	0.91314	-0.373259	-0.916178	-1.1009
autre.RNA_TAGGAAACCAGCTAGGAGTTT	0.0514825	-1.61326	1.8724	-0.975298	-0.0188521	1.63935	-0.318136	-0.0821616	0.494649	0.189474	-1.23964	-0.958767	-1.29971	-1.285	-0.54352	-1.08916	0.591884	1.75161	3.53231	-0.554298	-0.145352	0.223738	-0.55358	2.35844	1.37296	-0.370889	0.0289223	0.68463	0.999499	0.356771	0.990655	-1.27936	-0.163808	-1.08962	-0.322628	0.592844	-0.502177	-1.34391	0.13951	0.627346	0.197586	0.0055364	-1.07341	-1.80138	-0.0776811	-0.463805	-0.0948058	1.34204	-1.50127
rRNA_GTGTTAGGACCCGAAAGATGGTG	-0.81739	0.454585	0.910808	-1.10888	-1.84016	0.825264	0.913556	-1.27806	-0.362127	-0.368033	2.67044	-0.847139	1.61489	-0.165887	-0.676773	-0.310316	-0.705945	-0.795998	-0.300453	2.06882	0.118805	-1.64309	1.5234	-0.530363	-0.392348	0.152983	-1.21185	0.0378521	0.397043	-0.157721	1.33229	0.551237	0.952564	0.122112	0.917058	-0.495817	-1.35175	-0.813747	-1.40666	-0.287257	-0.356169	1.15066	1.4747	0.700218	-0.66535	1.99921	-0.984258	-0.841295	-0.0861473
piRNA_CGCTGGAGCGTCGGGCCC	0.212761	-0.334565	1.23508	-1.0944	-0.607445	1.35836	-1.08162	-0.691076	0.65475	-0.00788744	0.356034	1.99263	-0.362533	-0.360514	-0.865913	-1.22512	0.532532	-0.549359	-0.394325	0.8319	0.400706	-0.538033	1.66626	-1.00784	-1.09479	0.399285	-1.00591	-1.10783	-0.265998	-0.537882	0.519469	-1.03496	4.31362	0.323569	1.86486	-0.340969	0.311597	-1.49905	-0.515375	1.90423	-1.15279	0.821542	-0.0682537	-0.789664	-1.16508	1.9807	-0.892225	-0.830868	-0.384216
rRNA_AGTAAAAGTCGTAACAAGGTTTCCGTA	-0.374894	-0.435852	-0.411461	-0.269128	-0.62774	2.28784	-0.628466	-0.524835	0.394417	0.316049	0.274073	0.577115	-0.00881729	0.965249	-0.684461	-0.591318	-0.495933	0.287848	0.421115	-0.494892	0.0240949	-0.899681	3.5958	-0.320457	-1.01105	-0.178047	-0.478072	1.52792	-0.491118	-0.10731	-0.0763104	1.26352	0.139195	0.0653305	-0.769837	0.16902	-0.570066	-0.982216	-0.66625	0.474071	-0.73867	-0.124873	-1.10872	2.45574	-1.16792	2.55994	-0.713754	0.230133	2.17125
autre.RNA_TTCAGATCGTATAAATCTTTCGCCTTTTACTA	4.59827	-0.417506	-0.950445	-1.36426	0.973648	-0.826549	-0.885321	1.02317	-0.712074	-1.1294	-0.309542	0.273063	0.427118	-0.204449	-0.648773	-0.946366	-0.226602	-0.0605293	-0.551813	0.425081	1.51327	-0.119158	-0.0235927	-0.826925	0.628358	1.36561	-0.878949	-0.725873	-0.258617	0.00546141	-0.297103	0.277429	0.887095	-0.156591	0.287664	-0.976536	-0.0134536	-0.91447	-0.440261	1.37944	0.485877	0.816333	-1.12007	0.76101	-0.142679	0.418855	-1.05681	1.78226	2.44222
rRNA_CTTAGTTGGTGGAGCGATTTGTCTGG	-0.609014	-0.73156	-0.0450923	1.83005	-1.02506	-0.520286	-0.822889	-0.863994	-0.268721	0.713297	2.34327	0.322912	-0.951453	1.86233	-0.796422	-1.23742	-0.853355	-0.142409	1.0563	0.846589	-0.107076	-0.952559	2.98942	-0.188317	-1.05315	0.346171	-0.459115	2.36993	-0.574999	-0.0880604	-0.287841	1.10558	-0.615518	0.0897983	0.218988	-0.159618	-0.821498	-0.826041	-0.264684	0.0500646	-0.597296	-0.12858	0.208099	0.767787	-1.12857	0.884369	-0.726522	-0.388	1.04205
rRNA_CAGGGGAATCCGACTGTTTAATTAAAACAAAGCATCG	-0.0524073	-0.598866	0.144286	-0.368868	-1.19411	0.586542	-0.0475673	-0.65466	0.826479	1.2901	0.0690679	0.162586	-0.853615	2.42039	-0.933859	-0.886635	0.285031	-0.960056	-0.250197	0.64399	0.37237	-0.0843699	1.17935	-0.185454	-0.406982	3.07698	0.124712	-0.329957	-0.918618	0.101356	-0.100605	-0.326081	-0.660136	-0.572434	3.11477	-0.433206	-1.37216	-0.699698	0.390771	0.476391	-0.89221	-0.155181	-0.122175	-0.165374	-1.0397	1.22499	0.0235209	-0.352917	-0.0889491
piRNA_GGGCTGGGTCGGTCGGGCTGGG	1.71182	-0.712429	-0.394567	-0.454353	0.157704	0.683029	-0.958739	-0.179635	0.72854	-0.625346	0.0439725	-0.676081	-1.47331	0.162603	-0.901796	-0.822666	-0.0802861	0.871589	-0.257737	2.52165	0.656031	-0.336709	1.20682	-0.728884	-1.07612	1.60547	-0.27519	-1.22205	-0.847598	-0.792778	1.6872	0.897627	-1.04633	0.782674	1.54443	-1.11222	-0.109861	-0.772435	-0.252681	4.54859	-1.53596	0.473735	-0.950888	-0.932155	-0.754685	0.459261	-0.670222	-1.51378	-0.461561
rRNA_GGAAAGAAGACCCTGTTGAGCTTGACTCTAGT	1.30585	-0.224829	-0.288589	-0.09654	0.0207786	1.0825	-0.714679	-1.38274	0.380812	-0.0493922	-0.033165	-0.653153	-0.481156	0.965766	-1.30222	-0.730033	0.261082	-1.26085	1.78324	1.44824	-0.0309181	-0.435434	-0.280028	0.151497	-0.154814	0.843553	0.0506878	0.028509	-0.581565	0.674035	-0.44514	0.0107376	-0.597295	0.145768	0.808107	-0.413166	-0.595021	-0.261401	-0.225053	2.73311	-0.761037	-0.526567	0.684116	-0.218068	-0.635528	-0.318099	-0.840289	-0.443277	0.482253
piRNA_AAAGTGAAGAAATTCAATGAAGCGCGG	-0.668958	-0.270364	-0.59736	-0.992468	-0.701059	2.70564	-0.98415	-0.100404	0.830002	-0.785573	1.5647	0.506976	0.545951	0.025609	-0.840801	-0.897221	0.1859	0.328471	-0.497396	-0.0857216	0.728232	-0.656615	0.561076	0.345826	-0.62407	-0.154455	-0.794339	0.808116	0.00367035	0.435189	0.187955	-0.0831935	3.99226	-0.586501	0.562232	-0.291994	-1.64002	0.250081	-1.30353	-0.136714	-0.667929	0.664416	-0.357358	0.119197	-0.633287	2.826	-1.18938	-0.860163	1.47356
miRNA_AAACATCTGGTTGGTTGAGAG	-1.34787	-0.777231	2.76275	1.83876	-0.0688044	-0.435502	-1.09168	1.03665	-0.733821	-0.463922	-0.719332	0.449684	-0.585843	-1.13986	-1.01936	-0.143292	-0.121649	1.84839	0.744397	-0.874163	0.841695	0.846175	-1.18775	0.186363	-0.279241	-0.392096	-0.325704	0.227947	2.91766	0.396042	0.550646	-0.253994	0.245525	0.102984	-0.516172	0.723661	-1.3176	-0.318613	-0.723319	-2.08098	2.38011	-0.213046	0.126987	-1.8549	0.75932	-0.783782	0.435271	1.4864	-0.0169939
inconnu_TACCAACCTTTCATCTTTCCC	0.632593	-1.24707	0.0192016	-1.06985	0.686188	0.0861537	0.887114	0.312134	-0.0731142	-0.0604688	-0.172885	-0.643698	-0.504629	0.364851	-0.0549149	0.896175	0.519087	0.379185	-0.654923	-0.653312	0.352178	-0.11158	-0.374995	-0.483134	0.0860034	-0.266053	-0.293554	0.454873	-1.13008	-0.156093	-1.39083	-0.762548	-0.737091	-0.301996	-0.0897712	-0.702905	-0.122659	-0.588737	0.550988	8.00308	-0.794205	0.472297	-0.281996	-0.641637	-0.337382	0.714785	1.00695	-1.31875	-0.495659
rRNA_ATCCTGACCGTGCAAAGG	-0.826944	-0.42615	-1.59694	0.565047	1.09058	-1.09478	1.83626	-0.0994294	0.00907505	0.340737	0.20254	0.550969	-1.01205	0.027242	0.54149	-0.645598	-0.799096	-0.487746	0.179509	0.0474329	1.59784	1.65337	-0.816427	-1.00282	0.319773	-0.863011	-0.465647	-0.0490406	0.0811697	-0.783628	-0.269803	-1.18467	0.0171445	0.39095	-2.02772	0.412747	-0.497915	1.9759	-0.265297	-2.02772	0.089641	0.708625	2.16414	-0.35854	2.79877	0.954989	0.727389	-0.105227	-0.396345
rRNA_TCCTGAGAGATGGGCGAGCGCCGTTCCGAAGGGACG	0.290627	-1.01063	0.691285	-1.16345	-0.276901	1.29255	0.0776243	-0.384714	0.793087	-0.272173	-0.0373053	1.86489	0.361501	-0.139692	-0.601869	-1.05591	-0.200246	-0.400786	0.58612	-0.808897	0.394883	-0.199683	1.84887	-0.602627	-0.49889	2.2643	-0.0467964	-0.680453	-0.122726	-0.6016	0.230667	-0.309675	0.607049	-0.955714	4.32993	-0.775743	-0.896066	-0.868489	0.180086	-0.535356	-1.19396	0.513884	-0.0996316	-0.444431	-1.14294	3.85647	-0.178196	-1.1845	-0.24422
piRNA_CGTGCCTTGGAAAGCGTCGC	1.01671	0.0891338	0.289673	-1.33864	-0.272816	1.4999	-0.757835	-0.796892	0.998977	-0.561945	-0.166262	0.625305	-0.468883	1.02591	-1.08625	-0.725994	0.472718	-0.222681	-0.0957121	0.0371879	0.438394	-1.15996	0.746622	0.381691	-0.618173	-0.0152763	-0.854688	-0.194535	-0.93678	0.12882	-0.320684	1.01601	4.54058	-0.542548	1.43018	-0.52452	-0.679095	-0.841078	-0.676021	1.30254	-0.703709	0.346593	-0.348271	-0.504464	-0.973236	1.27466	-0.307481	-0.870631	-0.315676
rRNA_CCAAAGGAGGATTTAGCAGTAAACTAAGA	-1.33139	1.07254	-1.39275	0.139721	0.0662664	-0.843139	2.92021	0.553497	-0.529115	-0.481018	-0.17482	-0.385523	-0.878378	0.132908	-0.127497	-0.653022	0.422682	-0.374386	1.24976	1.17295	-0.559496	-0.153321	-0.87553	-0.0457989	0.502172	-1.32005	1.91553	-0.196387	-0.389352	-0.842192	0.67342	-1.21153	0.418752	1.80128	-1.48315	-0.823575	-0.373478	0.708805	0.220838	-1.82013	0.491522	0.761014	1.84108	-1.01681	1.2169	1.0957	-0.0150277	-0.775142	-0.524556
tRNA_TAAGGTCAGCTAATTAAGCTATCGGGCCCATACCCCGAA	4.85893	-0.496406	-0.422826	-0.507121	-0.467434	-0.486837	-0.507121	-0.497804	-0.492359	-0.473898	-0.507121	0.779491	-0.391948	-0.134283	-0.507121	0.567575	0.119821	-0.402345	-0.376535	0.852465	-0.507121	0.411361	-0.0733581	-0.507121	-0.00274016	-0.418798	-0.432537	-0.310903	0.399108	0.535367	-0.507121	-0.507121	-0.111698	-0.210164	1.52386	-0.221108	-0.403323	-0.322789	-0.43612	2.86615	-0.355476	0.198394	-0.206901	-0.507121	-0.399843	-0.324335	-0.2412	-0.397161	-0.507121
piRNA_CCACCAACTGTCATCTGCTG	-0.173382	0.524138	0.173417	0.530187	0.239733	-1.14383	1.8387	-0.500456	-0.692188	0.408252	-1.20458	-1.54277	-2.26314	-0.827973	0.853304	-0.194721	1.27636	0.318073	2.16033	0.31334	-0.0928017	1.14427	-1.57349	1.41309	0.371767	-0.297162	-0.602989	1.79249	0.0782206	-0.988158	0.202164	-0.288311	-0.377064	-1.0828	0.350898	0.465297	0.0472904	1.10721	-0.344068	-2.26314	0.147902	-1.14143	2.51014	-0.796889	0.124748	-0.162262	-0.382283	-1.09652	-0.0132278
rRNA_GTGATTTCTGCCCAGTGCTCTGAATGT	0.976046	0.100962	0.152005	0.244754	-0.834989	1.21253	-1.15703	-0.587575	-0.957912	-0.0500417	0.901254	-0.462536	-0.718292	0.897675	-0.478953	-0.878938	-1.00373	-1.00254	1.01634	3.15073	-0.519755	-0.729706	-0.231977	-0.271865	-0.723567	-0.44448	-0.945802	-0.919906	-0.38848	-0.855397	1.56634	0.104456	0.483171	1.31751	3.17906	0.0141298	-0.269952	-0.401138	-0.027487	1.11701	-0.836978	0.338009	0.351957	-0.624847	-0.800072	-1.10284	-0.494218	-0.492365	0.126898
rRNA_ACGAGAACTTTGAAGGCCGAAGTGGAGAAGGGTTCCATGTGAA	0.212891	-0.929658	-0.508326	-0.130939	-1.23397	1.66262	0.0854412	-0.51475	1.97293	0.00123979	-0.617479	0.765836	-0.253363	0.458456	-0.941261	-0.580644	0.500195	0.0600319	-0.334512	-0.388663	0.713924	-0.566294	1.29548	-0.724895	0.129311	0.280566	0.984703	-0.2398	-1.2105	0.338707	-0.822158	-0.314762	0.469841	0.747431	4.27748	0.295525	-1.09643	-0.887825	-0.220228	-0.995452	-1.49537	-0.016162	0.547374	0.136417	-0.912966	0.178218	-0.718116	-0.47596	0.683798
rRNA_GATCAACGGAACAAGTTACCCTAGG	0.0349747	0.150769	-0.407024	1.84702	0.690876	-0.795086	1.26433	-1.08326	-0.776607	-0.0573516	-0.868651	0.511242	-0.708968	0.0767046	-0.998991	-0.62196	0.465153	0.23386	1.86132	0.229487	-1.04785	0.284902	-1.52315	0.556659	1.91378	0.532072	-0.640318	1.25497	0.143188	-0.294807	-0.252915	-1.02773	0.518363	0.855916	-1.17136	0.607236	0.10134	0.115593	0.108658	-1.45353	1.13936	-0.517881	0.45475	-1.2613	-0.443789	0.136031	-0.144049	0.600544	-0.104057
rRNA_TCTAGAGGAAGTAAAAGTCGTAACAAGGTTTC	-0.598815	-0.746221	-0.041866	-0.0207603	-1.12875	1.11751	-0.404848	-1.07735	0.998599	0.0538335	1.84866	0.766304	0.447924	1.78855	-0.742445	-0.378172	-0.763423	0.140212	-0.410447	-0.505628	-0.342875	-1.14934	4.18297	0.402912	-0.849965	0.438999	-0.0553682	2.52051	-0.774895	0.0334209	-0.168501	0.0700745	-0.761137	0.24876	-0.642857	-0.362691	-1.09929	-0.761968	-0.423786	0.0807128	-0.898881	-0.78543	-0.0250614	1.98536	-1.20454	2.48467	-0.392684	0.544598	1.13269
rRNA_AACGTTAGGTCAAGGTGTAACCTATGAAATGGGA	-0.675789	1.47945	-1.11479	-0.114075	0.182874	-0.990941	-0.424856	1.10464	-0.514178	-0.205939	1.27361	-1.06349	-0.743216	-0.143246	0.165391	1.54698	0.00811646	0.0859359	-0.563922	-0.138343	0.84579	2.11733	-1.06224	-0.13114	-0.29207	-0.212123	-0.253396	-0.643772	0.338305	-0.934042	-0.0259693	-0.206803	0.117757	1.72797	-1.02416	-0.482728	-0.798677	-0.336873	1.32038	-1.39388	0.345264	-0.315051	1.47536	-0.806301	1.47686	1.11091	-0.314173	-0.389333	2.86828
piRNA_TGAACGGTCCTTTTTGATTCCTTGGGAAA	-0.161159	2.07567	-0.00739435	-0.155559	-0.709284	-0.985403	-0.888265	0.196036	-0.342686	-0.0852931	1.06334	-0.287158	-0.975374	-0.0077989	1.53306	3.59632	-1.40472	-1.10367	0.0824346	-0.708972	-0.724127	-0.813301	-0.153456	-0.593504	0.708521	0.724486	0.560387	-1.04361	0.337133	-0.945118	-0.0321472	-1.19218	-1.37411	0.2908	2.1879	0.56152	-0.249493	2.21065	2.74369	-2.3965	0.348114	-1.05878	0.190963	-1.20428	0.192316	-1.77788	0.403401	0.580639	-1.19075
autre.RNA_AGTTCTGGGCTGCAGTGCGCTATGCCGATCGGGTGT	0.649031	-0.595089	0.699328	-0.176503	-1.07147	-0.792529	-0.16061	2.85103	0.732766	-0.295911	-1.84004	0.351277	-1.00092	0.100254	-0.116412	1.51567	0.0088155	-0.422349	-0.480868	-0.316095	0.360622	0.188751	-0.546582	-0.0160007	-1.2432	-0.669486	1.37247	-0.539796	0.0365771	1.61401	-1.64245	-0.296772	0.56189	0.619707	0.723462	-0.41858	1.59907	1.51905	-0.428561	-1.84004	-1.58882	-0.905014	1.64145	-0.566894	0.825762	-0.445657	-0.487658	0.676444	-1.51649
rRNA_TCTTTCGAGGCCCTGTAATTGG	-0.297751	-0.33152	-0.79422	1.04288	-0.913525	0.829756	-1.14706	-0.114345	0.39529	0.341649	0.988846	1.11063	-0.772506	0.777175	-0.822808	-0.736915	-0.406768	0.182799	0.351445	0.2352	0.0817446	0.226844	2.13241	0.0118811	-0.842937	-0.436319	-0.473827	0.477193	-0.211296	-0.610217	0.19625	-0.0557002	0.362078	0.466488	-0.303516	0.0760736	-0.784677	-1.1731	-0.628361	0.67021	-0.605504	-0.339834	-0.496384	3.35475	-1.0125	1.33321	-0.513411	0.23299	1.58924
rRNA_CTGGTTAGTACTTGGATGG	-1.26275	0.0795735	0.0349407	-1.06092	-1.15706	0.444377	-0.475443	0.322894	0.0262009	-0.0204782	3.06867	-0.349045	0.266342	1.75533	-0.501968	-1.36567	-0.317313	-1.08766	-0.414168	0.457207	1.55694	-0.677199	0.740095	-0.264083	-0.74665	0.701739	-0.779664	-0.153401	0.0012098	-0.62067	-0.823474	-0.209606	1.32635	-0.569151	0.00946178	-0.570677	-1.25958	-0.613644	-0.900364	3.73343	-0.541573	0.322382	1.62386	0.36872	-0.0975075	1.26777	0.437557	-0.492819	0.51467
autre.RNA_ACTCGGGAGGCTGAGGCTGGAGGATCGCTTG	-1.03293	-1.42224	-0.195162	1.82127	-0.256135	-0.754352	1.36951	1.04769	0.0718346	0.344864	-0.99435	-0.712516	-1.01472	-0.614343	0.0039759	0.518935	0.947805	-0.0918168	0.539578	-0.2253	0.648398	0.350984	-1.21832	-0.214121	-1.1882	-0.565063	0.517466	-0.945231	-0.834411	0.974243	-0.616337	-0.300874	-0.699053	-0.0349335	2.15324	-0.547595	2.88767	1.03124	1.50202	-0.25379	-0.775696	-0.734226	0.311926	-0.314538	-0.486405	-0.787569	-0.531229	-0.609938	-1.05328
rRNA_CGCGAGGATCCATTGGAGGGC	0.509493	0.636185	-0.0583958	-0.875433	-1.06947	2.43766	-1.38076	-0.942302	1.39804	-1.38076	0.725756	1.50693	-0.94331	1.62851	-1.03132	-0.105154	-0.289346	0.0121072	-0.264771	-0.387681	-0.125954	0.385524	3.62412	-0.745553	-0.965072	0.657432	-0.950481	0.12858	-0.0737208	-0.455492	0.454214	0.410686	-0.366875	0.903485	0.665065	0.085949	-0.78194	-1.02629	-0.69807	-1.38076	-0.505902	-0.295371	1.50593	0.392701	-0.968164	0.420176	0.560005	-1.38076	3.21596
piRNA_AAGGGAACGGGCTTGGCGG	-0.376603	-0.560886	0.392099	-0.433295	-0.126777	1.71366	-1.2877	-0.909384	0.222714	0.342429	1.02375	0.284042	-0.595115	-0.48925	-1.07191	-1.10746	0.12336	0.384359	0.597842	0.759655	1.11447	-0.643148	1.59584	-0.231315	-0.449623	1.59553	-0.749836	-0.145116	-1.38293	0.631526	1.13054	2.45497	-0.0191717	1.01795	1.73682	-0.287723	-1.04094	-1.19441	-1.18092	1.56353	-1.28501	-1.01416	0.312888	-0.889474	-1.52583	3.1085	-0.0868332	-1.6384	-0.087542
inconnu_GAAGAGAGAGTTCAAGAGGGCGTGAAACCGTTAAGAGGT	-0.508544	-0.86079	1.3402	0.150353	-0.88186	1.23128	-0.139027	-0.865178	0.654746	-0.378941	0.257765	0.836611	-1.20202	-0.0931914	-0.693765	-0.0801321	1.4059	-0.407099	0.703733	-0.574476	0.104444	-1.05248	2.50817	0.00373735	-0.720015	1.10053	0.247894	0.737753	-0.331009	1.05678	-0.76577	0.256895	-1.12384	0.0527416	1.59715	0.113017	-0.782561	-0.947646	-1.0301	1.66706	-0.930121	-0.974325	-0.810671	0.883089	-0.756296	1.84332	0.31184	-0.0467614	-0.159616
tRNA_CAGCTAATTAAGCTATCGGGCCCATACC	-0.0370422	-0.262266	-0.854577	-0.559713	0.670182	1.65242	0.00999263	-0.223804	0.0603213	-0.227077	-0.228437	-0.476404	-1.57572	-0.382356	-0.283758	3.00461	0.0441055	-0.844732	0.251139	0.595032	-0.331919	0.535495	-0.715944	1.26402	0.121712	-0.662336	1.5854	-1.28739	0.291949	1.89239	-0.717547	-1.65728	-0.170022	0.206815	-1.60447	-1.1363	1.19774	0.762332	0.307206	-2.35275	0.487827	-0.303382	-0.19294	-0.683695	2.83117	-0.957046	0.981877	0.00228451	0.0406119
autre.RNA_GGAGGATCGCTTGAGCTCAGGAGTTCTGGGCTGC	-0.8515	0.286821	0.784785	-0.0729634	0.617525	-0.471522	0.867231	0.611343	-0.575011	0.629788	-1.8265	-0.210898	0.169468	-0.0940108	-0.609824	1.37862	0.0535879	0.245453	0.00677456	-0.501602	-0.437565	-0.865945	-0.321712	-0.721649	-0.0481511	-0.212049	1.27194	-1.5613	0.116101	0.605308	-1.23916	-1.53275	-1.15081	0.536829	0.988116	-0.315735	2.03609	1.24995	-0.140419	-1.65537	-0.743696	0.531188	1.35928	-0.454672	2.26862	-0.362673	-0.457111	-1.28532	-1.16044
rRNA_GAGAACTTTGAAGGCCGAAGTGGAGAAGGGTTCC	-0.370445	-0.785228	0.646027	-0.308186	-0.862285	2.54518	-0.936882	-0.534252	0.954398	-0.172831	-0.175494	0.824733	-0.671395	-0.263505	-0.431673	-0.830307	0.980415	0.0628604	-0.416915	0.34832	0.397466	0.0840188	0.41713	-0.928372	-0.685133	1.03225	-0.621627	-0.944262	0.364264	-0.217012	3.59834	-0.549425	0.359321	1.56991	1.68111	-1.13889	-0.424951	-1.19407	-0.430355	0.539042	-0.785055	0.953902	-0.933194	-0.703243	-1.04369	1.97872	-0.58136	-0.335336	0.0264199
tRNA_CCAGTTAGCTAGGGTGTTTAGCTGTTAACTAAAGTTTCGTGGGG	-0.835067	-0.917397	-0.782317	0.641008	1.37714	-0.736754	0.133887	2.20594	0.372223	-0.305739	-1.15293	-0.616371	-0.888761	0.913731	-0.449526	-0.382615	1.24374	0.529324	0.04516	-0.99301	0.598324	-0.736582	-0.946474	-0.479137	0.953789	-0.64246	5.05943	-0.685967	0.695645	0.346542	-0.828525	-0.466726	0.146598	3.23874	-1.08717	-0.699156	0.0468858	0.789789	-0.259799	-1.15293	-0.431152	-1.15293	-0.642593	-1.15293	0.0871096	-1.09681	0.262291	-0.95036	-1.0748
rRNA_GATAACTGTGGTAATTCTAGAGCTAATACATGCC	-0.617016	0.0634439	-0.700546	1.33906	-0.977063	0.596414	-0.775929	-0.493872	-0.0131917	0.52465	1.05405	-0.0881299	-0.806011	3.22544	-0.830108	-0.573543	-0.75442	0.517236	-0.200585	-0.436956	-0.0529272	-0.766047	2.95704	0.139931	-0.997537	0.0170563	-0.428604	0.47148	-0.812672	-0.329357	-0.0153695	-0.12673	-0.807827	1.02402	-0.340403	0.354447	-0.333936	-0.452018	-0.594798	0.243026	-0.310043	0.140269	-0.473336	2.35714	-0.915735	1.06496	-0.538105	0.0877798	1.41718
rRNA_CTGAGAAACGGCTACCACATCCAAGGAAGGC	-0.421837	-0.343548	-0.683554	-0.250675	-0.803979	1.46737	-0.322683	-0.884233	1.2759	0.55159	0.415653	2.31866	-0.37176	0.83835	-1.35829	-1.10045	1.34059	0.121055	-1.03881	-0.0273762	-0.721966	-0.728588	2.7059	-1.11922	-0.259978	0.224217	-0.601454	1.37572	-0.3902	0.824773	-0.168528	-0.31361	-0.0114061	0.525214	0.341418	-0.733498	-1.47847	-1.41632	0.384027	2.61067	-1.01732	-0.273123	-1.35595	1.90362	-1.02791	1.8072	-0.752726	-0.969062	-0.08722
rRNA_CCGACTGGCGATGCGGCGG	-0.84398	-0.839022	-0.142992	0.237402	-0.931328	0.546998	-0.621407	-0.473437	1.77281	0.448199	0.846755	0.929782	-0.88587	0.767661	-0.92604	-0.78916	-0.171535	0.437912	1.19132	-0.2455	-0.308573	-0.159386	3.62618	-0.514757	-1.27055	-0.56683	-0.980017	0.426184	-0.911044	-0.755847	-0.494684	0.597157	1.23881	0.196825	-0.561119	0.0898174	-0.0222264	-1.0264	-1.04543	1.36924	-0.508	0.172278	-0.0440927	2.02259	-0.878698	2.79414	0.13336	-0.18582	0.634255
rRNA_CCCAGCCTTCCTGTTAACTCTT	-1.04446	-0.0480782	-1.12879	-0.280274	-0.0237028	-0.975245	3.4354	0.0168826	-0.177702	0.636337	-0.410376	-0.553623	-1.00219	1.45053	-0.121203	0.017186	0.47604	-0.79127	0.178378	-0.752535	1.09868	-0.0250424	-0.952269	-0.6405	0.388043	-0.473306	0.367775	3.7307	-0.0758279	-0.950579	-0.797603	2.20826	-0.273859	1.63099	-1.15287	-0.424008	0.48741	0.894335	-0.231849	-1.22216	-0.226375	-0.829996	0.298062	-0.842126	-0.887214	1.16867	2.1617	0.497923	-0.733393
miRNA_TCACACAGAAATCGCACCCAT	-1.27152	0.702158	1.43204	-0.043183	-0.467988	-0.5312	1.45815	0.346715	-0.8263	1.1166	-1.91547	-1.19322	-0.0590709	-0.270953	1.84455	-0.191679	-0.232565	0.783289	0.149899	-0.613578	-0.216667	-0.487004	-1.08532	-0.504866	0.910411	0.0549482	0.825531	-1.30883	0.726858	-1.77514	-0.517507	-1.61857	1.00008	0.283927	0.297511	0.0123178	1.31636	1.65549	0.481908	-2.74271	0.836648	0.893906	0.251233	-0.966996	1.4598	0.526411	-0.440094	-0.61566	-0.667592
rRNA_GGGTTTACGACCTCGATGTTGGATCAGGAC	-0.56153	-0.160592	-1.65988	0.798114	0.627425	-1.14109	0.913888	0.106634	-0.243388	0.156852	1.16356	-0.37249	-1.27578	-0.33507	-0.00873066	-0.23594	0.927947	0.886548	-0.289435	0.383799	0.319146	0.76593	-0.949246	-1.50314	3.24178	-1.04991	0.717187	4.03608	0.00730299	-1.23473	-0.415751	1.02272	-0.0963113	0.163664	-1.64907	-0.466811	0.79781	0.37145	-0.946142	-1.8178	0.52836	-0.929329	-0.799274	-0.39405	0.599281	1.16872	0.723645	-0.225597	-0.996078
rRNA_TAATTCCGATAACGAACGAGACTCTGG	0.0985366	-1.19478	-0.322512	0.102425	-0.015798	1.48578	-0.668126	-0.778507	-0.205759	-0.651164	2.1499	0.949603	-0.311176	1.18793	-0.997276	-0.692143	-0.861308	-0.191608	0.581842	0.102459	0.231672	-0.0302269	4.13895	-0.15681	-0.872919	0.243629	-0.667616	-0.237279	-0.189648	-0.658229	0.912325	-0.298669	-0.0646162	0.755298	-0.554319	0.378419	-0.681467	-0.596599	-0.925417	-0.557424	-0.795557	0.295727	0.221295	1.5952	-1.25405	1.66309	-0.837797	-0.516098	1.43915
rRNA_TTGAAAAGAACTTTGAAGAGAG	-0.909572	-0.467726	0.879791	0.222768	-0.987546	0.259353	-0.655967	0.441256	0.136419	-0.438049	1.51927	0.352368	0.326271	0.129802	-0.376637	-0.639667	-0.797736	-0.380052	0.377853	0.725927	0.281871	-0.825059	2.0028	-0.215991	-0.670178	-0.895837	-0.902584	1.34609	-0.961838	-0.524385	-0.223922	2.78395	2.49902	-1.096	-0.270963	-0.204419	-0.905244	-0.32175	-1.10713	4.03102	-0.569427	-0.260091	-1.35112	-0.558821	-0.798131	1.99686	-0.709713	-0.157601	0.720492
piRNA_CCTGTGACCATTGACTGTA	-0.304354	-0.55272	-0.259115	1.53647	0.934445	-0.362807	-0.110996	-0.324026	0.191143	-0.171084	-0.57696	-0.492697	-0.470281	-0.452254	-0.529618	-0.231322	3.00406	0.54449	-0.56352	-0.458563	-0.350292	-0.518883	-0.346571	-0.493415	-0.248922	-0.454095	6.91204	-0.328819	-0.505333	0.214052	-0.486457	-0.302075	0.0897863	-0.464299	-0.528038	-0.50462	0.250009	0.868323	-0.244738	-0.516018	-0.385187	-0.57696	-0.425094	-0.57696	-0.427728	0.887786	-0.219863	-0.0280431	-0.54353
rRNA_CAGGTGGGGAGTTTGACTGGGGCGGTACACC	0.598793	-0.427135	0.154502	-0.518038	-0.603322	1.59897	-0.790606	-0.910046	0.159769	0.0380931	0.69902	1.74316	-0.847194	1.95476	-1.13353	-1.08531	-0.0571239	-0.197135	-1.10081	0.664638	0.0585539	-0.512179	0.626562	0.130161	-0.14378	1.79205	-0.291147	-0.72014	-1.03325	1.4223	-0.281817	0.336166	-0.845612	0.946236	2.76616	-0.171199	-1.15363	-0.714132	0.785842	-0.671784	-1.33565	0.534107	-0.232325	-0.0956365	-1.1373	1.47161	-0.605619	-0.249735	0.0926041
rRNA_GCTTTTTGATCCTTCGATGTCGGCTCTTCC	1.07577	0.225966	-0.317001	-0.389451	-1.08024	2.25793	-1.00068	-0.0565389	0.191513	0.170809	-1.07807	-1.04105	-1.27605	-0.0597976	-1.05614	1.02775	-0.133338	-0.530925	1.57199	1.57585	-0.0782848	-0.446882	0.429122	-0.93757	-0.440683	-0.102221	0.145324	-0.536481	-0.98233	0.667051	-0.311279	0.684747	-0.654339	0.377027	2.02154	0.91148	-0.522593	-0.321876	0.414464	0.253368	-1.64397	-0.105001	1.96398	0.658399	-1.52127	-0.427284	-0.85315	-1.02988	1.21878
rRNA_TCGTAGTTGGATCTTGGGAG	-0.115724	-0.0703594	-1.32141	0.739808	-1.18315	1.23565	-0.496394	-0.782812	0.632999	0.510771	0.850621	0.258804	-0.84192	1.69607	-0.7309	-1.18442	0.118856	0.447441	0.551918	-0.00762431	-0.308218	-1.46084	2.34632	-0.646972	-0.792739	-1.05333	-0.57482	-0.603518	-0.48815	0.327414	0.581765	-0.409781	0.553249	1.79263	0.308424	0.8867	0.213252	-0.292285	-0.708501	-0.823915	-0.565663	0.29657	-0.694483	3.00254	-1.19387	2.11454	-0.498284	-1.23815	-0.08395
miRNA_TAAAAGTTTGGTTGGGTTTTT	0.00281034	0.457162	0.664274	0.601931	-0.225246	-0.98376	-0.787917	-0.562666	-0.0455237	0.128145	0.750791	0.477821	-0.491455	-0.547434	0.836649	-0.277594	-0.398656	-0.607481	0.210462	-0.821824	1.61951	0.603255	-0.244036	-0.531756	-0.758314	0.907217	0.0153376	-0.112737	-0.0956045	0.433434	0.499132	-1.33783	0.458814	-0.202794	-1.02491	-0.294484	-0.969835	-0.474061	-0.421968	-0.0739579	2.93859	0.217607	-0.928066	-1.45086	2.84782	0.755952	0.389124	0.385802	1.86306
rRNA_AGTACTTGGATGGGAGACCGCCTG	-0.576864	-0.408111	-0.242262	-1.07714	-0.62163	1.11921	-0.382449	0.0376331	0.648799	0.116978	1.38584	-0.593259	0.782702	-0.99943	0.103514	-0.952486	1.74572	-0.289821	-0.998296	-0.294045	1.4954	-0.404482	1.35339	-0.0171486	0.0291685	-0.297153	0.412035	-1.06292	-0.384602	-0.0916175	1.2826	1.24112	1.68983	0.494651	0.800883	0.256943	-1.24401	-0.556637	-0.932008	-0.0877281	-0.227904	-0.575728	-0.642058	-0.39559	-0.641037	2.1169	0.903483	-0.2844	0.321271
rRNA_AAAGCTGAAACTTAAAGGAATTGACGGAAGG	0.121127	-1.26532	-0.172977	1.51513	-0.820047	1.48373	-1.04693	-1.10761	0.28519	0.109259	0.89845	-0.538726	-0.2446	2.51633	-1.23225	-0.758978	-0.359066	0.486013	-1.12889	1.32289	-0.0627245	0.365776	3.84277	-0.272646	-0.926219	0.552974	-0.661737	0.240744	-0.982375	0.0145662	0.219756	0.221983	-0.756813	0.147685	-0.313397	-0.434402	-1.13761	-0.872968	-0.312113	-0.422992	0.0162644	-0.705902	1.48097	2.05688	-1.36119	-0.178149	-1.01153	0.0860613	1.94143
autre.RNA_TCTGACAAATGTACCCAGCTGT	-0.213669	0.197189	1.26979	0.203418	2.38965	0.432003	-2.25821	0.179329	-0.413391	0.886947	-2.67306	1.12307	-0.804071	-0.0604342	1.26294	-0.294902	-0.360828	-1.28193	-0.361305	0.721239	0.0562168	0.191906	-0.549876	-0.6124	1.37253	-0.384286	1.51453	2.97662	0.75165	-0.941349	-1.47106	-0.884889	-0.395983	-0.535496	0.111602	0.621006	0.913315	-0.152015	0.49566	-1.9793	-0.271591	-0.641672	-0.944214	-0.681563	1.49687	-0.649838	-0.579962	-0.725665	-0.982997
rRNA_CAGCAGTTGAACATGGGTCAGTCGGTCCTGAGAGATGGGCGAG	0.773702	-0.701673	-0.0492332	1.15948	-0.335011	0.220394	-0.864426	-0.0562407	0.0180477	0.506668	-0.671706	-1.06977	-0.772473	0.0899585	-1.13522	0.0325127	1.08938	-0.552266	2.73243	0.268903	-0.68346	-0.589998	-0.410782	0.414833	-0.450998	-0.015163	-0.163063	-0.704406	-1.18247	0.958143	-0.865805	0.883589	-0.247843	0.911991	1.77039	0.0113177	-0.487679	-0.192687	0.0218389	1.09932	-1.24661	0.0733933	0.680076	0.466072	-0.733456	-0.53296	-0.76289	0.0189707	0.825423
inconnu_CGTGCGCGGGGTCTGCCGGCCGTCGGCGG	2.1485	-1.18608	-0.703643	0.189594	-0.868905	1.93174	-1.09361	0.831354	0.441629	-0.363225	-1.32735	-0.269458	0.307495	-0.692919	-0.018402	2.92212	-0.722336	0.10731	-0.832414	-0.647821	-0.153579	-1.04152	0.0536102	0.0535291	-0.940718	-1.24422	1.42913	1.63681	-1.32019	0.329785	-1.27821	-0.820594	0.730046	-0.146567	1.74818	0.556699	0.263311	0.7818	-0.904116	-0.0159721	-1.05157	1.11747	-1.03391	1.66772	-0.570509	-0.568389	0.26594	-0.964248	-0.118868
piRNA_TATGAGAGGAGAAACTGGAAAG	0.454634	0.755101	1.24321	-0.769928	-1.42554	-1.01271	0.449774	-0.477446	0.527274	-0.140819	0.396445	0.0296825	1.8702	-1.42554	-0.0519758	-0.422724	-0.515524	-1.03447	-0.125786	1.56718	0.10896	-1.08365	0.318264	1.85329	0.505604	0.547096	0.517862	0.911732	-0.835206	1.20129	-0.00477614	0.0771097	0.0463757	1.11685	0.662485	-1.28359	0.197238	-1.15108	-1.00267	-1.42554	1.50976	-0.0599152	-0.978526	-0.8534	-0.786614	-1.05222	0.80728	0.371123	2.08277
autre.RNA_GCTAGCTGCGAGAATTAATGTGAATTGC	-0.409072	0.278733	0.223969	-0.723702	-0.94836	1.07394	-0.700453	-0.946892	0.577224	0.12446	1.45015	0.858323	-0.62331	1.38715	-0.765431	-0.941719	0.158574	-0.835297	-0.707994	0.737938	0.731771	-0.632746	0.496423	-0.664757	-0.457607	1.94419	-0.254278	-0.795697	-0.422425	-0.214135	0.276079	-0.430181	-0.627466	0.411489	5.84271	-0.675345	-0.811912	-0.738659	-0.0143601	0.441836	-0.675986	-0.499401	-0.662363	-0.399265	-0.436153	0.171218	-0.58378	-0.253912	-0.475906
rRNA_GTTTGGTCCCAGCCTTCCTGTTAACTCTTAATA	-0.712067	-0.189737	-1.01252	-0.186565	0.475578	-0.597234	2.57379	0.981365	-0.21299	-0.485948	-0.633678	-1.41575	-1.41936	0.883559	-0.354007	0.784254	2.03236	-1.44031	0.716247	-0.176573	0.389588	1.849	-1.42249	-0.489371	0.756673	-1.41835	0.841196	-0.615975	-0.655127	-0.94612	-0.812188	-1.10519	-0.608092	1.87435	-0.715759	-0.142138	1.45239	1.26669	0.908806	-0.803752	-1.11791	-0.162227	3.10126	-0.705143	-0.330514	-0.985397	0.587823	-0.048819	-0.353304
rRNA_GAAGACCCTATGGAGCTTTAACTAACCAACCCAAAGAGAAT	0.344645	-0.375896	-1.33342	0.516871	-0.037335	-0.76806	0.426914	1.36572	-0.06033	0.0395765	-0.118682	-0.106555	-1.57762	-0.161906	-0.568096	-0.133174	1.24017	0.59132	0.502352	-0.17843	0.391937	-0.248661	-0.611104	-0.608706	1.50654	-0.459862	1.8964	4.64908	-0.407891	-1.05484	-0.944776	2.7305	-0.949526	1.00921	-0.897517	-1.05028	-0.297861	0.409349	0.677856	-1.46545	-0.818754	-1.19831	-0.499021	-0.805191	-0.561192	-0.731875	2.22122	0.305913	-1.44024
miRNA_TGGGGAGTTTGACTGGGG	1.28003	0.579308	0.704371	-0.949705	-1.18499	1.57032	-0.81083	-0.530294	0.224777	-0.864872	-0.018126	-0.740785	-1.46729	0.481626	-1.16522	-0.557809	-0.505319	0.878152	-0.138842	2.24986	0.965629	-1.29319	1.38323	-0.296933	-0.464812	0.939877	-0.648377	0.14266	-0.751494	1.38369	1.20418	-0.791195	0.702089	0.569594	1.40056	0.385214	-0.853706	-0.394618	0.323631	-0.139112	-1.20339	-0.0935884	-0.449613	-0.510637	-0.544062	0.0646183	-0.216305	-0.0662106	-0.869675
tRNA_GCATGGGTGGTTCAGTGGTAG	1.06454	0.099388	2.84593	-1.3407	-0.359755	-0.577229	-1.33694	-0.253745	0.386044	-0.434743	-0.0927927	1.42436	1.33306	-0.727606	-0.0894961	-1.30918	-0.547353	-0.427019	-0.907571	0.622472	0.62833	-0.758011	2.52672	-0.306368	-0.462846	1.04504	-0.196178	0.643703	0.577861	0.379891	-1.17656	0.279353	0.563713	-1.26095	-1.01476	-1.26827	-0.035034	-0.362671	2.88534	1.64698	-0.573694	-0.534376	-1.41535	-1.34234	0.15881	-0.702879	-0.24649	1.46405	0.088455
piRNA_CTAGAAAGGATTTGCAGAGGCCGTAACCC	1.55076	-0.450541	-0.361326	-1.17638	0.426296	0.71595	-1.5343	-0.0548	0.237121	0.890162	-0.242935	-1.51878	1.18583	1.12609	1.08206	3.20107	-0.926955	0.424496	-1.9911	-1.82263	-0.760075	0.0596517	0.936703	-0.59467	0.549946	-0.7342	1.5412	-0.563925	0.316011	0.694098	-1.62249	0.93711	-0.980963	-0.494843	0.0428662	-1.23424	0.0994848	1.63804	0.508712	0.349323	-0.621879	-0.276163	-0.312072	-0.76666	0.528961	-1.71038	-0.549058	1.10185	-1.49047
rRNA_GGCCATGATTAAGAGGGA	-0.555524	-0.904849	0.229857	0.848842	-0.632775	0.0507856	-0.0121792	-0.844044	-0.520245	-0.194652	2.53478	1.45805	-0.908352	-0.853334	-1.41892	-0.792568	-0.552023	3.67105	-0.28925	-0.129838	-0.184825	-0.388925	4.97682	0.0468787	-1.22285	-0.591387	-1.0121	2.20359	-0.50506	-0.613897	-0.76251	1.13488	0.0235222	-0.687403	-0.665794	-0.426852	-0.597053	-0.303423	-0.977907	0.521178	0.000971204	0.138316	0.249546	0.0227498	-0.563288	0.754816	0.0164368	-0.00768173	0.0379353
miRNA_TAGCAGCACATCATGGTTT	-0.539666	-0.753603	-0.406631	-0.50497	1.89189	0.187338	1.08729	0.308065	-0.454197	0.543335	-1.35885	1.20252	-0.135005	-0.878997	0.833561	0.12502	0.0444728	-0.567458	0.0608971	-0.355875	-0.32914	0.728271	-1.10362	0.640359	1.15336	-0.329692	-0.434102	2.8697	0.0172521	-0.478724	-0.0189161	-0.80725	1.14169	-1.16316	-1.03748	-0.542654	0.0412262	0.38457	2.0809	-1.75692	-0.0976494	-0.761636	-0.194868	-0.783225	0.452563	-0.851062	-0.792566	-0.21032	-0.196642
autre.RNA_CATTGCACTTGTCTCGGTCTGAAAT	-0.78084	-0.817106	-0.70831	-0.520558	1.08828	-0.602094	0.829132	-0.0773379	0.434496	1.10228	0.0520544	-1.093	-0.0622422	-0.494999	2.30961	-1.05341	0.0504797	-0.455601	1.28901	-0.896173	0.40632	0.222278	-0.788772	-0.92949	0.700175	0.988511	0.884466	-1.16328	-0.421303	-1.21776	0.954899	-1.71002	-0.482177	0.96062	0.747246	0.880574	2.76083	-0.103143	-0.151683	-1.70031	-1.44254	0.38909	-0.182311	-0.694496	1.49861	0.272761	-1.25885	0.0918249	-1.15646
rRNA_CGTGGAGCAGAAGGGCAAAAGC	-0.248265	-0.54522	-0.431901	-0.634739	-1.15634	1.91291	-0.348239	-0.756088	1.72601	0.122273	0.359597	1.16483	-0.0052967	-0.672296	-0.0493335	-0.869254	1.29222	-0.639209	-0.55658	-0.223392	0.55831	-0.582362	1.59466	0.00121623	-0.411027	-0.229738	-0.4998	4.66115	-0.671378	0.687285	0.0275604	1.17443	0.534968	-0.910682	-0.187668	-0.701043	-1.01397	-0.968114	-0.61164	1.49993	-0.853358	-0.658211	-1.03326	0.0852249	-0.934177	1.43137	-0.429004	-0.694656	-0.00207236
piRNA_CTTCAAAATCCTGAGTCTCTGT	-2.42821	-0.348338	0.681446	2.27585	-0.504767	0.995604	-0.210372	0.523385	-1.18147	0.134495	0.0623686	-0.580026	0.12376	-0.514237	1.04956	0.714472	-0.224526	-0.688085	-0.476601	0.449329	0.14635	0.307494	0.770262	-1.23765	0.119044	0.596355	-0.0648248	-0.160265	1.49838	-1.22355	-1.09853	-0.129853	-0.600786	-1.29082	1.15497	0.244229	0.846956	0.999787	1.95284	-2.53308	-0.784432	-0.767394	0.245102	0.141195	1.01457	-0.747435	0.277127	-0.360505	0.0999754
piRNA_TGGATGGCGCTGGAGCGTCGGGCC	3.20256	-1.38301	-0.749573	-0.59966	-0.0863041	-0.787946	-0.983434	3.31874	0.646999	-0.804966	-1.77341	-0.862084	-0.683752	-0.89155	0.121051	-0.278151	-1.01743	0.384101	0.261501	3.46496	-0.49865	1.38407	0.331747	-0.170311	-0.462043	-0.916103	-1.41144	-0.344973	-0.536429	-0.703141	0.107924	-0.454749	1.10521	-0.152057	-0.36529	0.424401	1.37506	0.0158066	-0.222771	-0.019338	0.0665154	0.794619	0.776414	-0.281499	-0.341637	-1.53094	1.04855	-0.314788	2.27739
piRNA_TTGGATGTTTTGGAAACTTC	-0.742042	-0.304901	0.129734	0.44915	-0.357093	-0.476948	1.23047	0.552203	0.183017	-0.349389	-0.314201	1.03724	-0.313638	0.175441	0.0308721	-0.362313	-0.343443	1.11063	0.740077	-1.13106	-0.943812	-0.441139	2.05558	0.844349	-0.914577	-1.35477	-0.776575	1.30298	-0.26399	-0.997087	-1.58113	2.23627	1.58853	-0.489559	-1.03418	-0.797893	-0.686631	-1.08203	-0.464316	-0.150433	0.939797	-0.0104444	1.50177	-1.04102	1.61649	-0.331427	-0.433804	-0.170107	-0.0921519
piRNA_CGCCGGGCGCATTTCCACCGCGG	-0.144474	-1.14698	0.762719	-0.392002	-0.564871	3.57339	-1.14109	-0.776312	1.8062	-1.02646	-0.950116	-0.283418	-0.182134	1.61499	-0.47715	-0.0806706	-0.539865	-0.759166	-0.540093	-0.0950327	1.34254	1.60367	2.27799	-1.13997	-0.716705	2.92014	-0.615108	-0.923511	-0.916047	-1.05591	-0.767102	-0.931422	-0.430998	0.271576	2.81814	0.465004	-0.114461	-0.967425	-0.336829	-0.313122	-1.08819	0.567207	0.847296	-0.796648	-0.657576	1.68081	1.31144	-0.813974	-1.26222
rRNA_CGTGGAGCCGGGCGTGGAATG	-0.392805	0.225594	2.09484	0.388702	-1.37385	0.732465	-0.704816	-1.12782	-0.0958099	-0.294511	0.548005	0.00421657	0.358444	0.100319	-1.47086	-1.18688	1.53334	-0.565222	-1.06605	0.83504	1.45767	-0.926048	2.25802	-1.19653	-0.665993	2.11323	-0.502857	0.295	-0.425651	1.52354	0.748764	0.190432	0.446538	-0.885847	1.48459	0.0829636	-1.0375	-0.455644	-0.614921	0.838241	-1.09042	0.625283	-1.48031	-0.376884	-0.947998	2.05818	-0.134147	-1.41159	-0.913946
rRNA_GACTCTTAGCGGTGGATCACTCGGCTCGTGCGTCGA	0.586755	-0.920349	-0.815239	-0.282722	0.371808	1.31603	-0.377619	0.699008	0.303475	-0.210012	-0.671133	-1.14703	-0.99251	0.461556	-1.16994	0.507568	0.340988	0.565557	0.267681	0.999644	0.166485	-0.00451084	-0.643866	-0.852953	-0.4198	0.863824	0.123743	-1.18713	-1.34272	0.28007	-0.749712	0.192335	-1.40686	0.951595	5.41159	-0.124445	0.158294	0.312068	-0.0900929	-0.108812	-1.21385	-0.125842	1.48602	-0.517214	-0.991733	-0.887869	0.400913	-1.07346	-1.12164
tRNA_TAGAATTTGGTGTAATTGGGAGCACGAAGAGTAAA	4.13837	-0.593823	1.87553	-0.945374	-0.594913	-0.122993	-0.960404	-0.878335	-0.649046	-0.778003	-0.491006	0.259902	0.0937252	-0.549436	-0.197276	1.42557	-0.24826	-0.564654	-0.427795	0.712278	-0.504059	-0.545565	1.49368	-0.350082	-0.0792448	1.10825	-0.796313	0.874429	0.456054	-0.462346	-0.26832	-0.862162	-0.638846	-0.426608	2.92277	-0.0621416	-0.497851	-0.766769	0.5066	0.0682935	0.531712	-0.832014	-0.277666	-0.461544	-0.634317	0.706719	-0.479276	0.210438	-0.882077
rRNA_TCCAATCAGTGAAATTGACCTTCCCGTG	-1.24817	0.405225	-1.61396	0.0527099	-0.207758	-1.19034	3.70558	1.30081	-0.860792	0.39011	-0.733403	-0.0618073	-1.04802	0.366927	-0.0452848	-0.715781	-0.405415	-0.183463	2.05545	-0.295358	0.332753	0.224317	-1.3166	-0.528987	1.33892	-0.665262	1.60559	-1.08126	0.0502066	-1.45351	-0.385623	-1.53895	0.224125	3.25435	-1.40002	-0.176367	1.50738	0.663279	0.390421	-1.70752	-0.482949	0.151982	0.0465659	-0.707121	1.98704	-0.0110244	1.41966	0.181908	-0.337681
rRNA_TCTGCCCAGTGCTCTGAATGTCAAAGTGAAGA	-0.42576	-0.530164	-0.269409	0.10133	-1.10932	2.86142	0.00941806	-0.730503	0.363373	-0.0690742	-0.201309	0.0479836	-0.869983	1.93648	-1.20881	-0.903287	-0.0126733	-0.461953	0.0999607	0.531115	0.841165	0.60419	0.511712	-0.400783	-0.481846	0.183696	-0.363395	0.355606	-0.0412359	-0.428742	0.378221	0.359529	-0.132969	0.0232242	2.2	-0.139698	-0.881657	-0.504383	-0.245335	1.45398	-0.746311	0.0367511	-0.488897	-0.197845	-1.05382	-0.24009	-0.482415	-0.301744	0.0901101
rRNA_AGTTTCCCTCAGGATAGCTGG	-0.308934	-0.595964	-0.148366	-1.16931	-1.05745	1.86817	0.00289534	-0.533458	1.33408	-0.161205	0.769544	0.81878	-0.278327	-0.139512	-0.725049	-1.07836	0.620718	-0.223862	0.620171	0.0916689	0.293769	0.0659718	1.36623	-1.1709	-1.04555	0.216158	-0.937775	-0.303603	-0.813026	0.00899327	-0.164024	-0.208383	1.8406	0.00283847	0.524677	-0.352477	-0.813508	-0.408418	-1.12957	-0.145228	-0.102312	1.14602	0.90775	2.18301	-0.667474	1.41199	-0.135967	-0.651984	1.51976
rRNA_CCTGAGAGATGGGCGAGCGCCGTT	-0.770974	-1.32302	-0.138595	-1.32189	-0.719548	2.50427	-0.00187743	-0.938748	0.843166	-0.633835	2.50104	2.62335	-0.282395	0.223698	-1.16298	-1.01556	0.731234	-0.294212	-0.0735555	-0.425875	-0.323702	-0.941163	1.81952	-0.870021	-0.498815	0.585097	-0.524862	1.43204	-0.174679	0.597751	0.0307355	0.443593	1.39227	-1.25982	0.151079	-0.906904	-0.721936	-1.20951	0.0392074	1.94206	-0.205199	-0.0419801	-0.0743973	-0.635691	-0.368381	2.21641	-0.366528	-0.316676	-0.253444
rRNA_ATCAGGACATCCTGATGGTGCAACCGCTATCAAAGGTTCGTTTG	5.09455	-0.700035	-1.03363	-0.965397	-0.347843	0.0141036	0.118304	-0.109073	-0.765211	-0.177324	-1.12845	0.361248	-0.627053	-0.369759	0.451987	0.23054	-0.549661	0.167328	-0.114561	0.481198	-0.0312682	1.98042	-0.14373	-1.03027	0.650319	-0.746643	-0.22795	-0.66322	0.1099	-0.929902	-1.16065	-1.27899	-0.563215	0.399063	0.561598	-0.14501	1.15502	-1.10674	2.53562	-1.49959	0.655018	0.304753	0.633211	0.0290978	0.481903	-0.830249	0.880741	-0.895601	-0.567718
rRNA_ACGAGAACTTTGAAGGCCGAAGTGGAGAAGGGTTC	0.0909223	-0.687272	0.55154	-0.159735	-0.793922	1.87333	-0.792447	-0.954376	0.802654	-0.0311749	0.100484	0.478455	-0.318879	0.835378	-0.834268	-0.687231	0.20281	-0.887759	-0.125415	0.459815	0.877095	-0.409546	1.16917	-0.140221	-0.570724	1.28241	0.503742	-0.873853	-0.787554	0.96549	1.32151	0.27927	-0.747414	0.0888892	2.58154	-0.293157	-1.24624	-0.865049	-0.733201	0.750995	-1.14501	-0.163294	0.143328	-0.369157	-0.74192	0.40154	-0.526827	-0.522074	-0.0463084
rRNA_ACGAGAAGACCCTATGGAGCTTTAACTAACCAACCCA	-0.470453	1.10225	-0.209636	-0.991712	0.176371	-1.19171	0.836199	0.561886	-0.598083	-0.0921136	0.877	-0.687217	-0.85621	-0.48252	-0.265911	0.0327256	0.513158	-0.558702	2.83206	0.38083	-0.908217	0.557395	-0.200644	-0.484004	0.608974	-0.0423225	1.01866	-1.2091	-0.11849	-1.24775	-0.354234	-1.38297	-1.29602	2.79048	-0.536651	0.656152	-0.426372	0.566387	1.47449	-2.0421	-0.53995	0.553679	0.506955	-0.302064	1.4495	-0.256595	0.779969	0.344829	-0.937294
rRNA_GCGCCCTGGAATGGGTTCGCCCCGAGAGAGGGGCCCGTG	0.242774	-0.603306	-0.295476	-1.14856	0.147627	0.243152	-1.15693	-0.287942	3.05318	-0.386509	0.191989	0.595513	-0.764267	0.435369	0.393448	0.061511	-0.129008	-0.551341	-0.656776	1.0939	-0.478352	-0.150252	1.49157	-0.64216	1.07046	-0.578645	-0.388375	-1.16533	0.159532	-0.730677	0.101987	-1.70897	-1.4218	3.50205	1.02129	0.23563	1.89404	0.255028	-0.31873	-1.38288	-0.397838	-0.587761	-0.495635	1.21515	-0.977676	2.52588	0.262974	0.816307	-1.5543
piRNA_TAAGAAAATGTCTTTTGACTCGGGAAAA	-0.44681	0.474496	0.962241	1.46503	-0.955916	-0.302569	-0.484442	0.730635	-0.949466	0.268966	-0.76216	-1.42279	1.31492	0.0356868	0.828088	-0.464029	-0.285459	-0.279489	1.43135	-1.84637	0.68809	-0.22065	0.0796709	0.766408	0.471469	0.991645	-0.400043	-0.868658	-0.250678	0.0177364	1.62069	-1.20322	0.327922	-1.25863	0.372591	0.17638	0.41135	0.991751	0.544451	-0.896913	0.501496	-0.85782	-0.509569	-0.964842	0.157467	-1.84931	0.076463	0.0238649	-0.739007
piRNA_TCGGAGATCTTGGCGTTGTTGT	-1.96182	0.914832	1.92095	1.89568	0.000159494	-1.21695	-1.04977	-0.475389	-0.165459	1.04522	-0.907458	-0.675655	-0.961383	-0.85694	0.99768	0.60007	2.12702	-0.640772	0.500486	-0.462965	-0.627543	-0.566605	-1.16234	-0.289207	-0.338404	-0.197165	-0.0313982	-0.0786766	0.911479	0.420195	0.811476	2.69641	0.575866	-1.30381	0.344386	-0.221245	-0.210104	0.336154	1.44047	-2.34975	-0.39504	-0.438363	1.1638	-1.34366	0.225527	-0.140158	-1.44726	1.58116	-0.501261
piRNA_TGGCCCTTGAAAATCCGGGGGAGAGG	-0.407217	-0.133552	1.5359	-0.950534	-1.37094	0.712264	-2.04538	0.0920437	0.400457	-0.351619	2.51857	0.673894	-0.409057	0.00122665	-0.857098	-1.52485	-0.560829	0.796498	0.147252	0.25097	1.48199	1.489	2.7395	-0.350617	-1.02872	0.900181	-0.706035	-0.78695	0.134137	-0.502471	1.01448	-1.04962	1.84318	0.811387	2.42052	-0.577917	-0.447698	-0.744957	-1.13465	-1.42725	-1.26733	0.126514	-0.890112	0.517597	-1.08215	1.43591	-1.25092	-1.05984	-0.904972
rRNA_TCTCAACTGACAACACAAAACCCT	-0.388735	-0.577705	-1.29871	-1.63814	0.901497	-0.850079	3.73567	0.147467	-0.422764	0.162829	0.228676	-0.103723	-1.87627	0.461319	-0.702457	0.191888	0.276689	0.184113	2.10325	0.476539	-1.01135	-0.0313712	-0.925095	-0.72456	1.56546	-0.35466	0.225118	0.549871	0.489033	-0.76415	0.749399	-0.00198794	0.365073	0.983888	-1.29209	0.178746	0.810768	0.58078	0.702462	-1.59455	-0.836604	-0.192759	-1.1605	-0.341612	1.01934	-0.0315485	1.33515	-1.38503	-1.27362
rRNA_CAGCGGAGGAAAAGAAACT	-0.252092	0.137756	-0.699115	-0.134371	-0.967496	0.430424	0.341478	0.253279	-0.0313139	0.68261	0.23884	2.45543	-0.832976	0.718045	-0.482116	-1.07768	-0.0884667	-0.0848303	0.576924	-0.886955	-0.297372	-0.83573	1.72589	0.611354	-0.778294	0.0970975	-0.423615	1.07661	-0.699389	0.620652	-0.281821	0.555483	0.1732	-0.380985	0.487338	-0.0250252	-0.759707	0.0458371	-0.923188	1.33919	-0.744732	-0.522369	0.107939	0.340078	-0.805818	1.05445	-0.460078	-1.06281	0.784779
rRNA_CTGAAACTTAAAGGAATTGACGGAAGGGCACC	0.187946	-0.649437	-0.852272	1.66888	-1.17307	0.291976	-0.75687	-0.754972	0.372711	0.548447	1.11666	0.727507	-0.480069	1.23373	-0.676916	-0.0890264	-0.570818	-0.746411	-0.79287	1.20687	0.188003	-0.219626	2.61354	-0.270399	-0.719855	0.876476	-0.291535	0.3412	-0.847315	-0.549913	0.279012	0.803221	-0.747348	1.42538	-0.519258	0.033186	-1.17847	-1.01095	0.993147	1.40145	-0.885767	-0.697196	-0.324651	0.780515	-1.28484	0.404874	-1.11424	0.142876	1.13572
rRNA_GCAGGACGGTGGCCATGG	-0.766257	-0.182914	0.818157	-0.178697	-0.926388	-1.06324	0.75727	0.464711	0.997142	-0.679947	0.760165	-0.103781	0.149687	-0.514465	-0.308136	-0.798774	-0.319439	1.75563	-0.190806	0.715343	-0.38526	-0.0137363	1.86404	-0.606695	-0.551763	-0.704124	-0.153488	-0.772213	-0.693152	-0.466205	-0.480166	4.12229	-1.51967	-0.247955	-1.45867	-0.810447	-1.1711	-0.430319	0.323236	1.19863	0.663901	0.632205	2.01644	-0.712062	-0.0289668	0.628445	0.100254	-0.676059	2.18807
rRNA_TTAAGGAATAACAACAATCTCCATG	-0.587316	-1.05544	-1.47568	-0.600715	1.56959	-0.722947	-1.70163	1.72598	0.746646	1.10357	0.997943	0.36778	-0.54693	-0.162455	0.685722	-1.3055	0.0238289	0.0285408	0.146695	0.333761	0.428562	2.74733	-0.745286	-0.156822	1.33121	-0.727973	-0.206728	-0.325133	0.00123086	0.307499	-0.745362	-1.70163	1.20442	-0.808832	-1.70163	-0.0773787	-0.973473	-0.500878	0.931108	-1.70163	3.61745	0.278093	-1.09989	-0.469348	1.52367	0.841084	0.299861	-0.371513	-0.47032
piRNA_CCAAGGAGTCTAACACGTGCGCGAG	-0.530616	-0.667107	1.46894	-0.80193	0.181562	1.52062	-0.654244	-0.571883	0.12382	-0.403911	0.33475	1.6227	-0.247253	-0.290949	-1.03618	0.00484664	0.162041	0.167296	-0.0444963	-0.661709	0.323704	0.0475586	0.0326205	-0.379185	-0.484469	2.08836	0.111516	-1.18236	-1.00897	-0.103133	-0.528401	0.3028	-0.885744	-0.445723	5.31279	0.351149	-0.381715	0.144627	-0.608079	0.374241	-1.42616	0.323018	-0.874946	-0.285821	-0.493975	0.830461	1.05717	-0.0607733	-0.28562
miRNA_AAGCTTATCAGACTGATGTTGA	-1.3426	0.0914609	-0.704543	1.97013	-0.364014	-0.487202	0.871788	0.590173	-0.872808	-0.279691	0.527315	-0.0245651	-0.0533492	-1.08678	0.111841	-1.11877	0.232831	0.0856528	0.957067	0.998392	-0.102322	1.6189	-1.38597	0.25469	-0.982399	-0.774431	-1.01363	0.93927	0.220361	-0.741698	-0.480406	0.0812657	2.14038	0.121095	-1.49139	-0.928508	0.131063	-0.332573	-0.330262	-1.9035	1.84434	-0.700982	4.23704	0.192329	-0.714977	-0.549542	-0.371463	1.21878	1.39527
rRNA_CTGTGGTAATTCTAGAGCTAATACATGCCGA	-0.31814	-0.555528	-0.0173226	-0.333856	-0.908584	0.855578	-0.176034	-0.660489	0.101141	-0.0899756	2.10321	0.905393	-0.330546	2.11182	-0.948936	-0.959857	-0.11467	0.513183	0.00181475	-0.736867	-0.441331	-0.347735	3.80368	-0.460622	-0.771493	0.0142931	-0.576731	0.242914	-0.655045	-0.549023	-0.339297	0.270724	-0.180755	0.950418	-0.193772	0.0121817	-0.633297	-0.858179	-0.421002	0.702103	-0.475222	0.0671092	-0.425779	1.80908	-0.984551	2.97695	-0.402601	-0.278348	0.333478
rRNA_CCAAAGGAGGATTTAGCAGT	-1.19155	0.789846	-1.08749	0.292919	-0.194645	-0.905386	2.58781	-0.145975	-0.229831	0.0694217	0.0148762	-0.390293	-0.848058	0.555129	0.035064	-0.0369104	0.307363	-0.0906894	0.929308	0.308868	-0.769782	-0.647975	-1.05689	-0.736382	0.838873	-0.769794	1.70843	5.70243	-0.296997	-1.03871	-0.23971	1.91697	0.159841	-0.275938	-0.917225	-0.873196	0.659142	0.0883047	-0.437107	-0.867667	-0.735317	-0.929857	-0.901174	-1.13447	0.784415	0.82482	0.175441	-0.414918	-0.681815
rRNA_GCAGGACGGTGGCCATGGAAGT	0.362674	0.977725	0.14633	-0.738803	-0.0927072	-1.44088	0.518113	-0.293399	-0.523686	0.22166	0.862973	2.58651	0.711415	-1.12258	-0.0574492	-0.377433	-0.990236	0.0374171	-1.7054	0.0332845	0.884473	-1.34429	3.09486	-0.334979	0.0407899	-0.707109	0.332375	-0.819281	-0.925856	-0.161022	0.670751	-1.33187	-0.902474	-0.524947	-0.0130042	0.770054	2.66058	0.408279	-1.00304	-2.21605	-0.057086	0.797271	-0.0789371	1.72281	-0.0778193	1.33736	0.655928	-1.78852	-0.484557
piRNA_TTAACTAGGGTAGGGAATCGGGG	-0.788616	1.74104	1.74941	-0.696724	1.56959	-1.15944	-0.873468	-0.623477	-0.397003	-0.82625	0.304938	-0.0102132	0.258456	-0.784926	0.0926273	-0.151087	1.02843	-0.0601929	-0.566167	-0.281133	0.474208	-0.881435	-0.906347	-0.146241	0.994459	1.43303	0.820827	-0.850828	-0.776665	-0.507177	-1.03891	-0.723229	0.796001	-1.33046	-0.242992	-0.211851	-0.264822	0.967509	0.925766	-1.33046	4.67459	-0.364706	-0.303058	-0.503898	-0.229096	-0.324527	0.10047	0.121891	-0.840294
piRNA_CTTGAAAATCCGGGGGAGAGGG	0.582372	-0.431526	0.0465138	-0.648074	-1.1208	0.524863	-0.912948	-0.679564	0.86652	0.0736216	1.69902	1.92181	-0.748857	0.00491028	-0.854959	-0.85066	0.638428	-0.383783	-0.684473	1.19399	-0.236403	-0.376716	1.52081	-0.0771251	-0.437387	0.94552	-0.383685	1.04663	-0.483232	0.423739	0.780827	0.207093	-0.121379	0.0450186	2.0524	-0.373715	-1.21706	-0.551648	-0.0748277	-0.225676	-0.597163	-0.883657	-0.746664	0.67134	-1.14344	0.595419	-0.441126	-0.26337	0.94334
rRNA_TTCAAGAGTCCATATCGACAATAGGGTT	-0.547934	0.763414	-1.15154	-1.14973	-0.500393	-0.367962	1.97172	1.45097	-1.2176	0.744062	0.00499216	-0.647662	-1.25837	0.381821	-0.309976	0.622315	-0.332303	-0.220387	1.90369	-0.223162	0.0840386	2.06497	-1.25525	-0.620521	1.90856	-0.110165	0.185658	-0.65163	0.140328	-1.14403	0.45877	-1.44825	0.567987	0.586174	-1.3781	-1.38315	-0.111909	0.0451781	1.20279	-1.29075	-0.339938	2.02712	-0.905881	-0.46229	1.91433	-0.451029	3.30149	0.581121	-0.0755117
miRNA_CACATTACACGGTCGACCTCT	-0.466742	-0.0663319	-0.154082	-0.290316	0.187768	-1.05333	1.80953	0.430259	-0.934478	1.61603	-1.07831	0.526724	0.887418	0.433683	0.397589	1.19017	-0.51463	-0.693733	-0.515009	-1.06433	-0.647882	1.77818	-0.946827	0.0250598	0.272925	-0.564066	-0.339081	1.08933	0.399085	-0.620416	-0.903069	-1.30384	3.33751	-1.54982	-1.17692	-0.0364381	0.728873	0.88095	0.0430665	-2.35079	-0.714689	0.123053	1.29318	0.13666	0.398085	-1.30149	-0.993869	0.489758	0.388314
piRNA_TGGAACTCAGTTGATTGGTGGGTAGCACC	-0.42255	0.724747	1.98238	0.73072	-0.894755	-0.48365	-1.0993	-0.166091	-0.342227	-0.131023	0.101744	-1.35735	2.75656	-0.0248652	2.45294	2.01326	-0.979818	-1.12703	-1.2793	-0.679285	-1.77511	-1.55866	-0.964746	-0.341476	0.0688812	0.947942	2.08399	-1.12609	0.747884	-0.553942	-0.201053	-0.838745	-0.00915066	0.246124	-0.398444	0.308325	-0.596997	1.35966	0.908016	-0.551651	0.526824	-0.0828772	1.19055	-0.61532	-0.54904	-0.891797	0.322331	0.158759	0.18609
piRNA_ATACAGGGGATTCTGGGT	-0.62049	-0.132627	-0.681694	0.521167	2.20387	-0.595084	0.0433041	-0.259863	-0.100151	-0.40231	0.0238801	-0.15969	-0.641122	-0.541228	-0.362092	-0.563432	2.49256	0.0246528	-0.313944	-0.613388	0.677688	-0.32849	-0.997583	-0.126817	0.267943	0.46617	0.126337	-0.108822	-0.8196	-0.801755	-0.804332	-0.910366	5.10065	-0.540951	-0.984902	-0.258417	0.477692	-0.169347	-0.0233408	-1.10803	3.33228	-0.389483	-0.725821	-0.520998	-0.152013	-0.334839	1.22499	-0.02272	-0.74921
rRNA_CGCTCCGGGGACAGTGCCA	-1.03963	0.178742	-0.583911	-0.038394	-1.35228	2.22665	0.876943	-0.687864	-0.0526346	-0.113103	0.585489	0.153525	-0.742362	0.581231	-0.658181	-0.275669	0.311204	-0.0746354	-0.324818	-1.05706	2.08676	0.0486065	1.00176	-0.643681	-0.56414	2.08763	-0.149767	-0.318243	-1.37481	0.148043	0.864412	-1.1298	0.656341	0.27477	2.2912	-0.0885696	-0.925346	-0.691218	-0.654711	2.65123	-1.00341	-0.937943	-0.575852	-0.391415	-0.575088	3.51522	0.630425	-0.318472	-0.490211
rRNA_CAGTCGGTCCTGAGAGATGGG	-0.468735	0.392159	-0.432333	0.213575	-1.21444	0.784537	-0.30153	-0.493702	-0.0677476	0.128873	1.45934	0.311945	0.125104	0.268066	-0.769379	-1.17214	-0.201809	-0.568136	1.23023	0.498872	0.277243	-0.910367	0.319094	-0.108376	-0.808968	0.0254204	-0.72396	0.573237	-0.578262	0.547495	0.982448	1.39882	2.79784	-0.626752	0.15306	-0.23088	-1.19848	-0.256945	-0.917276	0.268073	-0.563779	0.469524	0.181494	-0.188793	-0.603658	0.656964	-1.04818	-0.338652	2.73982
autre.RNA_TGAATATTCAGGACTGATTTC	-0.113229	-0.442322	-0.00512671	-0.142544	0.0868786	1.08304	0.776114	-0.659217	0.1509	0.101289	-0.835783	0.873329	-0.450758	-1.37878	1.37464	-0.381197	0.0692876	-1.16731	0.975929	-0.214728	0.29959	0.179692	-0.938154	0.765637	0.172762	-0.748727	-0.984675	1.43366	-0.572053	1.36083	1.49293	1.15274	-0.273712	-1.69058	-0.114721	0.574577	0.191206	0.767199	0.185706	-3.08301	0.0198115	0.165003	-1.29135	-0.986396	2.22161	-0.0642849	-1.02564	1.62875	0.211023
rRNA_CTGAGGCCATGATTAAGAGGGA	-0.126198	0.0303919	-0.302529	1.91129	-1.14529	-0.250043	-0.741042	-0.98779	0.297465	0.018293	1.29545	0.713786	-0.149429	0.705093	-0.648043	-1.20856	0.223747	-0.525469	0.661935	-0.778187	1.00513	-0.99174	2.51705	0.601724	-0.896464	0.335363	-0.151923	0.0238902	-0.533536	-0.118844	0.464317	0.792881	-1.18269	0.822082	-0.168511	0.483575	-1.07391	-0.881688	-0.155645	1.86318	-0.863291	-0.412801	-1.26651	1.85208	-1.05859	1.06745	0.33585	-0.141434	2.48846
rRNA_TTAATTCCGATAACGAACGAGACTCTGG	1.80249	0.389451	-0.397225	-0.551263	-0.526048	0.487045	-0.860182	-0.676288	0.452231	0.0630208	-0.183233	0.048724	-0.650999	1.64994	-0.686009	-0.707521	-0.422705	0.733401	-0.0588239	0.0386764	0.055312	1.59788	2.01069	-0.0124958	-1.10772	-0.603509	-0.842851	-0.438522	-0.427633	-0.847762	1.63785	-0.0316576	0.901529	0.504554	-0.583877	0.238137	-0.866704	-0.999326	-0.778557	-0.522095	-0.678753	-0.355321	1.74011	1.81756	-1.35152	1.10179	-0.432236	0.900239	2.96464
rRNA_CCGGCGGCCGAGGTGGGATCCCGAGGCCT	-0.896213	-0.423801	-0.773219	-0.593754	-0.0860423	-0.815192	1.88986	2.8445	-0.0804022	0.106349	-1.17208	-0.641811	-0.430771	0.28393	0.653548	0.148216	0.650817	-0.194941	-0.703798	-1.047	1.28181	1.36555	-0.943376	-0.709485	0.743594	-0.848306	1.80647	-0.0644728	-0.356049	-0.27111	-1.06036	0.111124	-0.958881	-1.12005	0.343095	-0.14925	-0.13904	1.11911	-0.575811	0.00628778	-0.519084	1.63252	-0.233747	1.07543	-0.254169	0.309276	-0.563636	0.067366	-1.29715
piRNA_TATCGCAGAGAGAACAAAATGG	-1.24618	0.583707	2.8655	1.60891	-0.206567	-1.56748	-0.820122	-1.93515	-0.364988	0.434015	0.64835	0.0844657	0.636186	0.164238	-0.223792	-0.398168	0.750495	0.0874643	-1.12573	1.0216	-0.996751	0.872442	-1.23177	0.770436	-0.00627811	0.883885	-0.344205	0.324871	1.29327	0.119383	1.26609	-2.17104	0.158677	-1.62086	-0.723373	-0.205854	-0.989376	0.68011	-0.917268	-1.55172	2.27878	0.20997	0.949984	-1.44543	1.39926	-0.158843	-0.581548	1.04005	1.4219
piRNA_CCGAGGGGCTCTCGCTTCTGGCGC	-0.0869938	-1.17032	2.56988	0.0154512	-1.19948	0.673951	-1.1657	0.320449	0.607507	-0.0979535	-0.466788	2.30703	-0.891709	-0.294074	-1.20619	-1.04133	-0.343769	-0.340436	0.469593	0.675454	0.665428	1.38228	1.89472	-0.807492	-0.870938	2.32166	-0.744046	-0.755068	-0.629919	-0.241321	-0.252451	0.356861	0.791551	0.681229	1.36105	-0.384671	-0.708134	-1.18427	0.388037	1.08592	-1.56444	0.375671	-0.73886	-0.930438	-0.826929	-0.00451282	-0.892024	-0.104684	-1.08183
piRNA_ATTCAGCAGCAAGAGAACCAG	-1.60236	0.815735	2.02067	0.822294	0.52996	0.209258	-0.983485	0.0710688	-0.124632	0.167533	-1.92604	0.103694	0.330793	-0.86121	1.35795	1.56946	-0.460231	-0.216666	-0.321701	-1.57101	0.0689277	1.49114	-0.111058	0.775418	-0.25513	0.573395	-0.0774427	-1.48848	-0.133653	1.96103	-0.111226	-1.41108	-0.180508	-1.0111	1.82859	0.933758	-0.990963	0.626889	0.184096	-2.20663	0.12443	-0.967194	0.650234	-1.53158	1.32705	0.466036	-0.655764	-0.227784	-0.584681
piRNA_TTGAAAAGTCTCTGTGGTT	-1.29533	2.82068	1.37181	0.0995921	1.30027	-0.206276	-1.0222	-0.683215	-0.525195	-0.432799	-1.42733	-0.264753	-0.816917	-1.42412	1.04735	0.0240679	-1.00354	1.08312	1.68896	-0.643662	0.309502	0.429756	-0.938766	1.14184	0.401181	-1.92207	-0.176565	0.905773	1.45489	-0.53947	1.05435	-1.35139	0.934206	-1.34157	-0.406858	1.99413	0.368469	0.310228	-0.250618	-2.34624	0.513133	0.952232	-0.498145	-0.519353	-0.169147	-0.239254	-0.846946	0.223268	-0.474388
piRNA_CATGAGCGCACGTGTTAGGACCCGA	0.397099	-0.463872	0.066526	0.555213	-1.00698	2.21131	-0.139489	-1.00164	-0.416614	0.128697	-0.330252	0.612517	-0.76616	1.91368	-1.16936	-0.319711	0.954406	0.149197	-0.363366	-0.665997	-0.345205	-0.354049	0.254384	-0.41672	-0.875527	0.528354	0.997579	-0.445826	-1.2797	0.199524	-0.691736	-0.22887	-0.478772	1.7753	4.29976	0.465921	-1.12284	-0.164627	-0.559275	0.363221	-1.0753	-0.849561	-0.0838247	0.982811	-1.24023	0.450598	0.612454	-0.263249	-0.758489
rRNA_CAGTAAGTGCGGGTCATAAGCTTGCGTTGATTAAGTCCC	-0.0591156	-0.651593	0.131805	-0.510582	-0.520633	1.95951	-0.362769	-0.239178	0.424024	0.261088	-0.432557	-0.835528	1.00035	3.26166	-0.915362	-1.20958	-0.541262	0.80085	-0.374355	-0.540666	-0.64611	-0.109334	1.96472	-0.418215	-0.644618	0.694852	-0.0887282	1.48279	-0.617452	-0.318833	-0.196436	0.413576	-0.692844	-0.0453963	-0.135313	-0.586646	-0.938296	-0.788033	-0.0961718	2.88373	-0.912327	-0.19542	-0.817254	1.30114	-1.13949	1.26444	-0.514073	0.731698	0.887003
rRNA_TCGCTTTTTGATCCTTCGATGTCGGCTCTTCC	0.915065	-0.321963	-0.837211	-0.318871	-0.224938	1.02165	-0.556868	0.435952	0.745659	0.00632974	-0.864809	-0.326674	-1.01635	0.70494	-0.74136	-0.532518	-0.210333	-0.502889	1.82882	0.891234	-0.0948681	-0.28163	-0.374546	-0.382327	-0.759386	-0.260749	-0.086194	-0.501302	-1.31284	1.26637	-0.232674	0.61499	0.178621	0.960485	1.35132	-0.171565	-0.795022	0.342323	-0.158785	-0.144651	-1.34929	0.24332	2.78947	0.0649137	-1.00085	-1.02	-0.865747	-0.763178	1.50429
tRNA_GCTATCGGGCCCATACCC	1.23665	0.344754	-0.730549	-0.899707	1.0161	0.642252	-0.427451	0.0254629	-0.163134	-0.410629	-0.633752	-0.52397	-1.39217	0.0667832	-0.323174	-0.0104085	0.0150758	-0.672624	1.50056	1.68678	-0.346857	0.691639	-1.12374	0.2247	1.2828	-0.961746	-0.600424	-1.59662	0.0162437	-0.217481	0.730179	-1.68674	-0.58709	2.70659	-0.71543	0.32637	0.190887	0.157611	-0.0778122	-1.18195	-0.357371	1.00823	1.91042	-0.603461	0.464204	-0.668259	2.20744	-0.287659	-0.354346
tRNA_GCTGAGCAAAGCATTAGACTGT	-0.813091	-1.13064	-1.18881	-0.782182	2.40247	0.303267	1.44716	0.718428	0.636191	-0.804542	-0.788245	-0.984516	-1.05374	0.104012	-0.109406	-0.405016	2.10299	-0.284917	1.80336	-0.450516	-0.722247	1.91197	-0.815684	-0.825677	-0.158362	-0.977459	-0.182254	1.72766	-0.690797	-0.475327	-0.0493686	-0.201902	-0.805658	-0.262671	-1.40037	-0.643863	0.3703	-0.216695	0.315425	-1.59292	-0.83813	0.0926434	-0.0986212	4.52731	1.29045	-0.358024	1.28155	-0.850035	0.298252
piRNA_CTGCTTCTGGGTCGGGGTTTCGTACGTAG	0.264004	-1.1491	0.0422396	0.504557	-0.62978	0.504747	-0.310609	-0.170798	0.282856	0.0317217	0.630164	-0.557373	-0.571852	2.64004	-1.50253	-0.95976	-0.235998	0.614119	-0.447303	1.45534	-0.434694	-0.962648	-0.278704	-0.240506	-0.613111	1.30092	0.338742	-0.291505	-1.2029	0.477186	-0.661215	1.5091	-1.03767	-0.0624957	3.78429	-0.0735347	-0.587351	-0.446122	0.250304	1.04678	-1.10141	-0.00961552	0.350383	-0.5539	-0.935012	-0.0272206	-0.0716594	-0.260014	-0.475551
rRNA_CGTGATGGGGATCGGGGAT	-0.276041	0.308818	0.866001	-0.0764705	-0.345003	0.429784	-1.83123	-0.842805	0.789117	-1.06203	2.03986	1.44701	-1.40608	0.741183	-1.03425	0.511739	-1.18155	1.93388	-0.970092	0.796643	-0.838466	-1.40693	2.66668	-0.389616	-0.955909	0.600696	-0.413722	1.15745	-0.189119	-0.726312	0.392368	-0.347761	-1.13661	-1.02384	1.11213	-0.351413	-0.343047	-0.905991	0.757544	0.579697	0.0234403	-0.119188	0.815054	1.50696	-1.30256	2.81615	0.101715	-0.163127	0.12997
rRNA_GCTGGCGTGGAGCCGGGCGTGGAATGCGAGTGC	-0.0647879	0.0917057	0.805871	-0.278516	-0.950173	1.11926	-1.14474	-0.0763495	0.634616	-0.713331	0.576446	-0.386222	-0.815447	0.915503	-0.736557	-0.299529	0.294114	-0.557281	0.110373	1.03004	0.445008	0.187053	1.73767	-0.622117	-0.310677	3.30917	0.0669609	-0.858752	-1.16003	0.224456	-0.0990162	-0.706339	-1.01811	-0.890426	3.24	-0.0803998	-0.614295	-0.458932	-0.154498	-0.387217	-0.866171	-0.466575	0.782832	-0.196372	-0.65821	0.338096	-0.570847	-0.672258	-0.772945
autre.RNA_TAAAGCTAGATAACCGAAAGTAT	0.324224	-0.892932	-0.638982	-1.2052	1.24557	0.428375	-0.560156	0.172991	0.339804	0.0914492	0.694862	0.94554	-0.0852143	-0.439218	0.559743	-0.315087	-0.678202	-0.226902	-0.0875956	0.483906	-0.156969	1.19831	-1.20138	-0.508075	2.29163	0.3087	-0.370435	1.36151	0.665569	1.27831	1.17041	-0.915218	0.339818	-1.55969	-0.900122	-1.01269	-1.53098	-0.317425	2.93265	-1.67106	0.111463	0.375128	-1.25469	-0.774793	-0.016921	-1.17416	-0.543781	-0.228577	-1.16194
piRNA_TGTGATTTCTGCCCAGTGCTCTG	1.1708	-1.1203	-0.998866	-0.873687	-0.570811	2.00343	-1.11169	-0.259281	1.09361	0.648009	0.0187887	0.622152	-1.33663	1.13573	-0.909538	-0.733545	0.425119	-0.980056	0.240364	1.29927	0.237133	0.191148	1.48916	-0.892077	-0.854219	-0.0386031	-0.819134	-0.845635	-0.282343	0.0826899	0.597513	-0.338121	3.29303	1.12139	1.2767	-0.286309	-1.05383	-0.669932	-0.139236	0.622153	-1.07464	0.466131	-0.157031	-0.827161	-0.861654	0.636657	-0.619231	-1.2545	-0.929183
rRNA_CATCTGTGGGATTATGACTGAACGCCTCT	0.195597	-0.619555	-0.459753	-0.445013	-1.15276	1.40716	-0.693326	-0.839849	0.33452	0.660564	1.61241	0.126199	-0.635761	1.6771	-1.00357	-1.52204	0.093955	-0.735076	-0.488532	2.26008	0.227642	-0.245335	-0.140314	-0.604235	-0.41065	1.08304	-0.928983	-0.992896	-1.06184	0.0426697	0.522381	-0.140112	0.260546	0.191773	3.18194	-0.395	-1.11826	-0.738756	0.030881	1.91368	-1.40778	-0.285631	1.67461	0.259598	-0.691327	-0.0149124	-0.816664	-0.655586	-0.485819
rRNA_GCTGGCGTGGAGCCGGGCGTGGAATGCGAGTGCCT	-1.39026	-0.999254	2.74142	-0.0235027	-0.680385	0.891159	-0.989825	-0.552819	0.643027	-0.544257	0.904702	0.334177	-0.669432	-0.361615	-1.09121	-0.952805	1.31748	0.405962	-0.0133094	0.512115	0.518634	-0.435732	1.34869	-1.19212	-1.18115	2.35721	-0.585445	-0.775424	0.0457899	-0.592693	1.97922	0.587286	-0.219921	0.4829	3.46675	-0.980488	-1.06732	-1.31987	-0.906127	1.01604	-1.2887	1.06429	-0.416043	-0.14633	-1.2408	1.41156	-0.548777	-0.145033	-0.0266669
rRNA_CGGACAGGATTGACAGATTGA	-1.37797	-0.162232	0.728924	0.415054	-0.873589	0.776253	0.004284	-1.77256	-0.051079	0.550568	1.76235	-0.522391	0.438586	-0.428658	0.729666	-0.0128555	-0.012739	-0.00725407	-0.0689339	0.212421	-0.327841	-1.25743	3.69266	0.176319	-0.798849	-0.787276	-0.904803	-0.0631124	0.691849	0.219492	0.121288	0.612763	0.214869	-0.835872	-0.670053	-0.0232774	-0.467489	-1.28545	-0.533295	-1.05945	0.854081	0.37257	0.974782	1.81342	-1.05774	2.86692	-0.398237	0.204066	2.76093
rRNA_CCGAAGGGACGGGCGATGGC	-0.0736699	-0.726915	2.55208	-0.839127	-0.399755	-0.0878389	-0.832596	-0.633005	1.37502	-0.39465	0.0604549	0.628153	-0.534377	-0.380049	-0.733231	-0.6993	0.270656	0.660907	-0.0819191	0.0158251	0.853335	-0.078689	2.73278	-1.00343	-0.707097	3.80964	-0.819183	-1.33766	-0.347295	-0.0854505	0.952619	-1.08337	0.217992	0.71829	0.75808	-0.713336	-1.13109	-1.0011	-0.317149	2.56858	-0.950548	0.740082	-0.67313	-1.23277	-1.01676	2.00767	-0.339126	-0.89348	-1.15868
rRNA_GTGCATCTAAGGAAAGATTAAAAGAAGTAAAAGGAACTCGGCA	-0.669323	0.0388488	-0.810124	-1.08279	-0.475722	-0.635136	0.700424	1.43542	-0.54483	1.01293	1.0303	-0.747146	-1.2522	0.899116	0.277329	0.816324	0.200475	-0.689112	0.237263	-0.0955407	0.353489	-0.685765	-0.872741	-0.156966	1.04606	-0.414843	2.58699	-0.986336	0.658676	-0.929328	0.950801	-1.45356	-0.768358	0.673396	-1.03012	0.0920698	-0.539231	1.49238	0.547814	-1.62095	-0.0405981	-0.911056	-0.542082	0.0913119	2.81242	0.858374	2.7259	-0.588369	-0.625246
piRNA_TGAAAAGTCTCTGTGGTTATT	-0.0879919	0.658533	0.469439	1.09209	-0.746043	-0.576533	1.12473	-0.471734	0.611076	-0.342439	-1.73113	-1.24178	0.874038	0.436637	-0.110172	2.64988	-1.35726	0.197303	-0.632129	-0.775497	-0.0410149	0.616633	0.175653	0.452016	0.184678	-0.839707	1.25795	-0.20394	0.123962	-0.0134413	1.11296	-1.95169	0.682745	-1.78968	0.11431	1.56793	0.916189	0.885053	0.0627401	-2.32458	0.953255	0.555948	-1.24302	-1.03257	-0.2634	-0.345458	-0.313668	1.75745	-1.34052
rRNA_CATTAAATCAGTTATGGTTCCTTTGGTCGC	-0.153504	-0.69174	-0.989431	0.0160063	-0.803489	2.77219	-0.500308	-0.802666	1.64904	-0.253265	-0.242835	1.40933	0.0399753	1.76213	-1.16954	-0.701144	-0.196974	0.56572	-0.575312	-0.573928	-0.560256	-0.199505	3.84276	-0.1685	-1.11347	0.150629	-0.407364	1.57193	-0.271765	-0.60349	0.129645	-0.279897	-0.162736	0.247137	0.253161	-0.158584	-0.79546	-1.09665	-0.776274	-0.226089	-0.417403	0.206524	-0.431754	1.82599	-1.11884	1.83992	8.08913e-05	0.609294	1.28465
miRNA_TGATATGTTTGATATTGGGTTGT	-1.07632	1.66971	0.641652	0.704057	0.235968	-1.64657	-0.667216	-1.20935	-0.446284	-0.883879	2.67823	-0.679314	2.16367	-1.71366	0.913489	0.645613	-0.321169	-1.39957	0.326107	-0.576504	0.641338	-0.721924	-0.974552	-0.304882	0.265382	1.24707	-0.359064	-0.00971353	0.672064	-0.766592	-0.232919	0.193112	1.92516	-1.41676	-0.284271	0.979902	-0.830781	0.168062	0.220096	-2.45083	2.29702	0.0988173	-0.419231	-0.480604	1.18543	-0.907065	-0.731345	1.48892	-0.143447
miRNA_ACCCGTAGATCCGAACTTGTGA	-1.01757	-0.265014	0.183167	2.05882	-0.390089	0.0571568	-0.225703	0.211163	-0.791631	0.0538357	0.125866	-1.38486	-0.209255	-1.16388	2.25778	0.995592	-0.0696082	-0.437482	0.99826	-0.786198	-0.200355	2.23112	-1.1241	0.465927	0.389873	-0.317019	0.138131	-0.214581	-0.138554	-0.21283	2.2791	-1.60106	1.63114	-1.46677	-0.434719	-0.639633	1.8244	0.742664	-0.116651	-4.18297	1.08995	-0.642294	1.0413	-1.13106	0.388646	-0.0267001	-0.51462	-0.132466	-1.06484
autre.RNA_TATGCCTTTCACCAACTCTT	-0.514886	-0.972181	-0.836318	-0.418283	1.85957	1.26141	-0.584318	0.429473	1.47408	-1.30161	-0.396944	-0.0895861	-0.573044	-0.204307	0.839117	0.0851683	-0.610656	-0.877062	0.43754	0.406836	0.585994	2.83811	-1.59264	-0.870243	0.693474	-1.77586	0.188711	0.208555	0.447973	0.746659	0.153914	-1.62332	2.30247	0.232204	-0.33629	-0.151894	1.21742	1.2912	1.7116	-2.43758	-1.07422	-1.27471	0.0366191	-0.82541	-0.106758	-0.758307	0.628189	-1.13025	-0.64976
autre.RNA_CGCCTTTTACTAAAGATTTCCGTGGAGA	2.3562	0.419553	-0.838123	-0.964023	0.125776	-0.892062	-0.774648	1.72747	-0.605786	-0.726415	0.172063	0.143054	0.667166	0.0825263	-0.479146	-0.605399	-0.870403	-0.249274	-0.0048598	0.367886	0.948449	-0.133833	1.36593	-1.11889	-0.88052	-0.307435	-0.867851	0.2875	-0.358773	0.454603	-0.776753	-0.463717	-0.141031	3.05585	-0.541682	-0.445508	-0.0860166	-1.13886	-0.964832	1.97713	0.95302	0.0936465	-0.907264	1.41054	-0.465243	0.701285	-0.367615	1.29921	3.10963
autre.RNA_GGGGCTGGAAGAGGGAGGG	2.2819	-0.939571	-0.736296	-0.321677	0.2329	-1.00516	1.76631	-0.210035	0.792874	-0.263805	-1.59744	-0.10521	-0.390621	-0.729447	-0.95084	-0.687091	3.12903	0.141705	-0.440635	-0.323497	0.356605	-1.03478	-1.26877	0.439443	-0.354807	-0.46834	-0.291186	0.155425	-1.49688	0.324529	0.833052	-0.329409	-0.802089	1.12825	0.265496	-0.333403	-0.324253	-0.803557	-0.381301	-0.0281347	0.300964	-0.914598	0.498104	2.60883	2.27741	0.376019	0.416873	-0.418749	1.12066
piRNA_CGTTCGTGGGGCGCCTGG	-1.0114	-0.43712	0.019656	-0.605406	-0.47517	1.26924	-0.0658678	-1.53987	0.932286	-0.252958	2.16661	1.02705	-0.466493	-0.703351	-1.4927	-0.240137	-0.136239	1.18103	0.516934	0.374713	-0.0608033	-0.880223	0.853254	-0.892158	-0.82175	-0.0180834	-0.716103	-0.788552	-0.502743	0.362961	-0.0788264	3.36023	1.32785	0.234409	0.239908	-0.5099	-0.590027	-0.415855	-1.39933	3.66821	-0.533801	-0.375139	-0.246644	-0.456435	-0.821256	0.99031	-0.399299	-1.35676	0.209346
rRNA_TAACGAACGAGACTCTGGCATGCTAACTAGTTACGCGA	1.46355	-0.835642	-0.541536	-0.775384	-0.383374	2.20651	-1.2471	-0.699744	0.33992	-0.0497259	0.522531	0.166179	-0.579064	2.66932	-1.05196	-0.75418	0.062253	0.364612	-0.399296	-0.115219	-0.362644	0.0431115	1.41729	-0.844162	-0.823602	0.481903	-0.180221	0.440314	-0.63946	-0.0239026	-0.301446	-0.110098	-0.446992	1.65792	-0.179071	0.0966619	-0.729267	-0.954972	-0.13814	0.112647	-0.985624	-0.303406	0.225186	3.2225	-1.03717	0.925723	-0.673211	-0.0320116	-0.491436
rRNA_TCCTGACCGTGCAAAGGTAGCATAATCATTTGTTCTCT	0.313769	-0.354023	-0.901249	-0.839033	-0.2759	-0.559317	2.11626	0.78715	0.180594	0.181029	-0.649285	-0.510642	-1.16555	0.493516	-0.0432381	0.172462	-0.597617	-0.595628	0.676907	1.29891	0.270874	0.116629	-1.25182	-0.760114	0.340759	-0.947769	0.0158413	4.89438	-0.937916	-0.913896	-0.304182	2.13264	-0.535608	1.85432	-1.07756	-0.182535	1.16405	0.0952969	-0.352791	-1.32615	-1.06629	-0.479856	-0.297217	-0.140898	-0.0393102	-1.00195	2.02779	-0.351004	-0.197765
rRNA_AACGGAACAAGTTACCCTAGG	-0.981286	0.396209	-1.12653	0.981778	1.58858	-1.26751	0.126688	0.131449	0.363919	-0.194933	-0.0183711	0.799961	-1.27404	-0.179063	-0.0065098	-1.21424	0.21435	0.982338	0.811668	0.215999	-0.350467	0.0130109	-0.513771	-0.922915	-0.0834845	-0.493501	-0.349956	0.899063	-1.14611	-0.425952	3.49805	-1.29948	2.61955	-0.994673	-1.42542	-0.197882	-0.517054	1.93522	0.0465923	0.439774	2.28102	-0.722873	-0.987652	-1.63346	-0.0180923	-1.11074	-0.112517	-0.690082	-0.541835
rRNA_CGAAAGATGGTGAACTATGCCTGGGCAGGGCGAAGCCAG	-0.467424	-0.896118	-0.628982	-0.679227	-0.959607	1.76605	-0.0177096	-0.448351	0.758303	-0.556808	2.12987	1.47732	2.17656	-0.390952	-1.00673	-0.881031	-0.905241	-0.221766	0.155772	-0.224577	-0.179359	-0.15884	-0.285035	0.253935	-0.0645979	1.12242	1.45228	2.3359	-0.721271	-0.187206	-0.20039	-1.14752	1.50841	-1.36748	-0.11633	-0.51226	-1.4839	-1.0339	-0.1818	3.26834	-0.173802	-0.835186	-1.36322	0.248144	-0.356701	-0.241066	-0.653578	-0.61641	0.615838
piRNA_GGCAACTGTGGGGAAATTAAACTGAGTC	-0.0255633	-0.497576	-0.431402	0.0466665	1.3199	-0.484493	0.884492	-0.204041	-0.173553	-0.843013	0.408583	-1.28666	0.0864017	-0.0588393	1.9046	3.63139	-0.343713	-0.842379	-1.53461	-0.342372	-1.21381	-0.345478	-0.0385828	0.0432172	1.15766	-0.547622	2.17818	-1.36647	1.07056	0.710018	-1.11627	-0.514557	-1.03939	-0.390648	1.35568	0.374401	-0.574488	0.526615	-0.454206	-1.84793	-0.545612	0.575636	0.362016	0.0377645	0.389495	-1.3602	-0.823013	0.352617	-0.320119
rRNA_CTTTCGAGGCCCTGTAATTGGAATGAGTCC	-0.821982	-0.305033	-0.46757	-0.0433239	-0.639822	1.82687	-1.33538	-0.922822	0.182887	0.165599	2.36057	2.01276	-1.06363	0.1291	0.106728	-1.1822	-0.62939	0.181593	-0.387798	0.662447	0.170385	0.797568	0.0732654	0.522808	-0.903219	-0.640364	-0.519935	0.291876	-0.0975529	0.429373	0.555834	2.3261	-0.0109146	0.546944	-0.20043	-0.564407	-1.09722	-0.93142	-0.400805	1.88201	-0.866951	-0.238611	-1.23555	1.36208	-1.08047	0.884816	-1.32933	0.891334	1.28232
rRNA_CGTGTTAGGACCCGAAAGATGGTGA	-0.921678	-0.516426	0.174576	-0.201172	-1.52615	1.66741	0.508805	-1.13666	-0.275618	0.445991	1.78093	-1.00518	0.706644	0.737517	-0.994506	-1.17474	1.66506	-0.0163231	0.15869	-0.261032	0.183878	-1.08902	1.75555	-0.588081	-0.977479	-0.0632834	-1.19482	1.0277	-0.867104	-0.327031	1.66995	0.319098	0.568956	-0.280576	0.33324	0.0329248	-1.36594	-0.447321	-0.792204	0.217048	-0.841455	1.14297	1.25601	1.07362	-0.562752	2.41922	-1.42611	-0.586551	0.641207
miRNA_CCGCACTGTGGGTACTTGCTG	-1.64873	-0.180966	0.621078	-0.0849049	0.515445	0.433632	0.0365599	0.677264	0.231889	-0.376722	-0.224544	-0.518208	0.366667	-1.29118	1.33904	0.0844177	0.861566	-0.616952	0.236526	-0.192678	-0.26919	5.92713	-1.74417	-1.13406	-0.0443242	-1.09403	-0.991483	2.34722	-0.273447	-1.51594	-1.20869	-0.280268	0.813772	-0.252792	-0.175999	-0.17974	1.15267	-0.164871	-0.545152	-1.16039	-0.818603	0.830881	0.177063	0.161006	0.174214	-1.0041	-1.0344	-0.951707	-0.712181
rRNA_TTACCCTAGGGATAACAGCG	-0.797446	-0.0960129	-1.08458	-0.0924162	-0.415345	-1.10964	2.88982	0.907132	-0.348182	0.302228	-0.155555	-0.766847	-0.920705	0.941733	-0.423196	-1.10585	0.134987	-0.112301	2.96628	-0.871255	0.157156	0.68937	-0.830372	-0.874771	1.02526	-0.578785	0.726099	-0.448667	-0.698827	-1.32668	-0.00862516	-1.75319	-0.00058436	1.40565	-0.98161	0.52863	-0.92509	-0.405136	1.5511	-1.75319	0.263189	1.06112	-0.156414	1.10804	2.38349	1.46456	1.20338	-0.326872	0.368826
rRNA_AGACCCTATGGAGCTTTAACTAACCAACCC	-1.1464	-0.680076	-1.36915	0.256933	1.88739	-1.07331	1.56473	0.837687	-0.0512536	-0.196644	-0.0299092	-0.787774	-1.57495	0.885672	-0.195195	-1.3191	0.124347	0.549477	1.44758	0.614479	0.255458	1.41202	-1.56414	-0.240012	0.370538	-0.732457	1.09218	-0.511861	0.339616	-0.291926	0.465361	-0.709363	-0.807363	1.65431	-1.66022	-0.0365972	0.0601924	1.75798	0.445652	-1.66151	-0.269159	0.594317	0.0627087	-0.483935	0.713677	0.136102	-0.261918	0.714856	-0.603481
piRNA_TTGGCATCGAGGAGAAGGTTGC	-1.16284	0.941663	0.53249	0.757022	0.996332	-1.10305	-0.568385	0.0184868	0.32521	0.774112	-1.51104	-1.87837	0.0991514	-1.39258	1.76542	1.65719	0.518577	-0.247278	0.58227	-0.637141	-0.467237	2.73481	-0.694174	0.0563561	-0.141999	0.220976	0.147842	-0.342059	-0.52469	-1.0462	-1.28471	-0.0854452	0.522815	0.0301161	1.01574	0.558607	-0.822855	0.859358	2.77667	-2.31016	-0.57184	-1.29923	0.270927	-0.98873	0.917885	-0.557594	-0.0437945	0.677024	-1.29351
rRNA_ACAATAGGGTTTACGACCTCGATGTTGGATCAGG	-1.02516	1.18621	-1.02018	-0.514273	-0.107267	-1.28012	2.71806	0.655464	-1.06267	0.216776	0.233159	-0.576727	-1.45584	0.131875	-0.775509	-1.17847	0.643538	0.429725	1.78537	0.498563	0.497478	0.266672	-0.389698	0.431607	0.852409	-0.721356	-0.296941	-1.39356	-0.0677804	-1.42564	2.02397	-1.92229	0.292173	1.75089	-1.6216	-0.416315	-0.218906	0.930973	0.467616	-2.26841	0.146311	0.158196	2.12971	-0.163575	1.45555	-0.218323	0.89485	-0.138194	0.196558
autre.RNA_TTACTAGCTGAGTGATCTTGG	-0.106579	0.762649	-0.469786	0.190718	0.454542	-0.0166895	1.19726	1.02686	-0.939645	-0.845984	-1.25335	-0.324743	-0.433264	-1.41465	0.345222	-0.793997	0.738037	2.71444	0.522843	-0.730571	-0.623313	0.538783	-0.182752	0.333156	0.291738	-0.7637	-0.331614	-0.407958	-0.194233	0.0455493	1.13592	0.247382	0.917568	-1.44715	-1.08357	0.830634	0.827772	0.449571	-0.655158	-1.40846	1.92446	0.417235	-1.01699	-0.715759	0.247571	0.0299569	-0.287344	0.0145483	0.407121
autre.RNA_CCGATCGGGTGTCCGCACT	0.0576687	1.11044	1.255	0.327163	0.208084	-1.06376	-0.445909	-0.822019	0.771357	-0.188221	-1.2098	0.1506	-0.758785	-0.427225	0.476831	1.5326	1.55793	-0.898684	-0.00229813	-0.285608	-1.34536	-0.953462	1.2751	-1.09022	1.83726	-0.549411	-0.437939	-0.571623	0.198297	0.294237	-1.60463	-1.16322	-0.558401	1.30582	-0.382307	0.504529	3.43397	0.410946	-0.580157	-0.175676	0.152437	-0.226808	-0.758298	-0.267687	-0.0927694	0.000573368	0.0692617	-0.765073	-1.47505
rRNA_CTGAGGAGCCAATGGGGCGA	-0.0435265	-0.795558	1.26133	-0.951615	-1.28065	0.436725	-0.139366	-0.823131	1.42986	0.983183	-0.0772519	-0.109375	0.181354	-0.506209	-1.80713	-0.193188	1.13684	-0.021279	-0.608979	0.557334	1.37063	-0.0649294	2.87849	0.288725	-1.29368	0.66197	-0.82411	-0.200391	-0.853377	0.506232	0.343067	1.62184	2.31655	-0.301214	2.0686	-0.931858	-0.708276	-0.641365	-0.630847	-0.347607	-1.16345	-0.556192	-0.281847	-0.96884	-0.917473	2.27342	-0.709599	-0.98375	0.643251
autre.RNA_CATTGCACTTGTCTCGGTCTGATT	-1.02602	-0.109953	-0.634535	0.549685	1.54668	-0.479582	0.971179	-1.26744	0.471381	0.345895	-0.367288	0.0739704	0.0774201	-1.12056	1.77452	-1.05914	0.332799	-0.94631	1.87841	-1.30112	0.290012	1.04461	-0.716734	-1.20557	0.569394	0.787764	0.0934488	-1.44808	-0.250575	-1.14416	0.106573	-1.17171	-0.130124	-0.268597	1.11444	1.22087	3.80627	-0.957013	0.0375002	-2.00685	-0.855286	0.582629	0.937908	-1.22872	1.08201	-0.458814	-1.55404	0.786932	-0.775301
rRNA_CCGCCTGTTTACCAAAAACATCACCTCCAG	-0.970742	-0.752237	-1.21643	0.088043	0.659678	-1.08579	3.34254	0.712958	-0.454657	-0.233703	-0.0896571	-0.234823	-1.11868	0.741713	0.391069	-0.262674	0.0591072	0.535749	1.0144	-0.778287	-0.347572	0.279054	-0.724681	-0.991449	0.611123	-0.712324	1.66792	-1.16028	0.0545152	-1.15491	-0.656478	-1.1141	-0.453129	2.42483	-1.19423	-0.357053	1.23898	1.92874	0.0899735	-1.25564	-0.404981	0.235933	1.04953	-0.391382	0.990039	0.440162	1.84037	-1.12946	-1.00542
rRNA_CATAAGCTTGCGTTGATTAAGTCCCTGCCCTT	-0.434133	-0.278715	-0.783334	-0.198171	-1.02222	2.17009	0.364167	-0.585416	1.02	-0.490827	0.238566	1.72999	-0.868583	-0.123771	-1.16039	-0.322964	0.219562	-0.106568	1.08575	-0.109301	-0.343729	-0.107867	3.07854	-0.124264	-0.837401	-0.379722	-0.47834	1.58367	-1.04569	-0.134332	-0.339944	0.794062	-0.47495	-0.15262	0.0101673	-0.205829	-1.00768	-0.961627	0.359773	2.11338	-1.04348	0.00434963	-0.744969	1.51739	-1.42261	1.41808	0.10905	-0.160796	1.55122
autre.RNA_TCAGTCATGTCTAACTCTTTGC	-1.4357	0.0059303	0.16286	0.226831	-0.0332661	0.17168	0.691526	0.702042	-0.549234	1.17267	-1.11535	-1.4163	-0.16879	-0.230315	1.25869	0.334983	-1.17244	0.137744	2.0431	-0.881244	0.0945704	0.025586	0.962679	1.30975	1.01631	-1.44068	0.466486	-0.21368	-1.07706	0.835663	-1.24381	0.071484	-0.268035	-0.939364	0.535509	-1.5242	-0.162092	0.360043	1.70193	-3.19638	0.350012	0.598457	-0.387982	0.398128	1.82124	-0.262088	0.817078	-0.616473	-0.682423
inconnu_ATCGACAATAGGGTTGCGCTG	0.518538	-0.897813	-1.20628	0.42103	2.36931	-0.963227	0.939376	0.577274	-0.901491	-0.363523	-0.493191	-1.05009	-1.49264	1.16982	-0.829066	0.217045	-0.194916	0.203434	1.80384	0.593748	-0.421178	2.10155	-1.57484	-0.767149	1.0543	-0.875816	0.398712	-1.07336	-0.497958	-1.34914	-0.523332	-0.856456	-0.785026	1.98915	-1.22032	0.417357	1.56896	0.878651	0.198923	-0.944836	-0.87464	1.91039	1.16638	-0.0914326	-0.250066	-0.227612	0.64132	-0.910343	-0.515787
autre.RNA_TCAGAAGAGTTGGTGAAAGG	-1.18971	0.677509	0.893214	2.43494	-0.15989	-0.218781	-1.38058	-1.05646	-0.381808	-0.249953	0.631519	-0.228664	-0.47709	0.30078	0.44713	-0.477452	0.782533	-0.21473	-0.520623	0.383803	0.00431472	-0.580723	-0.797055	1.08982	0.098764	-0.0464167	-0.793357	2.36888	3.04807	0.621884	1.63018	-0.743097	-0.625938	-1.32385	-1.45386	-0.226369	0.422292	-0.503339	0.0677423	-2.0236	1.9071	-0.859864	-0.60872	-1.29923	0.630685	0.434763	-0.930789	0.3796	2.25463
piRNA_TGTCCCCAGTGCGCCCCGGGCGGG	2.11763	-1.43775	-0.630484	-1.11301	-0.56342	2.11571	-1.10682	0.207018	1.57992	-0.758493	-0.410309	0.30634	-0.856304	0.435627	-1.03834	0.085741	0.291063	-0.320658	0.0341743	-0.117902	1.18026	1.71819	-0.699372	-1.18358	-0.375352	-0.371315	1.23805	-1.41803	-1.16693	-0.499266	0.115719	-0.403837	0.0824705	1.09441	2.46611	-1.26103	0.598075	-0.310846	-0.395606	1.60899	-1.23083	0.459181	2.43801	-1.49236	-1.01085	-0.311631	0.738101	-0.0171722	-0.752104
autre.RNA_CCCAGGTCGGAAACGGAGC	-1.28454	-0.0221906	1.48046	0.349025	-0.718796	-0.723217	-0.294056	-0.123297	0.499873	1.53565	-0.698912	-0.72843	-1.25975	1.41844	-0.645527	0.568509	-0.514967	-0.708814	2.85457	-0.46946	-0.514575	0.0485432	0.616847	-0.0599441	-0.70065	1.19097	-0.824502	-0.743261	-0.158111	0.720176	-1.05373	-0.916656	-0.339044	0.313432	0.550477	1.0487	1.01789	-0.0900946	-0.875396	0.664803	-0.475095	0.47553	-0.025997	0.414264	-0.799146	0.0929569	0.206669	-0.764766	0.351329
rRNA_ACTTCTTAGAGGGACAAGTGG	-0.594823	-0.654517	-0.35536	0.105478	-1.05096	1.72004	-0.91844	-0.811353	1.17214	0.230919	1.15688	0.662035	-0.298973	1.3117	-0.907137	-0.709206	-0.015738	0.641961	-0.160214	-0.125777	-0.398651	0.871299	3.98387	-0.439662	-1.23516	0.00454612	-0.823019	-0.0528788	-0.270634	-0.631863	0.555633	0.273313	-0.0111809	-0.0927595	-0.57099	0.152378	-0.84383	-1.02253	-0.852589	-0.629958	-0.312522	0.31856	0.3088	2.40417	-1.08299	2.11745	-0.0319666	-0.193647	1.24383
rRNA_CCTACTTGGATAACTGTGGTAATTCTAGAGCTAATACATGCCGA	-0.42452	-1.18988	-0.46362	0.499911	-0.856978	0.80715	0.0570188	0.727972	0.202138	0.0971772	0.543631	0.284273	-1.61573	0.767526	-1.35487	-0.277329	-1.12463	2.95578	0.10369	0.0633763	0.197913	-0.0853773	2.43755	0.314755	-1.16747	-0.670249	-0.667109	0.555723	-0.441085	-0.710242	0.682234	0.312288	-0.852051	0.576798	1.06461	0.25995	-0.471865	-1.13791	-0.38031	1.6725	-0.709	0.232498	-1.32144	1.27628	-0.771074	2.26384	-0.594496	-0.612474	1.41063
rRNA_CTCGTCTGATCTCGGAAGCTAAGCAGGG	0.136033	-0.915358	0.0735489	-0.117473	-1.02366	2.00895	-0.219295	-0.68199	0.225906	0.344348	0.168983	0.501262	0.835328	-0.236819	-0.868804	-0.835396	1.2234	-0.315009	-0.878506	-0.662218	1.23677	-1.43975	0.815501	-0.408236	-0.941997	1.77686	-0.0141321	-0.271723	-1.16258	2.05048	-0.793137	1.35312	0.452207	0.20278	2.61688	-0.623835	-1.10515	0.0720286	-0.817741	1.81088	-1.83638	-0.430684	0.0776002	-0.649769	-0.733205	0.648943	-0.715	-0.739769	-0.798323
tRNA_GTAAGGTCAGCTAATTAAGCTATCGGGCCCATACC	4.58223	-0.607238	-0.5904	-0.74697	-0.146679	-0.385075	0.117337	0.142063	-0.28708	-1.0168	-1.06139	0.764585	-0.362122	0.0190503	-0.727442	0.881804	-0.133021	-0.79212	0.403581	-0.131842	0.0775256	2.43211	1.26624	-0.468103	0.267116	-1.05907	0.104758	-1.16176	-0.439661	-0.855953	-0.920375	-1.45483	-0.66735	0.541095	-0.154758	0.253944	1.49082	0.334757	1.62058	-0.015293	-0.775331	-0.401061	-0.558002	0.152177	0.467948	-0.240036	0.901573	0.331547	-0.139405
piRNA_TGAAATGATATTGGACTGGATCTGGA	0.982431	0.857706	-0.749213	-0.795149	1.01041	0.380177	0.178121	0.929765	-1.16141	-0.445267	-1.18757	-0.45433	1.8805	-0.549467	-0.503718	1.91375	0.54614	-0.572689	-0.58096	-0.577868	-1.10136	-0.639763	0.344806	0.464844	0.59878	0.370677	0.774369	-0.234862	0.200344	-0.280216	0.108113	1.01836	-1.08535	-1.00412	-0.0964903	-0.36935	-0.78942	1.27717	0.203879	-2.02635	1.13114	0.482007	-0.408686	1.11972	-1.1596	-1.91356	-1.47875	0.106075	-0.643567
miRNA_CAGCAGCACACTGTGGTTTG	0.548162	-0.680172	-0.948519	-0.121657	1.37305	-0.159773	0.936483	-0.676736	-0.509288	0.403546	-0.165093	-0.15302	-0.790541	-1.40063	-0.0566235	1.86779	0.307146	-0.594509	2.11575	-0.875172	-0.420188	0.318137	-1.16631	0.362999	0.45056	-1.27969	-0.410176	-0.478987	-0.367515	2.59683	-0.462821	0.130405	0.495936	-0.985912	-0.901348	-0.114707	-0.697206	-0.617915	-0.423122	2.32337	-0.335669	-0.234396	-0.244864	2.25655	-0.21416	-1.37351	-1.05632	-0.782833	-0.905485
inconnu_AATCAAGCGCCTTATTTCTCT	1.56215	-0.705111	-1.32624	-0.607321	1.81859	-0.8164	1.04546	-0.331394	0.313582	-0.357129	-0.596195	0.398425	-1.24557	0.800583	-0.372156	0.489239	0.805828	-0.235219	-0.0931332	0.0550084	-0.603006	0.900301	-1.19074	-0.793533	2.84165	-1.22569	2.22913	-1.37061	0.568925	-0.358329	-0.662672	-1.50744	1.12807	0.312009	-1.32715	-0.534554	0.688741	1.92179	0.470498	-1.6602	0.0556603	0.491711	-0.77403	-0.601593	0.398058	-0.651127	1.49332	-0.243786	-0.48949
tRNA_TCCTAAGCCAGGGATTGTG	-0.910569	1.28903	0.0157641	-0.516519	1.04387	-0.615941	-0.389781	0.370142	-0.565673	0.110806	0.168863	-0.279841	0.105803	-0.990889	-0.182062	-1.59736	-0.0884117	0.0793556	0.847682	1.35755	0.748175	-0.319342	-0.0568087	0.231766	-0.741329	0.0548704	-1.28645	0.276737	1.81375	-0.385028	-0.0658842	0.392897	0.336328	-0.95553	-1.20788	-1.13422	-0.611754	-0.678503	0.242609	3.41766	0.518787	-0.308785	0.0289056	0.114279	0.322936	1.62953	-1.11395	0.16001	3.56754
rRNA_TGTTGGAACAATGTAGGTAAGGGA	0.130731	-0.162313	1.18261	-0.92002	-0.302513	2.79361	-1.36243	-1.39022	1.17955	-0.872684	-0.276322	0.166895	0.130608	0.732212	-0.379153	1.08055	-0.568742	-0.149139	-0.908269	-0.889582	0.784622	-0.92388	1.78819	1.23202	-0.873934	1.65174	0.699859	-0.13109	-1.02419	2.38321	0.278081	-1.10132	-0.374836	-1.00907	2.21584	0.681384	-1.1718	-0.329103	-0.859793	-1.44276	-0.792551	0.0429327	-0.78317	0.897025	-1.05278	1.35899	0.628489	-0.591818	0.924212
rRNA_CACTAATAGGGAACGTGAGCTGGGATTAGACCGT	0.652767	-0.254558	-0.583295	-0.656376	-0.34412	1.97285	-0.444493	-1.11434	0.202761	-0.213885	0.782692	0.619369	-0.644188	0.195983	-0.809382	-1.46527	-1.09281	-0.344831	-0.534306	1.14429	2.93114	-0.492789	-0.0323664	-0.346121	-0.183589	0.105792	0.42997	-0.468054	-1.17742	0.164923	-0.101365	-0.478935	0.376876	0.609867	2.71261	-0.375089	-1.06963	-0.177155	-0.0219021	1.59609	-1.07992	-0.568878	1.20484	0.292307	-0.920064	-0.297118	-0.615546	0.115877	-0.0422357
rRNA_GTGATTTCTGCCCAGTGCTCTGAATG	0.521257	-0.269547	1.45638	0.234334	-1.08826	0.605645	-0.759666	-1.02303	-0.110373	-0.0525315	0.485792	-0.448392	-1.22377	-0.0696084	-0.0894805	-0.718847	-0.915202	-0.913325	0.974675	3.55764	-0.153681	-1.2982	0.0363091	-1.05523	-1.02946	1.3833	-1.15767	-1.40752	-0.476274	-0.805266	1.24372	-0.213213	0.101137	1.79297	2.14776	-0.844256	-0.673752	-0.777843	0.7977	2.23064	-0.396358	0.361594	1.38252	-0.379991	-0.962615	0.326992	-0.354962	-1.02222	0.859956
rRNA_TGGTCCCAGCCTTCCTGTTAACTCTT	-0.681357	-0.451722	-1.27753	1.02166	0.345417	-0.877248	1.79187	1.42985	-0.276555	0.128265	-1.15266	-1.29859	-0.941705	1.93599	-0.0651391	0.218022	0.518892	-0.807698	0.850725	-0.920636	0.510145	1.56185	-1.23265	-0.28605	-0.280437	-0.783668	0.145721	1.18484	1.10481	-1.44309	-1.21127	0.997491	-0.615735	2.63145	-1.24949	0.908687	1.2622	1.08796	0.748456	-1.91874	-0.56954	-1.0818	0.752347	-0.855124	-0.858229	0.103219	2.00337	-0.421679	-1.26912
autre.RNA_TCACCATCTGCAGTGATTTTGG	-0.512824	-0.446414	0.702527	1.40443	-0.989053	0.0366164	0.374296	-0.228959	-0.657084	1.1393	-0.822833	1.55107	-0.713636	0.00601382	-0.0237392	-0.0839019	0.569703	0.864188	-0.860073	-1.43081	0.121182	3.7248	-0.674831	0.670416	-0.203411	-0.462977	-0.901291	1.36226	-0.415421	-0.133674	-1.796	-0.36303	-0.926547	-0.754194	-0.489466	-0.515065	-0.786878	0.569358	-1.11477	1.69647	-0.721455	0.336609	1.43539	-1.018	1.4817	-1.07704	-1.05757	0.627709	1.32719
rRNA_GAGAGATGGGCGAGCGCCGTT	-0.357549	-0.822675	0.38919	-0.688243	-0.533624	0.575602	-0.547326	-0.545143	0.752422	-0.94226	2.7196	1.81789	0.519723	-0.216944	-0.855545	-0.990256	1.19612	-0.786246	-0.469133	0.0637205	-0.279336	-0.802208	1.35859	-0.295069	-0.574562	0.876486	-0.636897	2.65787	0.416786	0.188765	-0.493773	0.139477	3.24335	-1.17602	-0.423939	-0.207814	-1.10491	-1.02203	-0.585964	2.70308	-0.624975	-0.845431	-1.35463	-0.984852	-0.451321	1.87995	-0.594107	-0.470152	0.487611
rRNA_CGTGGAGCCGGGCGTGGAATGCGA	-0.0804102	-1.02425	1.23028	-0.653517	-0.702249	1.12161	-0.830246	-0.627687	0.425247	-0.0122033	1.15343	-0.458605	-0.47715	-0.865259	-0.716978	-0.0470701	0.13327	1.04188	1.03394	-0.406343	0.762307	-0.147007	1.96622	-0.496139	-1.00388	2.22023	-0.344842	-0.693628	-0.140495	-0.416136	0.787597	0.646611	1.23297	-0.298228	1.97148	-0.247179	-1.15312	-0.752721	-0.61017	1.75354	-1.23836	-0.266106	-0.816249	-1.12334	-0.831042	2.69894	-0.527424	-0.327354	0.142292
inconnu_CGAGAACTTTGAAGGCCGAAGTGGAGAAGGGTTCCATGTGA	-0.361979	-0.453439	-0.378007	0.162673	-1.10207	1.76775	-0.19266	-0.277724	0.722267	-0.0366305	0.149822	0.501626	0.72334	0.698598	0.0625259	-0.965006	-0.407024	-1.095	0.16698	0.513795	-0.199836	-0.0842504	-0.138091	0.0318392	-0.586066	0.651679	0.595069	-0.235439	-1.12018	0.371365	-1.09713	1.13067	0.598165	0.014236	1.14027	-0.0894428	-1.05686	-0.581198	-0.190738	1.68683	-1.11843	0.34316	-0.40139	0.660463	-0.524532	0.0922762	-0.0461637	-1.06004	0.165062
inconnu_TCAAGCGCCTTATTTCTCTTGTC	-0.327572	-0.584534	-0.805559	0.153783	3.12787	-0.948535	-0.129645	0.598038	0.0982646	-0.68141	-0.500703	-0.91487	-1.1868	0.938382	-0.895132	0.539984	0.247353	-0.110973	2.44642	-0.354484	-0.709886	-0.0613849	-1.03443	-0.233625	1.10863	-0.884066	-0.277468	-1.15837	-1.04032	-1.056	-0.535335	-1.06442	-0.777951	3.92826	-0.763192	0.169269	2.1784	1.33186	0.606248	-1.31966	-0.945717	2.62374	-0.0858001	-0.182611	-0.526049	-0.295472	0.83257	-0.549501	0.106235
rRNA_AACCAAAGGAGGATTTAGCAGT	-0.480782	1.9386	-1.48587	-0.44623	0.156275	-0.516081	2.87135	-0.612875	-0.407118	-0.536625	-0.480647	-0.723873	-0.835577	1.34546	-0.624525	-0.690816	0.750021	-0.386481	1.14408	0.839989	-0.818274	0.743101	-0.729044	-0.400949	1.53873	-1.12998	1.6526	4.22306	0.173545	-1.373	1.26231	1.05393	-0.612329	-0.298128	-0.960704	-0.914816	-0.537176	0.0963347	-0.569834	-1.70557	-0.447793	-0.368039	-0.28266	-1.25027	0.836667	-0.569707	0.277394	-0.885599	-0.1242
piRNA_TCTTACTCGTGGCTTAGAGAG	0.644579	0.711405	1.08562	1.77239	-1.81289	-0.466233	0.618579	-1.56259	-0.261124	-0.5864	-0.143338	0.501784	3.15945	-0.879768	-0.398915	-0.179523	-0.65883	1.15255	-0.352348	-0.329281	-2.01512	0.329969	-0.794043	1.17585	-0.271231	0.797222	-0.459652	-1.26433	1.20454	0.35698	1.32392	-1.33706	-1.83413	-1.39683	1.05892	0.585306	0.724856	-0.336364	-1.03678	-2.70528	2.64011	0.506967	1.26319	-0.899305	0.367167	-0.27099	0.885353	0.86422	1.21333
rRNA_CAGCGGAGGAAAAGAAACTAACCAGGATTCCCT	0.177562	-0.506933	-0.503154	-0.0851417	-0.218763	1.39561	-0.109801	-0.44241	0.0909622	-0.118371	0.320443	0.395091	-1.02785	0.515761	-0.826234	-1.23904	-0.155471	-0.0364691	2.34328	0.305857	-0.274929	-0.666963	1.07128	0.3999	-0.370701	0.367609	-0.224176	-0.088873	-1.02094	1.64682	-0.385363	0.709289	0.183586	-0.104003	1.09642	-0.0216413	-0.828616	-0.124207	-0.266994	0.786911	-0.889958	-0.135076	-0.428576	0.251214	-0.956947	-0.0742245	-0.768955	-0.347389	0.49854
autre.RNA_TGCCATGATCTTCGTTTTCTGA	0.613948	-0.104263	0.612096	2.78386	-1.87295	0.135893	-0.368299	0.596162	-1.01852	0.62723	-2.00515	-0.364999	-0.647451	-0.576189	1.60726	0.817059	-0.810538	-0.120645	-0.412142	-0.352929	0.860577	0.464497	-1.18581	-0.513335	-0.0414769	-1.30173	0.624195	-0.566225	1.66519	-1.02747	0.762488	-1.43538	2.74297	-0.781783	0.0120696	1.1694	-0.621739	0.762445	-1.07449	-2.40577	1.85926	0.680869	0.877899	-1.44513	0.779043	-0.546349	-0.241676	0.0551121	1.73619
miRNA_GGATAGCTCAGTCGGTAGA	0.0633381	1.67625	1.32841	-0.780265	-0.898461	-0.118944	-0.46657	-0.0197528	0.392999	-0.516641	-0.660362	-0.202867	3.34942	-0.510911	-0.898183	-0.718374	0.062181	-0.15094	-0.818542	-0.29657	0.184789	-0.779485	0.31099	-0.200241	-0.652317	-0.0197817	-0.86255	-0.296973	-0.745543	4.65075	-0.126296	0.320373	-0.423805	-0.788763	-0.308226	-0.799793	-0.774211	-0.437791	-0.443991	-0.116628	3.34456	-0.519182	-0.785473	0.461157	-0.0067796	0.0919899	-0.91852	2.06704	3.29303
piRNA_CCCAGGCGGAACGATACGG	-0.46734	0.365007	-0.208597	-0.0466178	-1.32039	2.10732	-1.0797	-0.941513	0.766955	-0.478905	1.30378	0.790437	0.584121	1.14266	-1.11414	-1.26524	-0.102108	-0.839021	-0.361503	0.195932	0.968859	-0.382001	0.396586	-0.488827	-1.32984	1.38927	-0.183674	-1.18333	-0.0794298	-0.13126	0.79244	0.308592	0.239048	0.844599	2.02544	-1.00231	-0.911428	-1.13539	-0.882379	-0.473437	-1.04905	2.97572	1.19867	-0.870671	-0.067333	0.807643	-0.386877	-0.590746	-0.157456
piRNA_CAAAAAATGGATATGAGCAG	-1.45739	1.1335	0.771283	0.947423	0.0319815	-1.13963	-0.968502	1.59238	-0.423157	-0.0789545	-0.408938	-0.493007	-0.512189	0.649665	1.20957	0.268223	1.38695	-0.399162	-0.906376	-0.40163	-0.802041	-0.887399	0.3937	-0.51125	-0.291676	-0.953314	-0.74216	2.43284	0.66685	-0.307272	-0.40848	1.73477	2.24308	-1.07958	-0.878093	-0.569899	2.44247	-0.299135	-0.790335	-1.20512	0.124221	-0.638252	-0.0629232	-0.711664	0.298625	-1.28838	-0.760665	-0.462811	0.162665
rRNA_CGCTGGCGTGGAGCCGGGCGTGGAATGCGAG	-0.595684	-0.547207	0.620663	-0.158811	-0.485185	0.446503	-0.538142	-0.647879	0.541775	-0.541222	1.90519	1.74803	-1.05636	-0.575116	-0.689646	-0.706359	1.89744	0.592255	-0.574587	-0.72281	0.0871528	-0.768785	4.41812	-1.00239	-0.43847	2.36336	-0.568401	-0.4727	-0.423274	0.122111	0.138568	1.80597	0.57595	-0.998785	0.558058	-0.633665	-0.945913	-0.656464	-0.502377	0.759415	-1.10096	0.303875	-1.31897	-0.435095	-0.779179	3.18996	-0.126305	-0.57921	-1.03364
rRNA_CGTGTTAGGACCCGAAAGATGGTGAACTATGCCT	-0.707683	0.0074174	-0.324956	0.329889	-1.31016	1.10832	-0.291575	-0.977754	0.143813	-0.0598833	2.08257	0.566516	0.124219	1.04806	-1.09059	-0.954761	0.670639	-0.242385	0.16557	-0.245422	-0.0418425	-0.931339	0.528741	-0.606609	-1.18311	1.92782	-1.02338	0.58083	-0.467135	-0.595705	-0.0684176	0.0633307	-0.233016	-0.424391	1.68029	-0.349646	-1.24269	-0.733902	-1.00133	1.14602	-0.666681	1.03058	2.70782	0.598519	-0.736603	1.904	-0.230112	-0.264551	-0.953124
rRNA_ACGAGAAGACCCTATGGAGCT	-1.66934	0.860921	-1.26344	0.143141	2.25138	-0.728741	0.165634	-0.797003	0.0295286	0.702623	0.305291	-0.54298	-1.80062	0.558476	0.303861	-0.454867	0.148495	0.279479	0.427403	0.1506	0.930155	-1.00494	-0.941646	0.639702	1.76355	0.771735	0.727528	2.42766	-0.298361	-0.315428	0.34003	0.585399	0.459709	0.797536	-1.55803	-0.815998	0.359531	-0.239848	0.0268342	-1.66879	0.861708	-0.622763	-0.859352	-1.51916	0.0833954	2.50169	-0.101603	-0.684652	-1.70658
piRNA_TCACTGCTGCTGTGTTGGAAGT	-0.861858	0.0744863	-1.33053	0.315504	1.94341	1.01913	-0.83643	-0.118776	0.2563	0.224994	-0.686232	1.50657	-0.648245	-0.339892	-0.188766	-0.803291	1.02953	1.04044	0.713308	-0.229887	-2.07977	-0.834326	2.13512	0.100615	0.155761	-0.642796	-0.773412	-0.233537	-0.862769	-0.608526	-0.751413	2.07924	0.501167	-1.58773	0.326246	0.722018	-0.235696	-0.399072	-0.109622	-0.729149	0.31903	0.308997	1.21496	-1.77708	1.68198	0.110013	-0.479935	-1.57835	-0.0218032
rRNA_TAACATCTCAACTGACAACACAAAACCCTGC	-0.577825	-0.0300084	-0.828786	-0.582304	1.14531	-0.729152	1.58824	0.338244	-0.592377	-0.250307	0.518973	-0.823671	-1.08561	0.850061	-0.491421	-0.733835	0.176137	0.377545	2.00933	0.128402	-0.406933	1.40818	-1.42852	-0.620472	1.83683	-0.521049	1.08935	-1.32052	-0.493262	-0.987135	0.256529	-1.37155	-0.533748	2.57602	-1.09138	-0.151615	0.190225	0.0595545	0.225882	-1.42852	-0.0373852	0.927341	1.10526	-0.131312	0.441319	-0.316235	0.377813	-0.868325	-0.49219
miRNA_CATTGCACTTGTCTCGGTCTT	-1.27241	0.0744955	0.0726151	0.362932	1.59045	-0.478798	-0.18904	-0.677447	0.824134	0.0239507	-0.330878	-0.847443	0.601212	0.461038	0.597473	-1.66601	1.50748	-0.577416	0.462726	-0.389825	-0.149236	-0.457001	-0.263122	-0.342362	2.42171	-0.233307	-0.258156	-0.978816	-0.297172	-0.641421	0.543017	-1.41884	-0.0333475	-0.0308815	-0.227027	0.80485	2.35949	0.27709	0.224143	-1.9101	-0.230715	0.545478	-0.960166	-0.207929	1.31459	0.307016	-1.43225	0.401758	-0.469634
rRNA_CTGAGAGATGGGCGAGCGC	-0.361471	-0.821737	-0.580744	-0.358702	-0.784131	1.14955	-0.720954	0.0554568	1.13536	-0.838162	2.12553	1.90591	-0.0137458	-0.710745	-0.88634	-1.10349	0.0397998	-0.0504952	0.180688	0.0411435	0.597277	-0.432859	1.31616	-0.165415	-0.858389	0.24818	-1.08887	1.5148	-0.22353	1.10569	-0.560464	2.85841	3.09519	-1.34129	-0.568595	-0.339933	-0.76567	-0.688619	-0.567605	2.60125	-1.21061	-1.1093	-0.959773	-1.20714	-0.651613	0.899209	-0.9799	-0.302166	1.07856
tRNA_GATAGAGTAAATAATAGAGGTTCAAACCCTCTA	-0.672525	-0.593755	-0.790581	-0.75113	-0.18303	-0.740897	0.603378	0.030942	1.40591	0.234744	1.45694	0.569283	-0.715142	0.567832	-0.398885	-0.570603	2.39194	-0.138613	-0.533979	-0.756329	-0.415504	1.95378	-0.790581	-0.553711	2.723	-0.790581	0.172131	-0.368457	2.94611	-0.215526	-0.619516	-0.790581	0.438172	-0.0452623	-0.790581	-0.653847	-0.418413	0.200805	-0.536005	-0.790581	0.188123	-0.689395	-0.790581	-0.68036	0.901857	0.576838	1.66967	-0.575988	-0.707809
tRNA_AGCCCTGTTGTGAATTTACACGTTGAATTG	2.91508	-0.500547	-1.47686	-0.498428	0.632683	-0.860752	-1.47686	-0.203423	1.5496	0.0368067	-0.117299	1.36433	-0.71386	0.53	-0.156296	-0.586901	-0.0347142	-0.551366	-0.90012	0.774893	0.274033	1.25882	-1.28307	-0.984941	0.937533	-0.884955	-0.143986	-0.161892	4.09021	0.672778	-0.411082	-1.47686	-0.00466183	-0.150141	-1.04477	0.013938	-1.47686	-0.241544	1.21946	0.67612	0.555662	-0.531246	-1.47686	-0.79016	1.6385	-0.82221	1.48614	-0.42667	-0.261638
rRNA_CTTTGGGGTTTTAAGCAGGAGGTGT	1.21637	-1.02661	-0.207816	-1.12145	-0.584398	2.49008	-0.528155	-0.384579	1.09665	-0.398873	-0.55122	-0.75317	-0.995585	1.01717	-0.637589	-1.63292	0.757486	-0.053729	1.16497	0.964092	0.169272	-1.08465	0.66417	0.103746	-0.151018	0.910947	0.0794678	0.776556	-1.29541	1.01657	-0.722283	0.453773	1.8937	-1.10902	1.54333	0.124124	-1.50266	-0.431109	1.64966	1.38564	-1.20697	-0.400882	-0.532601	-1.08135	-1.08373	0.618958	-0.00949903	-0.927266	0.204947
rRNA_TCAACTGACAACACAAAACCCT	0.214689	-0.821221	-0.200676	-0.196151	0.525226	-1.51963	0.656708	0.152199	0.348838	-0.107697	0.947709	0.524993	-0.698397	-0.20577	-0.699814	0.431677	0.508918	0.514815	0.643405	-0.461737	-0.558088	-1.2476	-1.0797	-1.21582	1.9523	-1.3018	0.214153	2.22229	2.2249	-0.173227	0.389801	-0.628986	0.604169	0.303227	-1.39594	0.105785	0.534784	-0.0739136	-0.249098	-1.65045	0.344894	1.50583	-0.46536	-1.24596	0.325732	1.83516	0.715983	-1.44076	-1.40781
miRNA_TCCTGAGACCCTAACTTGTGA	-1.47153	0.707362	0.733873	0.241937	-1.19124	-0.719533	0.505032	1.74157	-1.38099	-0.747771	1.58129	-0.239384	0.144747	-1.34315	1.63831	1.04644	-0.464957	-0.838728	0.00692878	-0.463272	0.513065	0.452018	-1.69176	-0.672295	-0.152793	-0.465323	-0.759194	0.343533	-0.796872	-1.00679	-0.167742	-2.11725	0.0620149	-0.766561	-0.138109	0.121676	3.19583	2.43305	-0.184973	-0.881991	-0.0376576	0.0168599	3.60824	-0.00622397	-0.387698	-0.583783	-0.191885	0.722767	-0.163197
rRNA_GTGGGGAGTTTGACTGGGGCGGTACACC	1.17663	0.118169	-0.176197	0.392955	0.46456	-0.0586798	-1.13878	-0.418885	-0.228496	0.0825282	-0.2138	-0.365033	-1.14075	0.732775	-0.990276	-0.358933	0.0531431	-1.45717	0.464723	2.80376	0.257755	-0.311247	-0.347821	0.64734	-0.127534	0.78568	-0.433405	-1.00725	-1.32348	1.09485	-0.0946335	0.636978	-1.04225	1.87344	0.142921	-0.452822	-1.09752	-0.435613	1.42449	0.714187	-1.14074	-0.749736	1.82166	0.246331	-0.823826	-0.841345	-0.815321	0.0370249	0.188561
piRNA_GCTACAATAGATGCTCCGGG	-0.198694	-0.424983	0.0147546	0.885745	0.196113	-0.424983	-0.0178295	-0.424983	-0.0784612	-0.362591	0.835914	0.0102267	-0.424983	-0.0781637	-0.310875	0.241483	0.352606	0.484682	-0.101055	-0.29527	0.121349	-0.36289	-0.319416	-0.380322	-0.322689	-0.335418	-0.152707	-0.424983	-0.379035	4.99088	-0.376602	-0.424983	-0.184393	-0.364757	-0.424983	-0.386312	-0.319726	-0.294136	2.52701	-0.424983	-0.271206	-0.281896	-0.364095	-0.362638	-0.359712	4.4514	-0.402218	1.90488	-0.424983
miRNA_CGTACCGTGAGTAATAATGCG	0.648059	0.0841596	-0.906098	0.341524	0.315414	-0.650886	0.242148	0.286098	-0.390214	0.48417	-0.454375	1.28999	0.420377	-1.56816	0.146104	-0.661062	-0.345717	-0.0938383	0.0521684	-0.0983469	0.858484	-1.15103	-1.61382	0.654664	0.505786	0.020223	0.0545116	-0.919441	0.275753	-0.550303	0.822507	-0.614237	1.72556	0.660292	0.023151	-0.410182	-0.220088	-0.174646	-0.425222	0.254879	1.7384	-0.0864166	-0.303772	-1.01743	0.750866	0.339575	-0.115846	-0.232735	1.47385
inconnu_CCGTAACTTCGGGATAAGGATTGGCTCTAAGGGCT	0.153614	0.15435	-0.764188	-0.576321	-0.0840188	3.27848	-0.314777	0.611652	-0.277874	-0.985306	-1.19561	0.386656	-0.203689	-0.256857	-0.132802	-0.75705	0.294336	-0.370113	0.252048	0.296425	0.491046	-0.525468	0.304768	0.83838	0.362096	0.906077	-0.631773	-1.8699	-1.33062	-0.0905252	-0.430358	0.478393	0.0968749	0.233874	0.924422	0.968313	-1.3906	0.28495	-0.635593	2.30775	-0.813826	1.1407	-0.419339	0.175231	-0.88384	0.804947	-0.129284	-0.262793	1.60596
piRNA_TCAAAGACTGTTCAACCCATT	-1.15171	-0.554514	-0.397198	2.12023	0.0693412	-0.287825	-0.0230466	1.23119	-0.365892	-0.261935	-0.37863	-0.0301743	1.46445	-0.0300822	1.83909	-0.673245	-0.563241	-1.37669	-0.551681	0.30483	-0.383256	-0.621154	-0.0976211	0.622985	0.822133	-1.09125	0.102241	-0.103362	2.21167	-0.554818	-1.20497	-0.590477	2.84783	-1.09017	-0.755788	0.772989	0.475463	-0.0142228	0.415141	-2.55595	-0.641349	-0.277394	1.04004	0.433834	-0.145807	-0.283968	-0.709084	0.678027	-0.211657
rRNA_CGCAGGTGCAGATCTTGGTGGTAGTAGCAAA	-0.0300844	-0.696719	-0.0533677	-0.337782	-0.995374	2.16553	-0.144141	-1.30012	0.319348	0.111528	0.961176	1.46574	-1.12816	1.32453	-0.748011	-1.02231	0.255603	-0.317562	0.399433	-0.897834	0.668571	-1.2057	0.768094	-0.425086	-0.537333	1.56591	0.322159	2.0542	-0.66204	0.186431	0.121664	0.501817	0.480133	-0.500132	1.76463	-0.604696	-0.880537	-0.306975	-0.382552	-0.00590849	-1.21094	-0.219684	0.426637	-0.268709	-0.981389	1.43711	-1.07428	-0.694336	-0.278591
piRNA_TGTCTTCCCATAATTCTGTCTGT	0.193705	0.940803	0.389413	-0.424289	0.98149	0.105136	-0.795598	0.49648	-0.481845	-0.113479	-1.29181	-0.616415	-0.529142	-0.360455	0.258648	1.95038	-1.73128	0.0847845	0.680231	0.0538652	0.209386	2.84248	-0.434342	0.0144991	0.534807	-1.26136	0.363823	-0.953502	-0.0986585	-0.112645	1.15777	-1.56817	-0.39512	-1.38735	0.601391	1.37714	1.85655	0.402567	0.227931	-2.32261	-0.712711	0.524501	-0.152127	-0.916686	0.411812	-1.41569	-1.27763	0.334188	0.38441
autre.RNA_GGAGTTCTGGGCTGCAGTGCGCT	-1.0114	0.239099	1.52644	-0.16052	-0.463781	-0.585529	-0.552335	0.877328	-0.30227	0.943153	-0.51018	-0.172926	0.207618	0.663267	-0.0727227	0.551331	-0.045421	-0.718208	-0.437424	0.509691	-0.485204	-1.29435	-0.754488	-0.420572	1.37411	-0.941476	-0.185237	-0.47866	-0.454978	2.27601	-1.25912	0.0650135	-0.490221	0.22952	-0.174528	-0.326132	1.85987	1.47408	-0.78848	2.01357	-0.791998	-0.771636	0.855465	-1.24061	0.224838	-0.992899	-0.245689	-0.633457	0.125787
piRNA_GTAACTTCGGGATAAGGATTGGCTCT	-0.766616	-0.32284	0.770112	-1.25274	-1.67607	3.23217	0.0821102	-0.464833	-0.0845159	-0.109488	0.592711	-1.30191	0.276407	0.148722	-0.632736	-0.168355	-0.72087	1.10278	-0.539965	1.9429	-0.106976	-0.736777	1.7615	0.190727	-0.6799	0.111979	-0.435315	-0.196185	-0.525769	0.234075	0.894866	0.263417	-0.590417	0.368503	2.11711	0.257074	-0.703991	0.0158112	-1.04244	-0.390509	-1.46742	-0.555321	0.166588	1.07683	-0.134426	2.63543	-0.972805	-1.08992	-1.32694
piRNA_ACAGAAAGAGCCTGATTGTC	-0.0718459	0.0744271	1.36497	-0.0363597	-0.0157845	-0.912818	0.576688	-0.578122	-0.116981	-0.436931	0.152758	0.678886	-0.916183	-0.441967	0.764053	0.183263	-0.0531981	1.48688	-1.48681	-0.943604	0.728683	1.17077	-0.606198	0.835288	-0.648317	-0.642627	-0.579762	-0.989708	-0.461355	2.47049	2.68909	-1.58119	1.07963	-0.772037	-0.774311	-1.27016	0.723682	-0.330284	0.372902	-2.60144	1.38452	0.412015	-0.875231	-1.33893	2.33316	0.154282	-0.819629	0.092447	0.515776
rRNA_CGTTCAGCCACCCGAGATTGAGCAATAACAGGTCTGTGATGCC	-0.205599	-0.977231	0.0012988	0.57125	-0.535753	1.39594	-0.851479	-0.884282	1.12502	0.241846	0.118982	0.337964	-1.09976	3.39843	-1.07682	-1.0411	-0.27947	-0.810845	0.279951	0.575332	-0.283679	0.205897	1.68014	-0.895743	-0.958006	0.429279	-0.42897	0.106372	-1.20692	-0.0914234	-0.332568	0.958324	-0.976406	1.06746	0.468337	-0.109776	-0.62779	-0.75347	0.290993	0.461705	-1.1238	-0.280495	0.498933	2.87659	-1.25866	-0.0445725	-0.396459	0.0381673	0.0372015
rRNA_GGTTAATTCCGATAACGAACGAGACTCTGG	0.124143	-0.604324	-0.612774	0.432667	-1.02803	1.16803	-0.900945	-0.670367	0.702423	-0.309984	1.69917	0.769248	-0.653952	1.97103	-1.20969	-0.901419	-0.690442	-0.296261	0.763958	0.70126	-0.453737	-0.180244	2.81151	-0.284227	-1.08045	-0.0141873	-0.931716	-0.330611	0.460709	-0.762259	1.0989	0.359691	1.13775	0.377396	-0.693577	-0.0442153	-0.610146	-0.938376	-0.324522	-0.545514	-0.124929	-0.126921	0.498928	1.23471	-0.987704	0.587848	-0.665559	0.487925	1.94161
rRNA_CGTGGAGCCGGGCGTGGAATGCGAG	-0.403185	-0.879966	0.870113	-0.218541	-1.21343	1.48485	-0.397192	-0.414034	0.314632	-0.185506	1.04226	0.983686	-0.48366	-0.0437026	-1.17118	-0.783882	0.675422	0.111326	0.133889	-0.0444009	0.622499	-0.812512	2.31301	-0.966133	-0.637962	1.89665	-0.359375	0.522091	-0.74153	1.01523	-0.18078	1.01665	0.552071	-0.172377	2.25796	-0.0451473	-1.05621	-1.07118	-0.619372	1.03377	-1.37797	0.0366745	-0.755233	-0.5401	-1.30823	2.23513	-0.971529	-0.693864	-0.808369
rRNA_CATGGCCGTTCTTAGTTGGTGGAG	-0.415603	-0.898652	-0.218745	0.688494	-0.842142	0.838803	-0.71253	-0.226047	1.66789	0.251537	-0.133002	1.03542	-0.185376	0.308736	-0.0931937	-0.500404	-0.959301	1.19012	0.00418499	-0.101237	-0.698945	-0.681423	3.96205	-0.277797	-1.21674	-0.480725	-0.505644	3.90385	0.214441	-0.69109	-0.406575	0.887579	-0.457102	-0.6099	-0.374224	-0.391685	-0.908399	-0.801387	-0.510861	1.29564	-1.19661	-0.282103	-0.398429	1.17064	-1.2435	1.95716	-0.801428	0.446079	1.19876
rRNA_CAGGTGGGGAGTTTGACTGGG	0.0893693	0.398971	0.716078	-0.358485	-1.41602	0.10354	-0.695286	-1.20872	-0.243928	-0.298424	2.91291	-0.161597	-0.346111	1.29544	-0.94798	-1.27951	-0.144806	-0.899283	-0.916858	2.24466	1.15604	-1.56365	0.40904	1.23276	-0.340587	1.30931	-0.164545	0.289009	-0.805541	0.847529	-0.0804512	0.626583	-0.323752	0.991025	1.42719	-0.672156	-1.35873	-0.729359	0.356779	0.884851	-0.595636	-0.427785	-0.580377	0.53649	-1.268	0.698962	-0.802391	0.0441757	-0.30485
rRNA_CAACTTCTTAGAGGGACAAGTGG	-0.663103	-0.721631	-0.837511	0.896194	-0.863218	1.4976	-0.501079	-0.259812	1.02893	0.405324	0.0183025	0.565505	-0.591783	0.966395	-0.823767	-0.926984	0.0929192	0.523194	0.834559	-0.30162	-0.338419	-0.276376	3.0803	-0.251927	-1.05364	-0.225471	-0.785158	1.29575	-0.95597	-0.265499	0.037439	1.02627	0.13352	-0.169874	-0.495949	-0.00367412	-0.91668	-0.958478	-0.98188	-0.233566	-0.464989	0.376618	-0.097181	3.28807	-1.10166	2.63143	-0.456014	-0.061475	1.66176
piRNA_TATGACTTGCACACACTTGACTCAAGCTCTC	4.0447	-1.44805	-1.15434	-1.4472	1.79393	-0.354469	0.939095	-0.475397	0.322392	-0.380136	-1.84053	-0.614662	0.72453	-0.130963	1.05217	3.08725	-0.47162	-1.29147	-0.64298	-0.333386	-1.37887	0.964027	0.0667231	0.176681	0.535641	-0.384195	0.482402	0.316387	-0.387779	0.363228	0.126167	-0.987176	0.0913261	0.0636397	0.108522	0.779465	0.251295	-0.65854	0.630989	-0.957655	-1.28488	-0.289456	-0.740473	0.412232	0.321424	-1.15942	-0.519339	-0.611308	-0.892271
inconnu_CAAGCGCCTTATTTCTCTTGT	-0.243473	-0.471368	-1.1184	-0.0118428	2.65542	-0.424107	0.771129	-0.722811	-0.0216286	-0.723828	0.310915	-0.448017	-0.923418	0.85432	-1.01618	-0.129671	1.12528	-0.405794	1.22931	-0.547144	0.261315	0.0605344	-1.1505	-1.08752	2.21066	-0.550746	1.12993	-0.855274	-1.07896	-0.843781	-0.741101	-1.1751	0.0374705	3.02045	-1.38447	0.0297229	0.0152444	0.604107	0.530436	-1.38447	-0.362004	2.23081	-0.169928	0.273674	0.640828	2.00541	1.96098	-0.955154	-0.14251
rRNA_ACATCTCAACTGACAACACAAAACCCTGCCCTAG	0.0156827	-1.02927	-1.2983	-0.908491	-0.0319592	-0.602402	2.36111	1.09019	-0.0256803	0.938009	-0.508895	-0.891563	-1.38595	1.73074	-0.441872	0.0483536	-0.0772642	0.147231	0.27985	-0.406267	0.996741	1.5904	-1.50719	-0.829112	0.584757	-0.652435	2.75795	-1.16193	-0.311262	-1.36609	-0.6677	0.814948	-1.27527	3.58734	-1.25193	0.0864644	1.59768	-0.0476398	0.679111	-1.08323	-0.840118	-0.51407	-0.186546	-0.290167	0.286051	0.412029	1.64289	-0.441448	-1.09612
rRNA_AAAACGTTAGGTCAAGGTGTAACCTATGAAATGGG	-1.39998	1.27199	-1.20884	-0.429397	0.204137	-0.387023	2.17606	0.614537	-0.842675	-0.912773	0.913972	-0.753118	-1.23239	0.832269	-0.644276	-0.123441	-0.279865	0.360398	1.43009	0.794331	-0.384001	1.74118	-0.854512	0.451073	0.816044	-1.26971	0.752064	-0.29514	1.09396	-1.26788	1.82022	-1.23976	0.579404	0.595783	-1.51029	-1.00879	0.057283	0.540999	0.880151	-1.69773	-1.61241	0.400177	0.166374	-0.837152	1.69866	-0.267312	-0.240382	0.523251	1.55697
rRNA_TTGGTCCCAGCCTTCCTGTTAACTCTT	-1.33938	-0.166261	-1.78655	0.484299	1.57753	-0.599574	2.5851	0.812811	-0.507757	-0.0789725	-0.981235	-1.19905	-1.58966	1.41106	-0.172364	0.688383	0.561271	-1.04648	1.5114	-0.259502	0.0949466	0.823967	-1.11449	-0.537283	0.998656	-0.861387	0.307256	0.581908	-0.392862	-1.56612	-0.0218656	1.04942	-0.671517	2.10604	-1.26664	0.706156	0.734113	0.231133	1.14416	-1.89963	-0.19465	-0.616748	1.79466	-0.535096	-0.799173	-0.419266	1.16652	0.245452	-1.20329
rRNA_CCAATCAGTGAAATTGACCTTCCCGTG	-1.39244	-0.135228	-1.40237	-0.391498	-0.0620899	-1.0389	3.86969	1.30045	-0.528097	0.475996	-0.695509	-0.131793	-1.21365	-0.108863	0.906381	-1.01359	-0.303548	0.22497	1.09096	-0.171358	0.72049	0.158587	-1.09142	-0.00476645	1.44517	-0.576972	1.84646	-0.930084	-0.540768	-1.24436	-0.415455	-1.30043	0.542288	2.21399	-1.44201	-0.410437	1.23828	0.33206	0.186336	-1.11893	-0.565363	-0.0996444	-0.0336244	-0.748203	2.55928	0.0663811	1.49618	-0.0125622	-0.257266
piRNA_CATGAGAGGTGTAGAATAAGTGGGA	-1.02742	-0.559876	0.0990301	-0.557741	-1.2158	2.44247	-0.418907	-1.08179	0.306573	-0.292915	2.30637	0.990524	0.70523	-0.0976653	-1.19926	-1.00478	1.0277	-0.310599	-0.949969	-0.704526	1.54335	-1.24308	4.12035	-0.424129	-0.869358	0.528118	-0.3027	1.78938	-0.732205	0.420764	-0.330874	1.11158	0.527684	-1.0977	-0.169148	0.1969	-1.26793	-0.606554	-0.96947	0.238194	-0.544943	0.0378493	-0.433626	1.03164	-1.01074	2.43048	-0.0538033	-0.579437	-0.17216
tRNA_AGCTGACTTCCAATCAGCTAGTTTCGGTCTAGT	-0.588417	0.595477	-1.10983	-0.400417	0.432179	-1.13545	1.28265	-0.131537	-0.207569	0.33456	0.928356	-0.452643	-1.01841	0.47113	-0.0739911	-0.738869	0.588971	0.974014	-0.166376	0.135079	0.281098	0.448992	-1.05944	-0.884636	1.92298	0.0288815	-0.700775	-1.50986	-0.601383	-0.750982	0.199902	-1.60104	-0.542395	2.12755	-1.53385	0.704634	1.29032	1.47716	0.184197	-1.79322	1.21007	0.128008	0.622259	-0.207782	0.84041	-0.449327	2.41429	-0.218862	-1.10391
miRNA_CAACAAGTTTGTTTGGGTTTT	-0.247434	-0.929247	-1.73973	-0.0136826	0.141749	0.539021	1.03953	0.63023	0.673133	0.950728	-1.0443	1.04634	-0.0324358	-0.417663	1.19069	-0.345807	-0.52262	-0.31013	0.560499	-0.417518	-0.751354	0.94686	-0.984792	-0.448151	0.547655	-1.38725	-1.1215	2.99083	-0.940158	-0.146556	0.500881	1.66918	2.67597	-1.08782	-1.80199	-0.779716	-0.230407	-0.937956	0.425683	0.0746554	-0.153502	-0.777609	-0.421509	0.378288	1.0089	-0.212201	-1.11025	1.11976	-0.379123
rRNA_CCGCTAGAGGTGAAATTCTTGGACCGG	0.633101	-0.400413	-0.795853	0.305476	-1.03708	1.17121	-0.489952	-1.16722	1.03626	0.336445	0.408024	0.860784	-0.424454	1.18208	-1.38632	-0.84874	-1.11982	-0.0376934	1.4315	0.883164	-0.540503	0.00571106	1.84552	-0.219692	-1.2055	0.163324	-0.696096	1.48656	-0.473656	-0.626609	0.182919	0.412303	0.314535	1.82946	-0.416517	-0.00857926	-0.609032	-0.671492	-0.272648	-0.0672886	-1.06407	-0.196151	-0.183276	1.73887	-1.2686	2.49153	-0.614395	-0.665073	0.437355
rRNA_CGAGAACTTTGAAGGCCGAAGTGGAGA	-0.98425	-0.212076	-0.132442	0.931439	-0.934215	1.18807	-0.192991	-0.424052	-0.773652	-0.0231157	1.55728	1.02429	-1.0191	-0.439529	0.123179	-1.09502	-0.765137	-0.0180522	0.533103	1.54673	0.109529	-0.71792	1.52933	0.1444	-0.418808	0.000763	-0.452915	-0.512893	0.0103963	0.192348	0.980228	0.258515	1.20212	0.0834614	1.75268	-0.282209	-1.07823	-0.800438	-0.878773	-0.753047	-0.557848	1.3371	0.020149	-0.367609	-0.690797	1.5788	-1.1159	-0.830609	1.94804
autre.RNA_TCAGTCGTGTCTTACTCTTTGC	-2.01502	0.853936	1.53202	1.02244	-1.68604	-0.651269	0.327096	0.951584	-0.078776	0.856432	-1.1124	-0.888356	-0.402112	-0.59836	2.5985	1.51695	-1.5451	0.0600747	0.567882	-0.877778	-0.431707	-0.532116	-0.324375	0.60743	1.10068	-0.561209	0.154624	-1.70134	0.753293	0.00509705	-0.304961	-0.431395	-0.830156	-1.06632	-0.27282	0.425472	1.26369	1.197	-0.398525	-1.80565	1.09261	-0.0622153	1.25799	-1.49591	1.92912	-0.14237	-0.150432	0.56309	-0.103945
autre.RNA_GTTAGTAACTTTAGACCCTTT	0.949441	-0.488932	-0.420118	-1.04879	0.620843	1.03111	-0.756582	-0.183686	-0.442177	1.06769	-0.328799	-0.360158	-0.194954	-0.0606839	3.08081	-0.572639	-0.0956844	-0.434085	-0.074661	-0.693771	-0.594172	0.347918	-0.683587	0.0257956	-0.335972	-0.169107	-0.593283	0.569065	1.10772	0.231207	0.102468	-1.02725	-0.331064	-1.16859	-0.140176	-0.231573	3.24447	-0.222598	-0.903203	-1.5572	2.01837	-0.516002	-0.428095	-1.03594	1.69662	-0.369224	-1.07203	0.755259	0.464229
autre.RNA_AAGGACTGATGTTGAAGCTAT	-1.34087	-0.694699	0.594059	1.61022	-0.6449	0.300083	0.196716	-0.66976	0.548969	-0.280844	0.38102	0.831991	-0.284137	-0.690846	0.564504	0.0707341	0.243637	-0.234143	-0.905521	-0.238146	0.641927	0.868844	-1.02032	1.71888	-0.870286	0.110818	-1.08281	1.44376	-0.390688	0.595277	0.143254	-1.86143	1.35528	-1.35455	-1.7249	0.14104	0.182365	-0.108909	-0.384906	-2.41685	3.27919	0.359378	0.805089	-1.59209	1.80456	-1.99927	-1.33683	0.597657	0.780685
piRNA_CGGGCTTGGCGGAATCAGCGG	0.367511	-0.551364	0.222237	-0.823909	-1.56759	1.55606	0.586961	-0.911301	0.396948	0.489653	0.234804	0.043182	0.00589245	-0.523031	-1.32728	-0.837807	0.186272	-0.775791	1.83644	0.591622	0.8005	-0.847919	1.26882	-1.24	-0.507951	1.26912	-0.664611	1.27174	-0.783924	-0.08574	-0.119975	0.855009	0.70913	-1.00517	2.84441	-0.113041	-0.840923	0.0176275	-0.721022	1.20718	-1.59837	0.084911	0.0748317	-0.325214	-0.748908	3.19505	-0.361453	-0.918779	-0.761501
rRNA_CAGCAGTTGAACATGGGTCAGTCGGTCCTGAGAGATGGG	0.080097	0.249456	-0.177422	0.479325	-0.646892	1.13514	-0.722633	0.00977812	0.0650266	-0.537117	0.0652399	-0.525346	-0.544496	0.814656	-0.792145	-0.53111	0.197506	-0.319678	1.24848	0.124749	0.327378	-0.506074	0.00857436	-0.205076	-0.652163	0.670709	0.00570708	0.242103	-1.15547	1.6823	0.0443962	0.722183	-0.0704206	0.0221059	0.678534	-0.131095	-1.29343	-0.155229	-0.068067	0.702027	-1.27244	0.330627	0.81358	0.36574	-0.779124	-0.580307	-0.969077	-0.368778	0.865045
autre.RNA_TCGGACACGACTGAAGTGA	-0.340722	0.214765	-0.356756	1.27439	1.90926	-0.19911	-0.459845	-0.166062	-0.934916	-0.0251224	-0.915881	-0.16364	-1.11243	-0.311547	-0.342569	-0.0515438	1.8354	0.813143	0.132282	-1.05228	0.253179	0.230648	-0.5976	0.5326	0.611277	-1.12399	-0.797825	0.305306	-0.242939	-0.2444	-1.48489	0.867894	0.496716	0.332206	0.262493	-0.145332	0.21447	0.00516212	0.925864	-2.08866	-0.184587	-0.179398	-0.785769	3.18984	-0.099078	0.295563	-1.46314	1.19385	0.636922
rRNA_CTTAAAGGAATTGACGGAAGGGCACC	-0.451303	-1.15185	-0.515253	1.18028	-0.945964	0.138709	-0.484138	-0.935301	0.656805	0.499176	2.00884	1.39289	-0.311507	1.10804	-0.988695	-0.619188	-0.643049	-0.528875	-0.294593	0.530376	0.354601	-0.664749	3.00292	-0.481	-0.911482	0.488513	-0.200158	1.88695	-0.563915	-0.277909	-0.0684588	0.602365	-0.154122	0.482111	-0.564347	-0.483353	-1.11144	-0.98913	0.144475	2.0367	-0.433123	-0.867679	-0.591749	0.733033	-1.01445	1.33972	-0.735789	0.216304	1.20388
autre.RNA_TTTCGCCTTTTACTAAAGATTTCCGTGGAGAGG	2.67727	-0.668152	-0.540715	-0.48122	-0.487918	-0.477725	-0.664877	2.28639	-0.626848	-0.716435	-0.299769	-0.131721	-0.144211	0.460705	-0.73327	-0.79097	-0.461463	-0.0949609	-0.188483	0.267983	1.81639	-0.374125	0.444435	-0.888171	-0.638846	0.37518	-0.548276	0.416766	-0.280827	0.296322	-0.373102	-0.698006	-0.0309135	2.06956	-0.533375	-0.692176	-0.225594	-0.700655	-0.415585	3.17531	0.59343	-0.34351	-0.786525	0.532153	-0.373477	-0.308568	-0.637419	1.45352	4.2752
rRNA_CGACTCTTAGCGGTGGATCAC	-0.154696	-0.589859	-0.591304	0.505362	0.978879	1.87265	0.530398	-0.59935	-1.06445	0.317256	-1.20488	-0.590457	0.587311	0.800991	-1.63549	-1.41473	0.609076	-0.203006	0.608514	1.97487	-0.737081	-0.959078	0.833183	-0.729272	0.605742	-0.33639	-0.143693	1.58962	-1.25968	0.812076	-1.51467	0.816313	0.0416501	-0.433143	2.14562	-0.675142	0.105928	0.205065	-0.953372	0.311136	-0.206385	0.371375	0.530103	0.0129874	-1.16997	1.31923	0.549581	-1.4954	1.70999
autre.RNA_CGCCTTTTACTAAAGATTTCCGTGG	2.29654	-0.300661	-0.548111	-0.693931	-0.134856	-0.855035	-0.2883	1.16369	-0.356248	-0.94523	0.662137	-0.72887	-0.123681	0.388131	-1.10765	-0.994665	-0.795454	1.72272	0.040859	0.600621	0.997987	0.292587	1.44485	-0.87969	-0.733459	-0.308666	-0.390966	-0.720325	-0.25711	-0.318618	-0.583787	-0.852421	-0.644653	1.99903	-0.521372	0.28678	-0.46044	-0.659571	-0.666184	2.79152	0.766256	0.163818	-0.707651	1.62124	-0.66118	0.801783	-0.955081	2.72115	2.07561
rRNA_CATTCGAACGTCTGCCCTATCAACTTTC	-0.296846	-0.402408	-0.729464	1.51264	-0.786094	1.02375	-0.0248264	-0.776828	0.18938	0.229243	0.0614504	0.758553	-0.312345	1.1976	-0.87487	-0.220345	-7.06617e-05	-0.49957	0.0749669	0.303229	-0.427154	-0.842787	3.10258	-0.346363	-1.01501	-0.456288	-0.0474188	0.179115	-0.0649641	0.118986	0.344674	-0.0980666	-0.0909961	1.47085	-0.311602	0.301481	-0.885037	-0.939307	0.105449	-0.443977	-0.787452	-0.203773	-0.472693	2.5356	-1.15301	1.89197	-0.597808	0.132005	0.443352
piRNA_CGCCGGCGGCCGAGGTGGGATCCCGAGGCCT	-1.20913	-0.64346	-0.721107	-0.916972	0.443165	-0.925212	4.30635	1.13918	-0.54026	-0.00618461	-0.926362	-0.913798	-0.285032	-0.207903	1.34992	-0.464061	0.42101	-0.0920723	0.0851605	-0.920974	1.02775	1.08414	-0.865857	-0.659431	0.400371	-0.925683	0.48129	-0.933217	0.611938	-0.372784	-0.265694	-0.624814	-1.04066	-1.12544	0.250116	0.0551344	-0.111451	2.37347	-0.571429	-0.82206	-0.27167	-0.404607	1.92644	-0.165018	1.97692	-0.221143	-0.281254	-0.00998786	-1.1365
rRNA_CAACCGCTATCAAAGGTTCGTTTGTT	-0.0973739	0.999389	-0.495383	-0.203115	-0.522999	-0.495956	1.69703	0.355936	-0.75946	-0.721409	0.243341	-1.15414	-1.54847	0.129989	0.25964	0.281417	-0.16795	0.1869	2.40949	-0.866368	0.469502	0.806225	-0.807034	-0.663365	1.22118	-0.790124	-0.573028	2.67648	-1.29761	-1.34866	0.360436	0.234593	-0.192882	1.89236	-1.55181	-0.807917	0.392542	-0.568309	0.0658728	-1.74114	0.0401362	1.85	0.903734	0.0643041	-0.165989	-0.746577	1.56609	-0.544529	1.02817
tRNA_TGTTAACTAAAGTTTCGTGGGG	-1.27254	-0.153043	-1.23111	0.832682	0.993471	-1.06808	0.0686265	0.509382	0.0077707	0.619176	0.69367	-0.267162	-0.358438	0.340431	0.391362	-1.04967	0.736219	0.805303	0.15026	-0.442613	-0.305691	1.06352	-0.91246	-0.0727515	-0.446023	-0.303573	1.23341	-1.34761	0.487717	-0.697556	0.63418	-1.39705	1.1756	-0.122394	-1.6336	-1.10508	-0.265444	0.977157	-0.506319	-1.58935	2.49554	1.1208	-0.40013	-0.510145	2.12156	-0.12194	0.941573	-0.902749	-0.40913
rRNA_GTTGGTAGTTTCGGTTGGGGTGACCTCGGAG	-0.45205	0.199251	-0.493585	-0.285326	0.695673	-0.375768	0.717933	0.489259	-0.795085	-0.503269	0.802967	-0.595184	-1.1934	-0.16177	-0.415358	0.443673	0.312716	0.581706	-0.113712	0.183493	0.957837	-1.74155	-1.02669	-0.411158	0.0535501	-0.809423	2.24618	-0.575101	1.30933	-1.00262	0.936706	-0.854962	-1.46555	-0.224927	-0.9246	-0.0700903	0.448335	1.338	0.833367	-1.36707	-0.188863	1.94083	1.16129	-0.865613	1.26064	-0.875618	1.44722	-0.455686	-0.226224
rRNA_TCGTCTGATCTCGGAAGCTAAGCAGGG	-0.584097	-0.256985	-0.0049665	-0.690936	-1.30791	3.5439	-0.394475	-1.25124	0.243507	-0.103329	0.806537	-0.316904	0.258832	1.14074	-1.40106	-1.46113	1.13836	-0.509248	-0.294228	-0.0283125	1.47295	-1.2875	0.940355	-0.178215	-0.929665	1.10656	0.0291172	-0.15301	-0.854376	1.55677	-0.280921	0.69563	0.870937	-0.171543	2.31395	0.115618	-1.42604	-0.269009	-0.918485	1.09985	-1.29355	0.349718	-0.431333	-0.176015	-0.70884	1.70846	-0.606781	-0.248963	0.117867
piRNA_TTGAAGAGAGAGTTCAAGAGGGCGTGA	0.259098	-0.380725	-0.197669	0.184887	-0.701996	1.20146	-1.00606	-0.93855	0.997314	-0.081776	0.664018	0.524039	-0.639706	0.46062	-0.517293	-0.704213	0.237095	-0.646906	-0.368305	0.938843	0.715826	-1.11204	1.05232	0.480416	-0.148908	0.863012	0.440745	0.733677	-1.08316	2.2989	0.179785	0.262336	-0.619091	-0.494182	0.518613	-0.590236	-1.34312	-0.646361	0.699735	2.50539	-0.662581	-0.915984	-1.24561	-0.383801	-0.789858	0.798388	-0.58485	0.0190181	0.587437
miRNA_TGGAAGACTAGTGATTTTGTTGC	-1.15384	-0.249989	-0.382789	2.79183	-0.603898	-1.74748	-0.699895	-0.391937	-0.750055	0.270578	2.91748	1.18383	-0.287984	-1.12942	-0.169063	2.85796	-0.641682	-0.268238	0.647195	-1.00911	-1.18349	0.516245	-0.974892	-0.111199	0.216289	-0.0611016	-0.908603	1.45623	-0.626181	-0.817869	0.417562	-0.231287	-0.249316	0.13684	-1.13735	-0.187177	-0.330965	-0.624126	0.182208	1.29581	0.798262	0.310344	1.52775	0.216082	-0.813553	-0.610639	-0.788633	-0.140377	-1.35356
piRNA_TCATCCTTTGGCTGTTTCTT	-0.374753	0.713681	2.17043	-1.18611	0.536128	-0.247272	-1.17049	-1.63889	1.11233	-0.123103	0.20804	-0.698349	-0.208317	-0.49512	0.518275	0.226429	0.497511	0.0311955	0.437578	-0.685794	0.376591	0.365492	0.13398	0.721069	2.63312	-1.3168	0.142889	-0.964474	0.82317	0.213994	-0.789636	-1.352	-0.326763	-2.25911	-0.990881	0.967662	1.30387	0.143963	0.000527044	-2.82107	-0.525303	1.7183	0.587727	0.960168	0.630112	0.458227	-0.582928	-1.06752	0.2226
piRNA_TAGATCCATTGACTCAAACCCT	0.733282	1.22289	0.829316	-1.51311	2.19835	0.315624	-0.322655	-0.885002	-0.827611	-0.935063	-0.816024	-0.393277	-0.118735	-0.459363	1.89995	1.22018	-0.824583	-1.36328	0.120305	-1.36428	1.28308	1.91573	-1.01337	0.0348733	-0.000772644	-1.1269	1.16106	-1.0407	-1.07338	0.0965286	-0.153793	-1.67698	0.997764	-0.597002	-0.201058	0.894467	0.380928	0.666023	-0.966768	-0.489939	0.989354	-0.0404887	0.298909	0.802965	0.142562	-0.627945	0.572112	1.16789	-0.793777
piRNA_TAACAGACATGCAAAGGATCT	-1.35202	0.146507	0.300632	0.291918	3.43505	0.224929	0.318604	-0.925991	-0.00533334	-1.2914	-1.14289	2.1398	-0.295131	-0.205716	1.40101	0.807215	-0.21382	-0.494298	-0.893268	-1.07038	-1.17541	1.46482	0.133853	-0.533969	1.23238	-1.39663	-0.102528	0.303507	1.24323	0.650997	1.44146	-1.39166	-0.146178	-0.909526	0.522828	-0.0312458	-0.832137	-0.278108	0.543461	-2.07083	-0.0626797	1.02843	-1.42848	0.24505	0.373952	-0.176626	-0.877972	-0.711277	-1.07728
rRNA_AATAACAGGTCTGTGATGC	-0.355859	-0.127856	-0.860109	0.526791	-0.786229	1.034	-0.375799	-0.636883	0.632328	0.0234056	0.926214	1.84076	-0.738818	0.153185	-0.785767	-0.892246	-0.28124	-0.0689119	0.657143	0.137406	-0.0215145	-0.156097	3.31056	-0.25184	-0.872466	-0.746882	-0.985805	0.901587	-0.419711	-0.285861	0.200302	-0.230163	0.60626	-0.194356	-0.739543	0.0998238	-0.504157	-0.662489	-0.754115	0.288213	-0.258077	0.163266	-0.00252026	2.22204	-0.727967	1.07882	-0.641185	-0.308115	3.45871
autre.RNA_CCACTGTACTCCAGCCTGGGCAATATAGCGAGACCCTGTCTCTA	-0.464891	-0.318074	0.0466548	-1.09842	0.559786	0.235556	0.288467	0.717836	0.25908	0.447988	-0.67398	-1.03509	-0.743518	1.16783	-1.01292	2.1664	-0.406469	0.00387465	1.04883	-0.269956	-0.918973	0.322362	-0.565557	-1.09883	-0.551557	-0.757945	0.187739	-1.25758	-0.148828	-0.540529	-1.20746	0.715787	-0.241555	-0.0836704	-0.11595	0.315967	0.107573	1.01966	-0.0609471	6.49698	-1.13082	-0.320563	-0.0682154	-0.0341938	-0.98187	-0.393723	0.0288859	-1.30146	-0.835836
autre.RNA_TACTAAATCACTTTGCTGT	-0.187456	0.547819	-0.333206	-0.338774	0.899929	1.02325	-0.862273	0.199353	-0.0379801	-1.01911	0.108452	3.51433	0.882042	-0.778566	0.531555	-1.00998	0.507025	-0.676002	-1.08116	-1.06396	-0.82528	2.05908	-0.315661	-0.236926	-0.154805	0.2079	-0.741959	1.42034	0.656812	0.884537	-0.135031	-0.254104	2.21032	-1.57347	-1.31737	-0.887321	-0.0565829	-0.24553	1.09878	-1.45405	0.474856	-0.0325045	-1.01129	-1.05585	0.459838	-0.162382	-0.968207	0.445776	-0.303298
rRNA_CATGAGTTGGTAGTTTCGGTTGGGGTGACCTCGGAGAA	-1.05154	-0.247453	-0.79704	0.471951	-0.581276	-1.39209	3.64332	0.0410016	-0.899634	-0.322621	1.13539	-1.41283	-0.518038	0.0431309	1.24223	0.426858	-0.389893	-0.0584566	0.161101	-0.470415	0.976313	-1.26477	-0.489044	-0.828265	0.0871316	0.338973	2.0123	0.949935	-0.420649	-1.27871	-0.577536	-1.25745	-0.830555	0.713268	-1.0366	0.095718	-0.384988	1.27079	1.93235	-1.54752	-0.542444	0.115877	1.10055	-0.0834673	1.92509	0.773877	1.30923	0.598963	-0.861531
piRNA_TGGGCAGGGCGAAGCCAGA	-0.25438	-0.124931	-0.204093	-1.04986	-0.59545	1.65073	-1.56027	-0.572961	2.21512	0.242513	0.253573	0.540892	0.0292628	1.07356	-0.791712	-0.228498	-0.237084	-0.720268	-0.511466	0.617971	0.227347	-0.83076	0.611599	-0.793474	0.137649	3.23105	-0.629617	-0.821108	-0.466852	-0.766121	-0.526685	-1.30229	-0.0190143	0.161157	4.3571	-0.437702	-1.07011	-0.0879434	-0.165662	-0.967038	-0.459947	0.936726	1.04114	-1.1168	-0.0152911	0.656707	0.456216	-0.79643	-0.701769
rRNA_TTGATCTTGATTTTCAGTACGAATACAGACCGTGAAAGCGGGG	-0.150482	0.282407	-0.891959	-0.207257	-1.27253	1.3194	-0.813033	-0.684039	0.960106	0.0335214	1.42387	0.334688	-1.05853	1.46686	-0.383931	-0.870706	-0.139114	-0.338904	-0.139536	-0.137287	1.26646	0.459371	0.56252	-0.177906	-0.457072	-0.23608	-0.969464	-0.868029	-0.66403	0.662655	-0.812528	0.347939	0.0915658	0.0945603	1.15695	-0.172685	-1.38974	-0.593827	-1.09616	2.90435	-0.876403	-0.560929	2.42664	0.913038	-0.74473	-0.345841	-0.698985	-0.156368	0.803739
miRNA_TGAGGTAGTGGGTTGTATAG	-0.436061	-0.0964817	1.35336	1.46101	0.358226	-1.0558	-0.661774	-0.180737	-1.23312	-0.712242	1.20362	-0.538093	2.59515	-1.2676	1.57979	0.665758	-0.983962	-1.0768	-1.43746	0.163365	0.299844	0.184	-1.09121	1.75481	-0.728946	1.80508	-0.683143	-0.790129	0.633101	-1.01727	0.126243	-0.346775	-0.12421	-0.42048	-0.982972	-0.307276	-0.811998	0.386408	-0.812313	-2.03388	2.4976	-0.372849	3.13138	0.193011	-0.188181	0.538707	0.659239	-0.412579	1.88884
rRNA_CTCAACTGACAACACAAAACCCTGC	-0.87996	0.420892	-1.36102	-0.234604	0.386327	-1.01634	2.82175	0.100729	-0.670816	0.579072	-0.146031	-0.817433	-1.60243	0.718713	-0.00566453	-0.245741	1.05181	0.058037	1.33357	-0.0327865	-0.458082	0.472627	-1.11297	-0.765035	1.70198	-0.935643	1.49392	-0.903238	0.130105	-1.52296	0.353123	0.461257	-0.075443	2.42294	-1.68166	-0.501605	0.609864	0.118046	0.0544823	-1.74131	0.173278	-0.151246	0.241961	0.296416	0.861102	-0.132923	1.02296	-0.919478	-0.473027
piRNA_TAAGAGAAGGTGAGAAAGCTCG	-0.286823	0.0778144	0.23446	-0.00783136	1.40582	0.630682	-0.0763587	-1.36201	0.475985	-0.269163	-0.822576	0.193942	-0.2045	-1.40827	0.292076	2.67527	-0.198276	0.133279	-0.442044	-0.304502	-0.736974	-0.272044	-1.03739	-0.730908	0.374932	-0.567702	0.0465096	0.910543	0.0509688	1.61708	0.0131739	1.5423	-0.672027	-0.657824	-0.803538	0.0623492	0.361527	0.441189	0.690088	-0.740113	1.34002	-0.0388697	-1.17663	-0.59408	-0.159558	-0.127929	-0.470992	0.0096968	0.00809029
rRNA_ATGAGCGCACGTGTTAGGACC	0.33304	-0.527798	0.761897	-1.21492	-0.548893	1.88154	-1.55374	-0.452888	1.07293	0.100114	0.148717	1.11069	-0.182208	-0.409322	-1.25956	0.16206	-0.74953	1.13679	0.0946771	-0.184561	0.28097	2.70374	2.66284	-0.469253	-1.20168	1.17943	-0.682014	-1.29852	-0.60122	0.34445	-1.47906	0.512836	0.308621	0.392084	1.19228	-0.399656	-1.24328	0.582883	-0.642475	-1.4713	-0.0423885	-1.10939	0.664075	1.4801	-1.38311	1.0062	0.827078	-0.442361	0.190737
miRNA_ACCCGTAGATCCGAACTTGA	-0.648607	-0.452253	-0.698582	0.336754	-1.68477	-0.92744	1.55138	0.994666	0.287205	-0.710234	1.95188	-0.971696	-0.710494	-0.346906	0.757604	0.233004	0.673667	0.166756	1.44376	-0.352355	-0.893345	1.56556	-1.09569	-0.741921	-0.538668	0.0749673	-0.795806	0.137955	-0.693842	0.713922	2.23642	-0.393857	0.727853	-2.08857	-0.944791	0.272316	0.285699	0.183084	1.12421	-2.4099	0.543732	-2.10453	2.78786	-1.07936	2.23338	-0.854753	-0.734007	-0.226974	-0.605643
miRNA_CATTGCACTTGTCTCGGTCTGAA	-0.765603	0.161979	-1.01528	0.821488	0.956902	-1.00074	0.815974	-0.97297	0.115895	1.07386	-0.191512	0.310433	0.24787	-0.983109	1.80381	-1.05387	0.0283859	-0.726896	1.63776	-1.18223	-0.0821625	-0.536465	-0.980555	-0.873617	0.911034	1.47412	0.299287	-0.792601	-0.55757	-0.528289	2.25903	-1.41906	-0.616601	-0.334841	1.35837	0.483647	2.77745	-0.307115	-0.0520224	-1.92694	-0.0623924	-0.136776	0.467053	-1.28353	0.378385	0.157708	-1.39143	0.882817	-0.211027
rRNA_CGCGACCTCAGATCAGACGTGGCGACCCGCTGAATTTAAGC	1.23739	-0.648113	0.207192	-0.646216	-0.613366	0.626291	-0.31199	-0.242035	0.79142	-0.0956274	-0.30495	0.65131	-0.614296	0.157361	0.187397	0.0663444	-0.0512486	-0.814273	-0.419242	1.06907	-0.232422	-0.307606	-0.145534	-0.810415	-0.230563	0.398538	0.406605	-1.11864	-1.02294	-0.202525	-0.821231	-0.792232	-1.32863	1.05225	6.57832	-1.10203	0.0334605	-0.384664	0.522624	2.15995	-1.21034	-0.692931	0.507032	-0.754389	-0.734111	-0.351188	-0.2242	-0.968761	-1.40585
tRNA_AAACTTAAACTTTTATATCCAGAGA	1.52435	-0.63274	0.181153	-0.556569	-0.347716	-0.443301	0.487025	0.357686	-0.279738	-0.789083	0.498937	1.96494	0.248884	-0.892018	0.0502731	-1.70337	1.51767	-0.726134	-0.355963	-0.115281	0.0110055	0.47529	-1.01899	0.330341	0.785741	-0.99709	-0.495281	-0.0396992	0.298792	1.20073	1.31973	-1.21838	-0.268121	-1.12448	-0.969997	-0.456079	0.280248	-0.429366	-0.644556	3.14752	1.71882	-0.785776	-0.274981	-0.799823	-0.0345876	1.18496	0.039792	-1.08791	-0.512557
rRNA_CCGGTACAGTGAAACTGCGAATG	-0.462496	-0.534304	-0.581541	1.32706	-0.668082	0.806974	-0.064329	-0.442897	0.590697	-0.383131	0.412052	1.33612	-0.821725	1.1915	-1.27141	-1.17424	-0.523295	-0.15997	1.06496	-0.28241	0.640466	-0.172529	2.88281	-0.577994	-1.08792	-0.696475	-0.767696	1.80864	-0.939686	0.0821157	-0.216851	0.377608	0.23197	-0.516868	-0.555589	0.116564	-0.523217	-0.977766	-1.11799	1.98157	-0.703911	-0.275029	-0.557639	3.35793	-1.15206	2.31112	-0.463155	-0.415562	1.46693
rRNA_CAGCTAGGAATAATGGAATAGG	-0.258706	-0.0430785	-0.641703	0.726921	-1.00546	0.514085	-0.0262272	-1.062	-0.357712	0.301722	1.85216	0.437665	0.879869	0.430246	-0.912859	-1.20287	0.661183	-0.190935	0.126088	-0.193295	-0.0350931	-0.542645	3.38855	-0.132524	-1.03767	-0.0552902	-0.856519	2.11844	-0.471235	0.125506	0.178263	0.850392	-0.452992	0.171423	-0.618442	-0.524764	-0.786083	-0.812418	-0.846929	-0.139647	-0.0460727	-0.850925	-0.644163	3.04654	-1.0608	3.40995	-0.333594	-0.0583731	0.516673
piRNA_TACAAATTTGCCTGTTTTGCCATGTGCCT	1.72702	0.650551	-1.40762	-0.914529	-0.15725	0.380352	-0.903272	-0.388876	-0.203006	0.580682	0.635944	0.0666405	1.09674	1.02626	1.72895	1.16243	-0.64595	-1.0047	-1.18871	-1.36873	-0.872936	1.43057	-0.470453	0.599813	1.12042	0.194193	0.374882	2.14117	1.98107	-0.477795	-0.376994	-1.19941	-0.196713	-0.597671	0.133196	-0.309904	-0.301009	-0.104051	1.17559	-0.706358	0.3068	-1.48386	-2.0928	-1.20838	0.0677052	-1.18319	-0.916522	-0.779524	-0.57315
rRNA_GGAAACTCTGGTGGAGGTCCGTAGCGGTCCTGA	0.751058	-0.299726	0.0176678	-0.747841	-0.653859	0.607505	-1.49636	0.00726634	0.738509	0.935984	0.139798	-0.754657	-0.379882	0.274709	-1.1673	0.34031	-0.525734	0.193432	-0.615175	2.33137	0.302926	-0.671432	0.159412	-0.109707	-0.0339434	1.94453	0.317076	-0.907528	-1.00449	-0.732332	-0.591372	-0.535076	-0.949707	0.87134	5.33111	-0.356845	-1.08382	-0.550149	0.58615	-0.852629	-1.49095	0.516404	1.24494	0.0353091	-1.13631	0.650527	-0.0498559	-0.454613	0.410982
rRNA_ACTAATAGGGAACGTGAGCTGG	-1.12335	-0.114328	0.891644	0.365518	-1.35374	0.757813	-1.17264	-0.981175	-0.132857	-0.246798	3.10991	0.123851	-0.142689	-1.25624	-0.519001	-0.64958	-0.528291	0.751941	-0.157469	1.17148	1.206	-0.759588	1.93348	1.29279	-0.439702	0.0762679	-0.655914	0.664816	-0.673244	1.34315	0.591431	0.247119	0.14554	-0.527088	-0.693192	-0.451737	-1.25759	-0.000537333	-1.3025	0.617611	-0.771343	0.297776	0.172133	0.50412	-0.353799	1.84051	-1.32574	-0.414318	2.79698
rRNA_CGGCGGCTTTGGTGACTCTAGATAACCTCG	-0.0214462	-0.713355	-1.00223	1.25413	-0.622095	1.21582	-0.238221	-0.803671	0.0251228	0.383351	0.522592	-0.0759952	0.230974	0.713604	-1.14424	-1.02392	0.673124	-0.512358	0.821155	0.972222	-0.654563	-1.01718	1.51187	-0.56732	-1.08567	-0.845272	-0.317204	-0.0361166	0.103777	-0.235359	-0.421806	0.564696	-0.903895	2.92826	0.25125	0.227683	-0.681212	-1.05482	-0.234325	1.95794	-0.924594	0.0268672	-0.834211	2.78815	-1.20151	0.959976	-0.520152	0.691547	-0.192303
rRNA_TCAAAGGACTTGGCGGTGCTT	-1.79016	-0.37754	-0.406325	2.67516	0.298791	-0.607537	2.06135	0.151535	-0.768745	-0.633591	-0.602948	-0.920449	-1.15281	0.828842	-0.32071	-0.493216	-0.0769959	0.318017	1.28165	0.605101	-0.0694286	0.959592	-1.18642	-0.936192	0.103757	-0.814687	0.781067	2.35191	-0.446997	-0.827085	1.55848	-1.28417	1.23837	0.270499	-1.46831	-0.455939	1.49876	0.106083	-0.118891	-2.11601	-0.0848372	0.529952	1.10098	-1.08665	0.326729	0.0436721	0.211355	0.265881	1.14131
rRNA_CGACTCTTAGCGGTGGATCACTCGGCT	-0.126421	-0.834951	-0.193998	0.112695	-0.558828	1.76933	-0.652295	0.907859	1.04536	-0.0442183	-1.42453	-0.762727	-1.0519	-0.0533205	-0.969133	0.492363	-0.000403963	0.274466	2.2565	-0.464272	0.278435	0.0032287	0.833026	-0.505445	-0.911375	-0.474696	-0.031996	0.309809	-1.70141	1.22388	-0.316918	1.21841	-0.135329	-0.137787	1.50722	0.688886	-0.465843	0.387635	-1.05476	1.05334	-1.50463	0.306474	0.564614	0.387341	-1.24367	0.354837	-0.696467	-0.905947	1.63621
rRNA_CGACTCTTAGCGGTGGATCACTCGGCTCGTGC	0.861169	-0.889313	0.120959	-0.115479	-0.21966	0.385304	-0.546789	1.02457	0.449688	0.115578	-1.18602	-1.49764	-1.16001	0.292926	-1.03423	0.287516	0.535398	0.542717	0.613656	0.905975	0.513697	-0.395655	-0.0352093	-0.402825	-0.371505	-0.178152	-0.0470581	-0.650094	-1.4146	0.698001	-0.572242	0.129613	-1.17933	0.987241	3.18206	0.0618257	0.318449	-0.200593	0.351416	3.36132	-1.52274	0.0875742	-0.297661	-0.613698	-1.29613	-0.887032	-0.151065	-0.924405	-0.958572
rRNA_CTGATCTCGGAAGCTAAGCAGGGT	-0.208211	0.159202	-0.575857	-0.978871	-1.68187	1.9314	0.187915	-0.868335	0.296741	-0.0618984	1.79979	-0.787456	1.40237	0.898051	-1.3036	-0.278171	0.837243	-0.943578	-0.612989	-0.499522	1.28765	-1.77532	1.95568	-0.328156	-0.524248	0.069707	-0.545296	0.11264	-1.65626	0.56568	-0.562714	1.16468	0.789939	0.683996	1.47551	-0.0610289	-1.01694	-1.0567	-0.786665	2.53341	-0.937626	0.222926	0.716633	-0.0654287	-0.97441	1.78647	-0.361523	-0.778111	0.985105
tRNA_AGCCCTGGTGAATTTACACGTTGAATTGCAAATTCAGAGAAGC	2.3972	-0.425695	-1.00379	0.0911359	-0.501665	0.815604	0.105885	-0.559658	0.315945	-0.497342	-0.737615	2.7378	-0.838118	-0.35138	0.370708	-0.531057	-0.337568	-0.0150525	-0.656333	-0.336573	-0.0424273	4.38129	-0.571022	0.785274	-0.171192	-0.33066	-0.126211	-0.455612	2.86443	-0.637702	-0.846585	-1.0582	0.221744	-1.45267	0.021644	-0.725998	-1.45267	0.654821	0.71204	-1.45267	0.0884647	0.33983	-0.689901	-0.281137	0.182689	-1.45267	0.0600593	-0.0452431	0.583075
piRNA_GGTTCCGGCGGCGTCCGGTGAGCTCTCG	0.737772	-1.44898	0.848608	-0.932006	-0.374843	-0.0959451	-0.531558	-0.285235	1.40486	0.669849	0.00748288	-0.0169476	-1.8268	-0.966404	-1.52622	0.431908	0.0238779	0.901258	2.84901	0.522995	-0.392679	0.707587	0.727591	0.171133	-0.706349	1.20444	-0.806828	-0.441918	-0.865529	-0.564355	-0.460494	2.25084	-0.558115	-0.0924466	1.0366	-0.392474	-0.152415	-0.355395	-1.20656	0.372185	-1.22865	0.498577	0.946807	1.46349	-1.54772	1.70492	-0.184658	-0.737633	-0.97059
rRNA_CTTTCGATGGTAGTCGCTGT	0.806018	-1.36806	-1.1376	0.267636	-0.997428	-0.361911	-0.37273	-0.951994	0.294492	1.83874	1.98285	2.08303	-0.208656	-0.254639	-0.0199866	-0.501266	-0.790493	-1.22287	0.908601	0.223872	-0.217598	-0.933321	-0.0427393	-0.194457	-0.0485686	-0.297621	-1.31877	1.70066	-0.423917	-0.956919	-0.35091	0.46526	0.12261	0.848213	-0.154613	-0.100679	0.303128	-0.606151	-1.16914	-0.238531	3.12024	0.372941	-1.31571	2.06427	-0.845265	1.78453	-0.508349	0.104196	3.65627
autre.RNA_TCCTAGAACCTGGCAGAAT	0.616968	-0.546814	-0.234543	-0.542364	1.83284	-0.127061	-0.145603	-0.247016	0.0991954	-0.57426	-0.131345	1.67801	-0.705061	-0.797902	-0.405625	-0.721266	-0.537255	2.95362	-0.55913	0.28061	-1.18599	-0.626374	2.32822	-0.48908	-0.646731	-0.993538	-0.701368	-0.977804	-0.652663	-0.452964	-1.06154	2.83529	-0.7697	-1.1267	0.754905	-0.205356	0.0411321	-0.0719686	0.262189	3.92456	-0.294475	-0.966855	0.375886	-1.07497	0.589898	0.344728	0.80179	-0.566215	0.0886001
piRNA_ATTCAGCAGCAAGAGAACCAGT	-1.76181	0.783915	3.4197	0.343822	0.606646	-1.09935	-1.30649	-0.428031	0.355315	0.698081	-1.61179	-0.117937	0.546105	-0.969565	1.47754	1.62813	-0.251715	-0.521472	-0.0191037	-1.29282	-0.479158	2.43326	0.981698	1.25632	-0.0951949	-0.346999	0.305702	-1.13372	-0.339083	-0.0407487	-0.0681812	-1.00205	-0.819167	-0.46973	0.653198	1.05733	-1.50759	0.408768	0.553462	-2.02543	-0.434032	-0.794927	0.578694	-0.373171	1.22159	-0.584858	-0.550533	0.0342583	-0.498518
piRNA_TCAGAAGTGTCTCTTGGGAAT	-0.540944	0.133572	-0.205583	0.679665	-1.06421	1.35033	0.165229	0.485107	0.780338	-0.723089	-1.06042	-0.526604	-0.557782	0.681897	1.24016	0.652222	-0.516391	-0.510805	0.278456	-0.287097	-0.454054	1.27766	-1.28187	-0.450004	1.58417	-0.476849	-0.140953	1.49111	-0.890515	0.0410678	1.48563	-0.27112	-1.20054	-0.371192	-0.706853	-0.733236	-0.264694	1.65355	0.895052	-1.85082	1.01792	-0.0636456	-1.23299	-0.747651	1.23678	-1.06208	-0.345354	0.531432	-1.66696
rRNA_TGAAAATGGATGGCGCTGGAG	-0.320114	-0.0118879	0.703147	-0.932045	-0.645932	1.84663	-1.33523	-0.560253	1.01336	-0.44826	0.690581	0.334094	-0.934673	0.324415	-0.909201	-1.04887	0.377646	0.135834	0.470131	1.06274	0.187884	-0.554236	2.02601	0.362857	-0.648647	0.0739842	-0.738121	-0.47572	-0.0519383	1.17201	-0.168286	0.211379	2.05906	0.533688	1.11939	-0.0674052	-0.923904	-0.930743	-0.874587	-0.321094	-1.22217	0.129654	0.56335	-0.0330431	-1.24149	0.99714	-0.381485	-0.546123	0.457679
autre.RNA_TGTAGTCCCAGCTACTCGGGAGGCTGAGG	-0.532074	1.63229	0.444935	1.02076	-0.423252	-1.03678	0.00784815	-1.36037	0.762069	-0.160128	-0.355302	-0.26602	0.597934	0.0877918	-0.652569	0.597308	1.62109	-0.802419	-0.0551003	-0.804756	-0.323255	1.40382	0.103207	-1.28651	-0.783622	0.459798	0.0651496	2.38474	-0.179125	2.43365	-0.935156	0.71013	-0.341916	0.943766	-1.15118	0.661285	-0.959118	-0.974103	-0.462626	0.22981	-0.988214	-0.895039	-1.35854	1.96983	-1.05003	-0.488109	-0.935542	-0.16529	0.135151
rRNA_AGGTGGGGAGTTTGACTGGGG	0.565197	-0.317299	1.43455	-1.11981	-0.842234	0.73438	-1.30321	-1.2154	-0.058145	-1.00055	3.12253	-0.25351	-0.652486	0.515308	-0.917248	-0.865351	-0.106194	0.126566	-0.699457	2.15561	0.696767	-0.899035	0.827289	-0.282815	-0.460293	2.22118	-0.511669	-0.142187	-0.795617	0.373135	0.281432	0.686117	-0.368164	0.338892	3.42917	-0.331104	-0.93338	-1.0644	0.298749	-0.765012	-0.836068	0.138038	-0.110604	-0.161627	-0.932025	0.974222	-0.744982	-0.200922	0.0639064
tRNA_GCCCATAACCCAGAGGTCGATGGA	0.612622	0.00571408	-0.433302	-0.224414	0.029132	0.461342	0.0152254	-0.0328584	0.338179	-0.182321	-0.589319	1.03537	1.07598	-0.228901	-0.327933	-0.456466	0.29835	-0.512112	-0.180212	-0.408547	-0.295523	-0.349107	-0.531936	-0.185934	-0.316281	-0.585349	-0.5578	1.59365	-0.523533	0.361204	-0.646555	-0.240069	0.0447472	-0.485381	-0.596508	-0.504999	-0.581299	-0.408412	-0.135815	7.07409	-0.378416	-0.64102	-0.506666	-0.448785	-0.449822	-0.618896	-0.671052	-0.259356	-0.460284
rRNA_CGCGACCTCAGATCAGACGTGGCGACCCGCTGA	-0.26664	-1.59274	0.333583	-0.605291	-0.414029	1.24079	-0.648593	0.940384	1.33699	0.780008	-1.10446	0.683272	-0.987604	0.927366	-0.337156	-0.219151	-0.471223	-0.124835	0.624376	0.0429469	-0.137992	0.438413	2.73718	1.04145	-0.568062	-0.645531	0.103376	-0.122852	-1.02753	-0.282912	-0.453236	-0.601716	-0.499957	-0.143918	1.59485	0.110269	0.746794	-0.364942	0.0438195	0.155652	-1.34229	-0.194645	-0.90301	0.82713	-0.648325	1.69235	0.455045	-1.10848	-0.857859
autre.RNA_ACTCATTGGAAAAGACTCTT	-0.726839	-0.467268	-0.476184	2.02815	1.16262	-0.474856	-0.48924	-1.02988	-0.0602105	-0.519422	1.05314	1.29851	1.36791	-0.93496	1.86412	0.357735	0.185953	-1.13615	-1.70499	-0.429067	-0.869059	1.52977	-1.15175	0.626058	0.708977	-0.409801	0.243669	-0.116707	-0.0568641	0.268282	0.683418	-1.75744	0.7549	-1.76242	-1.23634	0.198737	-0.560858	-0.102107	2.18707	-2.88736	2.06772	-0.155807	-0.0230092	0.906035	0.0458277	-1.12176	-0.484178	1.15832	-0.0079187
miRNA_TCAAATGCTCAGACTCCTTGG	-0.0527671	0.148966	0.522874	1.36282	2.12648	-1.32192	0.179644	-0.715915	-1.21739	1.1505	-2.18329	-1.24121	-0.572399	-1.62847	0.420213	0.744606	0.187868	0.195107	1.04481	0.814544	0.0349283	0.596927	-2.13278	0.576321	-0.542639	-0.445328	0.447705	-0.221772	0.77176	-0.478431	0.0347101	-0.246228	-0.581106	0.363596	0.666949	0.168676	-0.190607	-0.532998	-0.367955	-2.00438	2.44476	-0.448381	2.68087	-0.853712	0.294042	-1.32365	0.557577	0.278759	-0.0835536
inconnu_TCAAGCGCCTTATTTCTCT	-0.292144	-0.690398	-1.22634	-0.239208	1.8963	-1.04745	1.89024	1.02552	0.0226954	-0.684216	-0.65499	-0.309831	-1.07017	1.17806	-0.15357	-0.0807739	0.827253	0.116088	0.405961	-0.560897	-0.352124	0.161743	-1.30075	-1.01315	2.97099	-0.889505	3.15045	-1.06486	-0.301997	-0.574265	-0.569709	-1.34431	0.825243	0.98065	-1.36861	-0.54849	0.813056	1.60507	0.304676	-1.33935	-0.740744	0.119565	-0.101326	-0.730609	0.956242	0.45259	1.40745	-0.3504	-0.656531
piRNA_TGTGATTTCTGCCCAGTGCTCTGAAT	0.0240013	-0.260859	0.62183	-0.531546	-1.00593	2.56581	-0.423775	-0.703899	0.0690667	-0.0656847	-0.289014	-0.0865773	-0.841757	0.836463	-0.771408	-0.867903	0.0233722	-0.252936	0.738087	0.588663	0.633997	-0.410918	0.442413	-0.710117	-1.08147	1.12373	-1.00879	-1.57028	-0.262063	-0.136627	1.37982	-0.349178	2.1279	1.60003	2.8695	0.765912	-1.16463	-0.853843	-0.518625	0.174287	-1.5531	0.975164	0.238801	-1.17705	-0.900863	1.20597	-0.33077	-1.05707	-0.791904
miRNA_CCGCACTGTGGGTACTTGCTGC	-1.90036	-1.5911	0.132774	-1.17667	-0.428095	1.17219	2.16956	0.478841	0.772084	0.858155	-0.487375	0.0747217	-0.241412	-0.275417	1.32771	-0.405834	0.723849	-1.2503	0.420416	-0.422355	0.0486211	6.30903	-1.22197	-0.956163	0.342152	0.248037	-0.888849	0.520308	-0.490248	-1.6009	-0.700936	-1.22762	1.79132	-0.519386	-0.00777139	1.28722	-0.765406	-0.344413	0.0354707	-0.381046	-1.44227	-0.0679737	-1.07034	0.512014	0.639743	-0.963237	-0.776952	-0.0437024	-0.0889176
inconnu_TTGAAGAGAGAGTTCAAGAGGGCGTGAAACCGTTAAGAGGT	0.126004	-1.06572	0.639461	0.208178	-0.776458	1.64666	-0.430952	-0.525865	0.527713	-0.0550333	-0.29399	0.286177	-0.782928	0.208633	-0.861093	0.301296	0.396238	-0.0536546	-0.582225	0.53792	0.549637	-0.844729	3.02626	0.260141	-0.919197	0.757642	0.371483	2.20315	-1.07129	1.12331	-0.382676	0.422619	-1.00589	-0.92694	0.450097	-0.10626	-1.26144	-0.920824	-0.397176	2.74418	-1.00172	-0.850492	-1.27467	0.705315	-1.1009	1.67708	-0.210378	-0.553823	-0.158244
piRNA_AACAGAAAGAGCCTGATTGTCT	0.327727	-0.529596	1.95515	0.506184	0.0851549	-0.946215	-0.856742	-1.05198	0.59166	-1.18155	1.1002	-0.245735	-0.473336	0.145015	0.74335	1.42974	-0.995131	-0.45418	-0.459429	-0.457466	0.767174	3.03221	-0.514211	0.950997	0.238455	-0.963707	0.596356	-0.10948	-0.601407	0.0824416	1.43371	0.00808587	0.624367	-0.62928	-0.666392	0.00318746	0.202773	0.262874	0.0732939	-2.24596	-0.0444133	-1.9899	-0.0666954	-1.13025	1.45294	0.0865077	0.359009	-1.22548	-1.06512
rRNA_ACGAGAAGACCCTATGGAGCTT	-0.784497	0.723109	-0.710138	0.729651	0.81027	-0.00853855	-0.258025	-0.54375	-0.0762937	0.450513	-0.3323	-0.819522	-1.44583	0.152029	-0.747764	-1.30518	1.8719	0.125641	0.857889	1.10806	0.202776	-0.476895	-1.46859	0.188186	0.270718	-0.616309	-0.0813177	3.52248	-0.411598	-0.675464	1.66689	-0.267046	-0.26038	-0.00353885	-1.71801	-0.935246	-0.199862	-0.106524	-0.776475	1.13556	1.12356	-1.12052	1.2669	-1.19815	1.14163	1.08508	0.983381	-0.0344014	-0.202039
autre.RNA_GGCCCAGGTCGGAAACGG	-1.68965	2.84493	1.09492	0.0200171	-0.0679985	-0.659292	-1.14097	-1.09092	-0.324215	1.90069	-0.887504	-0.0699951	-0.955565	0.965845	-0.853935	-0.211606	-1.81441	1.31085	0.717423	1.14914	-0.237741	0.0775399	-0.839691	0.659785	-0.923876	-0.127391	-0.557421	-0.491635	2.38569	-0.462909	-0.608292	-0.418846	-0.185377	0.687959	-0.293123	0.435065	-0.998047	-0.364651	-0.298698	-1.27297	2.10439	0.7222	-1.13978	2.15756	-0.24748	-0.426048	-1.02893	0.900008	0.843337
piRNA_TCGTGATAGGTTTTGTGGGGT	-1.01359	-0.134868	0.489482	1.18842	1.76048	-1.0553	0.945288	-0.207462	-0.792883	-0.514244	-0.665321	-0.963809	-0.616059	-0.742117	0.236617	-0.763074	2.00137	0.00580383	0.32183	-0.596802	1.11624	-0.707101	-1.11558	0.362791	1.6294	0.367243	-0.0274029	1.15826	-0.714706	-0.132499	-0.832973	-0.409928	2.81273	0.0128974	-1.03702	-0.685447	-0.375289	-0.647934	0.793805	-1.27709	2.5813	-0.664134	-0.345543	-0.800169	0.0543867	-0.4562	1.56979	-0.558795	-0.757607
piRNA_TTCGTGATAGGTTTTGTGGGGT	-1.03096	-0.515583	0.0353031	0.371303	3.29285	-0.415541	0.386809	-0.355562	-0.541783	-0.795202	-0.431636	-0.397078	-0.462768	-0.826057	0.260818	-0.760934	1.22965	0.566537	-0.297549	-0.917397	1.60478	-0.55179	-0.934396	0.560647	0.790909	0.929026	0.521584	0.722054	-0.837367	-0.298404	-0.488212	-0.825782	1.52055	-0.572833	-0.986403	-0.81581	-0.112689	-0.408898	1.21555	-1.25173	3.04718	-0.606555	0.120983	-1.25173	0.514109	-0.602088	1.05853	-0.339843	-1.10099
rRNA_ATAAGACGAGAAGACCCTATG	-0.403066	0.0315638	-1.13587	0.0353333	0.84126	-1.02021	0.930549	0.937679	-0.807911	0.179665	0.411011	0.687402	-0.745377	0.907644	0.316155	-0.280335	-0.438581	-0.117599	-0.122249	-0.437451	0.230391	3.85317	-0.510383	0.0869649	0.730664	-0.156992	0.909549	-1.45953	0.989626	-0.901966	0.385572	-1.51081	1.43042	0.339756	-1.34194	0.0853389	-0.925436	0.718164	-0.371728	-1.70521	-0.186244	-0.46851	0.174282	-0.742977	0.578224	1.6755	1.02719	0.125169	0.177468
autre.RNA_CTACTCGGGAGGCTGAGGCTGGAGGATCGCTTG	-0.75675	-0.715345	0.639346	0.775698	1.40235	-0.732997	-0.432841	2.3546	-0.818165	-0.670086	-1.04581	-1.04581	0.131634	0.097676	-0.481479	0.327554	1.51795	0.668032	-0.778808	-0.831974	0.395224	0.423936	-0.81865	-0.853605	-0.479789	-0.120718	-0.199527	-0.0182234	-0.551446	0.214073	-1.04581	3.42624	-0.81572	-0.138636	-0.708154	-0.79617	0.675549	1.2871	-0.11623	3.16033	-1.04581	-0.306857	-0.78377	0.564063	-0.952176	0.247148	-0.302692	-0.00872676	-0.445783
piRNA_CGTGGCGCAATGAAGGTGAAGGCCGC	0.301445	0.433479	-0.782027	-0.613979	-0.578864	0.942431	0.284127	-0.255328	0.482017	-0.355605	0.142306	0.565114	-0.629156	0.175368	-0.65995	-0.918405	0.299039	-0.483641	0.855653	0.957127	-0.161148	0.215942	0.434671	-0.300687	-0.695327	-0.416625	-0.187377	-0.401777	-1.04762	2.31653	0.949539	1.33462	-0.287507	0.382674	1.00738	-0.147976	-0.959791	-0.566098	-0.38164	1.07229	-1.33929	-0.721073	-0.0594717	0.22466	-0.426054	0.401904	-1.23873	-1.1115	2.12794
rRNA_CCGAGATTGAGCAATAACAGGTCTGTGATGCCC	-0.338883	0.0506318	-0.93893	1.22392	-0.945338	1.27714	-0.0623191	-0.716346	0.549213	-0.218836	0.119755	1.46281	-0.921226	0.386728	-1.27236	-1.16491	-0.179833	0.0897185	1.14565	0.617678	-0.164264	-0.687604	1.81745	-0.623049	-0.671368	-0.404267	-0.376295	1.29105	-0.597602	-0.577129	-0.337001	0.983889	-0.566464	-0.579927	-0.644262	-0.146908	-1.04351	-0.766882	-0.240788	4.93384	-0.560179	0.00261235	-0.970942	1.50662	-0.74129	1.41444	-0.0151572	0.528311	0.206015
autre.RNA_CCCAGGTCGGAAACGGAGCAGGT	-0.76327	-0.423075	0.158432	1.5384	-0.666132	-0.0941532	-0.229297	0.145498	0.69211	0.868518	-1.22703	-0.926766	-0.723726	1.60528	0.213104	0.712545	1.36577	-1.2727	0.247801	-1.07121	-0.150103	1.08071	-0.0972481	-0.854071	-0.292627	1.23952	-0.0399257	-0.530413	-0.165714	2.48462	-1.61016	-0.51796	-0.46324	-0.474297	-0.00313591	-0.502368	-0.512985	0.866792	-1.24866	3.21283	-1.05414	-0.79479	0.402943	-0.284967	0.15929	-0.952564	-0.498245	-0.220378	0.637594
rRNA_CGCGACCTCAGATCAGACGTGGCGACCCGCTGAA	0.176232	-1.31081	-0.0348571	-0.678134	-0.617486	1.13339	-1.0209	0.746868	1.7462	0.56049	-0.700981	0.470476	-1.28112	1.2967	-0.371875	-0.182377	0.220766	-0.163732	-0.229524	0.758188	-0.517501	0.646958	1.82043	0.333794	-0.479642	-0.860305	0.289238	-0.537856	-1.38485	0.30829	-1.23117	-0.760586	-0.598402	-0.172006	2.45175	0.10628	1.02402	0.271189	0.33781	1.74759	-1.59979	0.147234	-1.01212	0.21752	-1.06537	1.1874	0.161478	-1.25764	-0.806446
autre.RNA_TCGTGTCTGACTCTTTGTGT	-0.804464	-0.00424152	2.11528	2.20513	-0.505015	-0.963043	-0.175973	-0.517066	-1.50135	0.248358	-0.0976148	-0.496449	-0.528721	-1.16411	-0.472631	2.5815	0.623096	-0.176823	0.420841	-0.450355	-0.336355	-1.1017	-1.32679	0.45653	-0.365244	0.140004	1.54197	-0.037179	0.35956	0.0185414	-0.458424	-0.0651759	0.628696	-0.418743	-1.81259	0.825361	-0.0580569	1.91651	1.69105	-2.60301	0.123588	0.395326	0.341356	-1.0956	0.904021	-0.506967	-0.100971	-0.46913	-1.70512
piRNA_TTGTATGTGAGGAAAAATTGTTGT	-1.9527	0.0322625	0.922114	-0.558858	0.0251868	-0.794434	-0.138241	0.040863	-0.223635	-0.332375	2.97981	1.01643	0.259876	-0.275572	-0.585391	-0.501049	-0.000553083	0.644986	-0.160256	0.00171911	-0.400192	-1.18002	-0.86831	3.0274	-0.0797696	-0.706364	0.340097	0.666583	0.826209	-0.517622	1.3601	0.226852	0.00399789	-0.336629	-0.099318	-0.844081	-0.847472	0.0600798	0.0956396	-2.54793	-0.063621	0.604261	0.581916	-0.0299146	0.327922	-0.425409	-1.06117	-0.207025	-1.31667
inconnu_GACGAAAGTGACCCTATTTGGTATGG	-0.0849086	1.24766	-0.331635	1.20581	0.234488	-1.17807	0.941528	-0.630685	-0.607383	-0.501243	-0.295556	-1.05333	-1.14367	1.26842	-1.04678	-0.777278	0.584796	0.739071	1.13854	0.364851	-0.0746186	2.74274	-1.0737	-0.524387	-0.00814784	-1.24135	-0.581629	0.579188	-0.766048	-0.954552	-0.864226	0.430055	-1.20798	0.6388	-0.464497	-0.903269	0.87457	0.519425	0.0252733	3.41121	-0.533651	-0.894041	2.35571	-0.704361	-0.855131	-0.917501	0.594884	-0.14666	-1.18001
rRNA_ACCAAAGGAGGATTTAGC	-1.09683	0.490365	-1.58249	-0.803482	0.0970861	-0.68318	4.31589	1.00855	-0.868533	-0.377339	-0.500035	-0.577874	-0.791109	-0.461677	-0.318166	1.87899	0.571446	-0.142611	0.660731	-0.145252	-0.67448	0.850977	-0.918491	-0.934231	0.284127	-0.802467	1.44745	3.7317	-0.381989	-1.25199	0.313587	0.428581	-0.340832	2.0891	-1.12696	-0.908912	-0.36024	0.0996973	-0.286596	-1.58249	-0.957507	-0.170189	0.185102	-0.225071	0.817639	0.178267	0.998065	-0.0289535	-0.111672
piRNA_CGGGTAAACGGCGGGAGT	0.210327	0.0726001	0.465876	-1.27064	-0.818599	3.29384	-1.02609	-1.33356	1.03194	0.0192746	-0.644966	1.26015	-0.493719	1.75529	-1.20043	-0.550926	0.319766	-0.29605	-1.10066	-0.298709	0.605289	-0.303767	1.05639	-0.856894	-0.323641	3.00928	-0.374103	-0.337512	-0.42466	0.124836	-0.408222	-0.28322	-0.622482	0.652148	5.15334	-0.462849	-0.674974	-0.588246	-0.503715	-0.448828	-0.793567	-0.226692	-0.399104	-0.987531	-0.975993	1.10179	-0.0935654	-0.164672	-0.729473
piRNA_CGCAGGTGCAGATCTTGG	0.344594	-0.667405	-1.53254	-0.665207	-0.533926	1.83472	-0.143227	-0.359214	0.0639087	0.51798	1.14031	1.62471	-1.68008	0.953509	-0.734826	-1.68008	1.54064	-0.872701	1.33872	0.737615	-1.22751	-0.715033	1.60135	-0.638898	-0.923006	-0.102466	-1.20989	1.61856	-1.32302	0.510601	-1.17879	0.930041	0.951227	-0.120022	-0.663916	-0.67837	-0.589479	-0.614856	-0.934072	0.345231	-0.405416	-0.197514	2.42065	2.35729	-0.440201	1.10116	-0.780927	-0.564663	1.22399
piRNA_GAGAGAGTTCAAGAGGGCGTGA	0.163201	0.676748	0.473587	0.0573516	-0.800571	-0.207263	-1.27466	-0.858652	0.710332	0.256449	0.803476	0.538949	0.0516368	-0.0126348	-1.46483	-0.357353	-0.155064	0.255928	0.60255	0.757375	-0.216558	-1.1604	3.08996	0.695396	-0.39975	0.504205	-0.266621	0.0567175	-1.31724	0.0671879	0.651756	0.0323455	-0.926553	0.287952	0.713024	-0.458563	-1.53688	-1.12774	-0.358373	2.85157	-0.522594	-0.704522	-0.0409493	0.520481	-0.650422	1.83215	-0.924005	0.717197	0.241742
rRNA_GGACAAGAGAAATAAGGCCA	0.437704	-0.182433	-0.961845	-0.743025	0.588237	-0.755128	0.591402	0.0945841	0.958573	-0.0996228	0.0715536	3.27765	-0.807931	-0.411844	0.403541	-0.0573946	0.118318	-0.805851	-0.955525	-0.599367	-0.161593	-0.119632	-0.106633	-0.629138	2.00378	-0.25501	0.221961	0.873424	0.285875	-0.751663	-0.389727	-1.27643	-0.273673	-0.36929	-0.761501	-0.236848	-0.00875499	0.393777	2.47069	-1.49428	0.505799	-0.227187	-0.567546	-0.804161	1.51616	1.26746	0.524338	-0.242212	-0.937038
piRNA_GGCAGTCGGAGAGGCGCGAGAGGGA	-0.041928	-0.328797	1.15364	-0.325469	-0.994357	1.2825	-0.0522531	-1.1954	-0.54179	-0.118818	1.16267	-1.00756	0.101159	-1.40807	-0.965896	-0.226417	-0.589808	2.98555	-0.272086	1.95799	-0.574871	-1.01374	1.21463	-0.153648	-0.584319	-0.295839	-0.870106	-0.122317	-1.23429	0.804198	-0.540119	3.30012	0.183083	0.112636	1.4607	-0.0657939	-0.481579	-0.738418	-0.366929	1.34241	-0.517502	-0.454588	-0.198386	0.0117694	-0.791977	0.168377	-0.429843	-0.529538	-1.60503
rRNA_TAGTTGGTGGAGCGATTTGTCTGG	0.0421331	-0.269179	-0.00335792	1.72039	-1.06607	-0.141396	-1.04278	-1.11563	0.0040026	0.207058	1.66483	0.641068	-0.693739	1.92173	-1.29463	-0.860706	-0.77419	-0.0436615	0.405798	0.983534	-0.285208	-0.835764	2.84318	-0.219553	-1.16279	0.76061	-0.585045	1.16173	-0.487602	-0.719738	0.470811	0.540847	-0.37149	0.432267	0.293764	0.0630198	-0.963891	-0.978827	-0.295496	0.0155244	-0.876783	-0.144321	-0.070817	2.3405	-1.21013	0.508501	-0.938706	0.523589	0.96287
rRNA_TATCTAGAGGAAGTAAAAGTCGTAA	-0.0931291	-0.645721	-0.141566	-0.0324991	-0.749241	1.14274	0.52088	-0.546235	-0.725417	0.341787	0.928399	2.26998	-0.546107	1.52288	-0.857399	-1.00616	0.625783	-0.937786	-0.430693	-0.155526	-0.484976	-0.714097	4.73071	-0.409574	-0.52599	0.274268	-0.83335	0.3717	-0.791877	-0.608215	0.106486	-0.281612	0.0862902	0.140642	-0.0923465	0.840402	-0.93766	-0.655948	-0.732142	0.121714	-0.995775	-0.128337	-0.999952	3.05387	-1.0192	2.66294	0.188268	-0.0433437	0.0782626
miRNA_TGCGGGATCTTTAGTTGTGG	-1.05365	0.542734	0.439904	1.56185	0.212191	-0.145023	0.378422	-1.26642	-1.3116	0.290532	0.351057	-1.01869	-0.571453	-1.75934	0.502027	-0.506186	1.22966	-0.147405	1.95573	-0.465512	0.781169	-1.63636	-1.65469	0.218048	-0.735654	0.708184	-0.176825	2.1893	0.314712	0.873358	2.03914	1.69392	-0.2321	-1.17933	-0.610566	-0.17153	-0.425263	-0.397487	-0.284508	-2.40465	2.35944	0.046043	-0.487731	-0.375567	0.330112	0.218869	-0.430988	0.0637836	0.333451
miRNA_TGTGCAAATCCATGCAAAACTGTT	-0.360584	-1.03996	-0.157594	0.232903	0.878241	-0.439836	0.983875	0.150134	-0.0852961	0.664595	-0.826481	-0.905231	2.47655	-0.169543	2.02915	0.514423	-0.278156	-1.11621	-0.884484	-0.790374	-0.876128	-0.304013	-1.03984	-0.203049	0.373961	0.815985	0.130915	1.28692	-0.63676	0.930251	-0.835917	-0.285782	1.17103	-0.963135	-0.977382	-0.188974	0.368679	0.9204	-0.248232	0.430572	0.000927876	-0.404145	-0.956314	-0.941298	1.5552	-0.690597	-0.890757	0.995348	-0.340271
rRNA_CATGGTGACCACGGGTGACGGGG	-0.629992	-0.911013	-0.568158	0.97046	-0.734916	0.0747964	-0.902201	-0.356451	2.04285	-0.110292	1.12492	1.97798	0.642388	-0.21124	-0.843445	-0.467085	-0.964644	-0.729881	0.370238	-0.266722	0.492412	-0.675653	1.92962	-0.344693	-0.73342	-0.117699	0.191016	1.76797	-1.24453	1.06793	-0.454463	3.0516	0.399795	-0.978439	-0.504829	-0.433583	-0.515591	-1.23743	-0.289813	-0.331515	-0.545406	-0.622981	-0.280545	1.87323	-0.970573	1.7904	0.676785	1.1073	0.627036
rRNA_CGGCCGCGGTATCCTGACCGTGC	-1.22785	0.351411	-1.26668	-1.03342	3.80589	-0.735971	0.532607	0.605911	-0.213516	-0.0856722	-0.732718	0.94904	-1.67621	-0.446561	0.361172	-0.449577	0.303761	-0.277947	1.56268	-0.398027	0.071667	0.480642	-1.02806	0.16772	0.454267	-1.27778	0.199445	3.17595	-1.29787	-1.2066	-0.38042	-0.182364	0.753464	1.52056	-1.66094	-0.951136	0.674716	0.672062	1.58755	-1.80536	-0.899536	0.723208	-1.35703	0.719459	0.918062	-0.670339	0.983421	-0.712877	-0.541199
miRNA_ACCCGTAGATCCGAACTTG	-0.626448	-0.748845	-0.507473	1.61208	0.305578	-0.092945	0.883102	0.695012	-0.557657	0.0296068	-0.992007	-0.964618	-0.352106	-1.54693	1.55754	0.457364	0.312667	-0.133781	1.6681	-0.471071	-0.527157	2.75326	-1.4269	1.42506	0.129207	-0.601911	-0.0617674	0.99712	-0.146078	0.298023	2.7569	-1.17215	1.62567	-1.36419	-1.28398	-1.0349	0.662265	-0.680153	0.0176	-3.24709	1.06896	-0.91402	-0.176049	-0.321059	0.696187	-0.145634	-0.765704	-0.849895	-0.97981
rRNA_TGGCTTGTGGCGGCCAAG	0.163365	1.41378	-0.278522	-0.642079	-0.187033	0.777076	-0.928329	0.480435	0.609929	0.00275652	-1.41138	1.42254	-0.257984	-0.885984	-0.518142	-1.02828	-0.341296	0.280915	0.182305	0.523876	0.622059	0.131821	-1.35978	-0.299332	0.783314	-0.600334	-0.948764	1.09923	-1.21879	-0.286489	1.09528	-0.0054044	3.36323	-0.558212	-0.278779	-0.503399	-0.827836	-0.645201	-0.613282	2.78942	-0.853678	0.87899	0.413064	-1.33071	-0.224367	-0.333183	-1.29619	-0.519114	0.626896
piRNA_TGAAAAATTGGTACTGTTT	-1.23174	0.730055	1.44928	0.322488	-0.121106	-1.03133	-0.0715846	-0.963629	-1.30717	1.51007	0.714664	0.272596	1.15681	-1.41479	0.931045	-0.655805	-0.655718	0.186696	0.764915	-0.821729	0.235982	-0.806402	-0.433871	1.85716	0.30935	-0.207287	-0.428665	3.26365	-0.532199	-0.387118	-0.182221	0.586332	-0.411598	-1.01129	-1.73279	-0.684677	0.823587	1.30448	-0.66887	-1.6277	2.19917	-0.75633	-0.832678	-0.800901	1.16088	1.12545	-0.0358746	-0.513239	-0.826227
rRNA_TTGGTCCCAGCCTTCCTGTT	-0.981587	-0.808925	-0.744957	0.402613	0.31138	-0.41038	2.86398	0.600959	0.40226	-0.85706	-0.778285	-0.288852	-0.754198	0.911804	-0.547106	0.93318	2.0143	-0.550441	0.1898	-1.09315	-0.815336	1.2037	-1.04841	-0.126742	0.970481	-0.489914	0.282599	2.98414	0.501014	-0.416247	-0.879538	0.436	0.554368	-0.573704	-0.896255	-0.409781	0.980402	0.223993	1.22933	-1.49888	-0.711457	-1.05927	0.371808	-1.02002	-0.607611	-0.191257	0.473931	-0.187822	-0.58863
rRNA_GATCTCGTCTGATCTCGGAAGC	0.0983842	0.596714	1.93549	-0.991613	1.09822	2.43566	-0.573754	-1.89478	-0.119678	-1.10612	-1.47853	0.363655	-0.262606	1.88055	-0.498145	-1.23136	0.576148	-1.26533	-0.610384	1.63424	-0.586766	0.919624	2.93304	-1.74616	0.347344	0.785041	-0.878433	-0.0898648	0.584536	0.678699	1.05599	0.179258	0.0968774	0.43631	-0.125381	-1.61627	0.0549286	-0.00654113	-1.1412	-1.36036	-1.04303	-0.0729799	1.23363	0.542679	-1.76775	1.431	0.0110332	-0.860391	0.210017
piRNA_ACTTCAGAGACTGGACTGTGT	-0.0378616	0.749679	-0.617255	-0.91317	2.17398	0.639987	-0.524406	-0.304713	0.790701	-1.36411	-0.592831	0.0807105	-1.23539	-0.0464314	1.68662	-0.906519	0.659762	-0.177528	0.501039	-0.920176	0.357915	0.96635	-0.371951	0.929298	0.47235	-1.79085	-0.656057	2.72262	-0.530502	0.355902	0.223539	-0.478307	-0.0441325	-1.17387	-0.67068	0.614062	0.0259966	1.14675	0.625421	-1.73553	-1.14778	0.315605	-0.335822	0.13568	0.401894	0.388316	-1.75406	0.116337	-0.73523
autre.RNA_CGGGAGCGGGGGACCACC	-0.717395	1.51124	1.41702	0.860638	-0.145899	-0.874928	-0.601909	-0.423899	0.0976533	0.164042	-1.28656	-0.262081	-0.349137	0.179057	-0.96534	0.962461	0.492167	-0.485712	0.0492589	-0.210439	0.589765	-0.693835	-0.551685	-0.308347	-0.714411	-0.410364	-0.712849	0.942211	-1.03906	4.08231	-1.36331	1.41346	-0.829753	0.0941856	-0.874679	0.689033	-0.0948866	-0.721967	-0.377057	2.45394	-0.205521	-0.374275	-0.743739	1.0002	-0.659611	-1.33017	-0.218783	0.270181	-0.238674
tRNA_CTTCCAATCAGCTAGTTTCGG	-0.491637	-0.283835	-1.1031	-0.280897	1.16611	-1.25173	1.10164	0.147121	0.227488	0.0956327	0.673206	-0.253332	-0.556532	1.36737	-0.436125	-0.321843	1.98688	0.714089	-0.625024	-0.741277	-1.13421	-0.456313	-0.996006	-1.03572	1.02659	-0.842409	1.86346	-0.817402	0.0378099	-0.864048	-0.333681	-0.988583	0.269463	2.70656	-1.45095	-0.0129634	0.565032	2.15541	-0.610277	-1.48258	1.2878	-0.458002	0.00338448	-0.550348	0.983779	-0.293584	2.56249	-0.0205613	-1.20094
miRNA_TAGCAGCACATCATGGTTTAT	0.277699	-1.10486	0.218884	-0.389326	1.49744	-0.5267	1.12123	0.380715	0.0458574	-0.499144	-1.0218	0.664365	0.295513	-0.691467	0.966917	0.438444	0.289689	-1.24148	-0.0438587	0.263261	-0.941378	0.646607	-0.576241	0.818129	1.36091	-0.650735	-0.165065	1.75183	-0.305208	0.096723	-0.872718	-0.592015	1.02474	-0.604292	-1.04966	-0.330417	0.935913	0.842614	2.94102	-2.09396	-0.866367	-0.949924	-0.469706	-0.843154	-0.0490314	-0.836008	-0.427884	-0.54576	-1.21823
rRNA_GAGAACTTTGAAGGCCGAAG	-0.47493	0.0313355	0.00496969	-0.0296746	-0.339901	1.26169	-1.06734	-0.232558	0.121172	-0.372863	1.0981	-0.467719	-0.791192	-0.473621	-0.553235	-0.766468	0.526978	0.192565	0.305269	1.55122	0.4762	-0.840204	0.147268	-0.427272	-0.757134	-0.58912	-0.994315	-0.0237285	-0.524194	-0.51718	2.44449	0.0196814	0.70732	0.676395	4.27282	-0.358203	-1.21092	-0.56661	-0.656494	2.23735	-1.10449	0.779732	-1.23893	-0.96399	-0.512275	1.65173	-0.394556	-0.72863	1.01738
rRNA_ACCGCTATCAAAGGTTCGTTTGTT	0.3947	-0.266263	-1.44492	0.565437	-0.262037	-1.06761	0.753373	-0.151213	-0.336146	-0.0508461	1.86553	-0.325584	-0.999982	1.16711	-0.281394	0.0913502	-0.163244	-0.0997584	0.192957	0.254395	0.164152	1.04068	-0.382866	-0.778742	0.355953	-0.939136	-0.124966	1.9424	0.171453	-0.999014	1.04538	-0.827324	0.0281217	0.475682	-1.35213	0.204566	0.108993	-0.232162	-0.253402	-1.58951	0.6438	-0.20414	1.3581	-1.08649	1.39475	1.09925	2.75678	-1.18514	-0.653675
inconnu_TAATAGTATGGGAGCATAGAA	0.875179	-0.16391	-1.35229	-1.20342	1.5823	1.17874	-0.300246	0.197754	-0.226671	-0.0625727	-0.524854	0.805323	-0.526074	-0.397066	-0.0323106	-1.07695	0.0397943	-0.0637801	1.5919	0.469752	-0.810588	0.816585	-1.04501	-0.962295	0.561862	-0.726602	-1.08811	-1.00479	-0.349194	1.48813	1.18258	-0.252406	1.21549	-0.563415	-0.838447	0.336164	-0.984635	0.116764	1.53984	-1.35229	0.259112	1.89637	0.774501	-0.80787	-0.212343	0.250178	0.0292195	-0.70962	-0.422712
piRNA_CATTGCACTTGTCTCGGTCTGATTT	-1.26233	0.110345	-0.653179	-0.19135	2.23451	-0.564835	-0.176749	-1.18925	0.171278	1.11758	0.403983	0.534026	-0.557255	-0.949978	1.48807	-0.363834	0.101918	-0.662193	1.99466	-1.23989	-0.345526	0.681043	-1.08478	-1.48945	0.465008	0.127183	0.229777	-1.51454	-0.298466	-0.797428	0.524996	-1.07037	-0.0659989	-0.167317	1.31378	0.473216	1.97008	-0.0815438	1.47234	-1.71969	-0.7684	0.198152	1.41918	-1.23759	1.42082	-0.299559	-1.33709	0.558486	-0.731121
rRNA_CATTCGTATTGCGCCGCTAGA	-0.321083	0.540731	-0.321736	0.341774	-0.446374	0.853588	0.0506549	-0.0629658	-0.407472	-0.253553	0.026436	0.686293	-0.457862	1.31597	-0.64437	-0.73612	0.128986	0.807788	-0.333802	-0.374737	-0.392151	-0.896212	1.66141	0.372529	-0.694836	-0.458478	-0.228449	0.762689	-0.0934051	0.0413529	-0.351401	0.385233	0.298167	1.18815	-0.458684	0.0933481	-0.390838	-0.712387	-0.607785	-0.286073	-0.416706	0.0307737	1.07952	0.577743	-0.895659	0.975756	-0.51268	-0.0053534	1.71385
piRNA_TGTGATTGTACATGGATGTGT	-1.90067	0.741435	1.24285	1.85445	-0.608265	0.545103	-1.35363	-0.776726	-0.46544	0.200091	0.52079	0.37777	0.851138	-1.09604	1.4386	-1.0322	-0.45093	0.350501	-0.689139	-0.290077	0.540373	0.243097	-0.661956	0.439341	-0.263566	-0.839054	-1.64408	3.56247	0.704513	0.0380091	0.897126	-0.40216	-0.0681503	-1.98022	-0.353288	0.599362	-0.0616538	0.345177	-0.407858	-2.69592	1.48723	-0.35413	0.923236	-0.65544	1.14791	-0.489379	-1.88026	0.987701	0.998911
inconnu_GGTCTGCCGGCCGTCGGCG	0.464396	-1.39131	0.294226	0.978168	-0.607693	1.12882	-1.04186	0.281762	2.35164	-0.391725	-2.06642	-0.215392	-0.5855	-0.222561	-0.428458	2.18549	-0.412805	0.213509	-0.387314	0.00244206	-0.149407	0.61111	0.462561	0.0199114	-1.22622	-1.42273	-1.19673	2.22363	-1.73619	-0.663793	-1.37101	0.649252	0.815385	0.963452	-0.0928736	-0.120944	-0.0995998	-0.857364	-1.44548	2.14801	-0.29814	0.401613	0.996752	1.74216	-0.50276	0.170203	-0.620252	-0.598603	0.481295
rRNA_TAATTCCAGCTCCAATAGCGTATATTAAAGTTGC	0.676759	-0.438678	-0.341282	-0.436398	-0.597455	2.73698	-1.22347	-1.03245	0.319954	-0.186228	0.522271	1.63822	-0.633768	2.57223	-0.988087	-0.824016	-0.557895	-0.140316	-0.260654	-0.712417	-0.0932985	1.70532	3.97313	-0.696877	-0.737361	0.703517	-0.0132661	-0.00662003	0.181862	-0.710164	-0.0300816	-0.204349	-0.113893	-0.0467924	-0.375678	0.225922	-0.742262	-0.991768	-0.569529	-0.102107	-1.05269	-0.37228	-0.517021	1.4418	-0.94881	2.41978	-0.362475	0.947352	0.477856
autre.RNA_GATCGCGCCTGTGAATAGCCACTGTACTCCAGCCTGGG	-0.274316	-0.505634	1.08221	0.509343	-0.15188	-0.0189949	0.271381	0.190296	-0.129378	-0.0941962	-0.878829	-0.947996	-1.08545	1.62775	-0.928486	1.25588	-0.156665	0.682867	0.289783	-0.394101	-0.34358	-0.270966	-0.992016	-0.960727	-0.334094	-0.881991	0.488692	-1.00293	-1.01598	0.579778	-1.06834	1.74725	-1.03895	0.306086	1.20381	0.217175	0.721254	-0.105112	0.567	5.15093	-1.25918	-0.520719	-0.291867	-0.897468	-0.341637	-0.899568	-0.768073	-0.592591	-0.973426
autre.RNA_TCGCAAAGAGTCGGACACGACT	-1.69243	-1.2726	0.697705	1.7576	0.439808	-0.5668	0.603866	-0.0462298	0.715972	0.138275	-0.775161	0.303725	-0.173408	-0.690235	1.59211	0.637599	-0.136835	-1.54146	-0.187401	-0.738213	0.934126	1.78763	-0.358044	1.411	0.471067	-1.13676	-0.353262	-1.94419	-1.25381	-1.08892	-0.853803	-1.47107	2.67482	-0.134381	0.266141	-0.201077	0.428054	1.70692	0.00304418	-1.20996	-1.01999	-0.224278	0.800362	0.866042	0.834488	-0.782524	-0.191583	1.62762	-1.04569
rRNA_GTTAAGAGGTAAACGGGTGG	0.859987	-0.163419	0.750579	-0.159675	-0.956689	1.78571	-1.45224	-1.32605	0.933884	-1.08619	0.814092	1.88863	1.56509	-0.598565	-0.827506	-1.57872	-0.683462	-0.921856	1.12362	-0.923629	0.956402	-1.04403	1.46181	1.14874	-0.099682	0.669694	-0.139763	1.08846	-0.326152	1.54024	-1.23054	-0.389542	0.65662	-0.250236	1.17951	0.215381	-1.60226	-0.235986	-1.30101	-0.559244	-0.215294	-0.136994	-1.06041	1.92742	-1.29673	1.27727	0.567804	0.650746	1.63747
rRNA_AGGAAACTCTGGTGGAGGTCCGTAGCGGTCCTGA	1.08681	-1.71569	0.131459	-0.280482	-0.481307	1.35821	-0.988689	-0.294499	0.511127	-0.0307092	0.703772	-0.947322	-0.632235	0.720552	-1.42625	0.551516	-0.455001	0.45112	-0.0805666	1.49714	0.321045	-0.354914	1.26841	-0.6761	-0.783235	2.24954	0.470024	-1.04315	-1.29677	-0.185527	-0.43118	-0.692609	-0.577172	0.631194	4.44524	-0.183477	-0.628822	-0.563369	0.600853	-0.276014	-0.721995	-0.480053	-0.211688	-0.348416	-0.210777	-0.11118	0.429165	-0.475928	-0.457447
piRNA_GGTCAGTCGGTCCTGAGAGATGGG	-0.27637	0.251355	-0.474852	0.64018	-0.895832	1.09142	-0.936125	-0.690528	0.189508	-0.178126	1.27937	0.207196	-0.121388	0.250038	-0.488912	-0.844977	-0.0337223	-0.589818	0.680732	0.631664	0.309189	-0.829708	0.0562464	0.412976	-0.705656	0.726212	-0.736761	0.620402	-0.62613	0.834442	0.640204	0.401024	2.12464	-0.196054	0.0131595	0.0322721	-1.02784	-0.413641	-0.824636	1.14675	-0.499983	0.330409	-0.225784	-0.0638919	-1.18866	-0.282155	-0.977775	-0.651334	2.56207
rRNA_GGCCCGGACACGGACAGGATTGACA	-0.97883	-0.506118	1.61121	0.569866	-0.795934	-0.0228606	-0.755778	-0.881552	0.156034	0.0980704	1.50589	-0.228082	-0.772898	2.41872	-0.773425	-0.0945801	-0.645138	1.61067	-0.926224	-0.443783	-0.145264	1.46866	2.8179	-0.334906	-0.756706	0.506798	0.482587	-1.07652	0.531878	-0.735499	-0.146371	-1.00727	-1.0592	0.0174163	-0.00885244	0.4651	-0.273611	-0.961183	-0.287862	-1.00313	-0.230886	0.540576	-0.587032	2.26895	-0.630846	4.14218	-0.473546	1.39152	-0.52399
piRNA_GTGTAAATCTCGCGCCGGG	-0.051771	0.065293	-0.372859	-0.734822	-0.887541	1.45218	-0.515153	-0.695497	0.590948	0.208164	0.941054	0.106231	-0.994627	0.668027	-1.10283	-0.782761	-0.127282	-0.122718	1.3153	0.969	0.0716583	-0.681689	0.720084	-0.634569	-0.897315	0.371204	-0.854583	-0.0164701	-0.550429	-0.019558	0.01283	0.952228	1.40012	0.191028	1.82994	0.302227	-0.654878	-0.234175	-0.847064	0.712586	-0.98565	0.554356	0.615149	-0.17374	-1.11164	0.0649658	-0.551047	-0.585125	1.34517
rRNA_CATGGCCGTTCTTAGTTGGTGGAGCGATTTGTCTGG	0.00570773	-0.782816	-0.314082	1.62776	-0.537851	-0.143079	-0.92956	-0.58028	0.0603407	0.630229	0.963627	0.322983	-0.927082	2.48778	-1.23364	-0.51851	-0.399274	0.160766	0.156682	0.714948	-0.76466	-0.45118	2.36306	-0.170587	-0.783493	0.572184	-0.174673	-0.230689	-0.783293	-0.322767	-0.827194	1.23535	-0.859347	0.452882	0.304314	0.282439	-0.938885	-0.971916	0.177705	1.50322	-0.630766	-0.271989	0.130407	1.38515	-0.989931	0.510793	-0.105714	0.36546	0.0385036
piRNA_TGTTGACGCGATGTGATTTCTGCC	-0.565083	-0.547053	0.391771	-0.473646	-1.18885	1.09083	-0.460174	-0.415539	-0.284457	0.123221	2.32897	0.380331	-0.211709	0.82263	-1.17142	-0.973641	-0.164533	-0.362654	0.77039	0.748	0.16261	-0.555212	1.65935	-0.647137	-1.22164	-0.305599	-1.35071	0.0195138	-0.727153	-0.0824418	1.70888	-0.377758	2.08636	0.617666	1.52304	-0.326275	-1.30088	-0.566301	-0.578862	2.05252	-1.03218	0.997668	0.261987	-0.628283	-1.22657	0.154622	-0.768546	-0.46887	1.82732
piRNA_TGAGACTAGTTAATAAAGCAGGGTTTGTTGT	-0.520347	0.863503	1.0706	-1.29887	0.614373	-0.986225	0.172918	-1.04003	-0.350037	0.62855	0.845571	-1.27612	0.0871517	0.292045	2.04983	3.33944	-1.09363	0.0103783	-0.349572	-1.87675	-1.18278	-1.77423	0.736496	2.48398	0.989206	0.16336	0.756147	-0.476822	0.466916	-0.273451	-0.987429	-0.529795	-1.24711	-0.262016	1.49294	0.0721196	-0.194257	2.40382	-0.529108	-0.972182	-1.17843	-1.2706	-0.595301	0.672031	0.0537172	-0.787505	-0.222536	0.594012	-1.17642
rRNA_CGTGTTAGGACCCGAAAGATGGTGAACTATGC	0.44452	-0.762684	-1.21597	0.180562	-0.573692	1.98917	0.197266	-0.751023	0.281093	0.09667	0.114088	0.849363	0.0982512	1.51422	-0.617246	-1.2903	-0.488189	-0.052163	1.13087	-0.487226	-0.657583	-0.56931	2.03989	-0.490526	-0.56908	-0.127489	-0.412383	-0.607912	-1.19845	0.91694	-0.109005	0.204555	1.01162	1.58003	0.955714	-0.4018	-0.890807	-0.365439	-0.931064	-0.782018	-0.455017	1.07848	0.390562	0.688102	-0.955585	-0.321407	-0.389954	-0.298904	2.57043
piRNA_ACCACCAACTGTCATCTGCTGT	-1.62161	-1.69979	0.963262	1.7594	-0.777985	-0.34771	-1.37507	1.76414	1.13006	0.785241	-0.579941	-1.35972	-0.898251	0.371114	0.716604	-0.10495	1.12979	-0.449515	0.0130131	0.844542	-0.262626	2.83966	-0.0355826	0.419685	-0.741046	-0.123712	-0.794825	0.840279	-0.66478	-1.62105	0.473425	-0.504381	-0.586298	1.37699	0.227526	-0.508342	1.17627	0.64842	0.277702	-2.32713	-0.991907	-1.29179	0.756852	-0.297124	1.45115	-0.798483	1.23111	0.0638207	-0.83738
piRNA_CAACAACGTCAAGATCTCC	-1.04151	0.570018	0.165271	-0.315572	1.21238	-0.402048	3.18452	-0.908382	-1.10917	0.0549044	-1.41042	1.62341	-0.417365	-1.23135	0.453528	0.288686	0.16862	-0.66944	0.829117	-0.791949	-0.253267	-1.12497	-0.954139	1.80995	-0.227931	-1.08165	0.803874	-1.71449	0.899112	-1.08921	-0.219642	-0.480669	3.71961	1.03388	0.0988019	-0.240527	-0.0107982	-0.144438	0.0377568	-1.87464	-0.141817	-0.492614	-1.13952	-0.494663	3.02874	0.687398	-1.16468	-0.223289	-0.728129
piRNA_TGTGAGGATGAAAATGTTCTCTGTGGATGG	-1.21273	-0.26348	-0.502285	-0.470691	-0.859513	0.367044	-0.88124	-0.327679	0.308132	1.89267	1.94977	-0.998893	1.92665	-0.837975	1.23481	0.890315	-0.232752	-0.0787269	-0.863519	-0.379517	-0.660392	-0.309708	0.462016	0.3358	-0.745061	-0.158205	-0.244275	1.1021	0.921604	0.384858	0.183097	1.35993	0.828007	-1.03886	-0.55283	-0.43156	-2.0044	-0.767812	-0.65841	2.21036	1.04863	-0.667928	-0.345636	-0.534579	-0.377127	-1.12327	-1.49014	-0.600152	0.00648381
rRNA_GACTCTTAGCGGTGGATCACTCGGCTCGTGCGTCG	0.800471	-1.42441	-0.437126	0.127742	0.948854	0.238754	-0.358834	0.854755	0.0304503	0.171915	-0.952569	-1.4042	-1.24943	0.149893	-0.886078	1.31181	0.223427	-0.492289	0.869879	1.30434	0.172641	0.181335	-0.998509	-0.701131	0.289247	-0.262108	-0.338243	-0.986982	-1.26537	0.328301	-0.400048	0.496886	-1.39981	0.237161	2.64667	-0.2589	0.831945	0.313691	-0.321596	4.10559	-1.41938	-0.382607	0.705726	-0.55645	-0.845411	-1.55943	0.0816408	-0.868017	-0.925779
rRNA_ACCAAAGGAGGATTTAGCAGTAAACTAAGAAT	-1.06904	1.93714	-0.509196	-0.813343	-0.0894665	-0.643082	0.943248	0.107311	0.182102	-0.526687	0.481009	-0.857289	-0.743219	0.714894	-0.170443	-0.38445	-0.244829	0.193251	0.813178	1.16854	-0.48963	-0.389957	-0.750401	-0.238851	-0.270899	-0.741867	-0.150669	6.39458	-0.342428	-0.97282	1.09307	3.05708	-0.761374	0.16137	-0.733812	-0.703747	-0.536901	-0.470555	-0.422598	-1.22184	-0.515484	-0.400275	-0.639167	-0.386577	-0.0558867	-0.259488	-0.164027	-0.411341	0.251946
inconnu_CGGTACCACCGTGCAGACTAAGTCAAGTAGAACCAAAAAAGGG	2.33995	-0.496101	-0.621517	-0.45968	-0.105778	-0.746695	-0.493158	2.33511	-0.524749	-0.680092	-0.547287	-0.262781	1.63581	-0.103975	-0.619817	-0.37617	-0.0261876	-0.02422	-0.566605	0.118685	0.225261	-0.385366	-0.405412	-0.70338	-0.548273	-0.294995	-0.453285	0.411179	-0.523877	5.405	-0.746695	-0.19698	-0.228167	-0.337817	-0.708648	-0.709189	0.274152	-0.3116	-0.523241	0.201192	2.11683	-0.524656	-0.628589	-0.444364	0.266173	0.780788	-0.143132	-0.236197	2.44319
rRNA_CGAACGAGACTCTGGCATGC	-0.339786	-0.468628	-0.647679	1.60873	-0.0547957	-0.0140171	-0.713677	-0.54176	0.247092	0.114003	0.810519	1.09545	-0.257549	0.62103	-0.455776	-1.12922	-0.112613	0.635514	-0.409417	0.779261	-0.766679	-1.44049	3.41311	-0.107041	-0.936092	-0.395009	-0.682765	-0.156916	-0.305965	-0.414638	-0.0462827	0.0529232	-0.823445	1.60877	-0.395341	0.566696	0.555431	-0.194091	-1.31621	-0.11649	1.01311	0.0835109	-0.785711	1.84517	-1.02223	2.87903	-0.710257	-0.792492	0.228112
miRNA_GAGGGCCCCCCCCAATCCTG	-0.365882	-0.623461	-0.805364	1.55283	1.18201	-0.765844	1.6919	-0.722246	-0.717591	0.492386	-0.918745	-1.71163	-1.27711	-0.929629	-0.10088	-0.324214	2.32187	1.053	1.52277	-1.11021	0.556031	1.63855	-1.21862	-0.481733	-0.864092	0.579445	0.640552	-0.711256	-0.0440291	-0.728013	0.613432	-0.00979357	-0.928948	0.157112	-0.172851	-0.804586	3.97649	-0.262008	0.18285	-1.7912	0.46694	0.209272	0.354708	-0.650919	-0.151309	-0.299297	0.333989	-0.685026	-1.32991
rRNA_CATGAGCGCACGTGTTAGGACCCGAAAGAT	-0.607174	-0.507468	-0.0134012	-0.603447	-0.441152	2.47543	1.01677	-0.800794	0.228793	-0.310586	-0.436976	-0.238234	-0.87605	0.617618	-1.60802	0.0375134	0.945897	0.399837	0.323438	0.395262	0.00274411	0.551625	0.60477	-1.48569	-0.450525	0.714716	0.587122	-1.41637	-1.3898	-0.0430263	-0.940076	-0.484325	-0.727602	0.882761	4.19177	0.146724	-0.659251	-0.182783	-0.130872	0.904336	-1.46561	0.0518386	1.84971	0.243516	-1.35296	1.6194	1.16444	-0.498818	-0.986731
rRNA_CGTCTGCCCTATCAACTTTCGATGG	-0.448352	-0.675214	-0.671453	1.03531	-0.856106	1.07494	-0.318278	-0.775689	0.624407	0.651179	0.359262	0.454964	-0.0491189	0.208337	-0.694454	-1.14848	0.652758	-0.12654	0.705688	0.0131742	-0.0163253	-0.655776	2.17165	-0.844967	-0.902931	-0.122106	-0.577362	0.00642684	0.0572175	-0.700191	-0.101883	-0.67738	0.653749	0.672331	-0.244864	0.383543	-0.406468	-0.875757	-0.564512	1.13033	-0.309541	0.388963	-0.0769097	2.74034	-1.14391	2.26935	-0.395634	-0.229268	1.02124
rRNA_TAGTGACGCGCATGAATGGATG	-0.949332	-0.248164	-0.356328	0.121985	-0.976353	1.35283	0.141823	-0.89469	0.564304	0.313074	0.930853	0.980575	-0.281294	-0.231067	-1.4685	-1.24484	-0.436491	-0.432345	1.32239	0.2555	1.53608	-0.886176	2.62	-0.0761486	-0.50179	0.100177	-1.31834	0.0235119	-0.109847	-0.0889942	0.91273	0.694217	1.41842	-0.803157	1.19532	-0.697728	-1.06914	-0.453657	-0.908432	-0.0860937	-0.190632	-0.0944151	1.07195	0.786814	-1.53859	0.238894	-0.678121	-0.239167	1.25189
rRNA_GCTGGCGTGGAGCCGGGCGTGGAATGCGAGTGCC	-0.632222	-0.705318	2.32693	-1.43985	-0.632449	1.26	-0.539073	-0.641324	0.662138	-0.351517	0.69268	0.188335	-1.30395	-0.527851	-0.316616	-0.818919	0.0681089	0.47162	-0.0314078	0.995629	1.27505	-0.354354	1.08111	-0.967075	-0.461208	0.735505	0.487341	-0.559657	-0.309489	0.0264944	1.53782	0.525091	-0.245445	0.134958	3.05016	0.268099	-0.656031	-0.826538	-0.0309517	-0.853076	-1.20504	0.537187	-0.527257	-0.487763	-0.899875	0.100383	-0.184835	-0.0817226	0.0610745
rRNA_TGAGGAGCCAATGGGGCGAAGCTACCATCTGTGGG	1.50801	0.580043	-0.898857	-1.1077	-0.533451	1.6263	-1.78485	-0.31599	0.309693	0.519813	0.0969907	-0.226755	-0.864315	0.450119	-0.559297	-0.35324	0.442229	-0.10998	0.302606	-0.113052	1.03168	1.47886	-0.513261	-0.0242529	-0.632688	1.15745	0.401591	-0.477537	-1.48296	0.138563	0.440255	-0.750412	-0.906674	2.17214	0.92146	-0.260384	-1.2316	-0.556725	0.864236	0.783689	-1.38071	-0.0926527	1.41554	-0.965608	-0.49831	-0.739611	-0.771095	-0.108073	0.640492
piRNA_CAACAGTAACTCTAAGCCTTT	-0.84807	2.87211	0.963877	0.337324	-0.640236	0.310621	-0.00551681	-0.946243	-1.08354	-0.520579	-0.439748	1.48318	0.214923	-0.410661	1.17924	-0.559608	-1.84205	-0.555009	0.997194	-0.924808	0.417598	-0.0504177	-1.24756	1.00682	0.331002	-1.67486	-0.78152	1.94081	1.0995	0.21403	1.87515	-1.11408	1.2424	-1.31141	-0.358123	0.575584	-0.536144	0.390155	-0.492577	-1.23798	0.998263	0.0649037	0.210022	-1.74417	0.600179	-0.442284	-1.06649	0.827245	0.953015
rRNA_TCTTTCGAGGCCCTGTAATTGGAATG	0.417616	-0.772531	0.31014	1.27517	-1.20303	-0.120165	-0.934658	-1.03141	0.720646	0.592377	0.745854	1.03753	-0.382121	2.28265	-0.852094	-0.175626	-0.997625	0.383937	-0.528727	-0.621434	-0.146492	0.247818	3.61593	-0.039951	-1.1051	0.0913442	-0.228979	-0.35351	-0.157197	-0.873639	0.434913	0.497717	-0.201702	0.83205	-0.0239137	0.364592	-0.578385	-0.960507	0.112423	-0.237308	-0.314843	-1.01446	-0.759764	1.58145	-0.92899	1.66594	-0.186192	-0.874456	1.22334
rRNA_GACTAGACCCACAAGTCAAATCACTCTATCGCTCATT	-0.353632	-0.618196	-1.03547	1.35771	0.414227	-0.969663	2.00112	1.59442	0.0481671	-0.608801	-1.82989	-0.569562	-1.47531	0.178826	0.294407	0.651572	0.261092	-1.18475	0.783299	0.584934	0.475498	-1.26108	-1.29264	-0.738902	1.02595	0.248613	0.941434	3.03072	-0.56715	-0.340041	-0.352574	1.82387	-0.687114	0.376932	-0.272661	0.0594396	1.25559	1.36644	1.86361	-1.82989	-0.89077	-1.82989	0.401186	-1.82989	-0.501174	-0.0208722	0.412006	-0.741628	-0.780493
piRNA_TGGAACGACTGTTTTTGATACC	-1.73289	-0.443469	1.18526	1.28451	-1.11163	-0.74386	0.630112	0.116927	0.175131	1.02872	-0.388815	-0.108864	0.42011	-0.468301	0.300439	0.992765	-1.46028	0.892144	-0.420029	-0.417172	0.269183	1.74888	2.38536	1.00123	-1.00835	-0.364016	-0.697261	-0.70213	0.38684	-1.21187	-0.970757	1.81683	-1.03856	-1.26641	-1.56651	0.769052	0.770804	1.13814	-0.885189	0.603336	-0.90308	-1.50521	3.10803	-1.70015	0.0910061	-0.686698	-0.421554	1.50426	-0.854456
piRNA_TGCTTCTGGGTCGGGGTTTCGTACGT	-0.054314	-0.652211	0.417946	-0.849545	-1.2334	1.80175	-0.0326264	-0.808352	1.58649	0.00660385	-0.182336	-1.84921	-1.12026	0.215571	-0.393483	-0.148728	1.1268	0.471789	-0.196208	1.79138	0.102336	-1.18667	0.215859	-1.37267	0.177835	2.16456	0.491083	-0.36305	-1.23637	-0.37416	-0.042419	-0.337268	-1.27874	1.04257	4.53408	-0.0955592	-0.72611	-0.0541757	0.148206	-0.284965	-1.35696	-0.0171181	1.72403	-0.851367	-0.920608	0.728648	0.0136915	-0.936985	-1.21586
rRNA_CGCTGGCGTGGAGCCGGGCGTGGAATGCGAGTGCCT	-0.479538	-0.960404	2.52872	-0.440162	-1.13054	0.17545	-0.574675	-0.823613	0.162391	-0.729973	2.27235	1.07414	-0.450217	-0.656309	-0.669911	-0.841442	0.161524	0.0917336	0.371148	-0.098442	1.01778	-0.677483	2.52494	-0.773207	-1.00075	3.5558	-0.507754	-0.30182	0.130249	-0.616731	1.41164	0.130574	0.392048	-0.686714	1.78218	-0.842581	-0.902392	-1.10006	-0.793352	0.194094	-1.04138	0.993221	-0.346764	-0.538658	-0.985106	2.13845	-0.638381	-0.346854	-0.465929
rRNA_TGTAATTGGAATGAGTCCACTTTAAATCCTTCCGCGAG	-0.682243	-0.732761	-0.46713	0.489972	-0.440554	1.44006	-0.210722	-0.119088	0.305196	1.01241	-0.595139	-0.128962	-0.79634	1.43738	-0.926559	-1.44358	-0.56277	-0.265959	2.95956	-0.561984	0.289215	-1.12611	1.525	0.0977401	-0.621705	-0.527725	0.0645194	0.489339	-0.856265	0.427373	-0.639654	0.327376	-0.623523	0.788877	-0.0897247	0.0393076	-0.743973	-1.01351	0.397015	2.55399	-0.971841	0.3122	-0.976615	2.22215	-1.05424	0.68351	-0.318297	-0.163973	1.65241
rRNA_CAGGTGGGGAGTTTGACTGGGGC	0.963528	-0.287064	0.532336	-1.06849	0.0664887	1.4806	-1.22376	-1.246	0.665298	-0.896987	1.01405	-0.497822	-0.946693	1.53711	-1.08395	-0.729182	-0.422858	-0.0807875	-0.888435	2.40157	0.711047	0.210184	0.422622	0.417597	-0.525511	2.2926	-0.273805	-0.507358	-0.792908	0.40529	0.390255	-0.113181	-0.402775	0.272625	3.07278	-0.461233	-0.687984	-1.03965	0.622452	-1.024	-1.15669	-0.857867	-0.0437549	0.445034	-0.664716	-0.00398324	-0.62808	0.0208928	-0.496543
piRNA_TGTCAAGAGATAAGGATTGT	-0.724386	1.18926	-0.555859	1.44442	0.810185	0.102352	-0.766697	-0.136243	-0.349513	-0.170324	-0.843191	-0.139586	1.37714	-0.0586311	0.442197	-0.0638056	-1.58588	0.633867	-0.380016	-0.377808	0.152521	1.1291	1.14538	0.601353	-0.884196	-1.65172	-0.909276	1.09558	0.805952	2.05114	0.476589	-0.443177	-0.0486089	-1.6143	-0.0656648	-0.0987255	-0.437716	0.980757	1.54216	-2.39007	0.46225	-0.0309264	-1.76263	-0.141498	0.188238	-0.55306	-0.389591	1.21605	0.0328469
miRNA_TGTAAACGTCCCCGACTGGA	-1.84507	0.741133	-0.699342	2.20844	0.448286	-1.59837	1.07528	3.09107	-1.40537	-1.43514	-0.580913	0.42381	-0.0493774	-0.364956	1.65114	-1.61424	-0.480419	1.07817	-0.432476	-0.866003	0.654349	0.46983	-1.17246	-0.524998	-0.648572	-0.728373	0.391105	-0.984322	2.21605	0.711626	1.20121	-0.588669	0.66578	-0.325558	-0.435213	0.4364	0.0925589	-0.210259	0.751089	-2.03943	1.15875	0.729804	-0.833352	0.118575	-0.451582	-0.285514	-1.2225	0.616848	0.377167
miRNA_TGTCAGTTTGTCAAATACCCCA	-0.669009	0.424353	0.669091	-0.011568	0.41097	-0.531015	-0.669009	-0.478861	2.19307	-0.669009	-0.669009	-0.669009	-0.597699	-0.611298	0.413289	-0.648215	4.58753	-0.555482	-0.608369	-0.669009	-0.641736	0.110425	-0.227294	1.01284	1.07366	1.46712	-0.384193	-0.169472	-0.236426	-0.0565472	-0.517182	0.319163	0.337671	-0.669009	-0.545901	1.75813	1.31288	-0.0824111	-0.669009	-0.669009	-0.669009	-0.489397	-0.669009	-0.669009	-0.669009	-0.596086	-0.527556	0.734792	0.0416658
rRNA_TGGTAGTCGCTGTGCCTA	-0.753603	-0.693696	-0.396842	-0.452677	0.266123	0.459069	-1.16496	-0.196115	3.93698	-0.0209081	-0.983369	0.903486	-0.140325	-0.718133	-0.271556	-0.894051	1.28253	0.376501	-0.101378	-0.930574	0.493499	-0.585711	-0.272142	0.425339	-0.933503	-0.859824	-0.391159	3.01851	0.260611	-0.376156	0.00707959	0.0447493	-0.210869	0.412164	0.556534	-0.136043	1.9521	-0.277643	-0.592196	-0.69249	0.45609	-0.249364	-0.755042	-0.429108	-0.371926	2.17774	1.13503	0.883813	2.34668
autre.RNA_GAGGCTGGAGGATCGCTTGAGCTCAGGAGT	-1.26727	-0.974466	-0.181429	0.703086	1.35079	-1.11574	1.90998	0.974296	-1.0674	0.84581	-1.17766	-0.964924	-0.307183	0.339193	1.73673	1.60367	-0.128042	-0.833027	-0.50713	-1.3401	0.400818	-0.607781	-0.352211	0.144355	-0.375986	-0.806879	2.29242	-0.846943	1.26884	-0.124345	-0.675099	0.247315	-1.1084	-1.04073	-0.0730897	0.420584	0.182394	1.47431	-0.202367	-0.339336	-0.207108	-1.2616	0.793932	0.228333	0.969397	0.181939	0.599064	-0.106096	-0.626914
piRNA_TACGAGGACAGCAAGGGAT	-0.88487	1.10294	2.09143	-0.372775	0.534548	-0.912585	-0.618282	-1.33365	-0.70232	0.551561	0.544001	-0.0476969	-1.05359	-1.56128	0.0426657	0.282076	0.158183	1.58282	-1.03669	0.813269	0.820236	-0.833292	2.11648	1.54471	0.291053	-0.527306	-0.843695	1.55625	1.6053	-0.449592	0.33165	1.7137	-0.629902	-1.90609	-1.0554	-0.378711	-1.03773	-0.224189	-0.286841	0.0422158	0.371754	-1.59009	-0.170681	-1.13464	1.49502	0.476778	-0.446417	-0.286002	0.406337
piRNA_CTGACTCTTAATTCTTCCCTTT	-2.11727	-0.364931	0.54694	0.198197	0.267178	-0.352153	1.70413	1.46884	0.109757	0.398671	-1.85936	-0.349182	0.444611	0.105324	1.22951	-0.875666	-1.06882	-1.0871	1.69782	0.115201	-0.211693	0.849211	-1.66248	-0.0867419	-0.41573	-0.662696	0.0104287	-0.384363	-0.227596	-2.29667	-0.386224	-0.58956	-0.0345365	1.01194	-0.515691	1.03575	2.68967	1.33302	-0.515033	0.304462	-1.68424	-0.0177413	1.96162	-0.958831	1.24203	-1.00884	-0.138802	0.84759	0.339538
rRNA_GCTTTTTGATCCTTCGATG	-0.187901	-0.503816	0.0217256	-0.0771224	-0.802447	1.09305	-0.483986	0.254737	0.0370332	-0.0980594	0.746791	0.456865	-0.185691	-1.38031	-0.749684	-1.02204	-1.28204	-0.184291	1.90293	2.18074	0.263514	-0.159969	-0.52866	-0.649305	0.199222	-0.107684	-1.47714	-1.61338	-1.27322	-0.477042	1.50257	-0.818102	2.57129	-0.549601	3.01493	0.690727	-0.201793	0.730771	-0.987818	0.295715	-0.290873	1.13802	1.3506	-1.51208	-0.847172	1.14155	-0.384346	-0.768977	1.10164
piRNA_GTGGGAGGATTTGGAGGAA	-0.0102387	0.194728	0.254295	0.198632	0.515991	-1.29467	0.877727	-0.751009	0.536281	0.627054	-1.14879	-1.37031	-0.913123	-1.04493	-0.316035	1.35167	3.41217	0.7012	-1.34307	0.0693561	-0.546922	-1.17621	-0.79564	0.140459	-0.731153	-0.204701	0.133753	1.32212	-1.18192	1.75941	-0.603666	0.27712	-0.989978	-0.0818746	-0.612644	1.9504	-0.346497	0.199838	-0.280639	3.33681	-0.756169	-1.34123	-0.484909	-0.028309	0.495644	1.27648	0.180761	0.706376	0.568152
miRNA_CTAGCACCATCTGAAATCGG	-0.428946	-0.374359	1.09674	0.708431	1.30754	0.467605	0.0667653	-0.565471	-0.880812	-0.272885	-1.12461	-0.0698727	-0.341253	-1.06935	0.176632	-0.668383	1.40035	0.766346	1.19981	-0.916729	-0.477557	-0.427548	-1.66686	1.63485	-0.323363	0.550354	-0.54187	1.03675	0.388554	-0.200078	1.71879	-0.210373	1.46266	-1.51836	-1.3256	-0.840162	1.19895	0.487721	-0.44467	-2.23099	1.84929	-0.507609	-0.95204	0.274555	0.587044	0.109538	-1.24677	-1.1416	0.439248
piRNA_TAGACACACCTCTGGTCGTTT	-0.372231	-0.0813793	-1.04991	-0.464078	1.18	0.282928	0.728768	-0.384191	0.528953	0.956353	-1.32522	0.652577	-1.01421	-1.09171	1.66427	0.566505	-0.51312	0.755244	-0.0411953	0.539305	-1.51766	3.64042	-1.0981	-0.746905	-0.370975	-0.410339	-0.159451	1.65472	0.578518	-0.593775	2.75433	0.515937	0.07504	0.109309	-1.31192	-0.610544	-0.646631	-0.843427	-0.801091	-2.40276	0.73303	-1.607	0.983479	-0.669125	1.22725	-0.34792	-1.22176	1.71772	-0.813433
autre.RNA_TTCGCCTTTTACTAAAGATTTCCGTGGAGA	2.43193	0.608719	-0.592266	-0.596894	0.34809	-0.515353	-1.20073	1.7896	-0.669189	-0.903422	-0.700483	-0.392719	0.817569	0.626913	-0.631393	-0.815037	-0.490736	0.0442115	-0.0442605	0.28342	0.602031	-0.279391	1.07935	-1.15034	-0.910341	0.190309	-0.896251	-0.44875	-0.282092	0.0520183	-0.717215	-0.902038	0.195516	1.90993	-0.0640132	-0.892446	-0.3074	-0.771272	-0.645564	2.22075	1.48952	0.591432	-0.607527	1.48246	-0.33664	-0.231567	-0.584223	2.15395	3.76381
autre.RNA_TGCTAAGTCGCTTCAGTCGTG	-0.824277	1.28028	2.48019	2.08061	-1.02562	-1.14352	-1.4165	0.163572	-0.835259	-0.254727	-0.504764	-0.663282	1.38491	-0.851706	-0.0484999	-0.00710254	0.450813	0.679815	-0.642025	-0.857883	0.554959	-0.270392	-0.294491	-0.827586	-0.682028	-0.326303	1.11313	-1.13178	1.07708	-0.934126	-0.915188	0.289453	0.140926	-0.145769	-0.330949	0.946764	0.521944	1.20468	-0.955686	-1.12211	0.35303	0.981412	1.2477	0.181227	-0.12093	-1.27353	1.80573	0.917469	1.81314
tRNA_TAGGATTTGGTGTAATTGGGA	1.06618	2.10867	1.83402	-1.25875	-0.769331	-0.0955107	-0.916075	-1.12699	-0.571045	-1.11192	0.840762	-0.458189	-0.605534	0.189119	-1.04076	-0.133652	0.304496	-0.396781	1.55325	1.03759	-0.449538	-0.632466	-0.0928765	0.151157	0.687217	-0.120881	-1.43159	1.75401	1.61255	-0.845454	0.912516	-0.926425	-0.271255	-0.00606476	-0.30063	-0.672094	0.124222	-0.836876	-1.03746	2.19868	1.30068	-0.812085	0.837743	-0.517506	-1.07511	0.608973	0.180241	-0.608919	-1.12196
rRNA_TAGAGGAAGTAAAAGTCGTAACAAGGTTTCCGTA	-0.540677	-0.669207	-0.943553	-0.861088	-0.751051	2.35563	-0.529004	-0.330281	0.934206	-0.388026	1.72305	1.45341	-1.28253	0.852209	-0.253007	-0.722176	-0.28623	0.125054	0.0185853	-0.285141	0.379826	-0.274552	1.47267	-0.561392	-0.849427	-0.653619	-0.426122	3.44211	-0.534143	0.946107	-0.41865	1.32602	0.190793	-0.869335	-0.987764	-0.637023	-1.00545	-0.863791	-0.478026	3.40659	-1.26262	-0.825277	-0.701224	1.38006	-0.815938	2.33106	-0.659417	0.745676	2.40282
rRNA_TGAAATTCTTGGACCGGCG	-0.135659	0.627331	-0.537642	0.311203	-1.14802	0.692728	-1.45355	-0.265918	0.0494505	0.448171	1.4119	0.866188	-0.959971	0.0796457	-0.729965	0.0351642	-0.242053	-0.156305	0.586532	0.892909	-0.372145	0.532742	2.9934	-0.16165	-1.42844	-0.342345	-0.928416	0.342017	0.109272	-0.282186	1.14286	-1.13793	1.1261	1.03416	-0.690566	0.0310698	0.206042	-0.570641	-0.288702	-0.383426	-1.45066	0.521607	-0.582452	1.03949	-0.831348	0.36892	-0.504773	0.945004	0.903784
tRNA_TAGAATTTGGTGTAATTGGGAGCACGAAGAGTAA	4.39996	-0.50453	1.41103	-0.939091	-0.617881	0.0813575	-0.95484	-0.932565	-0.673943	-0.755942	-0.51355	0.061114	0.0106998	-0.513589	-0.410475	0.936647	-0.157158	-0.547192	-0.0331483	1.13029	-0.477188	-0.625224	1.07987	-0.144659	0.137496	0.761314	-0.880283	0.494456	0.382289	-0.435112	-0.121882	-0.734719	-0.605828	-0.546557	3.5019	-0.188307	-0.353833	-0.809752	0.4597	-0.380267	0.910096	-0.805916	0.053543	-0.52043	-0.627894	0.813859	-0.46606	0.130477	-0.908695
rRNA_CTATAGCTAAGACCCAAACTGG	-1.09683	-0.465399	-1.00786	-0.188396	-0.15756	-0.685546	0.322548	-0.102594	-0.473971	-0.152167	4.00778	-0.387399	-0.297411	0.0958327	0.160758	-0.367399	0.649804	-0.106295	1.02905	-0.39362	-0.38332	-0.348664	-0.649702	-0.242626	-0.22683	-0.681303	-0.00114332	-0.853202	-0.777344	-0.581896	0.326244	-1.03324	0.106248	-0.230087	-1.15035	-0.628687	-0.772849	-0.606389	-0.172147	-1.10283	0.779473	6.77057	0.157473	1.65374	0.265548	0.0980603	0.301411	-0.527436	-0.399148
miRNA_TAAAGCTAGATAACCGAAAG	1.40693	-0.52105	-0.24285	-0.907164	2.66851	-0.53343	-0.392376	-1.27714	-1.44595	-0.455914	1.70044	-0.60262	-0.322796	-0.363229	0.806449	0.364289	-0.0367089	0.765819	-0.316312	0.398432	-0.693323	0.570045	-1.90125	0.452882	0.885522	-0.242286	-0.359115	-0.183852	-0.227511	1.29663	1.51717	-1.05227	-0.616719	-0.0514112	-0.850439	-0.388472	-0.46467	-0.358136	1.01157	-3.06111	2.62886	1.38133	-0.730473	0.982534	-0.238823	-0.657381	-0.684073	-0.395886	-0.305151
rRNA_GAAGACCCTATGGAGCTTTAACTAACCAACCCAAAGAGA	-0.0103287	0.00775488	-0.953875	-0.47267	1.15824	-1.1225	1.71598	0.54336	-0.486022	0.616179	-0.996114	-0.33311	-1.4309	-0.0633526	-0.884355	-0.389799	1.24999	0.982478	0.419703	-0.0616914	0.51104	-0.104919	-1.18612	-0.663853	2.37735	-0.715493	1.64135	-0.472472	0.321733	-1.01865	-1.13101	-0.764613	-0.835658	2.00088	-1.60691	-0.222029	0.230609	1.7601	2.44387	-1.73212	-1.18743	-0.908767	1.8576	-0.878293	0.794839	-0.39184	0.730102	0.7204	-0.926391
piRNA_TGAGATATCTAGAACCTGAGCTTT	-0.227571	0.982956	1.5171	-0.626681	-0.915492	-1.56467	1.56488	-0.840607	0.349556	-0.242524	0.00304903	-0.618533	0.0422454	-0.393612	1.22557	0.689137	0.244969	0.459688	-0.429316	-0.375438	-0.844706	1.09942	-0.559434	-1.17474	0.0293917	0.113938	0.471085	0.613147	1.05483	-1.27049	-0.217556	0.770333	-0.644312	-0.442073	-1.07005	-0.392795	1.03063	2.22908	-0.348365	-2.24332	-0.0357238	0.153166	0.67035	-1.49747	1.66096	0.0902032	2.43403	0.845022	-1.59356
autre.RNA_GAACAACTCTGAGTCTAAAGCCAATTTTTTGAGGCT	2.57627	0.0728555	-0.426428	-0.408803	0.260795	-0.546804	-0.0940159	-0.367194	-0.404517	-0.546804	-0.115352	-0.320504	-0.123422	-0.546804	0.360999	-0.546804	-0.546804	-0.425174	-0.0162317	0.768436	1.39631	-0.546804	-0.546804	-0.546804	-0.0444915	-0.508321	0.42809	-0.546804	-0.497447	0.780911	-0.546804	-0.343859	0.831498	2.75253	-0.546804	-0.546804	-0.546804	0.216184	-0.515868	0.712987	-0.546804	-0.546804	-0.546804	0.926514	1.27611	1.2164	-0.546804	5.73581	-0.546804
autre.RNA_CTGGAGGATCGCTTGAGCTCAGGAGT	-0.486762	0.205705	1.11926	-0.0337465	-0.761934	0.0296558	0.906704	-0.0601445	0.0116368	0.393643	-1.32402	-0.622513	-0.415115	-0.103593	0.136509	4.32459	0.515584	-0.898069	-1.08711	-1.08629	-0.763988	-1.23273	-0.84692	0.0436613	0.2138	-1.10584	1.17662	-0.564219	0.807643	1.62272	-1.27171	-0.464032	-0.051206	0.552082	-0.260269	0.520224	1.37948	1.41665	-0.831167	-0.322322	-0.644392	-0.395368	-0.303643	0.124256	0.436685	-0.441087	-0.191961	-0.0599914	-1.07275
piRNA_TCTTGGTCCTGCTTGAGCTTGG	-1.93735	-1.20574	-0.231886	-0.226564	0.471486	-1.01398	1.27017	1.45556	-0.257426	-0.122509	1.79823	-0.210833	0.734183	0.421274	-0.967327	-0.237679	0.486394	0.051129	0.265599	-0.834664	0.291924	-0.160293	-0.7864	-0.841775	-0.742414	-0.472619	1.03115	-0.96114	0.504814	-1.53838	-0.552725	0.379984	0.904274	1.01744	2.23271	1.06666	-0.21599	1.8838	0.653079	-1.13818	-0.93141	-0.767337	-0.941591	0.356719	0.0196247	-1.41881	-0.149212	-0.0657282	-0.734161
rRNA_CGCTATCAAAGGTTCGTTTGTT	-0.502068	0.804611	-1.26533	-0.542997	-0.401292	-0.85234	1.66651	0.773952	-0.88882	0.697213	0.510559	0.49424	-1.201	0.616894	-0.567515	-0.178651	0.251846	0.651442	0.349652	-0.0741164	-0.342791	-0.374645	-0.679848	-0.864941	1.58843	-1.0071	-0.31282	2.84875	-0.393375	-1.39331	-0.00751494	0.0521804	0.293691	1.6581	-1.56736	-0.40458	-0.599966	0.274211	-0.104156	-0.936739	0.406892	0.316589	0.450328	-0.368941	1.12613	1.50702	2.18966	-1.25644	0.638028
piRNA_GAGGGCGGGCGGGCGCCCGGG	-1.02674	-0.590969	-0.375161	1.15791	1.66058	-0.762475	-1.32556	1.12868	0.75222	-0.0182388	-0.600241	-1.21865	-1.45502	-0.202378	-0.0547958	1.50485	0.851297	-0.736148	-0.0942906	1.05329	0.351849	1.25359	-1.14686	-0.827764	0.0588444	-0.0909286	0.433957	-1.56623	-0.784396	0.328872	-0.702457	0.698509	-0.788507	-0.303414	-0.255592	-1.40176	0.0991514	-0.173321	0.439691	4.25256	-1.1482	0.973018	0.0119092	0.668082	-0.0287473	-0.053677	2.52966	0.683379	-0.42889
piRNA_CGCGAGGGGGGCGTTCCCCGC	0.289504	0.73568	0.532752	-1.04349	0.414843	0.695844	-1.21349	-0.720508	1.19875	-0.0155786	-0.874299	2.10095	-0.527526	-0.533777	-0.944378	-0.263429	0.986754	-0.337601	-0.453549	-0.34086	0.313412	-1.37038	0.310726	0.428251	-0.275379	0.998806	-0.482801	-1.16064	-0.875423	0.322245	0.350073	0.527518	3.97368	-0.490337	1.05945	0.0871917	-0.222108	-0.770296	-1.25164	1.39996	-0.455693	0.629616	-1.74976	-0.433184	-0.549867	0.534973	0.0268504	-0.786383	-1.65358
rRNA_CGAAAGATGGTGAACTATGCCTGGGCAGGGCGAAGCCAGA	0.139654	-0.449865	-0.721964	-0.638909	-0.859347	1.73658	-0.241233	-0.449879	0.86714	-0.499319	1.11714	1.32701	1.93612	-0.0892189	-0.459713	-0.83334	-0.287834	-0.880573	0.257211	-0.832492	-0.137167	1.38933	0.102612	0.314724	-0.521385	0.0715202	1.11997	0.698481	-0.861393	0.168311	-1.03235	-0.484595	1.77069	-0.862556	-0.0740424	-0.998305	-1.34866	-0.687585	-0.0229652	4.40326	-0.789038	-0.905438	-0.525775	-0.329493	-0.595318	0.0112693	-0.216555	-0.288962	1.29722
piRNA_ACAGAAAGAGCCTGATTGT	0.218089	1.58358	0.739307	-0.0934964	-0.382395	-1.41999	-0.599776	-0.610813	0.741872	-0.094418	-0.0819599	1.64036	-0.886705	-0.613547	0.519052	-0.838802	-0.118833	-0.0243756	0.20924	0.278033	-0.164425	0.990148	-0.534585	1.03135	-0.308204	-0.967026	-0.738961	1.73394	-0.210965	0.732608	0.21304	-0.724669	0.667611	-1.47862	-0.98968	-0.939321	-0.0903112	-0.223883	0.287092	-2.16364	1.60838	-0.746611	1.49066	-1.01457	2.37622	1.28572	-0.285065	-0.520934	0.532194
autre.RNA_GATGAAGAACGCAGCTAGCTG	-1.02019	0.681286	0.786979	-1.1316	-1.35676	1.51845	-0.498225	-0.912767	0.38427	-0.382336	1.9309	0.773531	-0.327361	0.941777	-1.35256	-1.29888	-0.234445	-0.711858	0.285854	0.328367	1.59557	-0.703903	1.59947	-1.07799	-0.884789	2.41682	-0.32577	-0.601293	-0.7431	-0.523845	0.809399	-0.21345	0.453134	-0.514118	4.53801	-0.667506	-1.03114	-0.287742	-0.640214	-0.154522	-0.206909	-0.0677649	0.187513	-0.980029	-0.380261	1.98955	-0.0878205	-0.674341	0.771172
piRNA_TACCTTCTCTGAGTAGCGTAC	-1.1263	1.73755	0.144591	0.0452477	-0.771009	-0.741937	1.35318	0.132843	-0.619318	-1.02814	0.873287	-0.49593	-1.21367	1.00621	-0.141692	1.1549	-0.507639	-0.187915	-0.507964	1.38287	-0.489173	4.12592	-1.42101	0.70953	1.02343	-0.737646	-0.00157729	2.39438	0.215864	0.56114	0.337424	-0.113359	1.25947	-0.575536	0.125122	0.335334	-1.02841	-0.212127	1.15797	-2.08049	-0.927702	-1.00784	-2.08049	-0.522584	-1.53682	-0.852348	0.301809	-0.0117897	0.313295
piRNA_CATGAGAGGTGTAGAATAAGTGGGAG	-0.979025	-0.825327	0.18691	0.0376837	-1.06396	1.60375	-0.363747	-0.853824	0.573482	-0.250035	1.93409	0.679715	1.30444	-0.256116	-0.880577	-0.679842	0.664961	-0.62129	-0.945297	-0.622565	1.35657	-1.15775	4.81224	-0.11565	-0.717903	1.06908	0.000525911	1.02763	-0.66949	0.932736	-0.44934	0.0543439	-0.495139	-0.776877	0.190427	0.317568	-0.993273	-0.742256	-0.763541	-0.0651145	-0.450253	-0.290591	-0.381044	0.20027	-0.536596	3.80695	0.0175805	-0.974319	-0.72235
tRNA_AAAACTTAAACTTTTATATCCAGAGA	0.64863	-0.627567	0.520509	-0.677714	-0.497722	-0.276865	0.265769	0.542396	-0.460272	-0.165045	0.72788	1.11427	-0.201703	-0.810368	0.383412	-1.61177	1.12129	-0.234928	-0.164342	0.167553	0.236587	0.641821	-0.75431	-0.394422	0.56316	-1.08908	0.0949711	-0.627492	0.870959	-0.0937793	0.719882	-1.31162	-0.191096	-0.463904	-0.435762	-0.499858	-0.332988	-0.715087	-0.852594	5.82138	1.41427	-0.837064	-0.912119	-0.41553	-0.199727	0.362252	0.360642	-0.810144	-0.623176
rRNA_TCATTGATCCAAAAACTTGATCAACGGAACAAGTTACCCTAG	-1.35524	0.652914	-0.939611	1.14905	-1.79587	-0.992307	1.37539	1.35557	-0.986171	0.876917	0.659361	-0.412316	-1.03901	0.409246	0.441121	-0.471664	-0.353873	0.200899	1.8942	-0.146403	-0.522204	0.937348	-0.68063	-0.616333	0.880082	1.54735	0.0152033	-0.674778	0.631208	-1.05134	-0.262536	-1.46322	0.0868436	1.80955	-1.2433	-0.0255489	0.0574152	0.837095	1.34805	-1.79587	-0.0630158	-0.485803	-0.938214	-0.807916	1.95835	-0.132518	0.53438	1.09485	-0.252035
piRNA_TGTGATTTCTGCCCAGTGCTCTGA	1.42276	-0.467244	-0.0968701	-0.588559	-0.91265	1.37714	-1.32946	-0.75301	0.133426	-0.0625375	1.27701	-0.327214	-0.984994	1.5077	-1.23977	-0.227209	-0.391649	-0.387718	-0.152052	2.01121	0.191696	-0.0420189	0.724004	-0.853215	-0.48377	0.728968	-0.820053	-1.37261	0.18127	-0.219115	1.73773	-0.234304	1.3116	1.43143	2.46436	0.17454	-0.618064	-0.66784	-0.271094	0.196455	-1.68951	0.609644	-0.146921	-1.11269	-1.0288	0.324024	-0.487475	-0.90517	0.526384
rRNA_GTGGACGGTGTGAGGCCGGT	-0.307368	-0.20926	0.618228	-0.695021	-0.626124	1.74019	-0.68474	-1.17696	0.5152	-0.257688	1.08354	1.31906	-0.00948624	-0.993488	-0.491848	-0.837153	1.06214	-0.459907	-0.318481	0.846527	-0.117368	-0.335214	1.36765	-0.738336	0.0634084	0.773511	-1.17148	0.200892	-0.40497	-0.750284	2.06485	0.101354	0.878257	0.9149	0.561642	-0.940735	-0.936592	-0.53609	-0.67699	4.36357	-1.16152	-0.353023	-0.966537	-1.05027	-1.268	2.70481	-0.471763	-0.782021	-0.753759
tRNA_CAGAGAAGCAGCTTCAATTCTGCCGGGGCT	0.834417	-0.514984	-1.39069	-0.311463	0.143005	-0.105861	0.31105	1.21583	-0.721002	1.06214	-0.52244	-0.224662	-1.19151	0.779254	-0.296404	-0.564527	1.49938	0.652697	0.218426	-0.00926999	-0.863379	2.28453	-1.06906	-0.102842	1.37944	-1.05374	1.54056	0.118388	0.640039	0.382563	0.557151	-1.15804	0.736573	-0.376406	-1.08982	-0.869059	-1.47233	0.163776	0.681962	-1.32771	1.41306	0.149346	-1.00013	-0.509679	-0.0185735	-0.998594	1.98979	-0.423082	0.562167
rRNA_GGGTTTACGACCTCGATGTTGGATCAGG	-0.161903	0.366859	-1.62167	-0.000442468	-0.343024	-1.15771	2.66284	0.858345	-1.5491	0.668295	0.277504	-0.30974	-0.879976	-0.607823	-1.20399	-0.194565	-0.704661	0.439737	1.77023	0.759344	0.931446	-0.00521804	-0.432004	-0.840424	2.2787	-1.05655	-0.161894	-0.040025	0.904737	-1.18856	0.190735	-1.52098	0.80166	1.95974	-1.88657	-0.585481	-0.416437	1.19275	-0.185068	-1.88865	-0.407283	0.681404	0.134022	0.00487954	2.46651	0.780095	1.31599	-0.129475	0.696874
piRNA_CGTGCGCGGGGTCTGCCG	0.0671272	-0.550169	-0.358816	0.0729322	-0.532817	1.35798	-0.530207	0.168647	0.304736	0.529066	-0.52848	0.53802	-0.419748	0.218657	-0.544299	0.240546	-0.312767	1.07994	0.171009	-0.588014	-0.383349	-1.50288	1.13675	0.302211	-0.140241	0.767065	-0.976056	-1.29238	-1.6971	0.782789	-0.503782	-0.734609	1.12684	2.27845	1.99752	-0.388987	0.0293949	-0.788202	0.088772	1.2774	-0.584905	0.848569	-0.78488	-0.562316	-0.679417	-0.214939	0.28766	-0.850822	-0.428608
tRNA_TTTCGACTCATTAGATTATGATT	-0.599792	-0.296392	-0.812133	-0.700035	0.0242007	-0.769048	0.203068	0.100908	-0.522843	0.229572	3.14249	0.624599	-0.5845	0.864577	0.867112	-0.708595	-0.563911	-0.716507	1.6028	-0.594215	-0.791359	0.159084	-1.02421	0.17734	-0.36895	-0.622608	-0.549429	0.0464282	1.24213	-0.768971	2.06715	-0.106448	-0.484817	1.81134	-1.02421	1.53344	-0.505047	-0.730857	-0.539949	-0.366857	1.32019	0.772255	-0.887702	-0.954324	-0.194967	-0.110315	1.54626	-0.749323	-0.83336
rRNA_CGAATGATTAGAGGTCTTGGGGC	1.34223	-0.0833946	-0.288553	-1.30535	-0.833108	2.01594	-1.09525	-0.650521	-0.0291072	-0.197144	1.12425	0.516022	-0.459157	0.507386	-0.962154	-0.89065	-0.00637396	0.0696279	-0.291246	0.35119	1.16535	0.31867	1.45375	0.57039	-0.876737	1.14462	-0.166537	-0.736873	-0.867819	0.947996	-0.229157	0.218782	1.13001	-0.851355	1.65693	-0.289777	-1.1109	-0.643085	-0.888973	-0.114259	0.29961	0.159641	-0.219039	-0.438363	-0.467522	0.39118	-1.06913	-0.380864	1.8338
rRNA_CGAGAACTTTGAAGGCCGAAGTGGAGAAGGGTT	-0.31919	-0.540504	0.618967	-0.0691148	-1.25669	2.41594	-0.475686	-0.938593	-0.00804815	-0.384066	0.956983	0.487659	0.914821	0.163737	-0.73299	-0.858128	0.782058	-1.39968	-0.626923	0.573079	0.696368	-0.550538	0.825593	-0.454758	-0.0504956	1.59699	0.684713	-0.208264	-0.804742	1.54259	0.509847	0.916312	0.112474	-0.883206	2.2047	-0.851686	-1.39099	0.00288901	-0.465161	-0.352648	-1.09397	-0.611967	-0.754065	0.946313	-0.869934	0.693823	-0.372502	-0.393534	0.66822
tRNA_GCTAATTAAGCTATCGGGCCCATACC	1.14585	-0.0862681	-0.846744	-0.917836	1.07504	1.44043	-0.519363	-0.393177	0.384188	-1.16823	-0.113894	0.0430102	-0.935032	-0.765397	0.189072	2.38524	-0.306987	-0.81426	-0.147554	0.633864	-0.281954	1.61547	-0.907225	1.67803	0.142965	-0.650146	0.814607	-0.0952831	0.855421	1.89218	-0.580732	-2.0359	-0.385478	-0.742629	-0.932252	-1.10222	0.525783	0.14567	1.87516	-1.93853	0.396124	-0.0940902	-0.568068	-1.48118	1.57231	-0.904948	0.651198	0.400587	-0.138943
tRNA_AGCCCTGTGTGAATTTACACGTTGAATT	3.5999	-0.163203	-1.38847	-0.87876	0.616119	-0.843199	-0.630049	0.273279	-0.280114	0.626182	-0.931688	0.99622	-0.575863	-0.133387	0.000642053	-0.0831693	-0.0720479	-0.261496	-0.801113	0.818302	0.111912	2.12276	-0.718982	-0.928483	0.591419	-0.0770336	-0.0114555	-0.405302	1.3849	-0.623017	-0.38966	-1.12578	1.60578	-0.394648	-0.128466	-0.245897	-1.59743	0.0824455	1.13459	-1.10947	1.47366	-0.0257539	-0.989429	-1.28615	1.66142	-0.634193	0.45786	0.140951	0.0118167
rRNA_GTTGGTAGTTTCGGTTGGGGTG	-0.400203	0.430737	-1.14137	-0.73858	1.58975	-0.752956	2.43732	-0.523532	-0.897897	-0.614825	0.611554	-0.269508	-1.36329	0.219242	0.27418	-0.338065	0.476882	0.387004	0.397816	-0.609392	0.825133	-0.982929	-1.22117	0.109739	0.933319	-0.329233	2.18532	-0.414478	0.572304	-1.64747	1.17211	-1.51322	0.420621	-0.0668547	-1.58327	-0.309857	0.31467	0.455806	0.775285	-1.4926	-0.0718058	0.734447	-0.860727	0.742524	2.07747	-1.27815	3.83327	-0.227063	-0.475774
autre.RNA_GTTCTGGGCTGCAGTGCGCTATGCCGATCGGG	-0.982552	-0.852325	2.04556	1.40682	-1.25005	-0.907846	0.0362094	0.819699	-0.101723	0.471755	-0.685551	-0.849775	-0.865736	-0.64623	-0.389189	0.302222	0.125051	0.130559	0.434842	0.903219	0.855036	-0.203596	-0.500183	-0.677514	-1.38606	-0.474992	1.02435	0.468814	-0.415389	1.324	-1.17426	0.287406	-0.306048	0.0433556	-0.437367	0.497719	2.68686	0.603022	-1.10874	0.0407181	-0.371452	0.37161	-0.386839	0.265529	-0.170957	-1.0045	-0.170743	-0.290541	-0.244791
rRNA_AGTTAAAAAGCTCGTAGTTGGAT	-0.82032	0.422652	-0.656242	0.258062	-1.12017	1.19964	-0.201137	-0.956355	-0.0154842	-0.0685555	1.9579	1.23033	0.349714	1.08952	-1.22116	-1.12232	-0.073073	-0.425399	-0.140185	-0.205179	0.517744	-0.736443	5.01238	-0.151796	-0.72451	0.0475263	-0.550958	1.44984	-0.0158367	0.0847016	-0.292345	0.286121	0.448498	-0.999876	-0.880412	0.0960114	-0.94707	-0.541391	-0.869339	-0.183308	-0.667795	0.278152	-0.79621	1.18248	-0.528423	3.5848	-0.295193	-0.275773	0.501556
rRNA_CTGTTAACCCAACACAGGAGTGCATCTAAGG	-1.13848	-0.0517921	-1.23625	-0.383195	-0.141046	-0.879458	3.01192	0.0208635	-0.725392	0.142576	1.38025	-0.822744	-1.05824	-0.28798	0.0475977	-1.46474	-0.315395	1.3019	0.790313	1.49766	0.311616	-0.340181	-0.765291	-0.507405	1.67655	-0.127257	0.0737201	-0.935365	-0.586081	-1.32079	-0.0469036	-1.72332	-0.267739	0.214484	-1.04367	0.0952153	0.673412	0.682413	1.19917	-1.72332	0.408053	2.10144	1.29068	-0.643174	1.61536	0.244348	1.21268	0.0977602	-0.0375176
rRNA_TCTCAAAGATTAAGCCATGCATGTCTAAGTACG	-0.276039	-0.820353	-0.103539	0.768632	-0.979253	1.15298	-0.964827	-0.626608	0.86747	0.711154	0.270385	1.19479	-1.15603	3.33072	-0.551169	-0.385458	-0.881456	0.0627289	-0.321019	-0.953474	-0.339631	-0.535463	5.39573	-0.278406	-0.859331	0.130145	-0.313555	0.502403	-0.66831	-0.411575	-0.468292	0.314748	-0.48104	0.174747	-0.240272	0.303844	-0.610284	-0.774701	-0.646729	0.0983045	-0.823768	0.0135709	-0.944639	2.17333	-1.05046	2.36809	-0.292228	0.227464	0.621884
rRNA_TCCTGAGAGATGGGCGAGCGCCGTT	0.112385	-0.90637	1.07297	-0.676743	-1.08177	1.94307	-0.319364	-0.913771	1.25962	-0.444916	-0.0451138	0.215935	-0.211944	0.508723	-0.90446	-1.27179	1.32243	-0.953264	0.218157	0.470165	0.606051	-0.565302	1.69883	-0.903231	-0.865113	2.42981	-0.480148	-0.624463	-0.444152	-0.0580165	0.686714	0.361996	1.47324	-0.116492	3.02087	-0.467442	-0.971543	-1.13592	-0.380283	-0.489801	-1.33772	0.372996	-0.344869	-0.238939	-0.621028	1.99132	-0.539144	-0.95063	-0.692729
rRNA_ATGCATGTCTAAGTACGCACGG	-0.28412	-0.728798	0.574291	-0.154244	-0.532907	1.12998	-0.696866	-0.587178	1.53985	-0.0825679	-0.177443	0.560276	-0.491894	2.04418	-0.614231	-0.481464	-0.544138	0.910838	-0.730206	-0.238292	-0.415069	0.936184	5.07038	-0.367815	-0.628812	0.0906671	-0.436195	-0.70639	-0.205281	-0.615589	-0.345094	-0.758886	-0.599599	0.492815	-0.440495	0.207034	-0.0170415	-0.6613	-0.352519	-0.779175	-0.451442	0.240977	-0.236598	1.25719	-0.693021	1.45192	-0.313751	0.280265	-0.439328
autre.RNA_TCGGACACGACTGCGCGACTTT	-0.895033	0.942226	0.0066949	1.63109	-0.0731324	-0.356917	-0.150726	1.1682	-0.627478	-0.338565	-1.30635	-0.140836	-1.28992	-1.12686	0.381842	0.977587	1.51241	0.400025	0.23315	-0.855308	-0.0920857	-0.393765	-1.03078	0.41253	1.14673	-1.57962	0.528503	0.731606	0.352646	-0.43146	-0.781112	0.571638	-0.510966	1.28314	-0.47669	1.11232	-0.111741	0.758269	1.92539	-2.63581	0.931126	0.00406005	-0.897484	-0.267496	-0.64103	-0.405327	0.169916	0.0858987	-1.36302
rRNA_AGACCCTATGGAGCTTTAACTAACCAACCCAAAGAGAA	-0.966424	-1.00503	-0.966924	-0.22404	0.0415848	-0.80121	2.93784	0.922073	0.0386356	-0.14302	0.166511	-0.253734	-0.427705	-0.0768959	-0.339527	-0.72905	1.35882	0.545645	0.436408	-0.688989	0.175031	-0.219771	-0.51736	-0.176766	0.424273	-0.236816	1.58954	-0.0655468	0.199958	-1.08089	-0.564905	-1.32975	-0.629199	1.8988	-1.21842	-0.670246	0.185412	2.51893	1.1169	-1.78265	-0.676775	-1.16525	0.844583	-0.885946	2.44189	0.513241	0.889431	-0.125266	-0.823732
piRNA_CCTCAAGGAGGGGAAGGGG	0.400673	-0.452646	1.23121	-0.449495	-0.718236	0.682496	-1.38613	-1.49613	1.44901	-0.686359	1.42561	2.82341	-0.0918086	0.362723	-0.65399	-0.0785023	0.562376	-0.780184	-1.01704	-0.482952	-0.644023	-0.754699	3.28543	-0.0436714	-0.319499	0.0857788	-0.00374473	0.780065	-0.32432	0.182206	0.015324	-0.0302195	-0.0658364	-0.709603	0.715934	-0.421142	-1.01351	0.0734766	-0.304572	1.32744	-0.195924	-0.84467	-1.09918	-0.502619	0.167563	1.58414	1.06891	0.117826	1.05381
rRNA_CGCGACGAGTAGGAGGGCC	-0.530324	-0.693613	0.512638	-0.443245	-1.53551	2.10692	-0.00894421	-0.928858	0.89108	0.0447876	0.585066	0.524553	0.478264	0.211863	-1.60577	-1.84633	0.0335923	1.05551	-0.177771	-0.301867	1.62795	-0.974227	2.91103	-0.233425	-0.394484	0.490252	-0.617458	0.756161	-0.994542	0.481129	-0.835905	0.591956	-0.836195	0.0631374	2.50576	-0.094436	-0.77611	-0.785591	-0.848995	1.0184	-0.686803	-0.0640307	0.887675	-0.56031	-1.00299	1.19265	-0.820592	-0.457372	0.279649
piRNA_CTTTTTCACGTATGTGTTCTCGTTGGG	-1.11605	0.310335	-1.65831	2.14585	-1.10622	1.08771	-0.347289	1.11374	-0.455279	0.45713	-0.431615	0.851656	-0.0654227	0.838074	1.02267	2.37956	-1.35002	-1.60826	-0.0451026	-1.34886	-0.674302	-1.22899	0.000711319	0.129419	0.0302834	-0.421513	-0.66974	-1.34944	0.360492	0.867344	-0.591322	-0.795301	0.853809	-0.481253	0.305688	0.644315	-1.68824	2.12955	0.0855446	-0.0894421	-0.23301	0.913459	0.941446	-0.200143	0.486337	-0.990637	-0.622161	0.905512	-0.852724
rRNA_TGTTTTCATTAATCAAGAACGAAAGTCGGA	-0.690251	0.026409	-0.213928	1.30667	-0.114886	0.527049	-0.595312	-0.77637	0.74788	-0.106845	-0.110418	-0.412009	0.773004	1.0482	0.624357	-0.193437	-0.788068	-0.345658	-0.24063	0.30944	-0.775205	-0.833657	2.1824	0.130242	-0.812824	-0.47009	-0.689979	1.25666	-0.329687	-0.600229	0.297971	0.0687336	1.12989	0.153174	-1.10972	-0.357827	-0.459744	-0.408587	-0.990805	3.0743	-0.67015	0.0520027	-1.88362	1.80618	-0.534643	2.45791	-1.41576	0.292846	0.886714
rRNA_AGGTGAAATTCTTGGACCG	-0.045419	1.24099	-0.0864532	-0.202885	-0.598501	0.942868	-0.190573	-0.51319	-0.0521318	-0.79381	0.299108	-0.363169	-0.750837	1.65577	-0.604008	-1.4916	-0.651531	0.698543	0.188191	1.53534	-0.216702	-1.25855	1.41401	-0.653473	-0.997964	-0.146957	-1.03741	0.450108	-0.0257141	-0.45388	0.687437	0.517561	2.92304	-0.0223039	-0.0928414	-0.765882	-1.17555	-1.28113	-0.410667	2.54346	0.355332	-0.847147	1.25076	0.0293928	-1.00164	0.776651	-0.75829	-1.18837	0.262792
rRNA_AATCAGGGTTCGATTCCGGAGAGGGAG	-0.526098	0.535274	0.29252	0.152776	-0.441153	1.28444	-1.00359	-1.05845	-0.330779	-0.197535	1.29259	-0.109281	-0.634963	1.88209	-0.18137	-0.803768	-0.705362	-0.243159	0.0403286	0.214208	0.541279	0.0408274	1.94884	-0.132642	-1.09381	-0.290186	-0.073525	0.445142	-0.332227	-0.141268	0.0966255	0.869729	-0.295827	1.38935	1.12402	-0.103237	-0.853479	-1.202	-0.950312	0.111608	-0.446407	-1.10007	0.481971	1.00707	-0.500195	2.53768	-0.700653	-0.318881	1.84051
autre.RNA_TGCCGATCGGGTGTCCGCACT	-1.14979	-1.02385	1.00523	0.931019	-0.648034	-1.2195	1.52883	-0.375973	1.09984	0.60458	-0.752351	0.154874	-0.952898	-1.02846	1.30731	0.281628	0.255636	-1.21808	2.08564	-0.160697	-0.724952	0.43878	1.05543	-0.427149	-0.211565	-0.723914	-0.94892	-0.753671	0.201071	-0.181209	-1.0931	-1.10173	0.577082	-0.212921	-0.293289	0.259326	4.11097	2.3942	-0.985738	-1.18209	0.0349285	-0.599913	-0.338819	0.374623	-0.39238	0.358144	-0.219573	-0.663915	0.0262294
piRNA_TAAAGCAGGGTTTGTTGTGT	-0.0786677	2.14794	1.30106	1.88811	-0.54302	-0.665201	-1.61638	-0.596855	-0.849741	-0.533177	-0.454065	-0.841003	-0.606952	-1.64536	0.229165	0.049041	1.34279	0.875968	0.86547	0.630889	-0.90001	-0.422405	-1.08896	0.990988	-1.00467	-1.05965	-0.573646	2.41915	-0.452899	0.185557	1.74434	2.1217	-1.88813	-0.860636	-0.180988	0.494855	0.391612	0.158926	0.295668	-0.90928	0.310945	-0.425672	1.02753	-1.3694	0.0950673	1.20119	-0.180443	0.367227	-1.24284
rRNA_ATTAATTAGGGTTGGTAAATCTCGTGCCA	2.33674	1.75255	0.53688	-1.59305	0.0732407	0.578992	-0.572445	0.0864573	-1.44294	-1.05841	-0.698018	-1.13207	-0.104923	-0.840679	0.641177	-0.42175	-0.940806	-0.853396	1.81545	1.77244	0.0645579	0.775952	0.108396	-0.23955	-0.299336	-0.061457	-1.10421	-1.44374	0.325123	-1.35339	0.934858	-1.80116	-0.624883	0.054877	0.0629216	3.38325	0.615501	-1.02359	0.500656	-2.09615	0.929092	0.919854	2.18188	-0.636011	-0.10888	0.590247	-0.281964	0.238177	-0.641682
rRNA_CGAGCGCCGTTCCGAAGGGACG	-0.508183	-0.294385	0.671778	-0.81765	-0.725509	2.52881	-0.742421	-1.3392	1.56287	-0.517312	0.181203	2.87721	-1.00357	-0.0618656	-1.04471	-0.881228	0.444314	-0.522669	-0.0714989	-0.706992	0.971017	0.0980138	1.61037	-0.93465	-0.535921	2.96121	-0.766075	-0.20332	-0.0249894	-0.0235459	0.127963	-0.52383	0.942998	-0.654373	1.74264	-0.445645	-0.385041	-0.536752	-0.442378	0.272433	-0.947703	0.984902	-1.11234	-0.696405	-0.507558	3.75834	-0.466285	-0.922312	0.0563701
autre.RNA_GATCGCGCCTGTGAATAGCCACTGTACTCCAGCCTGG	0.0482681	-1.06517	0.654369	0.356536	-0.344924	-0.319941	1.19365	-0.23743	-0.0750468	0.413816	-0.624122	-1.01514	-1.24618	1.43114	-0.7543	0.881898	-0.657111	0.364302	0.56217	0.360938	0.0722815	-1.07428	-0.722259	-0.805713	-0.66261	-0.861023	1.35923	-0.793525	-0.884227	0.396574	-1.16172	0.270026	-1.12931	1.85824	1.03135	-0.319435	2.91501	-0.119323	0.243848	3.10018	-1.47024	-0.618626	1.11827	-0.940152	-0.730282	-0.919863	-0.758507	-0.808052	0.0622594
rRNA_ACGAGAACTTTGAAGGCCGAAGTGGAGAAGGGT	-0.143418	-0.428089	2.1579	-0.0136247	-1.04716	0.581117	-1.24359	-1.27529	0.323266	-0.591164	1.68006	-0.462002	-0.1996	-0.267191	-0.455473	-1.01097	1.38436	-0.083009	-0.551773	1.13095	0.514712	-0.270179	1.18665	-0.931898	-1.02741	2.58756	0.302627	-0.0718449	-0.402365	0.845057	2.90959	-0.0179422	-0.279806	-0.646268	2.20788	-0.616033	-1.48104	-1.27123	-0.0338544	1.11812	-1.13064	-0.281048	-1.19279	-0.550179	-0.952943	0.953093	-0.641691	-1.00054	-0.0136121
piRNA_TTGAAGAGAGAGTTCAAGAGGGCGTGAAACCGTT	0.131007	-0.753241	0.0044455	-0.60063	-0.849199	1.46723	-0.607505	-0.859882	1.22469	-0.0762769	0.919362	0.646151	-0.386219	0.583873	-0.98741	-1.08397	1.17001	-0.57021	-0.760762	1.0189	0.369636	-0.658808	0.621406	-0.181298	-0.116116	1.15363	0.525015	0.431827	-0.778698	0.76288	-0.390351	-0.104862	-0.885121	0.315831	2.49238	-0.45879	-1.42693	-1.08981	0.48565	2.89737	-1.00388	-0.994772	-0.828039	-0.269152	-0.499343	1.78863	-0.171941	-0.23124	-0.290828
miRNA_TGGCAGTGTATTGTTAGTTGGT	-1.91908	0.280195	2.28181	1.71953	-0.261114	-1.31247	0.206404	0.151092	-0.86333	-0.590002	0.306963	-0.00490725	2.36105	-1.77411	0.763567	0.622469	-0.467125	-1.2764	0.206092	-0.566753	0.136111	0.990177	-1.00725	-0.104268	-0.47585	1.17184	-0.964707	1.7401	1.31834	-1.38849	-0.577135	-0.885305	1.22905	-1.06162	-0.273473	-0.0850947	-0.0189928	1.07644	-0.763706	-1.48126	-0.0343069	0.518017	1.35905	-0.359434	0.0778703	-0.971394	-0.754218	1.47281	1.08264
rRNA_ACAACAATCTCCATGAGTTGGTAGTTTCGGTTGGGACA	2.48293	-0.142452	0.0749883	-1.23644	0.841456	0.478058	0.315898	-0.884787	-1.15423	-0.234078	-0.541352	-1.13822	-1.35156	0.484516	-0.956194	1.94859	-0.131797	-0.507502	0.198863	0.437321	1.01599	-0.88409	1.21717	0.0862386	0.629746	1.92528	0.145852	-1.08939	0.236454	-1.38093	-0.342154	-1.4558	-0.594341	1.31682	-0.281913	1.12563	1.93618	-1.2837	-0.129954	-1.00587	-1.03104	-1.06057	1.90791	0.266304	-0.253847	1.56336	2.4485	0.919304	-1.4558
rRNA_GGTTTACGACCTCGATGTTGGATCAGGACATCCTGATGG	2.24667	-0.496303	-0.992463	-0.266028	-0.892976	-1.29512	1.01082	0.182705	-0.365588	-0.0453644	0.913637	-0.0865554	-0.840539	-0.909762	-0.0993892	0.812349	-0.486757	-0.0123142	1.20028	0.922349	-0.499664	-1.02965	-1.08796	-0.820726	1.87715	0.243955	1.24793	0.164703	0.382267	-0.428905	-0.988771	-2.08071	-0.270705	0.637866	-1.19532	-0.116917	-0.0614346	-0.393189	0.844297	-1.52925	0.869382	1.63313	1.0113	1.0853	0.00626167	-0.472683	0.691897	0.015217	-0.961346
piRNA_TGAATGAACAGATGAATGAGTGA	-0.931956	0.307295	-0.883271	0.312887	0.177865	-0.393207	-0.865661	-0.89059	0.188281	-0.548532	3.52689	-0.912525	1.40487	-0.106798	0.131992	-0.321386	0.15494	-0.142311	0.00294944	-0.752842	0.541108	-0.546474	-0.804798	0.00253544	-0.782615	0.547167	-0.0308875	4.35595	-0.56946	-0.76514	0.415503	1.22556	-0.538652	-1.15532	-0.0923731	-0.123338	0.261811	-0.540514	-0.671159	-1.36545	1.99755	-0.416592	-1.70625	-0.25115	1.5541	1.19578	-1.00911	0.59688	-0.158777
miRNA_CAAAATGCTGTTCGTGCAGGTAG	-0.880947	-0.633648	-0.244518	2.50358	-0.387592	-0.868574	2.21466	-0.826877	0.0392689	-0.175595	-0.739763	-1.40293	0.222118	-0.412705	2.55224	1.97398	-0.418715	-0.839303	-0.260073	-1.26608	-0.148524	-0.835186	-1.26882	-1.5013	1.09777	-0.638173	-0.0365257	0.619057	-0.536582	-0.6624	-0.785416	-0.384284	3.57837	2.02272	0.0411426	0.276156	1.35611	1.09555	-0.828869	-2.11497	0.209297	0.440937	-1.27833	0.454995	-0.321245	0.0734527	-0.194609	-0.234251	-0.591585
tRNA_CAGTCTCATAATCTGAAGGTCCTGAGTTCGAACCTCAGAGGG	-1.27435	-0.00206791	0.20758	0.380531	0.877639	0.233887	-0.54746	0.35839	2.53956	-0.510405	-2.26331	-1.43045	1.63218	-0.935892	-0.46177	-0.589325	0.898843	-0.398139	0.293787	0.901664	0.0891025	1.41237	0.757116	-1.07361	-0.360167	-1.09689	1.67657	1.27028	-0.903318	0.913782	-1.54732	0.346319	-0.206134	-0.302463	-0.637753	-0.0885756	-1.01714	-0.160925	0.379193	3.5222	-1.53507	-0.0610539	-1.182	-0.418002	0.312578	-0.375746	-0.330897	0.575472	-0.949357
inconnu_CATAATTTTTGGAGGCTTTGTGAAATGAACAAAGCCA	0.215935	0.353125	-0.790656	-0.896865	2.15712	-0.00708365	-0.0309184	-0.747958	-0.0569116	-1.06053	0.86474	0.349905	4.03491	-0.737611	0.134103	0.786058	-0.781128	-0.94696	-0.962081	-0.879356	-0.997844	1.31021	0.538622	-0.425543	-1.07842	-0.534323	-0.17798	0.21451	-0.165652	-0.738046	-0.616689	0.102058	1.94457	-0.602032	-0.584156	-0.633142	-0.57549	-0.00316375	-1.08254	3.91402	0.500544	-0.508663	-0.743059	-0.0757563	0.02012	-0.408956	-0.444451	1.81098	-0.261452
rRNA_CAAAGCTGAAACTTAAAGGAATTGACGGAAGGGC	-0.474837	-1.07539	-0.518294	1.67813	-0.712178	1.54247	-0.260791	-1.12017	0.552282	0.213738	0.175038	-0.125022	-0.909179	2.91131	-0.197618	-1.41874	-0.725294	-0.955179	0.60339	-0.493321	1.30965	-0.666709	2.72133	1.28579	-0.761352	0.254872	-0.371876	1.4731	-0.146745	0.100788	-0.330534	-0.111181	-0.493706	0.0401014	-0.40063	-0.281294	-0.908817	-1.16001	0.125962	-0.404145	-0.673761	-0.428469	-0.997345	3.3275	-1.19287	0.648694	-0.855886	0.806861	2.06555
autre.RNA_TGCTAAGTTGCTTCAGTCGT	-0.734066	1.0002	0.788945	-0.65988	-1.23584	-0.855334	-0.64129	-0.434976	1.02473	0.490599	1.25691	1.20949	0.346011	-1.95426	2.11005	-0.414809	0.80259	-1.38518	-0.17173	-1.63109	1.08892	-0.320601	-0.404214	0.6815	-0.346967	-0.891751	-1.04705	0.323344	-0.914759	-0.690428	-1.18135	-0.0562755	1.72297	0.718933	-0.728927	0.240613	0.0283505	0.971426	-0.0620128	-1.8864	0.563467	1.81761	1.42772	-0.0818707	0.116659	-0.993359	-0.260005	0.546694	2.44511
rRNA_CGAAAGGACAAGAGAAATAAGGCCAA	-1.02955	-0.18552	-0.906355	-0.265532	-0.219961	-0.870583	1.74395	1.38238	-0.657595	0.397845	0.610923	0.445581	0.167332	-0.661297	1.7352	0.222728	0.103574	-0.72948	-0.674363	-0.806547	0.197275	-0.627465	0.474321	-0.741795	0.222989	-0.0396326	2.35549	0.483831	0.239621	-0.593561	-0.969013	-0.857627	-0.318255	-0.304148	-0.739495	0.432369	0.910767	0.230827	0.310054	-1.3382	0.304631	-0.246324	-1.10589	-0.148828	2.06533	4.76906	0.553963	-0.878953	-1.3382
rRNA_TTTCGGTTGGGGTGACCTCGGAGAATAAAAAATCCTCCGAGCG	-0.505814	-0.276285	-1.27904	-0.502372	-0.0413631	-0.723328	2.06015	0.510492	0.0138008	-0.88536	1.62912	1.94152	-1.01145	-0.161972	0.432319	-0.754427	0.045931	-0.650979	0.745646	-0.478012	-0.108579	0.635801	-1.04817	0.985041	0.587043	0.055446	1.08217	1.34467	0.29199	-1.3307	-0.246396	-0.816686	0.466722	-0.253142	-1.21757	-0.18253	-0.174062	0.265862	0.939908	-1.21986	-0.0107846	0.632206	-1.05752	-1.66929	1.93983	0.492715	0.421251	1.45044	-1.05402
rRNA_TGTCAAACGGTAACGCAGGTGTCCTAAGGCGAGCTCAGG	2.79002	-0.306927	0.0759246	-0.470221	-0.449517	1.47212	-1.29827	-1.16407	0.17545	-0.44298	-0.381533	-0.561459	-1.04257	1.40681	-0.844447	-0.00620979	0.481637	-0.210564	0.289577	0.553489	-0.0662568	0.121306	0.354818	-0.398826	-0.970546	0.606126	0.663086	-0.326943	-1.34686	2.00276	-0.417131	0.64381	-0.734346	0.710348	1.15064	0.728343	-1.14446	-0.384815	-0.249913	0.603629	-1.40499	0.076355	0.500146	0.2517	-1.03424	-0.726074	-0.505756	-0.825486	-0.658617
rRNA_CGTTAGGTCAAGGTGTAACC	-1.10121	1.06383	-1.71611	-0.178855	0.136748	-0.480647	1.69583	0.279467	-0.261335	0.349363	0.212913	-0.242555	-1.00851	0.322454	0.0719069	-0.430143	0.716006	-0.245575	0.264037	-0.038388	0.590764	0.128825	-0.712443	-0.354516	0.0106156	-0.657911	0.0211081	-0.115342	-0.182377	-1.34475	0.626344	-1.24521	-0.00260695	1.35377	-1.56047	-0.883216	0.104683	0.263021	-0.257695	-1.88814	0.166998	0.183487	2.29355	-0.0365656	4.08883	1.21469	0.486601	0.473668	1.90273
tRNA_GCTCTCACCGCCGCGGCCCG	-0.157983	-0.0356504	-0.131523	0.102663	0.666716	-0.216224	-0.131989	1.46595	-0.053764	-0.484952	-1.02324	-1.05787	-0.219237	2.16464	-0.777556	0.0733422	0.870533	-0.235946	-0.437933	-0.549861	0.16988	0.340848	-0.485091	-0.916151	-0.630003	-0.484117	0.156421	-0.969824	-0.938215	1.38434	-0.894654	0.564625	-1.05409	2.07422	-0.24223	0.0176591	1.05613	-0.298055	-0.184884	3.53251	-0.89777	0.167176	-0.509595	-0.313541	-0.475718	-0.471479	-0.492648	0.199752	-0.31814
tRNA_AGTTTCGTGGGGGTGGAGCCC	-0.246399	-0.938706	0.502366	0.453313	1.66832	-1.45006	-1.85728	0.487439	-1.05169	0.253907	2.17879	0.820778	-0.849804	0.301299	-0.321825	-0.432357	0.217689	0.492984	0.183719	0.219957	-0.63244	1.00896	-0.645391	-0.992607	0.639235	-0.187561	0.201862	1.47358	-0.40601	1.55607	1.13861	-0.821971	-1.04897	-0.528349	-0.21856	-0.248516	0.18688	-1.43265	0.0805087	-1.15867	0.610767	2.45526	-0.871826	-1.58088	0.790239	-0.982101	0.713678	-0.305507	1.881
piRNA_CCGGGATTTGGGATGTGGG	-1.52666	2.36933	4.26039	-0.459984	-0.911016	-0.369663	-1.26156	-0.877503	-1.72768	-1.15578	1.66013	0.803925	-0.962746	-0.358675	-0.489298	-1.514	-0.125496	1.56485	0.11399	0.116625	0.850821	-0.869199	-1.32228	0.464795	-0.0856631	-0.0792556	0.474517	0.981992	0.229691	0.385292	0.142148	1.16178	-0.334395	-1.32384	-0.495965	0.448732	0.307261	-0.580097	0.144913	-0.0563494	1.22178	0.586383	-1.17441	-0.721258	0.493418	-0.527536	1.855	-0.472565	-0.1877
piRNA_TAAGGATATCTCTGGAAACTGGATGGT	0.2721	1.18466	1.36336	1.19258	2.49076	-1.08121	-0.986159	0.0748021	-1.95952	-1.10505	-1.44632	-0.235749	0.643511	0.346977	0.310566	0.7341	-0.80463	0.363169	-1.21921	-0.471398	0.332663	-0.926576	1.01848	0.574947	-0.655218	-1.35461	-0.0307653	-0.00192686	0.378448	0.353105	0.229734	0.26321	-0.809441	-0.22814	-0.0369167	0.884798	-0.379807	1.69785	0.386553	-2.46192	-0.180499	0.014708	1.30197	-0.534942	0.496965	-0.964267	-0.525198	-0.299633	-1.21088
autre.RNA_TGCTAAGTCGCTTCTGTGGTGT	-0.640598	2.64071	1.56309	-0.217225	0.337574	-1.10268	-0.677171	-0.118695	-0.636035	0.79486	-1.94383	-0.0784803	0.322369	-0.710879	0.786219	0.297267	-0.481234	-0.0755052	-0.614588	0.58516	-0.0303289	-0.51036	1.15666	0.032401	-0.38644	1.62831	-0.13809	0.0808325	-0.538349	-1.14296	-0.0201046	-1.18976	-0.0492304	0.104865	-1.17242	0.00487824	0.23677	0.760032	0.554156	-2.60833	1.20188	-0.513359	0.820439	0.375869	1.31231	-0.937241	-0.281096	0.0208821	1.32887
rRNA_ATCCGGTAAAGCGAATGATTAGAGG	0.13128	-0.751936	-0.385108	-1.14308	-1.32417	0.300697	0.0568267	-0.222466	0.234467	0.383975	2.71951	0.209649	-0.525583	-0.509252	-1.22908	-0.906315	1.25599	-0.652409	1.85267	-0.654753	1.15907	-0.864099	0.688284	0.242703	-1.01025	-0.0846684	-0.371802	1.2589	0.0423072	-0.34771	1.25459	-0.308124	1.43621	-0.0342264	-0.0216123	-0.159452	-1.20741	-1.50245	-1.18857	0.307492	-0.169847	0.854525	0.85802	0.389396	-0.0622033	1.14791	-1.23382	-0.263783	1.49815
tRNA_GAGACATAGAGGTTATGATGTT	-0.837715	-1.00801	-1.26096	-0.616357	1.46734	-0.895686	0.353214	1.11017	1.67628	-0.528374	0.540097	1.65125	-0.352829	-0.0944118	-0.555011	-0.425199	0.59333	0.12665	-0.651325	-0.00206224	-0.29039	1.1562	-0.428851	-0.695468	0.940425	-0.532916	0.0466397	0.094445	0.435179	1.57391	-0.16237	-1.06146	0.38271	-0.250832	-1.25204	-0.642926	-0.0163546	-0.00184454	0.686641	-0.822086	0.919523	-0.549154	0.0144527	-1.06582	1.23199	0.754026	-0.245717	-0.618556	-0.569006
miRNA_GAACAGGGCTTTGTGTTG	-0.268568	0.0920646	-1.4088	0.096233	0.246408	-1.15519	2.11175	-0.43681	-0.726006	0.454352	0.99457	-1.05966	-1.67711	0.989944	-0.739945	0.114211	-0.248735	1.13306	1.51926	0.23391	-0.264933	-0.136627	-1.20161	-0.471195	2.52089	-1.00253	0.961493	-0.076913	-0.43207	-1.28311	0.0474762	-0.442526	-0.259684	1.95848	-1.45852	-0.288495	0.112906	0.404671	-0.47034	-0.189729	-0.281419	1.83035	-0.424698	0.131597	0.451609	-0.193674	2.18835	-1.12042	0.356507
piRNA_TGTTTTCATTGAGGTCTGAAGGGCCAAGA	0.167799	-0.876394	2.08034	-1.15206	1.06453	-0.086359	-0.856755	0.601859	-1.58865	1.25378	-0.608087	-0.457393	1.5697	-0.18775	0.741143	3.05554	-1.14745	-1.29973	-0.408421	-0.367116	-1.49852	-0.780214	0.171541	0.0860951	0.483583	-0.216482	-0.579258	0.527609	0.722851	-0.629691	-0.678639	-0.242586	-0.373409	-0.343326	-0.633349	-0.424594	0.0208206	2.69877	-0.673845	-0.958061	0.579585	-0.452864	2.15809	-0.392559	-0.0700753	-1.28801	-1.32598	-0.27362	-0.354865
piRNA_CGTTTTTTCACTGACCCGGTGAGGCGGGGG	-0.853275	-0.491829	2.9038	-0.72994	-1.0445	0.342478	-0.961966	-1.3082	1.87782	-0.144735	0.410359	-0.0771242	-0.105604	-1.39745	-0.872698	0.198991	-0.879311	0.183319	0.70543	2.14392	0.100529	-0.535825	1.81536	0.0782581	-0.498052	-0.320252	-0.447574	-1.12028	-0.711514	0.5313	-1.14264	0.517062	-0.840038	-0.701401	2.16567	0.521642	-0.037134	0.0566424	-0.460027	0.468345	-0.422847	0.410699	-1.18717	1.38718	0.472599	1.18368	-0.131261	-0.750804	1.03571
autre.RNA_AGGAGTTCTGGGCTGCAGTG	-0.312391	0.502612	1.06354	0.884761	-0.456294	-0.659159	-0.862423	-0.0421844	0.413423	0.250078	-0.781966	-0.731371	1.99499	0.608729	-1.07981	-0.823392	1.05598	-0.513332	-0.200903	-0.297347	-0.0135478	-0.876832	0.0942878	-0.730082	-0.223232	-0.0998706	-0.395975	0.678295	-0.872013	4.40375	-1.00021	1.34273	-0.409827	0.572183	0.08095	0.602553	-0.366535	-0.93753	-0.80907	0.0230921	-0.807685	-0.371616	-0.425265	0.501217	0.0266773	-1.14271	-0.704907	1.18937	-0.405754
tRNA_AAAACTTAAACTTTTATATCCAGAG	-0.553754	-0.327658	0.626545	-0.610518	0.424695	0.20104	-0.0716325	0.531836	-0.0542037	-0.0963097	-0.0700393	0.382	0.648374	-1.02597	0.511206	-1.18092	1.00823	0.169382	-0.350599	-0.239367	0.0776652	0.15095	-0.340015	-0.790729	-0.320049	-1.21089	1.36396	-1.10611	1.01935	0.553174	0.825456	-0.871838	0.344615	-0.321255	-1.05953	-0.585149	-0.256256	-0.205885	-0.938996	3.49471	1.92623	-0.864139	-1.15137	-0.533722	0.877501	0.8794	0.27211	-1.29906	-0.826969
piRNA_CCGGGCCCCGGGCGGGCGGG	-0.316499	-1.01015	0.722832	0.96228	0.652547	-0.390189	-0.533819	0.710018	0.0489535	-0.269399	-0.576579	-1.4568	-1.46059	-0.126639	-0.925675	0.853684	0.285367	-0.152546	2.16366	0.287142	0.532393	-0.110665	-0.710839	-1.24577	-0.279071	-0.508964	1.32381	-0.682931	-1.11463	-0.368569	-0.462583	0.558555	-1.1554	0.459699	0.913426	0.0822081	1.10518	-0.552903	-0.817297	5.31902	-1.38853	0.20532	0.170948	-0.264197	-0.475803	-1.30989	0.50569	-0.280797	-1.15521
rRNA_TCTAGAGGAAGTAAAAGTCGTAACAAGGTTT	-0.567518	-0.775846	0.0869572	-0.655096	-0.56238	1.33611	-0.52765	-0.85359	0.188278	-0.115171	2.44591	1.02514	-0.781774	1.01585	-0.664815	0.00465537	0.501831	-0.0298481	-0.0337788	-0.56812	-0.469139	-0.209341	3.77879	0.224428	-0.476447	0.457418	-0.136079	1.06647	-0.433393	-0.264609	-0.795432	0.235967	-0.0979023	0.0632226	-0.503859	-0.318751	-0.870228	-1.11732	-0.293468	-0.0410979	-0.743694	-0.300297	-0.54279	2.02371	-0.70529	3.48982	-0.0419054	0.315464	0.320287
rRNA_CATTCGTGATGGGGATCGGGGAT	-0.299396	-0.31408	0.133774	0.0546104	-1.00333	1.88341	-0.788259	-1.22935	0.598482	-0.396612	1.36076	1.15627	-0.926218	2.05013	-1.03232	-0.7413	-0.169254	-0.136667	-0.281569	0.0844368	-0.00349774	-0.886	4.35383	-0.483712	-0.848676	1.20299	0.107356	0.450826	-0.453206	-0.157793	0.0682832	0.704528	-0.809969	0.0984505	0.542175	0.108978	-0.943753	-0.989704	-0.0306687	-0.246495	-0.830135	-0.53818	-0.520261	1.38889	-1.28775	2.91703	-0.365961	0.0574722	0.412666
piRNA_TGGCTAGACCTAAGGAGTAT	2.02873	-0.0588642	-0.444739	-0.936931	3.28864	0.622064	-1.37553	-0.259634	-0.689205	-1.18892	-0.985616	-0.11598	-0.868335	-0.416973	-0.0437142	0.387823	0.608596	-1.37673	1.98697	-0.052001	-0.10966	0.938935	-0.365669	0.226724	0.790253	-0.970674	0.167776	-0.204355	1.35207	1.05995	-0.186068	-1.23041	-0.0377181	-0.894943	0.691696	-0.243717	-0.123542	0.365837	-0.0851308	-1.59799	0.197107	-0.929865	0.534324	-0.142427	0.687827	-0.0714506	0.0940752	0.763427	-0.990765
piRNA_TAGTGACGCGCATGAATGGA	0.579674	-0.484057	-0.233248	-0.706209	-0.636118	1.86019	-0.810991	-0.630218	-0.138005	0.619062	0.579916	2.08598	-1.1033	0.119483	-0.603556	-1.16606	0.214451	-0.236572	-0.467906	0.557439	0.600044	-0.294284	2.04628	-0.347984	-0.473864	0.411409	-0.806566	0.774721	-0.55416	-0.574971	0.0118987	0.721074	1.02787	-0.863203	0.809862	-0.448511	-0.864181	-0.749928	-0.49039	1.14525	-0.5229	0.509004	0.32271	-0.179329	-0.609805	-0.215732	-0.153951	-0.190661	0.775188
tRNA_GAGACATAGAGGTTATGATA	-0.561533	-1.18606	-0.926201	-0.684577	0.00407649	-0.489679	-0.087387	1.02703	0.630001	0.113952	2.16037	1.61418	-0.0923399	0.419011	-0.615214	-0.882848	0.858639	0.505391	-0.808678	-0.287649	-0.710496	0.169282	-0.162371	-0.74322	-0.151476	0.0459239	-0.0281783	-0.407175	-0.248096	2.60044	-0.435368	-1.27317	2.15771	-0.657481	-1.13173	-0.736159	-0.0209767	-0.276195	0.797662	-1.43598	3.17563	0.339615	-0.491513	-1.11363	0.0264614	0.794619	-0.224473	-0.147782	-0.318007
rRNA_GTCCCAGCCTTCCTGTTAACTCTT	-1.06817	0.164246	-0.752389	-0.232512	0.323979	-0.979098	2.2063	-0.177498	-0.374583	1.15873	-0.268997	-0.472934	-1.35199	1.74723	0.0683459	0.443974	1.17052	-0.783119	-0.345457	-0.393053	-0.0835112	-0.791801	-1.37915	-0.690744	1.19714	-0.864204	0.916214	1.98376	-0.419443	-0.638685	-0.704066	2.02931	-0.136223	1.33471	-1.49755	-0.532261	0.01048	1.90209	0.0258889	-1.56757	0.0791985	-0.341737	1.47528	-0.677375	-0.713259	1.18555	2.43772	1.08237	-0.609329
rRNA_AAGACGAGAAGACCCTATGGAGCTT	-0.494153	0.034462	-0.495125	0.341465	2.20687	-0.364016	0.0592708	-0.503482	-0.41489	-0.393617	0.023215	1.18964	-1.27352	0.851499	-1.11408	0.267639	0.476277	-0.614376	-0.253858	0.600291	-0.129517	0.160119	-0.809579	-1.07181	0.160634	0.504643	0.784403	1.50794	-0.00774642	-0.758954	1.84562	-0.37547	-0.391761	0.364176	-1.54766	0.187068	-1.12944	0.953871	-0.391097	-1.19723	-0.137994	-1.04643	0.665338	-0.111674	1.84305	-0.0582333	-0.282303	0.0483196	-1.37493
rRNA_TGTGAACAGCAGTTGAACATGGGT	0.171148	0.878944	-0.163738	1.51497	-0.882354	0.628705	-1.3135	-0.856334	0.756633	-0.0979398	-0.636535	0.627313	0.399895	-0.352322	0.2275	-0.743711	-0.755821	0.615256	-0.0315421	0.525221	-0.511789	-0.146388	1.2295	0.35609	-0.534948	-0.331177	-0.631711	0.361689	-0.170441	-0.217797	0.626155	0.387269	1.06926	-0.783529	-0.747009	-0.639343	-1.33813	0.704166	-1.34543	0.888539	-0.857892	0.728171	2.176	0.464385	-1.24744	-0.378148	-1.13664	-0.184975	2.13399
tRNA_ATCAGCTAGTTTCGGTCTAGTCC	-0.19993	-0.769169	-1.18811	-0.902322	3.32821	0.301704	1.13552	0.326327	0.0796098	-0.806571	-1.30527	0.108115	-1.01533	-0.225872	-0.332508	-0.69653	1.27264	0.541119	1.1932	-0.515413	-0.329424	0.473845	-0.700323	-0.0256209	5.81283	-0.586722	-1.13191	-0.84918	-1.04196	0.279117	0.635449	-0.583487	-0.845708	0.0752323	-1.19287	-0.0864447	-0.460828	0.0872399	1.2528	-0.185141	-0.247812	-0.485314	-0.258514	0.123805	-0.0584801	-0.693625	-0.514308	-0.446717	-0.453724
piRNA_TAAAGCCAGTTATCTGCTGTGG	1.33571	0.18135	0.0459574	0.542683	0.504256	1.23584	-1.41025	-0.429279	-0.170315	-0.696485	-1.13947	-0.43237	-0.972624	0.263368	-0.897324	-0.0303189	0.552996	0.911193	0.93144	-0.26181	-0.0645511	5.7568	-0.511472	0.315329	-0.401626	-0.0899123	-0.672216	-1.43253	-0.922253	0.220903	-0.222657	-0.474761	-1.5443	-0.678946	-0.841107	-1.28285	0.359669	0.817505	0.392985	-0.41751	-0.378607	-0.249667	0.80369	1.01042	0.443124	-1.45183	-0.439128	-0.0325161	0.162225
piRNA_TCACAGAAGGACAGAAGTTGC	-0.780581	0.97601	0.973098	0.102699	0.613145	-0.0193251	0.123716	-1.14284	-1.03872	0.761602	-0.568804	0.944464	-0.849287	-1.08728	0.893407	1.10511	-0.965039	1.76279	-1.24827	0.395841	-0.951746	-0.0404173	-0.825653	0.592571	-0.0729498	0.491988	0.362514	2.21692	0.531737	-1.21568	-0.348942	0.368181	-1.29225	-1.00907	-0.32525	-0.699814	-0.829382	0.379488	1.28509	-1.50863	3.08923	-0.718414	-0.263685	-1.34627	1.17869	-0.425264	-0.0333657	0.828794	-1.03917
rRNA_CGTCCGACCTGGGTATAGGGG	0.244239	-0.839783	0.107533	-1.10949	-0.784436	2.6604	-0.142735	-1.08149	0.639542	-0.359442	0.665661	0.111247	-1.04048	-0.274669	-1.0416	-0.915952	0.248095	-0.937833	0.756818	0.589713	2.50466	0.592796	1.38695	0.0249314	-0.00839961	0.797773	0.258873	0.00688919	-0.855841	0.559627	0.285161	-0.510039	-0.220701	0.65708	2.01713	-0.131085	-1.02893	-0.439289	-0.554268	-0.0247657	-1.37254	-0.239243	0.409201	-0.804216	-0.80709	2.10451	-0.22636	-0.981249	0.640976
rRNA_AACGTTAGGTCAAGGTGTAACCTATG	-1.502	0.673276	-1.10925	0.307861	-0.204136	-0.516538	-0.60733	0.174239	2.03478	-0.425948	1.17505	0.236872	-0.313762	0.134271	-0.429857	-0.348637	0.147895	0.671516	-0.509844	-0.0852742	0.496821	2.23301	-0.698486	-0.259522	-0.688051	-1.03125	1.37776	-1.32713	0.584739	-0.871292	-0.480764	-1.45054	0.729392	-0.277916	-1.43268	-0.577765	0.479495	1.22908	0.434991	-1.43435	-0.242929	-0.501125	2.60477	-0.683336	2.28389	1.09352	-0.187312	0.296148	-1.45246
miRNA_TAATGCTGCCTGGTAATGATG	-0.257455	0.298739	0.302499	-0.575355	1.15708	0.0654298	-0.556557	-0.611088	-0.514244	-0.075748	0.766701	-0.0867236	0.423622	-1.45725	-0.293987	-0.272899	-0.98298	-0.428644	0.22075	-0.157987	3.0361	3.05341	-1.41174	-0.107318	-0.680595	2.29017	-0.302613	-0.806752	-0.406398	-0.619662	-0.0433272	-0.771466	-0.701457	-0.641414	0.609857	-0.678191	0.212391	1.94246	-0.0464914	-1.53308	1.0941	-0.703012	0.0436165	-0.896624	1.10414	-0.227039	-0.665578	-0.671501	0.103837
piRNA_TATTATGAGTATGAACTGAGCC	0.0428295	-0.114499	0.159853	-0.109694	0.990749	-0.532095	-0.72841	2.07164	-1.23895	0.0252412	-0.566666	3.08741	-0.89248	-0.502316	-0.198311	-0.653587	-0.0952567	0.657184	0.69495	-1.02448	-1.07311	0.419757	0.526851	1.7895	-0.495804	-0.874826	-0.208345	-1.44761	1.90819	-0.288875	0.705048	-0.934643	0.432232	-0.32919	0.854659	0.23892	-0.930734	-0.2601	0.327107	-1.60731	0.16714	-0.639562	-1.87908	0.200996	2.32568	-0.194585	1.02216	-1.22802	-1.47949
rRNA_AGACCCTATGGAGCTTTAACTAACCAACCCAAAGAGAAT	-1.04243	-0.281775	-0.966735	-0.279135	0.129009	-0.346773	1.57917	0.617582	0.0381446	0.639483	-0.0865325	-0.0369686	-0.699015	0.0544345	-0.221178	-0.565972	0.82272	0.10167	-0.410697	-0.482108	1.43711	-1.16038	-0.923598	-0.525567	-0.0658789	-0.815624	1.13785	6.08771	-1.12319	-1.05567	-0.971556	3.64668	-0.333778	-0.0224386	-1.39175	-0.866697	-0.351985	0.537635	-0.165252	-0.433932	-0.828528	-0.0957616	0.159604	-0.479862	0.0419673	0.860507	-0.125766	1.05593	-1.17015
inconnu_AGTTCTACAGTCCGACGATC	-0.574111	-0.60768	0.441341	1.00889	-0.674885	1.23357	-0.402907	-0.616446	-0.674885	0.325379	0.541735	-0.258039	1.771	-0.0878731	0.416548	-0.668326	-0.537152	-0.587927	0.141141	-0.516606	0.32723	-0.561202	-0.578247	-0.613559	-0.0327651	-0.625691	-0.647191	-0.638455	0.418733	-0.362233	0.321615	-0.501932	-0.038635	-0.56462	4.35269	-0.604084	4.14284	-0.0930981	-0.608975	-0.317012	-0.393343	-0.098552	-0.674885	-0.646349	-0.635051	-0.620718	-0.671382	-0.186101	-0.252575
piRNA_TAGGGACTCATGTGTACTGT	-0.0267791	-0.190287	-1.28262	0.567045	0.838064	1.67897	0.689887	0.426004	-0.474072	-0.661124	-1.56509	-0.776925	-0.964009	-0.832482	0.319664	-0.163133	1.19956	-0.421821	1.9011	0.0926716	-0.354629	0.0602292	-0.765363	0.354327	0.327327	-1.12598	-0.424028	3.21024	-0.352325	0.680106	-0.922521	-0.198726	0.472301	0.455233	-1.6796	-0.428511	1.31051	-0.782579	0.154083	0.988243	-1.01269	-0.128311	-1.21525	0.941032	0.0822558	-0.202363	-0.806924	-0.569864	-1.02091
miRNA_TCCCCCAGGTGTGATTCTGATT	-1.78855	1.24662	-0.57631	0.646895	0.486374	-0.975051	2.21411	-0.0597186	-1.86246	1.25369	-0.585608	-1.17619	-0.89967	-0.757427	-0.303563	1.14833	1.65375	-1.33485	1.72085	-0.792807	0.741574	1.52414	-0.673742	-1.76414	0.053464	0.112596	-0.00819922	0.215886	-0.535326	-1.16722	-0.927004	-1.38086	0.0982283	1.39718	0.174431	0.133565	2.80772	0.234916	-0.438754	-2.6987	0.197388	0.894316	1.12367	-0.0894727	0.715915	0.677043	-0.273472	-1.34486	-0.0877128
piRNA_CCAAGGAGTCTAACACGTGCGC	-1.04068	-0.550331	0.726669	-0.847516	-0.379941	1.97725	0.707239	-1.16435	0.323886	0.0176561	0.230115	0.0402658	0.0956276	0.416111	-1.05652	-0.946081	0.450037	-0.14248	-0.874274	-0.294692	2.312	-0.481099	0.0437404	-0.741265	-0.160405	3.51573	0.70751	-0.388616	-1.03681	-0.568078	-0.59836	-1.1086	-0.275853	-0.40248	3.78644	0.192867	-1.06648	-0.205602	-0.717766	0.0385087	-1.00456	0.0820021	0.937197	0.162489	-0.710514	1.84934	1.39381	-0.81618	-0.84822
inconnu_AGAGTTCTACAGTCCGACGATC	-0.651388	-0.69503	-0.0335371	1.52169	-0.659095	0.480417	-0.341678	-0.441953	-0.654932	0.0630342	1.41247	-0.391043	2.25865	-0.0537858	0.2614	-0.679627	-0.583208	-0.56288	0.333117	-0.571117	-0.0115094	-0.52035	-0.652604	-0.623235	-0.319161	-0.69503	-0.682871	-0.599071	1.02231	-0.355149	0.607689	-0.517861	0.0140246	-0.549805	3.10449	-0.508533	4.09348	0.161359	-0.671881	-0.459362	-0.0523024	0.110033	-0.646089	-0.669974	-0.590103	-0.60254	-0.69503	-0.0496099	-0.257225
tRNA_CGCCTGTCACGCGGGAGACCGGGGTTCAATTCCCCGACGG	-0.271603	-0.397956	-0.933022	-0.976234	3.29096	-0.989622	-0.67674	3.41095	-0.881061	-0.551303	-1.02437	-1.38696	-0.91242	-0.0815937	-0.865734	1.71721	-0.762011	-0.324559	1.62375	0.9759	0.0164133	-0.141995	0.598547	-0.406805	-0.779432	0.209675	-0.853139	-0.676273	-0.764756	-0.572059	-1.05018	-0.228586	-1.26379	0.122508	1.39153	-0.967948	0.315786	2.7211	1.27835	3.05382	-0.998151	-0.454319	-1.00454	0.610978	-0.140311	0.998713	0.494647	-0.312094	-0.714935
piRNA_CAGTCGGAGAGGCGCGAGAGG	-0.236119	0.166387	-0.371168	-0.365322	-1.08695	1.3055	-0.0763323	-0.38106	1.26163	-0.583284	0.36672	-0.0747628	-0.37508	0.132979	-0.537871	0.247516	-0.306179	-0.786818	1.3892	-0.30445	0.615462	-1.75073	1.25406	-0.290814	-0.384836	0.177551	-0.560189	-0.661952	-0.965449	0.730726	0.0643241	1.76279	1.15744	2.30629	0.87569	-0.552857	-1.74228	-0.1631	-0.641094	0.0875328	-1.02147	0.259245	-0.307386	1.22667	-0.860157	-0.304449	-0.36289	-1.36925	-0.556403
rRNA_CTTTGGTCGCTCGCTCCT	0.32481	-0.627688	1.21866	-0.166499	-0.623791	-0.692863	-1.23059	-0.388984	1.72432	0.611361	-0.148732	0.236976	-1.40792	0.644246	-0.910765	-0.650597	-0.783559	0.153113	0.64602	2.01355	0.0589314	-0.980888	2.08257	-0.739286	-0.487617	-0.625123	-0.674531	-0.736594	-0.707333	-0.586312	-0.271693	-0.870841	-0.437847	0.861635	0.464729	1.21172	1.22196	-0.165958	-0.32879	0.274805	-0.989017	0.727052	0.98587	2.21428	-1.44279	3.27765	0.519366	-0.0858953	0.0777141
piRNA_CCGAGGGGCTCTCGCTTCTGGCGCC	-0.309542	-1.24249	1.21052	-0.351078	-0.0823735	1.0712	-1.05949	-0.658914	1.79744	-0.351516	-0.0237548	2.69211	-0.716985	-0.226947	-0.946674	-0.790503	-0.0717636	-0.0678383	-0.311576	-0.0704815	0.510663	1.19329	0.686005	-0.731652	-0.915544	0.777719	-0.850818	-0.931829	-0.442601	-0.376614	0.245556	-1.05233	2.13632	0.150935	2.75923	-0.723726	-1.02051	-1.34645	0.245656	1.32661	-1.15221	2.31038	-0.272487	-0.69513	-1.31977	1.01826	-0.0565443	-0.720785	-1.37884
rRNA_ATCACCTCCAGCATTCCCAGTATTGGAGG	-0.623949	-0.416066	-0.883679	-0.414263	1.95844	-0.591494	1.90495	1.10084	0.0407724	-1.11798	-0.957569	0.624587	-0.713357	-0.0694361	1.07737	-0.681162	0.425006	-0.232141	-0.202124	-0.7624	0.533656	3.60924	-0.371142	-0.770483	1.76621	-0.609998	-0.924139	-0.397984	0.0599321	-0.206109	-0.386847	-0.799022	1.7941	-0.818583	-1.10731	-0.834362	0.100234	-0.183608	1.92692	-1.24677	0.0651811	0.177436	-1.24677	-0.360268	0.76413	-0.879001	1.84452	-0.140574	0.289263
autre.RNA_ATCCTCACTGCTAATGTGAGACGAATTTTTGAGCGGGT	2.47094	-0.686922	-1.52938	-0.403667	-0.315836	-0.288894	-0.108796	-0.796815	-0.368704	0.0379827	1.99009	0.231304	-0.554165	-0.740138	1.06731	-0.0127366	-1.03784	-0.839351	-0.177942	1.52084	0.54272	0.659597	-0.443922	-0.742153	-0.885412	-0.740016	-0.596182	0.574982	-0.112026	-0.239341	1.66858	0.69078	-0.11579	0.0629976	-0.146425	0.345135	-0.787247	-0.211448	-0.894824	1.91606	0.0969591	0.488327	0.0804988	0.668491	-1.33762	-1.31897	-1.39333	3.78672	-0.0647357
piRNA_CTCCGGGCGGAGGCGGGCGGCGGGGGGGT	-1.32238	-0.32277	0.862199	0.180291	-0.0881611	0.885458	1.71168	-0.453165	-0.978085	0.847325	-1.32238	-0.793387	0.612364	-0.298598	2.06582	0.239932	0.365401	-0.645427	-0.900525	-0.916955	0.271377	2.27016	-0.859671	-1.08748	-0.707476	-1.13395	1.54183	-0.275816	-0.839027	-0.552491	-0.940676	0.00260578	-0.197546	-0.530443	2.18534	-1.01728	-0.547305	2.31536	-0.716464	1.24792	-1.16062	0.0323023	1.88019	-0.502579	-0.406883	-0.0345208	0.462002	-1.32238	-1.32238
piRNA_TAAGTCAAGTAGAACCAAGAAT	1.69529	0.284662	0.28178	-0.579615	-0.789746	-0.563281	0.466916	-1.1196	-1.1605	0.2072	1.27689	-0.522978	0.947799	0.241329	1.31219	0.2139	0.919282	-0.65045	-0.787882	-0.864563	-0.808631	0.225508	-0.905731	-0.203159	-1.21935	0.684614	-0.335079	-0.208334	-0.339731	-0.152991	1.55868	-0.596237	0.911587	-0.55288	0.383475	-0.457207	1.38387	0.0648165	0.0755546	-1.86268	0.900959	0.908489	-1.0857	0.0950331	0.7265	2.32473	-0.391142	0.055569	-1.20039
rRNA_CGTGAGACAGGTTAGTTTTACCCTACTGATGATGTGTTGTTGC	0.903661	0.679997	-0.398889	-0.75498	-1.10058	1.06533	-0.928107	0.219222	1.31453	-0.09555	-0.904638	-0.122836	-1.08925	2.00796	-0.751136	-1.21507	-0.79953	-0.454068	2.40767	0.228722	-0.212471	-0.333938	0.674177	-0.81039	-0.964094	0.885723	-0.0816441	-0.526116	-1.32915	1.26696	-0.625674	1.32252	-0.391134	0.195836	1.21982	-0.92367	-0.858772	-0.859624	0.727846	1.57955	-1.21878	1.18631	0.935864	-0.0338067	-1.03781	-0.535145	-1.33319	0.291187	1.11672
tRNA_GCAGCTTCAATTCTGCCGGGGCT	-0.961367	-1.02827	-1.21316	-0.0855529	-0.653695	0.213521	1.69389	1.46929	0.0990857	0.349272	0.116985	0.775075	-1.25091	0.130243	-0.477426	-0.832104	-0.0446819	1.38879	-0.258766	0.0517877	0.517988	1.55843	-0.553615	-1.56514	0.115152	-0.0203858	0.500244	-0.13522	0.0858799	1.23993	0.868647	-0.659977	1.70069	-1.34874	-0.719391	-0.453514	-0.960005	-1.02782	-0.116375	-0.160426	0.203022	0.902727	0.185126	0.67505	-0.314296	0.0829812	-0.366282	-0.57367	0.155771
rRNA_CGAAACGATCTCAACCTATTCTCAAACTTTAAATGGG	-0.10987	-0.868174	-0.471514	-0.328152	-0.962227	1.96547	-0.80069	0.0524393	1.15293	0.3962	-0.0264062	1.06339	-0.612832	1.16552	-0.955128	-0.580649	-0.217549	-0.456878	0.792864	-0.547866	0.349132	0.156062	1.24785	-0.461642	-0.95437	0.325632	-0.321173	0.644672	-0.802572	0.185333	-0.19607	1.01573	0.908747	-0.280979	0.934229	-0.178015	-1.08645	-0.642866	-0.831857	1.66819	-1.30767	0.704952	0.131136	0.484974	-1.34385	0.609086	-0.78544	0.0242168	0.190669
piRNA_TGTAAACATCCTCGACTGGAAGAAA	-0.552636	-0.372519	0.239924	-0.470374	0.15687	0.218699	-0.0348337	1.65123	-0.297417	0.233113	-0.772058	-0.217251	0.476258	0.105932	0.72691	-1.56314	1.34803	0.860513	0.167035	-1.30155	-0.602734	0.809939	-0.0534616	-1.12674	0.550648	0.843287	1.02117	-1.99857	-0.538287	0.266396	0.0507022	-1.75636	2.44666	-0.960771	-0.223296	-1.09869	1.78453	0.550764	-0.00837413	-2.62812	1.99406	-0.477688	-0.220014	-0.902106	1.67432	0.424128	-0.936514	-0.00503471	2.12716
tRNA_GTTCAAATCACGTCGGGGTCACCA	-0.762335	-0.0851213	1.21832	1.1795	-0.730513	-0.349138	1.20652	-0.421728	0.0851574	0.148725	-1.48939	-1.1823	1.48955	0.767195	-0.731557	-0.309517	1.61513	-0.743475	-0.260123	-0.0500824	-0.594824	-0.969654	-0.0324352	-0.606753	-0.711134	-0.86512	0.00552228	-0.430142	-0.811216	2.40652	-0.943247	0.187891	-0.557292	1.64447	-0.790683	1.45263	-0.390177	0.041165	0.26202	2.05655	-0.79664	0.145598	-0.938439	1.3058	-0.665233	-0.912119	-1.19751	0.0304566	-1.48679
rRNA_CCGCAGCTAGGAATAATGGAATAGGACCGC	-0.602221	-0.403826	0.0237806	0.657389	-0.777045	0.574274	-0.389869	-0.673663	0.317939	0.291194	0.982048	0.589325	-0.876173	-0.433232	-1.30622	-1.17462	0.0318501	1.33908	1.24931	-0.291803	0.872483	-0.579482	2.78398	0.228833	-0.579249	0.306816	0.011404	0.841745	-0.655444	-0.265911	-0.408583	-0.179871	-1.15621	0.372355	-0.0726315	0.378797	-1.24887	-0.372732	-0.7702	0.00182332	-0.463574	0.274772	-1.09567	3.61912	-0.971213	2.32443	-0.579234	-0.178517	1.49773
rRNA_TAAGGACTTGTATGAATGGCCGC	-0.22764	-1.0685	-1.91023	-0.661366	0.929825	-0.361348	1.94103	1.48377	-1.40363	1.3613	-0.0832025	-0.532748	-1.03391	0.424985	-0.115795	-1.03417	0.159756	0.0215721	-0.164847	1.74818	0.526973	-0.285167	-0.827695	-0.47293	2.12347	-0.4013	-0.55934	0.835278	-0.252623	-0.561894	-0.333615	-0.966274	1.25845	0.110032	-1.70485	-0.117929	0.219693	0.794733	0.7667	-2.14563	-0.302613	0.641074	0.134823	-0.0441054	2.09171	-0.608152	0.8367	0.629097	-0.272685
rRNA_ATCAACGGAACAAGTTACCCTAGG	-0.934396	0.650702	-0.719305	0.0794629	2.03841	-1.21231	0.567939	-0.22621	-0.245746	-0.0148746	0.0163339	0.818436	-1.28243	-0.312316	-0.0847379	-1.58544	0.0631955	1.00382	0.904768	0.710921	-0.236213	0.450865	-1.43073	-1.01244	0.0280094	0.619368	-0.305267	-0.240686	-0.350738	0.283061	0.848368	-0.799155	1.77943	0.370253	-1.96303	-0.208996	-0.125301	0.573431	0.256822	-1.78625	2.38294	-1.58009	1.92109	-1.23862	1.52766	0.396542	-0.0887795	0.517962	-0.4813
tRNA_CAGCTGACTTCCAATCAGCTAGTTTCGGTCTAGTCC	-0.758102	0.684729	-0.909959	0.29916	0.205356	-0.865968	1.21153	0.299146	-0.0938486	0.410581	-0.48262	-0.893262	-1.01032	0.311839	-0.68196	-0.191005	1.99986	0.956023	0.516111	-0.267361	-0.739927	-0.258337	-1.00906	-0.24614	4.12898	-0.306268	-1.24461	-1.2674	-0.914549	-0.546032	0.244371	-1.01537	-0.588935	3.36381	-1.21312	0.814081	1.64017	0.231515	0.178808	-1.434	0.21097	-0.132845	-0.00277498	-0.201423	-0.431853	-0.638804	1.84916	-0.448458	-0.595947
miRNA_TTCAAGTAATCCAGGGTAGG	-0.756235	1.03815	-0.657478	2.39271	-0.130046	-0.794405	0.301261	-0.121451	-1.1706	-0.89834	0.796435	-0.831628	1.59162	-1.46922	1.09556	0.792709	-0.639021	-0.502162	0.793125	-0.794344	-0.0366353	0.722163	-1.67631	0.173376	-1.02767	0.148001	-0.968745	0.30204	0.0690774	-0.982736	0.162219	-0.886079	1.05805	0.686041	-1.12188	-0.456511	0.0552152	0.660132	-1.19096	-2.2719	2.71882	0.284205	3.97268	-0.835041	0.405823	-0.604924	-0.00251759	0.435008	1.78577
piRNA_GCGAAGCGGGGCTGGGCGCGCGC	0.826357	-1.46475	0.280829	-1.23406	-0.225178	1.25892	-0.0680002	-0.926635	1.7083	-0.786025	0.630246	0.23647	-0.741745	0.753971	-0.224456	2.21082	0.649245	0.0114131	-1.38735	-0.850367	-0.658003	0.934146	1.90421	-1.17583	-0.822767	0.324909	-0.657586	0.740458	-0.962073	0.254009	-0.708804	-1.39625	0.537078	0.344353	3.16419	-0.143645	0.542655	0.422722	-0.477416	-0.287744	-1.1512	-0.00771002	-1.41373	0.684945	-0.648919	1.13071	1.23618	-0.208501	0.627835
tRNA_TGCAAATTCAGAGAAGCAGCTTCAATTCTGCCGGGG	0.994528	-0.508821	0.846079	-0.652719	0.288664	-0.0315161	-0.491584	0.448316	-0.96546	1.0271	-0.954586	-1.31034	-0.664624	1.03162	0.643317	0.573747	-0.587939	0.211467	0.50254	0.405994	-0.805775	-1.03677	-1.17766	-0.455709	0.566846	0.463353	2.7164	-1.37422	-0.0641847	-0.130473	0.586186	-0.070287	-0.560514	1.21362	-0.34383	-0.805984	-1.33929	0.286624	0.529671	-0.497376	0.118039	0.188981	-1.055	1.08998	1.15159	-1.25488	1.9427	0.454434	-0.770939
miRNA_TTCCCTTTGTCATCCTATGCT	1.71199	-0.0440933	0.274968	-1.07022	1.32581	-0.541845	-0.191384	2.05059	-0.855697	-1.10339	-1.55673	0.869309	0.117949	-1.21065	1.32213	1.99221	-0.0612841	-1.20677	-0.465721	-0.697877	-0.659287	2.01363	-1.40926	-0.971204	0.596617	-0.514239	-0.0452451	1.14584	1.5335	1.07038	-0.640114	-1.30685	0.597725	0.868415	-0.2268	0.159382	0.956547	0.365225	0.643038	-1.67326	-0.480065	-0.0778731	-0.778442	-1.89042	0.0634707	-1.39125	0.370318	-0.633459	-0.933811
piRNA_TTCAGTGAAAATGTGAAAGTCTCAAAGGG	0.0429813	-0.626073	-0.786665	0.888164	0.65112	-1.1841	-0.470073	0.748562	0.262513	0.60253	-0.128963	-0.156599	0.619664	0.40511	1.62301	2.47509	-1.34178	-0.801584	-0.970745	-0.620544	-1.23162	-1.31262	-0.279551	0.399298	0.459237	0.348275	1.34141	-0.973695	0.659232	-1.06672	-1.17884	-0.309792	-1.73877	-1.29711	2.98547	0.159608	0.251802	3.04651	0.74918	-0.88585	0.655311	-1.05105	-0.0119718	-1.35723	0.407873	-0.550954	-1.07448	-0.803535	-1.50913
rRNA_AGGGTTTACGACCTCGATGTTGGATCAGGAC	-0.394101	-0.734728	-1.40094	0.773259	0.628866	-1.71937	1.35441	0.256333	-0.167581	0.218642	1.18522	-0.428582	-1.50805	-0.206413	-0.879007	0.122999	0.993468	0.192666	-0.12634	0.114745	1.72451	1.41743	-0.579753	-0.554332	2.64789	-0.296802	1.11042	2.07234	-0.397706	-1.16438	0.0412317	0.283662	0.280521	0.173577	-1.86687	-1.05296	1.82671	0.579495	-1.355	-1.77613	0.948845	-1.15851	-0.516485	-0.475331	-0.18785	1.05984	1.09955	0.694928	-0.640087
piRNA_CTCACCGGGGTGGGTCGGGGCGG	1.07369	-1.41164	0.595525	1.99179	-1.23489	1.26446	-0.65923	-0.782862	0.818792	-0.565339	-1.0903	-0.625165	-1.32462	0.907935	-0.491335	1.54098	0.569797	0.111674	-0.897887	0.966574	-0.757949	-0.609788	0.323577	-0.954382	-0.762122	-0.808537	1.12765	0.316681	-1.78149	0.235148	-1.70902	0.169676	-0.873584	1.00504	1.62743	0.821221	1.05748	0.723599	-0.696561	3.33033	-1.72994	0.126617	0.316193	0.274241	-1.52945	-0.604027	0.874141	-0.569655	-1.40112
rRNA_CGTTCAGCCACCCGAGATTGAGCAATAACAGGTCTGTGATGC	0.483567	-0.892398	-0.345394	0.539644	-0.559942	1.77763	-0.782042	-0.351513	0.532878	-0.176216	-0.22622	0.687285	-1.30806	2.14738	-1.19082	-0.131316	-0.792309	1.70817	0.27521	-0.791674	-0.603879	1.11137	2.49347	-0.421058	-0.608848	-0.0865673	-0.15263	0.426087	-1.09367	-0.217087	-0.701388	0.344732	-0.958264	1.03273	0.298481	-0.072702	-0.805567	-1.26563	0.0765506	-0.00715887	-1.03313	0.249187	0.516559	2.15657	-1.28205	1.44696	-0.4212	0.415084	-0.504816
autre.RNA_TGAATATTCAGGACTGATTT	-1.02161	-0.285949	-1.67832	0.56104	1.16397	0.187092	1.01621	0.143228	-0.715428	0.00876111	0.620995	-0.417206	0.264669	-0.136217	1.11744	0.532159	-0.649615	-0.156282	0.0393156	-0.323131	-0.271135	1.16292	-0.110862	0.407976	-0.826885	-0.668367	-0.561266	1.41915	-0.123612	1.56106	1.30911	-0.689948	2.25894	-1.78608	-1.54079	0.135105	0.660715	-0.710222	0.115927	-1.93891	0.300102	-0.286268	0.270786	-1.12848	0.769909	-1.27937	-0.0417098	0.889642	0.337318
piRNA_TAAAAAGGGAAATTTGAAATCTGGACTGCA	-0.237158	0.451505	-0.113456	0.206762	0.0162678	-0.405918	0.230715	1.18023	-1.61105	0.492237	-0.210132	-1.22549	-0.359939	-0.301691	2.63158	1.40324	-0.699962	0.267286	-0.900304	-0.53835	-0.276368	-1.77573	-0.615505	-0.539332	0.00453796	2.34124	1.19315	-1.40371	1.32325	-1.20101	-0.120126	-1.23612	-0.342798	0.413683	1.45628	0.749339	0.189878	0.753176	0.863119	-1.74984	-0.394668	-0.204741	-1.27143	-0.54441	2.11176	-0.826317	-0.489474	0.891968	-0.658603
tRNA_GCAAGAACTGCTAATTCTATGCTCCCATATC	-0.904009	-0.466369	-0.810703	-0.839972	0.771388	-0.440907	1.56864	0.70739	-0.174782	-0.381105	0.970428	1.34477	-0.159164	-0.0350748	-0.360721	-1.01785	0.207895	-0.137267	0.800358	-6.72294e-05	-0.642879	1.75787	-0.248157	0.337401	0.725808	-0.226106	1.67545	0.37048	-0.405888	-0.80944	0.906311	-0.92125	-0.0782174	-0.771326	-1.12677	-0.127613	-0.494636	-0.0643046	2.4384	-1.46626	0.840441	-0.310534	-1.11497	-0.926721	0.0400365	1.85714	-0.17694	-0.826489	-0.725953
autre.RNA_CAGTAGTGGGATCGCGCCTG	-0.904279	-0.388265	2.0523	0.235786	0.365632	-0.574168	-0.157818	0.953666	-0.0660195	-0.134074	-1.38276	-1.05259	-1.17752	1.72708	-0.199135	2.19365	-0.566725	-0.72389	-0.228399	0.177439	-0.149909	-1.43918	-0.454313	-0.833693	-0.184275	-0.779242	-0.313131	0.666461	-0.945798	0.96759	-1.53655	0.561417	-0.0223912	-0.482237	0.925039	0.147108	1.33918	1.82008	-0.970817	4.38443	-1.03772	-0.512675	-0.74628	0.0565052	-0.609505	-1.20147	-1.26146	-0.862026	-0.0542271
miRNA_TGTTGTACTTTTTTTTTTGT	-1.02371	3.3346	-0.380635	-0.0978041	0.264432	-1.2277	-0.325046	-0.177345	1.74679	-0.485141	-1.62845	-0.396368	0.517538	-1.16716	-0.240156	0.163238	-1.02858	0.691134	2.50047	-0.170904	-0.869205	0.963177	-1.51671	0.885028	0.330722	-0.0174532	-0.716392	1.28639	0.111553	-0.228726	0.239859	-0.413906	0.910898	1.09163	-1.42537	-0.855154	-0.249943	1.91357	0.400605	-0.839234	-0.45812	-0.802664	-0.0180496	-0.90278	0.311062	-0.791364	-0.222569	0.661248	-0.459521
autre.RNA_TGGAGGATCGCTTGAGCT	-1.70996	0.518537	1.40606	0.0380077	1.14113	-0.821967	0.226788	-0.30584	0.00707911	1.15796	-1.65779	-0.977671	-0.293494	-0.725804	1.17446	2.2321	-0.375216	0.919695	-0.6327	-1.14521	-0.176156	-0.750825	0.358386	0.543352	0.322512	0.0899628	-0.864909	-0.77617	-0.29426	1.96066	-1.04199	-0.0191212	-0.163298	0.00487306	-0.0100422	-0.219706	0.27117	0.624334	0.215808	0.507001	0.335379	0.519001	-0.649438	-0.743473	-0.219211	-0.861254	0.143983	-0.673319	0.169155
rRNA_TACCTGGTTGATCCTGCCAGTAGCATATGCTTG	0.118003	-1.42641	-1.64129	-0.392989	-0.775606	3.69216	-0.204502	-0.747177	0.660338	0.507302	0.210181	0.757305	-0.612743	0.823661	-0.72844	-0.391654	-0.219355	0.476065	0.856375	-0.90727	-0.0539437	-0.294575	3.03617	-0.855626	-0.391093	-0.2786	-0.804734	1.5768	-0.0118762	0.934275	-0.551326	-0.13192	0.303741	-0.610313	-0.467459	-1.00126	-1.10394	-0.288878	-0.0318312	1.51478	-0.717875	-0.0439256	-0.595683	2.46806	-1.65292	1.92669	0.470313	-1.2766	0.174209
rRNA_GCGTGGAGCCGGGCGTGGAATGCGAGTGCC	-1.02499	-0.451942	0.752478	-0.240904	-0.850521	0.697512	-0.439709	-0.46705	0.228524	-0.287756	2.08436	0.158075	-0.477105	0.151678	-0.681608	-0.78221	-0.202511	0.355836	-0.802073	0.352445	1.92747	0.213307	1.25954	-0.832504	-0.628347	2.14268	-0.0222402	-0.147192	-0.716289	0.225949	-0.163627	0.637128	-0.702203	-0.22006	3.89829	-0.18522	-1.04843	-0.624003	0.0897851	-1.08024	-1.10337	-0.283318	0.051437	0.0884106	-0.849479	0.179289	-0.411923	-0.554307	-0.717239
rRNA_GACGTCGCTTTTTGATCCTTCGATG	-0.813686	-0.550456	-0.682811	-0.548173	-0.52004	1.60597	0.171377	-0.687666	1.53758	0.137201	0.350705	0.53019	-0.81488	0.946782	0.494395	-0.99001	0.0646222	-0.885966	0.183321	0.0661091	0.405435	-0.00593374	-0.0945006	-0.709261	-0.767417	1.97962	-0.738111	-0.692882	-1.47106	-0.0227002	0.470766	-0.342999	1.14677	-0.0539273	3.88876	-0.276692	-0.27933	-0.000411719	-0.61508	-1.60232	-0.723756	0.196157	1.18063	-0.355642	-0.110673	0.0180837	-0.345045	-0.432565	1.10483
piRNA_TGATTTTTTTCGGTATCTGGATACCAACA	-0.411222	1.41247	-0.922169	0.104212	0.669072	-0.469506	-0.90921	1.60902	-0.83697	0.680943	-0.926637	-1.23424	2.50182	0.384983	1.60773	1.71673	-0.914466	-0.832389	-0.657802	-1.23005	-1.34231	1.06746	-0.710358	-0.859821	0.10406	0.373123	1.23492	-0.870587	0.903583	-0.277986	0.272556	-1.26384	1.51303	-0.158249	-1.51964	-1.21325	-0.581702	0.574531	0.461907	-1.41583	1.37051	0.523741	-0.958433	0.91181	0.518477	-0.907292	-0.0834454	-0.420356	-0.661474
tRNA_AGCCCTGGTGAATTTACA	1.19231	-0.509664	-0.595368	-0.963245	-0.0694855	-0.760956	0.187445	0.191173	0.685994	-0.0643882	0.70618	2.01906	-0.137219	-0.313771	0.035542	-0.348127	-0.344177	-0.259712	-0.815345	0.203258	-0.0395142	0.301314	-1.08508	-0.117572	0.0382869	0.100564	-0.191187	-0.951706	1.70759	0.177083	-0.028188	-0.812438	2.50285	-0.286255	-0.365936	0.0869648	-0.937843	-0.180131	0.712377	-1.19077	1.39589	-1.01886	0.638147	-1.00351	0.508398	-0.549645	-0.278776	-0.882224	-1.01226
piRNA_CGAATCCCGGGGCCGAGG	-0.902973	0.193841	0.392598	0.134007	-1.79854	0.960536	-0.446551	-1.3281	2.38036	0.132677	0.282146	0.049737	-0.955569	-0.226411	-0.198112	0.862331	-0.787609	-0.544143	0.351036	-0.470694	1.91943	-1.21629	2.13908	-0.600725	-0.870127	0.187344	0.197238	-0.80453	-1.43584	0.1828	-1.15219	0.304212	-0.252438	0.743054	1.64957	1.28916	0.917329	-0.262452	-1.19366	0.512804	-1.08343	1.60703	-1.86471	1.35385	-0.347074	0.668842	0.0185844	-0.987355	1.46589
rRNA_CTGGTTAGTACTTGGATGGGAGA	-0.920467	0.497701	0.735795	-0.710345	-1.58831	2.00396	-0.361886	-1.09899	0.454782	-0.185609	1.17337	-0.0549938	0.968283	1.78862	-1.07526	-1.10513	0.142084	-0.919072	-0.869603	-0.175505	1.30059	-1.09074	1.15297	0.0163807	-1.24279	1.78264	-0.758755	0.801897	-0.831891	-0.101507	0.537145	1.42551	0.187933	-0.586071	1.34328	-0.319282	-1.32252	-0.45607	-0.570708	2.8444	-0.673757	-0.154948	-0.628768	-0.838698	-0.515647	2.23538	0.154143	-0.368168	0.196217
rRNA_GATCCAAAAACTTGATCAACGGAACAAGTTACCCTAGG	0.494187	0.264343	-1.08638	1.65689	-2.0782	-0.970383	1.97324	-0.209162	-0.291509	0.325875	-0.0789046	-1.26965	-0.998827	-0.219245	-0.849231	0.184327	-0.159188	-0.326086	2.91114	0.616476	0.110288	-0.657811	-1.83072	0.18325	1.08891	-0.0429283	1.66013	0.102804	0.548235	0.0458706	-0.0422414	-0.909203	-1.32568	3.59662	-1.45636	0.0395937	-1.31557	-0.0327566	0.979487	-1.28959	-0.405572	-0.278214	-0.0279781	0.0224494	1.34728	-0.591205	0.277404	-0.432347	-0.702143
rRNA_CGCGACGAGTAGGAGGGCCG	-0.586104	-0.00326437	0.257225	-0.414009	-1.82344	1.71313	0.309421	-0.867422	0.47956	-0.254887	1.18979	0.094619	-1.31967	0.164502	-1.37882	-0.682373	0.879659	-0.0976473	0.231332	0.312399	1.796	-0.762933	1.59985	-0.22205	-0.645709	1.41431	-0.348796	0.138754	-1.27894	0.691261	-0.338819	-0.115317	0.210019	-0.156274	2.96704	0.318693	-0.780772	-0.0130987	-0.800343	0.0157896	-1.12181	-0.0387324	-0.576892	0.586346	-0.741582	2.33093	-0.164384	-0.751543	-0.579292
piRNA_TGTCCCCAGTGCGCCCCGG	1.08491	-0.82922	-0.569227	-0.0419973	-0.389525	1.01482	-0.1134	0.181287	0.551878	0.0487004	-0.938222	-0.921907	-1.36096	0.85519	-0.369532	0.0343035	0.402323	-0.818353	1.51228	0.662045	0.00460928	0.40274	-0.217493	-0.767759	-0.816795	-0.634949	-0.217991	-0.961325	-1.16727	-0.100036	-0.833417	-0.676417	-0.345112	2.96028	0.776383	-0.062197	1.22613	-0.0420261	-0.681631	1.86223	-1.27642	0.231427	2.00209	0.0883416	-0.748796	-0.514187	-0.444253	-0.416829	0.54443
piRNA_TGAGTATGGACTTGGATAGTCTGAGTTGGT	1.16577	0.14217	0.780013	-1.39366	2.52079	-0.613889	-1.90708	-1.01611	0.563316	0.952346	-1.19366	-0.219885	1.1941	-0.114375	0.4817	3.26035	-1.40466	-0.697984	-1.27919	-0.499054	-0.721007	0.689895	1.0364	1.26836	-0.195739	-0.708376	1.63574	-0.242688	0.591191	0.949821	0.723441	-0.590095	0.329004	-0.89952	-0.594505	0.518993	-1.02663	1.22007	0.020151	-1.90708	-0.878032	-0.949568	-0.37913	-0.342564	-0.269134	-0.508492	-1.11581	-0.224365	-0.933508
autre.RNA_GGTGGCGCGCGCCTGTAGTCCCAGCT	-0.651214	0.16608	1.01934	-0.297705	-0.452377	0.0663355	-0.12686	0.328431	1.30018	0.132309	-1.48453	-0.938411	0.230235	1.16451	-0.929787	-0.0741704	1.12194	-0.139358	-0.484589	-0.629409	0.679038	0.157774	-0.706233	-1.03267	-0.437299	-0.39028	1.01598	-1.03932	-0.631273	1.00388	-1.2184	0.707999	-1.43444	1.90499	0.386738	-0.0932037	1.45005	-0.20888	-0.407871	1.87506	-1.29198	-0.654054	2.14717	-0.560551	-0.543202	-1.58396	-0.0332269	0.132823	-1.04822
autre.RNA_GCCGGGCGCGGTGGCGCGCGCCTGTAGTC	-0.0405218	0.105446	0.320898	-0.47173	1.59232	-0.568611	-0.528516	1.69672	0.282871	-0.777248	-1.61163	-0.215257	0.446671	0.401492	-0.00532257	0.380817	-0.565495	0.918359	-0.972146	-0.140174	-0.248944	1.86265	-0.964735	-1.3131	-0.692416	-0.413895	0.308868	-0.165079	0.0395162	-0.520089	-0.821649	-0.941821	-0.215128	1.18505	0.287645	0.252001	1.06604	0.100925	1.16044	2.34413	-1.04712	0.453495	-0.423165	-0.954636	-0.587943	-1.07219	0.00495368	-1.04214	-0.857301
tRNA_TAGAATTTGGTGTAATTGGGAGCACAAAGAGTA	4.99052	-0.938215	1.43162	-1.18793	-0.340035	-0.163625	-1.06161	-0.970789	-0.929901	-1.03307	0.203041	0.013148	-0.316484	-0.180413	-0.591257	2.07924	-0.73615	-0.565035	-0.341014	1.01647	-0.378507	-0.16055	1.49033	0.14219	0.0210304	1.36098	-0.987709	-0.266108	0.408608	-0.542098	-0.0672289	-1.18793	-0.922549	-0.291087	2.25219	0.0277792	-0.35198	-1.00236	0.384573	0.105746	0.949339	-0.903834	0.0210045	-0.156376	-0.323955	0.355303	0.0199716	-0.797039	-1.18793
piRNA_TCAAGAGTTGTTTAGGAAAGT	-0.467124	-1.0077	-0.0899457	1.31076	-0.512017	-1.00913	0.327103	0.272637	-0.452814	-0.0542753	1.68251	3.14105	0.932332	-2.16842	-0.483451	-0.433545	-0.433411	0.72931	-0.658088	-0.0465869	-0.579192	-0.0318757	2.95123	0.587567	-0.50926	-0.59154	-0.59589	-0.281191	0.432987	-0.0800213	-0.541991	2.0667	-0.699676	-0.988846	-0.244875	-0.350638	-0.980225	-0.0225082	-0.384859	2.23298	0.166287	-0.763803	-2.07607	-0.587349	1.29287	0.359321	0.265966	0.0567206	0.187997
piRNA_TAGAATTTGGTGTAATTGGGAGCACGAAGAGTAAAA	3.11959	-0.526643	2.47385	-0.82848	-0.583385	-0.124483	-0.845278	-0.837634	-0.648022	-0.710376	-0.48914	-0.19588	0.447636	-0.64778	-0.192979	1.70043	-0.33075	-0.429518	-0.322532	0.357323	-0.385949	-0.630041	1.56141	-0.361449	-0.119372	0.872494	-0.790552	0.878728	0.495647	-0.502119	-0.33913	-0.752248	-0.576707	-0.517573	3.12991	-0.254791	-0.495855	-0.79983	0.627293	0.335929	0.238506	-0.730269	-0.241602	-0.398639	-0.629738	0.421036	-0.56552	0.00632975	-0.80159
rRNA_TATCCGGTAAAGCGAATGATTAGAGG	-1.33779	-0.222619	-0.476457	-0.638336	-1.28254	0.706977	-0.0635966	-0.846805	0.164475	-0.070271	4.06696	0.569525	0.533903	-0.541723	-1.12509	-1.11114	0.464793	-0.534725	0.213676	-0.0350952	1.56588	0.392374	1.06856	-0.457911	-0.946882	-0.417205	-0.374245	1.10785	-0.29333	0.314797	0.721402	0.422976	2.09146	-1.0057	0.035673	-0.578467	-0.940101	-0.772837	-1.11812	-0.403307	-0.734339	0.0658902	1.44606	0.746205	-0.370805	0.470389	-1.12604	0.253034	2.79635
inconnu_AAGCGCCTTATTTCTCTTG	-1.13298	-0.627338	-0.959606	-0.625418	1.92088	-0.953725	1.81245	0.13641	0.751511	0.133876	-0.456061	-0.406408	-1.01303	0.69061	-0.0626242	-0.453832	0.422199	0.262419	0.596664	-0.605817	0.569816	1.74248	-1.08933	-0.585416	0.0837064	-0.807838	2.02266	-0.729822	-0.859744	-1.40544	0.0200427	-1.03062	0.297772	1.90769	-1.25497	-0.540782	1.15447	1.63127	-0.631461	-1.51199	0.0328215	0.30041	1.54636	-0.490835	0.198542	-0.272587	1.63188	-0.938454	0.213532
piRNA_CAGTCGGAGAGGCGCGAGAGGGA	-0.533978	-0.153685	-0.0776619	-0.417532	-0.798191	2.05497	-0.353948	-1.02184	0.488457	-0.514152	1.32756	0.277588	0.559941	0.919921	-1.24764	-0.46172	0.949039	-0.508864	-0.971295	-0.0729659	0.555997	-0.84245	0.717825	0.376382	-0.309032	0.807844	-0.383826	0.580064	-0.966063	1.36646	-0.612695	0.091756	1.11894	-0.305574	3.04039	0.161203	-1.48811	-0.969721	-0.422243	-0.075879	-1.21315	0.20162	-0.106677	0.187808	-0.954884	1.64172	-0.267266	-0.944345	-0.031276
inconnu_CAGCACCAGAGGTACATG	0.190373	1.36624	0.0713983	-0.509686	1.28153	0.176737	-2.39377	0.875768	1.05974	-1.03356	-1.08478	0.21106	1.88111	-0.663943	1.36252	-0.399295	-1.6181	-0.838186	0.0297131	-0.841038	0.876155	1.44105	-0.387702	0.152298	0.244361	-1.54278	0.480683	1.38735	1.09884	-0.848481	0.364353	-1.7954	0.146163	-0.677064	-0.716471	1.28055	-0.793623	-0.262522	-0.204659	-0.53654	-0.640451	-0.218524	1.07738	0.864264	0.0869194	-0.141434	-0.825418	1.77532	-1.67014
miRNA_TCCCTGTCCTCCAGGAGCT	-0.752617	0.234595	0.17795	-1.07982	0.697838	0.613546	1.58907	0.167828	-0.379515	0.164897	-1.43377	0.609062	-0.454582	-0.699553	0.107883	-0.840169	0.669406	-0.103098	-0.0884706	0.0494318	0.75009	3.06176	-0.106724	-0.772296	0.249435	0.366027	-1.08422	0.230044	0.108212	-1.53797	-0.841397	0.208557	0.575736	-0.249061	-0.283267	-0.543174	-0.0464051	0.110762	1.37828	-0.530107	0.353428	-0.323077	-0.232684	-0.775084	0.683235	-0.451018	0.00992067	0.120641	-0.304456
rRNA_GGCGGAGCGCTGAGAAGA	-0.654125	-0.0396527	0.171211	-0.604296	-1.00425	0.7391	0.457176	-0.906442	1.15283	0.229153	0.459288	1.42679	-0.690419	0.416118	-1.26426	-1.08865	-0.490095	0.816855	-0.020898	0.95694	-0.0623836	-0.377293	4.52483	-0.505322	-0.949236	-0.364988	-0.152194	-0.561835	-0.237761	-0.316779	-0.0808516	0.284101	-0.826653	1.32769	0.558149	0.526801	-0.0688896	-1.00939	-0.812322	1.68202	-0.389189	-0.18422	-1.02389	0.158581	-1.20136	4.07611	-0.588796	0.321108	-0.934594
rRNA_CCGGCGGCTTTGGTGACTCTAGATAACCT	-0.798297	-0.758676	-0.179712	0.794119	-1.0737	0.461351	-0.111602	-0.82597	0.12841	0.262663	2.10141	0.205341	-0.498277	1.96002	-1.08459	-0.223364	-0.602714	0.0829654	-0.347591	0.35249	0.155725	-0.366975	2.00958	-0.606903	-0.958486	0.969107	-0.276602	-0.617023	-0.344982	-0.471657	-0.130317	0.89425	-1.02885	1.0891	0.282128	0.352891	-0.771745	-1.13222	-0.239281	1.04734	-0.814688	0.316917	-0.0831489	2.13136	-1.24979	1.53174	-0.190967	0.229107	0.311123
rRNA_CTTTCGATGGTAGTCGCTG	-0.421846	-0.815433	-0.707937	0.291822	-0.679143	-0.161374	0.150484	-1.05525	-0.300677	1.13311	2.56625	1.89311	0.261532	0.138087	-1.03043	-1.43607	-1.0828	-0.689858	0.511108	1.39273	0.042582	-0.716916	1.02014	0.521976	-0.76887	-0.69411	-0.979528	-0.467112	-0.364303	-0.881021	0.161768	0.294723	1.28014	0.49841	-0.545503	-0.928614	-1.33625	-0.595243	-0.187164	1.18724	2.49472	-0.150738	-1.02388	2.74812	-0.567999	2.25162	-0.564814	0.135918	1.52738
rRNA_CGTGATGGGGATCGGGGA	-0.757918	-0.318248	0.265359	0.227091	-0.632929	0.334331	-0.891777	-1.0783	0.511654	-0.487284	2.82801	0.833949	0.0849935	0.95661	-0.435319	-0.292169	-0.871964	0.67339	-0.551785	-0.186741	-0.210965	-1.17404	3.22864	-0.129573	-0.377499	0.227923	-0.589275	2.12824	0.165592	-0.640594	-0.0924771	-0.0160491	-0.620838	-0.98476	0.111193	-0.145198	0.0140861	-0.929774	-0.468026	-1.48079	0.0114174	0.750086	0.063215	1.94271	-0.994208	3.77268	-0.141229	-0.333405	0.125678
rRNA_CACGAGACCGATAGTCAACAAGTACCGTAAGGGAAAGT	-0.0218854	-1.02631	-0.740122	0.270197	-1.38964	2.60472	0.579958	-0.370892	0.134956	0.30368	-0.34466	1.22771	0.346084	-0.390858	-0.742344	-1.50037	0.721123	-0.413082	0.862814	-0.60533	0.494248	-0.196684	-0.0632929	0.852944	-0.105279	0.487969	-0.738888	0.900575	-0.694468	1.09312	-0.0360238	0.871717	0.809673	-0.61845	-0.359136	-0.86072	-1.13209	-0.890111	-0.966611	1.90945	-0.722189	0.51431	-0.732533	0.974937	-0.298216	-0.129508	-0.00414089	-0.287157	0.503799
piRNA_TCTCAAGTAAAGTCGTGGAAT	-1.00342	-0.843761	1.2238	0.223223	1.42203	1.50063	0.0307137	0.0980855	-0.947635	-1.06437	-0.639294	1.02641	-1.08596	0.053661	0.355289	0.77114	-1.18169	0.698719	0.924512	-1.18085	-0.381226	-0.762053	0.0592574	-0.167414	0.541384	-0.292515	-0.796718	0.489117	0.223292	1.07849	1.75597	-0.0550763	0.800856	-0.80282	-1.11858	-0.569785	1.10003	-0.621293	-0.545715	-1.40661	1.91181	1.21503	-1.67483	-0.302706	-0.0591236	-0.824777	0.0322128	-0.784332	-1.08918
rRNA_CCGCGGTTCTATTTTGTTGGTTTTCGGAA	-0.245496	-0.586527	-0.278121	1.31494	-1.09445	0.307169	-0.582715	-0.844867	0.222935	0.79511	0.992018	0.114171	-0.890415	2.62198	-1.07638	-0.421227	-0.377268	-0.19592	-0.409831	0.51401	0.120889	-0.837319	3.14454	-0.681517	-1.02783	0.32323	-0.59926	0.366943	-0.568281	-0.869154	-0.421472	0.358662	-0.532302	2.90162	0.608956	0.0161037	-0.19246	-0.913118	-0.149934	-0.0932572	-0.868481	-0.424416	-0.247995	1.74137	-1.03463	1.95063	-0.0979902	0.273695	0.0163348
piRNA_TAGGAAGCTGAACCTAGGGAT	-1.42579	0.396536	0.224938	-0.00216843	2.48969	0.649339	0.0249651	-0.84739	0.411413	-0.582644	-1.33889	-0.831318	-0.745643	-1.52255	0.0421289	-0.260908	2.7586	-1.35878	1.38392	0.436615	0.097943	0.523556	-1.01776	-0.947661	0.119644	-1.49135	-0.346794	-0.403767	-0.351587	-1.4624	0.236362	0.719931	0.811848	-0.287346	-0.993188	1.80588	1.82144	-0.199041	0.212102	-1.92094	1.36181	0.664878	-0.833275	2.15353	-0.17587	-0.518603	0.0319898	-0.775869	-1.15442
piRNA_TATGAGAGGAGAAACTGGAAA	0.566535	1.53622	1.49227	-1.09051	-1.55136	-1.09534	0.110258	-0.294635	0.123025	-0.166198	0.369735	0.296023	1.45408	-1.55136	1.22848	-0.536601	0.529526	-1.11965	-0.47526	0.818657	-0.643894	-1.23947	-0.384821	1.63406	0.738757	0.608013	1.33579	0.927213	-0.997457	0.441883	1.41335	-0.096258	-0.154939	0.445186	0.024976	-1.04634	0.647988	-1.06314	-1.14632	-1.355	1.53823	0.231022	-0.939694	-0.361386	-1.20165	-1.12376	0.418565	0.120666	1.94612
piRNA_CGGGCTGGGGCGCGAAGCGG	-0.0377375	-1.22772	-0.683593	-0.827349	0.276968	1.83971	-0.410559	1.37815	0.0423544	-0.695405	0.345191	-0.980428	-0.395583	-0.781354	0.328572	0.648874	-0.583212	2.55031	0.1045	-0.94896	0.0572809	0.991047	1.44596	-0.701851	-0.492667	1.51592	1.23612	-0.670367	0.35685	0.617863	-1.35586	0.693805	-0.363485	0.227134	2.96671	0.129637	0.586942	-0.160415	-0.204535	-2.4185	-1.06747	-0.847113	-1.74982	-0.7068	-0.029116	2.3235	-0.228422	-0.380875	-0.532239
rRNA_TATTACGTATTTCTCCCAGTACGAAAGGACAAGAGAAATA	-0.805596	-0.557636	-1.25976	-1.30023	0.33759	-0.50635	1.04127	0.964507	0.157914	0.602198	1.3261	2.14704	-0.744539	-0.315707	0.42881	-0.808181	-0.435224	-0.682389	0.922251	-0.549498	0.0374413	4.96876	-0.831853	-0.0792337	0.923946	-0.81888	-0.458448	-0.800385	0.754908	-1.2937	0.649467	-1.54848	1.13167	-0.32196	-1.48703	-0.821515	-0.625092	0.14991	0.301293	-0.936057	0.0896395	-0.203561	-0.022325	-0.376473	1.6554	-0.878885	-0.0572028	1.22646	-0.201931
rRNA_TATGCTTGTCTCAAAGATTAAGCCATGCATGTCTAAGTACG	0.538575	-0.0177766	-0.320206	-0.0153592	-0.787788	1.0942	-0.755963	-0.163068	0.275066	0.249889	-0.0975663	0.882675	-1.1316	2.6807	-0.735504	-1.1316	-0.681734	0.44722	0.273933	-0.23107	-0.373023	0.0607228	3.7826	-0.274007	-0.876496	-0.0684257	-0.286623	0.674584	-0.570127	0.571853	-0.540405	-0.142166	-0.104969	-0.605927	-0.583753	0.218531	-0.911106	-0.805294	-0.628854	-1.1316	-0.272587	-0.332302	-0.068702	3.87472	-0.979675	1.51564	-0.561041	0.673254	1.32543
piRNA_GAGAAGCCGGCGGGAGCCC	-0.115683	-0.259867	1.08498	-0.952446	-0.745061	0.903197	0.235362	0.662857	0.412685	-0.377636	-0.848388	2.4233	-1.26044	-0.516286	-0.0610589	-0.70949	-1.23559	-0.27467	0.264498	0.267494	1.10224	-1.58902	3.48282	0.157035	-0.817138	-1.11809	0.305672	0.151725	-0.63014	3.49115	-0.873735	-0.394127	-0.455755	-0.343179	0.943147	0.25938	-0.684762	0.519758	-0.0976947	-1.08713	-0.29796	-0.0455144	-1.60599	1.04831	-0.318756	2.35286	1.20967	-0.234668	0.803287
rRNA_GATAACGAACGAGACTCTGGCA	0.0671569	-0.998541	-0.819851	1.1648	-0.814411	1.78064	-0.987846	-0.283833	0.368871	-0.304164	0.827179	1.21387	-0.0167318	1.05819	-1.43674	-1.63323	0.0760064	0.780816	0.437677	-0.244426	-0.235428	-0.888373	3.598	-0.646318	-0.90976	-0.189397	-0.715534	1.44039	-0.670347	0.25117	0.317834	0.244301	0.446352	-0.285411	-0.516154	0.659201	-0.414114	-0.311235	-0.602422	-1.13793	-0.695706	0.875922	-0.547834	1.86254	-1.16518	2.17708	-0.267451	0.0478535	1.18387
piRNA_GGTTCCCGGGGCCGGGAGCGG	1.75273	-0.83054	-1.00675	-0.290884	-0.0695872	0.836147	-0.855765	1.02829	1.23061	-0.366284	-1.42796	-1.00311	-1.58326	0.0754425	-0.29938	1.84859	1.05973	-0.188303	-0.223661	0.827407	-0.51345	0.582325	-0.430918	-0.207472	-0.0737909	-1.2361	-0.594984	-0.486098	-1.32436	-0.186735	-0.357137	-0.482126	-0.433744	2.08216	0.893786	0.0863316	0.999613	0.473671	-0.736699	1.05441	-1.15216	-0.0142209	0.616727	1.50495	-0.57742	-1.22166	0.476109	-0.881695	-0.669665
rRNA_CTGAAAATGGATGGCGCTGGAGCG	-0.696005	-0.823711	-0.771153	-0.565478	-1.22296	1.53168	0.221376	-0.775486	1.0536	-0.162845	2.21098	0.874676	0.265449	0.0269001	-0.678792	-1.09184	0.482022	-0.811956	-0.457885	1.78113	-0.389698	-0.239345	1.68296	-6.33301e-06	-1.01304	-0.314896	-0.753126	0.929701	-0.136082	1.62851	1.3779	1.40097	2.11335	-0.876247	0.03942	-0.596336	-1.00819	-0.777496	0.0619534	1.11747	-0.739195	-0.911787	-1.1095	-0.974517	-0.902469	-0.316328	-0.542169	-0.336228	-0.138932
rRNA_GATGCCGACTGGCGATGCGGCGG	-0.322	-1.01562	-0.322812	-0.00251223	-0.478005	0.981372	-1.13589	-0.549266	1.91755	-0.237914	1.1651	0.50687	-0.798402	0.412725	-1.30782	-0.409938	-0.877073	1.05407	3.1619	-1.06894	-0.6734	-0.262542	3.321	-0.651097	-0.777968	0.216708	-0.916062	1.90154	-0.451704	-0.256938	-0.028983	-0.00886483	-0.156949	-0.0804119	-0.334968	-0.497286	0.386758	-1.29938	-0.630178	0.531899	-1.18957	0.0544191	0.615397	1.59598	-1.0808	2.67151	-0.314033	-0.701983	-0.416913
rRNA_CTTGATCTTGATTTTCAGTACGAATA	0.164861	-0.5689	-0.492627	-0.101918	-0.85798	1.35302	0.537801	-0.699983	0.556156	0.391652	-0.282078	1.34323	-0.897948	0.477306	-0.898954	-0.391343	-0.500766	-0.651544	1.29979	0.113894	0.106339	-0.809474	0.548632	-0.474303	-0.530484	0.322461	-0.344908	-0.594095	-0.951642	-0.012276	-0.263624	0.984384	1.32186	0.650224	0.695747	0.044651	-0.48546	0.174879	-0.616634	1.07288	-0.740926	0.187496	0.974462	-0.115689	-1.03816	0.489802	-0.858993	-0.68707	1.29919
rRNA_ACGAGAAGACCCTATGGAGCTTT	0.487201	0.0907311	-0.72633	-0.731292	0.645167	-0.198326	1.35942	0.0881554	-0.525106	-0.22077	-0.268854	-0.477634	-0.798991	0.446265	-0.172039	-0.580828	0.879676	0.0517788	0.879185	0.167917	-0.395331	-0.0302518	-1.13088	-0.442249	0.310391	-0.551452	-0.467337	7.35441	-0.571526	-0.887301	0.183767	2.44223	-0.977491	-0.116238	-1.25237	-0.583819	-0.44418	-0.822126	-0.316633	0.404486	-0.215048	-0.463365	-0.651287	-0.544352	-0.227366	-0.154527	0.314808	-0.795121	-0.359458
rRNA_TGACAACACAAAACCCTG	-0.954776	-0.390806	-1.36631	0.199329	0.9703	-1.16498	2.13267	0.789646	-0.538174	-0.248856	0.571952	-0.514776	-0.958124	0.453724	-0.0275137	-0.691276	1.0209	0.898388	0.858879	-0.593448	-0.446753	0.971691	-0.877748	-0.195874	0.579034	-0.798848	2.00168	-0.67721	0.0140904	-1.1107	-0.261545	-0.979067	1.61159	0.83959	-1.49064	-0.774008	0.155531	0.101658	-0.414329	-1.56344	0.60546	-0.288835	0.131519	-0.175023	2.59542	0.883944	0.792641	-0.64735	0.10235
rRNA_CCTACTTGGATAACTGTGGTAATTCTAGAGC	0.0555575	-0.581675	-0.139349	0.173353	-0.419067	0.656425	-0.515191	-0.496856	1.03144	0.704791	-0.469432	-0.401525	-0.726486	1.72763	-0.607858	0.177544	-0.906734	0.261797	0.802342	-0.700479	0.373765	-0.153133	2.78065	-0.318802	-1.09497	-0.191669	-0.669789	0.348285	-1.30277	-0.210097	-0.12412	0.539182	-0.233873	1.25663	-0.0751751	0.910234	-0.699758	-0.605007	-0.551024	-0.349486	-0.744612	0.456413	-0.187659	2.33982	-1.11927	3.2775	-1.34835	-0.193295	2.00869
piRNA_TCCAGTGCGGTAACGCAACCGATCCCGGA	-0.618543	-1.41817	-1.81904	1.5008	0.112629	-0.562125	0.950947	1.97271	0.62527	1.02725	-1.77173	-0.527138	-0.55862	0.966132	-0.426927	0.171482	2.00755	-0.434479	1.2418	-1.66345	-0.776355	0.0387468	2.24512	-0.697061	-1.19433	-1.63708	-0.666749	-0.902454	0.56947	1.53678	-1.56114	1.40524	-0.889666	0.595494	-0.512376	0.0703066	-0.360754	0.179315	0.608855	1.54318	0.338718	0.135663	-1.29717	0.0493959	0.402505	-0.527447	0.0749551	-1.03709	-0.794284
rRNA_TCTCAACTGACAACACAAAACCCTGCC	-0.302814	0.309524	-0.917345	-0.334143	-0.447481	-1.05592	2.65063	0.702954	-0.951915	0.307995	0.0385125	-0.782309	-1.47656	1.3983	-0.277021	0.285111	-0.150658	0.256503	0.835651	-0.148838	0.05982	0.633753	-1.28529	-0.899657	1.80822	-0.637127	1.20172	-1.48951	0.012668	-1.6062	-0.0412963	-1.83589	-0.437651	3.71374	-1.30579	-0.0772525	0.615213	0.261157	0.815291	-2.12233	-0.824547	0.473274	1.84593	0.733184	0.448402	0.600845	1.01823	-1.04039	-0.211658
miRNA_TGAAAAGTTCGCTCGGGTTTT	-1.59073	-0.431064	-1.35058	2.00413	-0.964726	-1.11549	2.26168	1.49845	-0.909952	-0.294997	0.893296	0.0436525	0.335693	0.0125267	0.0699945	-0.757105	-0.502158	-0.19914	0.686566	0.590631	-0.280662	0.335269	-1.48146	-0.00785606	-0.486728	-0.647631	-0.796087	3.03405	0.542777	-0.970141	0.437215	0.704959	2.41622	-0.273255	-1.38907	-0.381447	-0.508674	0.410099	-0.361047	-1.59848	0.310686	0.0294812	1.35547	-0.531441	-0.142904	0.616122	-1.66064	0.171093	0.557238
piRNA_TAGCAAATTGGTAAAGAATTCT	-1.14164	-0.209205	1.80595	-0.0484824	-0.717184	-0.0886091	1.54684	0.70247	-0.93413	-0.323589	-0.592414	1.17809	0.206076	-0.811146	1.1157	-0.404469	-0.325279	-0.596721	-0.809916	-0.0463259	0.493993	0.449142	-0.732742	0.0400888	0.0864642	-0.700041	-0.500816	1.80193	-0.0329858	-0.347556	3.20417	-0.114458	0.0338733	-0.800072	-0.525337	-0.0576912	-0.647985	0.939256	-1.06072	-1.91199	0.618469	-0.335561	-0.1949	-1.13894	1.92841	-0.769418	-1.48288	-0.0823223	1.25138
rRNA_CCCAGTACGAAAGGACAAGAGAAATAAGGCC	-1.23691	-0.192638	-1.10487	0.222979	0.332438	-0.988808	2.40802	0.164323	-0.0810135	0.278436	0.19805	-0.349417	-1.04083	0.152097	0.21074	-0.0278132	0.805389	-0.157709	0.667534	-0.241748	-0.0182391	0.0648988	-0.696611	-0.198666	1.58657	-0.724461	4.00192	-1.00155	0.1358	-1.12054	0.273449	-1.27973	-0.49216	1.84502	-1.34846	-0.425977	-0.09805	0.506447	0.266836	-1.38844	-0.0491466	-0.475404	-0.394844	-0.354768	1.36787	0.652067	1.15886	-0.877496	-0.459948
autre.RNA_AGGATCGCTTGAGCTCAGGAGT	-1.16754	2.96314	0.827306	0.636117	0.653466	-1.30999	-0.239619	-1.69011	-0.309139	0.669088	-1.03271	-0.0285562	0.518895	0.748161	-0.428056	0.38057	0.319616	-0.208331	0.0248095	-1.06975	-0.25736	-0.968583	-0.298004	1.56734	-0.932579	0.0087211	-0.351906	-0.263429	-0.321409	2.841	-1.25148	1.66451	-0.830146	1.32354	-0.776937	0.889676	-0.83504	1.13166	-1.59084	-1.35509	0.512354	0.00449745	-0.410675	1.01255	-0.76973	-1.14932	-1.19853	-1.14503	0.249715
rRNA_CAAAGTCTTTGGGTTCCGGGGGG	-0.995096	-0.889752	-0.760229	2.3716	-1.30977	1.95746	-1.1902	-0.814537	0.190323	0.418701	1.0215	1.67608	-0.74195	0.528422	-1.07762	-1.0367	-0.36246	-0.267584	0.927931	-0.538872	0.892752	-0.77606	1.07645	0.217216	-0.871843	-0.0252571	-0.0684101	1.1632	-0.631869	0.435029	0.0989827	0.563551	0.362641	0.713368	0.687214	-0.105259	-1.46518	-1.31063	-0.582204	1.67522	-1.26756	-0.0620958	-0.147875	1.78855	-1.46718	1.32849	-0.518424	0.523379	1.81424
rRNA_AGGGTCGGGCCTGGTTAGTACTTGGA	-1.02717	0.226808	1.93253	0.00332716	-0.926806	-0.0387844	-0.668862	-1.25972	1.55882	-0.921689	1.12155	-0.0532692	0.900416	0.33729	-0.873105	-1.7655	1.29629	-0.485477	-1.21549	-0.0414445	1.90029	-0.214258	0.0310108	-0.730329	-0.970942	2.0574	-0.261252	-0.285317	-0.862255	1.19753	-0.0830899	0.977209	-0.865416	-0.0466491	1.28644	1.38206	-1.27349	-0.669055	-1.19991	2.28761	-0.459125	0.277324	0.200721	-0.20679	-1.56943	-0.0361289	0.699882	-0.43517	-1.42869
rRNA_AGAATAAGTGGGAGGCCCCCGG	-0.998058	-0.730037	0.0714439	-0.369935	-0.148078	-0.336669	1.08852	0.760034	0.904146	0.689678	-0.931046	-0.737916	0.118168	-0.742033	2.03167	0.793648	0.217166	-0.650301	-0.416284	-1.04849	0.434376	0.454884	-0.71927	0.508045	0.363511	-1.05012	2.51092	-0.132795	-0.324291	1.4261	-0.989779	-0.56901	-0.605703	-1.46441	1.43318	0.144313	-0.153723	1.01991	-1.03642	-1.52791	-0.683659	-0.681358	0.240945	1.50948	0.327141	-0.0915069	0.304408	-0.821601	-0.55435
piRNA_TCATCCTTTGGCTGTTTCTTT	-1.36978	0.746986	0.221959	0.278145	0.622316	0.636951	0.55476	-0.833945	0.26999	-0.690064	-0.437322	0.920897	0.212331	-1.26075	0.42059	1.06725	-0.028018	-0.213415	-0.635297	-0.413624	-0.0699712	0.828115	-0.94405	1.1637	0.81437	-1.98188	0.292689	0.743869	0.0924525	2.40733	2.03332	-1.77599	0.991055	-2.69748	-0.659129	0.392355	-0.201988	0.867937	-0.640255	-3.03172	0.788226	-0.311938	-1.46267	0.719781	1.5719	1.20736	-1.46482	0.0202545	-0.493718
rRNA_AGACCCTATGGAGCTTTAACTAACCAACCCAAAGAGA	-1.09295	-0.449385	-0.986223	-0.124219	1.04412	-1.05944	2.49481	1.06106	0.258229	-0.0071814	-1.13882	0.757615	-1.34321	-0.543747	-0.00998921	-1.04871	1.29365	0.497744	-0.0656217	-0.130679	0.592946	-0.157225	-1.00401	0.431906	0.966331	0.168644	1.06119	-0.81619	-0.567738	-0.608238	-1.28874	-0.571466	-0.50022	1.60514	-1.55473	-0.0376476	-0.0815791	1.46137	1.45941	-1.73609	-0.456405	-0.677667	0.797376	-0.583158	2.68973	0.597791	1.37633	0.896422	-0.51761
autre.RNA_AGGTCGGAAACGGAGCAGGTCAAAACTCCCGTGCTGATC	1.81555	-1.00967	0.0454923	-0.79698	0.654967	-0.365494	-0.577117	1.4158	0.24171	-0.58049	-0.843769	-1.27478	-0.811878	1.98828	-0.441107	2.72869	-0.412091	-0.76206	-0.904711	0.0465594	-0.156898	-0.891809	-0.666545	-1.07594	1.26015	-0.522748	0.498821	-0.277644	-1.099	1.09232	-1.22173	1.17158	-0.889355	-0.514881	1.72628	0.306863	1.19416	1.36083	0.426959	1.40345	-1.07535	-0.352869	-0.637298	-0.573049	-0.643195	-1.1334	-0.327944	-1.12405	-1.19451
rRNA_CCGGTAAAGCGAATGATTAGAGGTCTTGG	-0.800277	-0.91446	-0.114185	-0.19766	-1.38654	2.0331	0.2831	-1.23108	0.0507526	0.289949	1.9873	0.193981	-0.298912	1.11529	-1.37206	-0.733206	0.65656	-0.869066	0.273929	-0.732017	1.7655	-1.04273	2.32102	-0.0498116	-1.06625	0.537227	-0.641009	1.54896	-0.78998	0.375549	-0.255377	1.83427	-0.305292	-0.875418	1.79601	0.737452	-1.34572	-0.729179	-0.954941	1.19042	-1.18474	-0.248877	-0.533641	1.05348	-1.37143	3.25787	-0.00401166	-0.984792	-0.683286
rRNA_CGTTGATTAAGTCCCTGCCCTTTG	0.615826	-0.366027	-0.869314	0.162633	-0.698047	0.376841	-0.612694	-0.647087	-0.012808	1.79949	0.251185	-0.581061	-0.768917	1.44175	-1.0042	-0.76919	-1.33209	-0.11458	1.47121	1.55081	0.106271	-0.745735	1.35653	-0.598032	-0.359523	0.125971	0.131696	-0.123031	-0.669714	-0.805985	-0.602557	-0.199539	-0.333843	1.74884	0.745903	-0.0814588	-0.321016	-0.861284	0.0668414	1.58137	-1.42148	0.603797	0.546793	1.57921	-1.36376	0.692633	-0.610624	-0.394221	-0.776945
rRNA_CCCGCCTGTTTACCAAAAACATCACCTCCAGC	-0.900037	-0.661357	-1.20278	0.00217004	-0.0360463	-1.11737	2.6143	2.05081	-0.687477	0.10667	-0.168877	-0.638123	-1.18224	1.53533	0.39135	-0.0287699	0.054131	-0.523245	1.14064	-0.331422	-0.41765	1.42046	-0.922447	-1.17022	-0.315336	-0.673209	0.281477	0.476169	-0.70071	-1.06747	-0.420176	1.77789	-0.676899	3.66227	-1.32936	-0.550916	0.867535	0.739538	0.39442	-0.738666	-0.878709	-0.241734	0.649995	-0.138735	-0.445174	-0.30627	2.4271	-0.272214	-0.962076
autre.RNA_AACCAATTTTTTGAGGCTTTGCTTCGGCAAAGCT	1.16915	-0.650931	-0.694571	-0.53432	-0.997752	-0.0493446	-0.997752	0.510148	1.78956	-0.63928	1.09509	1.68798	0.612861	0.370086	0.352355	-0.0932361	-0.204	-0.997752	-0.434124	-0.311627	-0.982542	2.94532	-0.401862	-0.745654	-0.729664	-0.5933	-0.634871	2.98945	0.363912	-0.997752	-0.622247	-0.242339	-0.620516	-0.615299	-0.637918	-0.643036	-0.433317	-0.602081	0.241809	4.65695	-0.129731	-0.593912	-0.310363	-0.645832	-0.997752	-0.766358	-0.548904	0.50562	0.161994
piRNA_CATGAGAGGTGTAGAATAAGTG	-0.913062	-0.0974837	0.334454	-0.0938306	-0.871439	1.80419	-0.609885	-0.957376	0.175961	0.372244	0.856227	2.40173	0.399627	-0.016154	-0.813085	-0.932968	0.417186	-0.89912	-0.956637	-1.3407	1.74012	-1.45069	3.08134	0.830051	-0.305144	-0.257577	0.71126	-0.0888282	-0.803945	-0.484231	-0.495137	-0.441963	3.47553	-1.14055	0.199814	0.479904	-1.2213	-0.588645	-0.9389	-0.741904	-0.473142	0.652585	-0.162805	1.36683	-1.20255	1.45206	0.894833	0.397434	0.0196039
piRNA_TAAGAGTCCGGATAAACCTGT	1.18447	-0.465676	-0.11297	0.966549	0.892484	0.184061	0.493252	-0.660148	-0.510951	-0.853321	-1.11775	-1.54339	0.605912	-1.19797	0.773932	1.38469	0.0944649	-0.440712	0.82172	0.69039	-1.18903	-1.13774	-1.56883	-0.0319041	0.631575	-0.527762	-0.754153	0.698157	-0.290484	0.410269	0.695687	0.882954	3.44503	-1.4088	-1.53622	0.287712	0.103789	1.73218	-0.0162691	-1.97632	0.102449	-0.0860124	-0.192066	0.0955333	0.44123	-1.15724	-0.199167	0.41443	0.718766
rRNA_GACGAGTAGGAGGGCCGCTGCGG	-0.651736	-0.839994	0.209165	-0.243542	-0.433233	1.4014	-0.0644485	-0.973592	0.54944	0.208419	0.838121	-1.13969	-0.913002	0.445165	-0.724468	0.354699	0.832528	0.407243	0.157937	0.0791851	0.500409	-0.477805	0.171428	-0.640383	-0.410748	1.11724	0.68416	-0.32946	-1.39785	0.0834972	-0.194755	0.0532572	-1.05028	0.947442	5.34191	-0.0980833	-0.881401	-0.422422	-0.60736	0.714715	-1.30234	0.517354	-0.75188	0.223825	-1.29007	1.02625	-0.275603	-0.560064	-0.858143
rRNA_CATTAAATCAGTTATGGTTCCTTTGGTCG	-0.419864	0.264979	-0.521095	-0.699598	-1.20834	2.86365	-0.0401053	0.0338843	0.046605	-0.607708	0.287586	1.5546	-1.50662	0.119707	0.0986257	-1.50662	-1.05083	-1.04958	1.91109	-0.138031	1.56765	-1.22675	2.22058	0.00311447	-0.518625	-0.0533405	-0.483946	1.18387	-0.678217	-0.260443	0.237887	-0.0873486	1.14411	-0.149352	-0.00369394	0.236379	0.011516	-0.411361	-0.597969	-0.185087	-0.67489	0.170184	-0.683308	1.72493	-0.918231	0.952747	-0.251205	-0.416463	3.53924
rRNA_CAGTAACGGCGAGTGAACAGGGAAGAGCCCAGCGC	0.272124	-0.772968	-0.99637	-0.235257	-0.391503	2.84424	-0.579274	-0.38213	0.461171	0.22267	-0.442704	0.0610849	-0.459577	3.62354	-1.34274	-1.35834	0.293425	-0.592324	0.0150886	-0.372231	0.132065	-0.477365	-0.536851	-0.48332	0.279066	0.84232	0.628828	-0.211242	-1.26853	1.17246	-0.885235	0.450026	-0.967889	-0.521039	2.72945	0.0881823	-1.24812	-0.382635	-0.271517	1.58768	-1.15517	0.129987	1.79556	-0.695862	-0.59878	-1.13981	-0.178181	0.243178	-0.201168
rRNA_TCGTAGTTGGATCTTGGGAGC	-0.607567	-0.267283	-1.23083	2.84965	-1.38665	-0.000394078	-0.917039	-0.581396	0.231474	0.597809	1.31222	0.428522	0.428365	1.1805	0.0494432	-1.3456	-0.686635	-0.0649457	-0.661397	0.628121	0.0436337	-1.19674	3.08153	-0.569659	-1.29319	-0.444347	-0.825583	0.320024	0.245598	-0.616241	0.452903	0.077988	-0.0496999	-0.167359	-0.0138587	0.167195	-0.4197	-0.376826	-1.14978	-0.521916	0.572954	-0.0529842	0.579472	3.0236	-0.823389	2.57672	-0.854078	0.299491	0.688375
rRNA_CAGGACGGTGGCCATGGAAGTCGGAATCCGC	-0.0464845	-0.331523	-0.301258	-0.7099	0.731393	-0.573127	-1.08429	2.67113	-0.105893	-0.516536	0.266493	1.01111	0.967207	-0.609149	-0.215414	-1.25645	0.00715511	-1.38815	0.472202	0.707729	0.303764	0.700831	0.819005	-1.00652	-0.0041865	0.640548	0.539708	-1.09896	-0.691097	0.307807	-1.24222	0.33844	0.345664	-1.47358	0.380778	-0.752987	-0.388589	-0.434545	-0.122424	4.33397	-0.102156	-0.405222	-1.46938	0.711215	0.0738957	2.1168	1.11861	-0.345912	-0.399805
miRNA_TGTAAGCATCCCCGACTGGAAG	-1.84455	-0.123179	-0.100387	1.30296	-0.692898	-0.774884	1.2393	1.91036	-1.08164	-0.181249	0.346167	-1.47873	0.387385	-1.05976	0.257182	-0.555964	0.856228	1.2473	1.52065	-0.662592	-0.511696	1.47686	-1.29918	0.179984	-0.12297	-0.139087	-0.619723	-1.59293	0.152745	-0.696687	-0.753263	-1.37565	3.62181	-0.409673	-0.8455	0.162839	1.24172	-0.116255	0.0488731	-2.27957	2.63505	0.0311123	0.801861	-0.630672	0.528314	-0.235623	-0.881761	-0.0268928	0.928089
piRNA_TGACATCAGATCATATTGGT	-1.37386	-1.55699	0.640306	0.648308	-0.112942	-0.535461	-0.81083	3.49595	-0.408299	-0.104711	0.118536	0.094762	0.726326	-0.449203	1.64848	-0.764535	-0.120499	-0.416914	-0.0457563	-0.269284	-0.403376	1.55121	-0.939001	0.218649	-0.521682	-0.061946	-0.230618	-0.969184	0.647735	0.286739	0.397072	-1.67188	0.213486	-0.479175	-1.7668	0.0859083	0.769116	0.766235	-0.427054	-1.92361	2.74799	-1.46605	1.97055	-0.926773	1.72908	-1.32923	-0.482427	0.579332	3.2483
piRNA_CGGAGATCTTGGCGTTGTTGT	-0.905614	1.77612	0.746306	2.0382	1.06698	-1.59394	-0.0336522	-2.1872	-0.203122	0.461578	-1.16566	-0.0914867	-1.59146	0.942522	-0.482693	2.33601	0.568466	-1.95196	1.58877	-0.630949	-0.687221	-0.88013	-1.33712	0.474893	0.21087	-0.628577	0.842608	0.792116	-0.299464	-0.109535	-0.244446	1.86546	1.14322	-0.109996	0.333253	0.287041	0.062731	0.244996	0.761475	-1.56667	-0.899219	-1.13816	1.07649	-1.19458	0.312747	0.374099	-0.687285	1.60789	-0.298493
rRNA_ACGGAACAAGTTACCCTAGGG	-0.406612	0.602021	-1.70258	-0.160843	0.715661	-1.05431	1.22127	0.496812	-0.101165	0.277882	0.111869	0.100316	-1.35495	-0.196138	0.23449	-0.826788	-0.0114308	0.496098	1.20645	0.133594	0.218363	-0.0355843	-1.02569	-0.678184	1.53996	0.407078	0.26785	-0.900531	0.117051	-0.53711	0.78652	-1.5632	-0.379189	1.21085	-1.62522	0.638607	-0.199859	0.49077	1.11513	-1.60571	0.509205	0.0682314	0.72464	-0.961021	1.6354	0.752202	2.30719	-1.352	-0.0235775
rRNA_ACAATAGGGTTTACGACCTCGATGTTGGATCAGGAC	-0.226666	0.179826	-1.71843	0.759348	0.4088	-0.675834	0.305585	1.35047	-0.789899	-0.34865	0.755443	-0.743623	-1.05536	-0.206098	0.303242	0.383259	0.657	0.490508	0.199472	0.65964	-0.688045	0.539001	-1.09488	-0.915749	1.80558	-0.311781	0.812487	5.76277	-0.124755	-1.50522	0.148691	0.167742	-0.64237	1.73326	-1.85387	-0.975352	0.38112	0.0192611	0.00384824	-2.3027	0.311278	-0.712374	-1.10846	0.244842	-0.38238	-0.0073952	1.00282	0.458901	-0.269155
autre.RNA_CCGGGAGCGGGGGACCACC	-0.693142	-0.408876	0.0924016	-0.319384	0.821502	-0.234934	0.662575	-0.6749	1.00507	0.180607	-0.430918	-0.531337	-0.20645	0.405012	-0.691748	0.992849	1.46386	0.00240396	-0.67266	0.366612	-1.12854	-0.337266	-0.121771	-0.829478	2.57479	-0.100751	0.329677	-0.474834	-0.349882	0.946317	-1.03732	-0.483651	-0.332973	-0.0599512	-0.585903	-0.20318	0.426984	-0.998251	-0.259496	-0.786774	0.902931	0.605697	0.880807	0.14133	0.152952	-0.73739	0.128027	-1.06414	-0.017073
piRNA_TAGTCCGAAACTAGCTGATTGG	1.57955	0.014714	-0.670982	1.1946	0.819605	-1.10835	-0.365247	-0.844791	0.667066	-0.748471	-0.5377	-0.872291	-1.11754	1.9169	-0.8804	-0.66183	0.694564	0.916535	-0.411521	0.588405	-0.172829	1.63132	-1.16731	-0.281269	-0.105752	-0.398022	0.0997961	-1.35538	0.854765	-0.399242	-0.0625232	-0.850504	-0.0695525	3.31187	-1.04089	-0.21865	0.894804	1.24205	-0.585778	-1.35538	0.781457	-0.284762	0.922538	-1.02218	-0.541412	-0.705289	0.851401	-0.9643	-0.676577
rRNA_AGGAATAACAACAATCTCCATGAGTTGGTAGTTTCGGTT	0.0571836	0.593564	-1.39367	0.0612098	0.435008	-0.197221	0.257313	0.469288	0.0497244	0.222493	-0.554893	-0.603041	-1.20021	-0.0408467	0.218856	-1.00611	0.458953	-0.383665	1.48914	0.566564	0.500366	3.19692	-0.653132	-0.753176	0.535507	-0.454318	-0.547643	0.681109	-1.08147	-0.969606	-0.563544	-1.22885	-0.868626	0.905669	-0.850067	-0.0716906	-0.0478105	0.260187	0.358253	-1.54981	0.174337	0.783701	1.86358	-0.120005	1.00048	-0.849426	3.99769	0.135524	-0.574722
rRNA_AGAAAAGGTGTTGGTTGAT	-0.848682	-0.901338	-0.111297	-0.774145	-0.991947	0.127846	-0.557921	-0.776623	0.237583	-0.677664	5.27419	1.80943	-0.219457	-0.152202	-0.84358	-0.987394	1.24509	-0.102789	-0.587848	-0.555135	0.393891	-0.661619	1.24469	-0.188717	-0.0607188	-0.245241	-0.871067	3.64191	0.51676	-0.267688	0.12338	0.794156	0.424623	-0.871986	0.220195	-0.306924	-0.723878	-0.885633	-0.643816	1.50155	-0.260825	-0.411206	-0.869809	-0.557431	-0.640711	2.2578	-0.137647	-0.135822	0.628741
autre.RNA_TGCTAAGTCTCTTCAGTCGTGT	-1.66892	-0.608853	3.46475	1.38845	-0.956794	-1.31474	0.297793	-0.545554	-0.644276	0.73902	-0.150877	0.345382	-0.78042	0.0498973	0.852228	0.194494	0.836276	-0.894624	0.388766	-0.513026	-0.478973	-0.931343	-0.894461	-0.528153	0.215546	-0.391246	-0.0568666	-1.17087	0.143281	-0.225307	-0.308563	-1.15813	2.25258	-0.200471	0.183455	0.552877	1.03278	1.5165	0.499045	-3.65463	-0.593721	0.255507	2.0971	0.762403	0.602703	-1.17226	1.13796	1.09881	0.482849
rRNA_AGACGAGAAGACCCTATGGAGCTTTAACTAACCAACCC	-0.543997	-0.889619	-1.01404	-0.292925	0.929525	-0.880039	0.922678	0.872936	0.0287666	-0.284092	1.1508	-1.09412	-1.26059	0.871525	-0.891381	0.283402	1.06422	0.229214	0.39816	0.505847	-0.106271	1.11884	-1.68966	0.516939	0.00266036	0.81166	1.20448	0.682832	0.585984	-0.133827	0.197474	-0.189538	-1.87839	1.99778	-1.66799	0.195679	-0.297707	0.327185	1.0564	-1.87839	-0.558776	0.884333	0.734123	-1.54401	-0.478096	-0.512261	-0.406191	-1.05656	-0.610421
piRNA_TGAAATGATATTGGACTGGATCTGGAT	1.05588	1.68347	0.422919	-1.23393	-0.02239	0.314357	-1.21394	0.271139	-1.10361	0.0867585	-0.260648	-0.303012	-0.0429387	0.0394975	1.4643	2.5453	-1.49896	0.337614	-1.34053	-0.185775	-1.0155	-0.895735	0.426791	0.300871	0.806084	0.389574	1.18788	0.372942	0.3155	-0.65254	0.721232	0.155455	-0.86727	-1.20446	0.166825	-0.488158	-0.792425	2.01415	-0.113635	-2.08258	1.06728	0.145985	-0.645049	0.059516	-0.388228	-1.62305	-0.734406	0.33	-0.955291
tRNA_TCAGCTAATTAAGCTATCGGGCCCATACCCC	0.271782	-1.43456	-0.729685	-0.724546	2.29364	0.391211	-0.381176	0.848534	0.847514	-0.112949	-1.26976	-0.823294	-1.45357	0.483122	-0.249049	0.0840384	0.0158293	-0.841222	3.45358	0.496853	-1.16628	1.21476	-0.777397	0.083558	1.28602	-0.921119	0.206433	-1.06128	-1.0161	2.25952	-0.644278	-1.24907	-1.08807	0.609182	-0.404721	-0.645776	0.638377	-0.137063	2.00583	-1.43438	-1.02122	-0.0514232	1.22892	0.928865	-0.0095726	-1.50901	1.20336	-0.810927	-1.23981
rRNA_GTCAAATCACTCTATCGCTCATT	-0.766017	0.136448	-0.0699617	0.386602	-0.136805	-0.572285	1.64941	-0.291495	-0.656441	0.225466	0.0950806	-0.26581	-1.39312	0.469401	-0.175924	0.564464	-0.498412	-0.29401	1.00937	0.307632	0.276401	-0.739062	-1.07048	-0.853768	0.394387	-1.02251	-0.0810408	7.31989	-0.989393	-0.921132	-0.474539	2.65707	-0.785484	-0.424835	-1.19643	0.0983772	-0.183776	0.170667	-0.117133	-0.628364	-0.884001	0.162509	-0.140231	-0.735955	0.445239	0.123963	1.07488	0.454677	-0.937346
rRNA_CGTGGAGCCGGGCGTGGAA	-1.03736	-0.348522	0.370629	-0.476541	-1.11267	0.229515	0.200724	-0.0976466	0.0652574	0.111016	2.09559	0.0669294	-0.698087	-1.1297	-0.55322	-0.208793	0.743324	-1.03135	-0.811867	0.30103	3.32174	-1.25475	1.93656	-1.05804	-0.791117	1.39014	-1.01161	-0.0398044	-0.637923	0.10599	0.158281	1.73393	1.87138	0.797191	0.35518	-0.841346	-0.835952	-0.475378	-1.42691	1.86041	-1.12875	1.03131	-0.0893882	-0.849867	-0.799532	4.16981	-0.425473	-0.896158	-0.226006
autre.RNA_TGAGCGACTGAACTGAACTGA	0.258234	-0.679471	0.225483	0.577865	2.91758	0.661738	0.0977999	-0.657725	-0.629473	-0.939441	-1.83259	-0.787358	-1.26617	-0.700199	0.194172	0.753609	1.76172	0.315901	0.93101	0.103619	-1.3063	-0.18392	-1.04928	-0.565044	0.051556	-0.740706	-0.599875	1.33886	-0.887937	0.172909	-1.014	2.37657	1.25818	-0.970391	0.657906	-0.781789	-0.48834	0.524421	1.75578	-0.609322	-0.697262	2.65131	-1.6915	-0.426467	-0.0816869	-1.22334	-0.323282	0.123559	0.485724
piRNA_GAGGATTCCAGTAGAAAGAGG	-0.958808	0.225629	0.338848	3.70371	-0.444486	-1.20995	0.486513	-1.38159	-0.652361	0.207724	-0.315226	0.0316959	0.86761	-1.52254	1.10599	-0.261654	-0.0364632	-0.188859	0.0812596	0.280763	-0.357801	-0.682598	-0.936967	0.156383	-0.0314625	-0.646526	-0.642538	3.30701	-0.355446	-0.860549	2.40665	0.601473	0.0615533	-1.02697	-0.509903	-0.338249	-1.34528	0.44784	0.733377	-0.122993	2.23656	-0.792305	-1.47365	0.261654	-0.447057	0.600913	-0.927067	1.14651	3.10834
piRNA_CCGCGAGGGGGGCGTTCCCCGCGGGGCGCGCG	0.470882	0.0866557	0.661641	0.0915186	-0.424902	0.453014	-0.312077	0.0988078	-0.321076	-0.113084	-0.691381	-1.11114	-1.02443	0.131352	-0.472444	1.85833	-0.0112801	0.32152	-0.815057	0.410223	0.712922	-0.280223	-0.901495	-0.357017	-0.0960519	-0.989702	3.15967	-1.84604	-0.554088	-0.467689	-1.06835	-1.03319	-1.4507	1.48084	2.97578	-0.0594299	2.21136	1.02794	0.809784	0.265941	-1.82079	0.193164	-0.175244	-1.09268	0.0682078	-0.949914	1.43276	-0.91226	-0.896737
piRNA_GGGTCGCGCCGTCGGGCCCGGGG	0.78156	-0.166979	0.451614	-0.602477	-0.0432627	1.70201	-0.59059	0.439479	-0.337442	-0.397395	-1.23651	-1.1839	-1.4388	0.398125	-1.06469	-0.133883	1.03989	0.454033	0.650796	1.19063	0.087803	1.51714	-0.536107	-0.788187	-0.230373	-0.916726	0.133661	-1.21792	-0.965112	0.245853	-0.863838	0.0724099	-0.639884	1.41601	0.854087	-0.100888	0.339147	-0.327743	-0.286503	4.10983	-1.08306	0.28499	-0.197422	-0.298683	-0.520697	-1.15681	-0.285423	-0.18659	-1.36647
rRNA_AAGGAACTCGGCAAACACAAACCCCG	1.05107	-0.276909	-1.06682	-0.495281	-0.0921313	-0.680143	1.42334	0.95092	-0.488614	-0.0837395	-0.241691	-0.129722	-1.11138	0.326493	-0.464887	-0.454557	-0.784174	-0.202467	2.02778	0.833839	-0.0409329	0.183119	-1.3687	-0.653303	1.58277	-0.843063	0.781636	-1.50882	0.87083	-0.651456	2.49836	-1.14549	-0.592313	0.0110578	-0.668502	0.634544	0.0301176	0.3473	0.547437	-1.58668	-0.0579686	0.222966	1.12727	-1.26554	1.50442	0.826824	-0.415208	-0.582826	-0.654989
rRNA_GATTTGTCTGGTTAATTCCGATAACGAACGAG	-0.351425	-0.690269	-1.01705	0.713969	-0.702858	0.922022	-0.230669	-0.265474	0.597008	-0.0647626	1.08951	0.731071	-0.313926	0.844524	-0.729632	-0.690532	-0.48736	-0.317444	1.22684	-0.109914	-0.153628	-0.0933319	2.70714	-0.0396319	-0.92356	-0.371132	-0.630461	1.71762	-0.33367	-0.143652	-0.0808722	0.97849	0.381156	-0.417297	-0.777429	-0.356627	-0.765656	-0.879428	-0.678983	2.75223	-0.509247	-0.408889	-0.626342	0.50824	-1.00866	1.36837	-0.95557	0.149714	2.18199
miRNA_CCACCTCCCCTGCAAACGTC	0.416201	0.242151	-0.138427	0.94787	0.68999	-0.550448	0.268163	0.189757	-0.420171	-0.213566	-1.43152	-1.51445	-1.22072	-0.512218	0.429817	1.88612	-0.426422	-0.741399	2.6877	-0.379527	-0.208894	2.47796	-1.32103	-0.745502	-0.331622	-0.239302	0.882452	-1.44967	-0.929691	-0.379452	-0.556608	-1.22027	-1.39778	2.41611	0.0190782	0.683696	2.52888	0.349699	-0.390012	-1.62234	-0.796911	0.830666	1.66424	-0.371334	-0.101247	-0.902477	0.591592	0.034415	-1.09622
piRNA_TATCAAGGAATGACCTGGACGGCCCAAGG	2.09734	-0.810467	-1.21893	0.359323	1.43982	-0.236555	-0.320374	1.40563	-1.47771	-0.418945	-0.819142	-0.525432	-0.212043	0.195221	1.11924	1.95745	0.358656	-0.257255	-0.885373	-0.883666	-0.866799	0.190419	-0.483389	0.279681	0.0362752	-0.258287	0.283361	-1.38617	1.3312	-0.286898	-0.774638	0.0611622	0.391076	0.111348	2.44141	0.733968	1.34998	0.628387	0.457542	-1.92221	-0.648446	-0.621447	-0.182999	-0.789192	-0.942121	-0.644846	0.0598911	-1.11078	-0.325305
circRNA_TCAGCTCACTGCTAAGGAAT	-1.39515	0.855028	-0.856552	1.22358	1.69984	-0.473008	-0.195246	0.385486	0.230997	-0.73547	-0.73951	0.441022	-0.0260126	0.640232	0.262268	-1.28106	-0.657602	0.109052	1.52331	0.293709	-1.30492	2.0943	0.511864	-0.134239	0.956605	-0.301645	-0.976355	1.51961	-1.17797	1.21614	-0.388117	1.24303	-0.661329	-2.4512	-1.21599	-0.29598	0.126364	-1.10577	1.32332	-1.79249	-0.647392	-0.514414	0.22106	-0.315283	2.76587	-0.120145	-1.29005	0.86408	-2.22257
rRNA_TGAGGAGCCAATGGGGCGA	-0.423679	-0.978093	0.531715	-0.753214	-0.032369	1.27405	-1.18965	0.0353064	1.12328	-0.436026	0.848687	1.36575	-0.873434	-0.31868	-1.02078	-1.23801	-0.43512	-0.0991214	-0.160033	0.77957	1.99986	-0.886337	2.45207	-1.00762	-0.249724	0.858677	-0.721895	-0.419348	-0.754161	-0.042126	0.876984	-0.259812	2.65434	-0.533942	0.948798	-0.154642	-0.933701	0.866304	-0.508829	-0.511811	-0.401595	0.0350044	0.268723	-0.680358	-0.895002	1.98189	-1.14465	-0.886946	0.263987
rRNA_AAAACGTTAGGTCAAGGTGTAACCTATGAAATGGGAAG	-0.955102	0.577829	-1.33846	0.583151	-0.108194	-0.584808	0.193129	1.14642	-0.607446	0.40675	0.68673	-0.838323	-1.16809	0.284963	-0.181833	-0.409845	-0.165659	0.12457	0.439032	1.68862	0.226569	2.50516	-0.419443	-0.0278007	0.684646	0.129695	0.774468	-1.29365	0.919448	-1.08326	1.53802	-1.41486	-0.704082	0.908715	-0.824854	-0.557622	-0.0311779	-0.055881	0.507152	-1.39896	-0.52795	-0.0647399	-0.985841	-1.57111	2.99392	0.368728	1.79986	-0.974773	-0.833407
rRNA_TCCTACGTGATCTGAGTTCAGACCGGAGTAATCCAGGTCGGTT	-1.20435	-0.388182	-0.937544	0.178506	-0.375542	-0.916005	2.81493	1.7014	-0.618332	-0.50946	0.254574	-0.78848	-1.2138	-0.0684309	-0.0886251	-0.984794	0.369602	0.500137	1.49165	0.621092	0.161654	0.376053	-0.869792	-0.666154	1.93425	-0.72773	0.433262	-0.200409	-0.309205	-0.927006	0.280571	-0.949338	-0.860033	3.12118	-1.34517	-0.240682	-0.268582	-0.554682	0.334339	-1.62629	-0.744708	2.06506	1.42803	0.384188	-0.0671507	-0.724585	1.14311	0.00104602	0.570618
piRNA_TCTCTGAAGAGATCCAAGTGT	1.05071	-0.595373	0.390686	0.0677463	1.34079	0.789395	-0.246614	-0.767254	-0.5515	-0.483011	-0.995581	-0.192394	-1.23532	-0.130499	0.252416	0.260784	1.16123	-0.525836	1.3527	-0.0668298	-0.876246	0.79603	-0.377773	-1.18233	1.75301	-0.740743	0.0668234	3.72971	-0.6601	0.0382942	-0.857625	-0.539205	0.127989	-0.599223	-1.05726	-0.858538	-0.994577	0.533558	0.442919	-0.847017	-0.90666	-0.352345	-0.584783	2.84709	0.222769	0.649746	-0.463109	0.0141005	-0.575049
rRNA_GACTCTTAGCGGTGGATCACTCGG	-0.167249	-0.686796	-0.761025	-0.548317	-0.853365	1.46149	0.103781	-0.542365	0.508211	0.475681	1.00995	-1.28606	-1.22143	-0.195071	-1.64113	-0.309784	0.369761	2.10952	0.768772	0.625616	0.779798	-0.798087	1.22923	-0.868046	-0.635867	0.00707176	0.0522284	-0.323482	-1.16803	-0.0412086	-0.295894	2.52248	-0.453843	0.22551	2.50802	-0.512272	-0.638903	1.33114	-1.03172	1.64568	-1.44811	-0.395478	0.745982	-0.187276	-1.46913	0.947863	-0.310969	-1.15566	-1.08867
piRNA_TGTGAGGAAAAGAAAAGCTTTCTGAAGCCT	-0.776528	-0.127671	-1.50295	-0.122718	-0.552637	-0.838704	0.109027	0.476636	1.52034	0.613722	1.20149	1.00392	1.91202	-0.622072	1.80969	0.16671	-0.667108	-1.09919	-0.994141	-0.0550933	-1.45473	-0.759318	-0.149402	1.64612	0.438692	-0.26719	0.605681	-0.470535	2.17012	0.256028	-0.802297	1.2171	-1.10709	-0.542137	-0.411226	-1.21055	-0.731112	0.0744497	-0.49601	1.91984	0.996382	-1.142	-1.06107	-0.752612	0.57814	-1.27834	-1.10922	1.67395	0.565531
rRNA_TCGATGTTGGATCAGGACATCCTGATGGT	0.0991902	0.621775	-1.2273	-0.418602	-0.26933	-0.670302	1.35645	1.18901	-0.909134	0.277901	-0.049656	-0.402609	-1.02719	0.344274	0.697663	-0.167188	-0.0270377	-0.67701	1.68775	-0.461372	0.032716	1.42936	-0.968467	-0.176698	-0.294628	-0.846252	-0.0599565	4.23644	2.00483	-1.79924	-0.586381	1.47804	0.644812	0.280015	-1.53318	-0.643595	-0.524325	-1.33799	-0.736447	-0.855369	0.328379	-0.329941	-0.224123	0.359803	0.154898	-0.204925	0.0295483	-0.378985	-0.436435
autre.RNA_CGCGCGCCTGTAGTCCCAGCTACTCGGGAGGCTGAG	-0.673688	-0.643781	0.136712	1.72573	0.143703	-0.781383	1.04278	1.46128	-0.848507	-0.0670531	-1.4958	-0.360103	-1.10362	-0.171253	0.575317	1.39937	0.246925	-0.622059	0.082983	0.0305135	-0.0780753	0.790932	-1.11576	-1.00673	-1.07529	-0.643625	0.724066	-0.950077	-0.814841	0.915705	-1.38165	-0.440578	-0.74758	0.601993	-0.172191	-0.337347	2.80196	0.503278	-0.136804	4.26129	-0.810784	-0.566794	0.182599	-0.111919	-0.469859	-1.2188	-0.100949	-0.658327	-0.812452
rRNA_TTAGATGTCCGGGGCTGCACG	0.0758931	-0.78978	-0.393945	1.09305	-0.58647	0.530581	-0.925677	-0.400608	0.929797	0.313744	0.153412	0.515682	-0.272332	1.70345	-0.751686	-0.0420933	-0.62892	0.403801	-0.0871574	-0.628004	-0.212739	0.692582	3.18877	-0.169476	-1.08118	0.132678	-0.740602	0.6319	-0.543737	-0.0320028	0.832717	0.440191	-0.766248	1.1687	-0.528337	-0.017803	-0.891631	-0.920729	-0.305268	0.118391	-1.00459	-0.270526	0.00215876	1.45673	-1.39269	1.34968	-0.489962	-0.2095	1.81122
autre.RNA_GGTGGCGCGCGCCTGTAGTCCC	-0.0321202	0.71731	0.574724	-0.778392	0.017166	-0.65321	-1.14826	0.562627	1.7656	-0.0910565	-0.934384	-0.70394	-0.719452	0.973216	-1.31828	0.803239	1.44951	-0.80946	1.48654	-0.207535	-0.953843	0.50591	-0.00722518	-1.03144	-0.819864	-0.525827	0.449095	-0.292168	-1.01169	1.8593	-0.974378	-0.589469	-0.349667	1.36293	0.0887386	1.34831	1.83555	0.00385916	-0.538458	0.782121	-1.24474	-0.253272	0.462787	-0.122617	-0.937781	-0.716479	-0.4233	0.0882719	-0.672312
rRNA_GCAGGACGGTGGCCATGGAAGTCGGAATCCGCTAAGGAGTGT	0.256943	-0.0783346	0.255763	-0.319724	0.59601	-0.587128	-0.801209	1.41402	-0.488268	0.227525	-0.475598	-0.589942	-0.871404	-0.165226	-0.396347	-1.35726	0.497241	1.22631	1.03757	0.25856	0.360498	0.467225	-0.567134	-0.968786	-0.844661	-0.547235	0.979684	-0.671862	-0.518095	2.09309	-0.910691	-0.0925475	-0.831296	1.53185	0.0492298	-0.69995	-0.877228	0.669235	0.492748	3.21833	0.255078	-0.593624	-0.905541	-0.692588	-0.0352241	-0.250989	0.817613	-0.206727	-0.258853
autre.RNA_GAGGCTGGAGGATCGCTTGAGCTCAGG	-1.28082	-0.96747	0.764249	0.965775	-0.74134	-0.958135	1.09093	0.582458	1.12211	0.279838	-0.857598	-0.907865	-0.587732	-0.708002	-0.0532425	0.614977	0.963307	-0.174382	1.11501	-1.0924	0.830327	-1.23259	-0.743643	-0.998102	-1.22656	-0.434338	0.305006	0.115118	0.505316	0.995754	-0.531735	-1.12146	-0.986033	-0.57622	0.653289	-0.00480663	1.72201	1.07238	-0.589034	4.03625	-0.744989	-1.37919	0.612634	0.873848	-0.322902	-0.462416	-0.574475	-0.164078	-0.762652
rRNA_CCATGATTAAGAGGGACGG	-0.723259	-0.120449	-0.194664	1.44887	-0.640007	-0.0939029	-0.503714	-0.653008	0.0937854	0.0088488	1.3775	1.42487	-0.31352	1.243	-0.654028	-1.16289	-0.777597	-0.00384881	0.763189	-0.00597433	-0.513194	-0.951706	2.46747	0.356093	-0.765274	-0.594266	-0.545529	1.09292	-0.225231	-0.056588	0.153505	1.12186	0.413045	-0.0704254	-0.4513	-0.242211	-0.685569	-0.654292	-0.738435	-0.276473	-0.395803	0.00508498	-0.0584185	2.01778	-0.91623	0.698039	-0.475321	0.19649	3.00094
autre.RNA_CTGATCAGTAGTGGGATCGCGCCTGTGAATAGCC	-0.823761	0.232925	1.06435	0.571355	-0.902341	-0.254011	0.142621	0.373112	0.257567	0.0665587	-0.728375	-1.65749	-0.462533	2.21082	-0.225676	0.781643	0.510754	-1.11395	-0.641334	-0.0298559	0.627616	-0.640063	-0.43224	-0.925693	-0.400379	0.103589	0.449271	-0.190343	-0.716377	1.60702	-1.16202	2.08322	-1.10996	0.439543	0.431579	0.32266	-0.53644	0.0270714	0.0531447	3.54715	-1.15355	-0.602441	-1.15865	0.641021	-0.677108	-1.15209	-1.06928	0.896422	-1.09459
rRNA_CGCTTTTTGATCCTTCGATGTCGGCTCTTCC	0.736208	-0.0175747	-0.907875	-0.661842	-1.05164	2.02754	-0.541415	0.0245896	0.4519	0.289136	-0.349031	0.0154886	-0.702043	-0.27052	-0.290998	-0.510981	-0.91272	-0.596782	1.92526	1.17347	0.169831	-0.205314	-0.244786	-0.404195	-0.344737	-0.0575379	-0.336418	-1.26459	-1.24165	1.06999	-0.283754	0.930393	0.746408	1.42939	1.44071	0.0279275	-0.363099	0.955843	-0.409131	0.738899	-1.5787	0.00292784	0.479682	-0.19863	-0.889635	-1.11661	-0.854078	-0.702744	0.70332
autre.RNA_GGCCCAGGTCGGAAACGGAGCAG	-1.27131	0.881294	1.97418	0.566901	-0.575275	-0.353276	-0.461827	-0.331897	-0.521869	1.1594	-1.06633	-0.726936	-1.2211	1.68936	-0.508993	0.401735	-0.897981	0.682783	0.0203312	0.153362	0.407438	1.00981	0.0826316	0.0234165	0.268982	-0.280016	0.520345	-1.5104	0.282814	0.36837	-0.906195	-0.920528	-1.17656	2.62635	0.388018	0.542121	-0.0644449	-0.751721	0.153057	-0.900122	-0.358133	0.00850081	-1.1302	1.604	0.119888	-0.104482	-0.7718	0.709737	-0.898729
miRNA_CCGGGACGGCTGGGAAGG	-1.07834	-0.387256	0.522368	1.0945	-1.14627	0.365845	0.263962	-0.723501	0.459574	0.346379	0.282743	-0.206294	-0.574522	-0.766571	-1.40263	-0.43024	0.189537	2.96586	-0.254621	-0.794304	1.27379	-0.287349	3.4474	-0.169295	0.246875	-0.273836	-0.187468	0.245751	-0.472209	0.247604	-1.75355	2.20372	-1.84938	-0.535403	1.67346	-0.490453	1.07616	-0.156745	-0.320873	0.569822	-0.825843	-0.496851	-1.27098	-0.0162954	-0.604264	1.79718	0.69815	-0.495304	-1.36462
piRNA_TGTTAATTATGCAGTCATTATTTTCGTACC	2.14484	-1.71614	-0.4884	-0.30863	1.17401	0.0564474	-1.71614	-0.901969	-0.103668	0.316161	1.54349	-0.542355	1.62285	0.882171	1.77176	1.1299	-0.784051	-0.781506	-0.842487	-1.13306	-1.32321	-0.299794	1.7955	-0.315395	0.617202	0.531136	1.30291	-1.48921	1.03509	0.695215	-0.61257	-0.818314	-0.953939	-0.857537	0.185353	-0.0622158	0.444689	0.948696	0.418865	-0.601477	-0.663842	-0.0842301	-0.674492	-1.18285	0.641201	-0.656494	-0.43148	-1.07868	-1.16292
rRNA_CTGTGATGCCCTTAGATGTCCGGGGCTGCACG	-0.231805	-0.920227	-0.724075	1.34901	-0.622506	0.388586	0.180691	-0.898841	1.16362	0.357483	-0.0419402	1.46201	-0.468834	-0.266993	-1.16104	-0.495254	-0.984288	-0.41096	2.33156	0.44387	-0.450071	-0.137381	1.75555	-0.495283	-0.71985	-0.789846	-0.934445	1.22747	-1.0494	-0.436171	-0.342502	2.26789	0.698715	-0.55618	-0.792678	-0.129665	-0.148841	-0.939895	-0.229639	2.2923	-0.926508	-0.327522	1.088	0.55705	-0.931172	1.03258	-0.0422284	-0.0395466	0.856909
rRNA_TCTCGTCTGATCTCGGAAGCTAAGCAG	-0.176593	-0.147285	0.349029	-0.789885	-0.923069	2.64013	-0.61926	-0.724268	0.65278	0.216154	-0.477735	0.0664627	0.358007	1.9512	-1.48348	-1.09271	1.21683	-0.280844	-0.475409	-0.887062	0.627018	-1.20439	0.213635	-0.19486	-0.80651	-0.0378132	0.383639	-0.910928	-0.924321	1.35608	-0.838647	0.834276	0.830067	0.876714	2.57182	-0.164149	-1.03764	0.385635	-0.589642	2.90355	-2.02536	-0.045364	-0.494132	-0.117349	-0.964308	0.90585	-0.673956	-0.211302	-0.119283
piRNA_GTCCTGCTTGAGCTTGGTCTCCGGT	0.868667	-0.953583	-1.35869	0.129934	2.72619	-0.676967	-1.08545	1.34201	-0.428474	-0.521254	-0.0423796	0.551382	2.67162	-0.271448	-0.972358	-0.857259	0.445178	-0.869829	-0.566615	-0.333961	0.203287	-0.0591272	0.33521	-0.330492	-0.808162	-0.0840123	-0.155667	-0.359228	0.0838139	-0.269446	-0.852403	-1.09508	0.207865	0.0278523	0.611804	-0.0637129	-0.213154	0.362667	0.208482	0.68682	0.958589	0.318345	-1.10382	-0.0538471	1.6467	-0.216966	-0.620469	0.014978	0.495765
piRNA_TGGGTTCTGTGAGTGTTGTGG	-0.930268	0.206839	2.52953	1.73126	-0.252658	0.204686	-0.638814	-0.508569	-1.34718	-1.31704	0.322214	-1.99633	-1.22485	-0.818014	0.0932381	2.82355	-1.15668	1.85287	0.033202	0.256502	0.136515	-0.700292	-0.88536	1.60483	-0.799388	0.95368	0.43336	1.32427	-0.424939	-1.37885	0.996602	-0.186222	0.936586	-1.45399	-0.559862	0.0158363	-1.736	-0.645966	1.86619	-1.63075	0.719565	1.17127	-0.0225099	0.76177	-0.359825	-1.01791	-0.319351	-0.188203	1.1139
rRNA_CCGAGGTGGGATCCCGAGGCCTCTCCC	0.0413623	-1.05644	0.967819	-1.05508	-0.844555	1.81462	-0.51989	-0.592543	1.48658	-0.451499	0.209636	1.31787	-0.206107	0.110108	-1.09378	-0.698998	-0.343193	-0.435571	-0.24771	0.616642	0.980741	-0.023507	0.270446	-0.581573	-0.361331	2.36945	0.120749	-1.35663	-0.738843	0.189538	-0.788333	-0.388522	0.0756867	-0.816812	5.41768	-0.252118	-1.0778	-1.14574	1.21899	1.53284	-1.43101	-0.271178	-0.682022	-0.401529	-0.878436	2.62198	-0.152757	-1.03648	-0.784841
rRNA_TTGGGAATGCAGCCCAAAGCGGGTGG	-0.884352	0.0982406	-0.587562	0.333288	-1.78216	0.941732	-0.461719	-0.697934	0.711993	-0.130512	2.45898	0.818316	-0.254354	0.263064	-1.0307	-0.678043	-0.337618	-0.755545	0.872325	0.260538	0.842013	-1.00213	1.26513	-0.17381	-0.605954	1.217	-0.727896	0.852036	-0.834784	0.773685	0.379907	1.39088	0.802491	-0.779896	0.661793	0.0895283	-1.22921	-0.94591	-1.08874	1.09708	-0.373382	-0.219792	1.18358	-0.312495	-1.41911	0.665725	-0.534321	-0.157629	1.49733
miRNA_CTATACGACCTGCTGCCTTTC	2.88548	-0.0122366	-1.13194	-1.02777	2.05041	0.339331	0.215119	0.45658	-1.00244	-1.21249	-1.56005	-0.970504	-0.861091	-1.744	2.37416	0.877733	0.273166	-1.06147	1.77628	0.0520611	-0.716327	2.4762	-1.15795	0.0207665	0.840457	-0.348013	1.69231	-1.17896	-0.564791	0.419439	-0.227854	-0.441421	-0.206884	0.167685	-0.315123	-0.767292	0.265455	1.27747	0.801229	-1.29945	-0.645236	0.545583	-0.487933	-1.32292	0.457238	-1.14522	0.112756	-1.14339	-0.223406
autre.RNA_GGAGGATCGCTTGAGCTCAGG	-1.17901	1.32451	1.80448	0.301952	-0.988451	-0.918351	0.358622	-0.742963	0.824275	0.124873	-0.909934	1.36914	-0.954074	-0.532146	-0.70748	0.34769	0.553348	0.38977	0.869477	-0.8152	-0.520522	-0.668796	0.0815122	-0.55271	-1.4809	-1.24932	0.020262	2.36092	-0.9632	1.05916	-1.15474	-0.962081	-0.048279	-0.0214775	-0.582311	0.85745	1.08501	0.729308	-1.33459	3.50166	-0.560914	-0.517017	-0.456689	1.26062	-0.402872	-1.44725	-0.970276	0.989911	-0.109017
rRNA_GCGCCCTGGAATGGGTTCGCCCCGAGAGAGGGGCCCG	-0.12152	-0.938197	-1.71857	-1.13883	0.400847	1.11862	-0.191589	0.141534	1.76653	-0.281418	0.962593	0.0717246	1.60724	-1.10551	0.908106	-0.619912	0.450848	-0.65337	0.357657	-0.750059	-0.266724	1.1805	0.774747	0.0405651	0.998742	-1.08845	-0.727089	-0.430717	0.213125	-1.44108	0.283811	-1.78985	0.410571	1.2901	1.19437	-0.276761	1.89773	0.858998	-1.10745	-1.37618	-0.395559	-1.11868	-1.00625	0.477531	1.13727	2.56424	1.25774	0.452581	-0.752397
miRNA_TGTAAACATCCTACACTCAGA	0.0705141	-1.20474	-0.989988	-0.698964	0.808162	0.519143	-0.0323509	0.942948	0.915459	-0.00996181	-0.320224	1.2708	0.819868	-0.581025	1.48342	-1.0749	0.197597	-0.690132	-0.391617	-0.968071	-0.0659465	0.0375677	0.0542362	0.433062	0.501542	-0.225949	-0.611002	4.80086	-0.127995	0.606912	-0.733909	0.158125	1.09873	-0.967696	-1.0393	-0.755066	-0.612195	-0.53574	0.88908	-0.93615	0.450929	-0.956319	-0.96346	-0.72142	0.15516	-0.781836	-1.0658	0.734251	-0.38105
miRNA_ATAAAGCTAGATAACCGAAAG	1.62593	0.84758	0.951576	-1.30041	1.37389	-0.841092	-1.28599	-1.12598	-1.9204	-0.608267	2.28318	-0.179169	0.0748644	0.715806	0.34095	-0.406435	0.0209516	0.29644	-0.607022	0.932186	-1.18857	0.565794	-1.5662	-0.563879	1.2418	0.257725	-1.24725	-0.75447	-0.18693	0.638399	2.71337	-2.21046	-0.702496	0.0550834	-0.51714	-0.444638	0.222959	-0.421704	0.830331	-2.54392	2.54036	0.690606	0.169314	0.494782	0.738573	-0.418196	-0.404327	-0.971365	-1.69979
rRNA_TCCATATCGACAATAGGGTT	-0.854203	1.01796	-1.37502	-0.772366	0.33144	-0.584361	3.39927	0.823068	-1.22825	0.243404	-1.00094	-0.719364	-1.50042	0.77404	-0.357826	-0.457652	0.957011	-0.354488	1.75258	-0.080061	-0.0138233	2.02597	-0.693657	-1.26502	1.07908	-0.562153	0.532854	1.05021	-0.330288	-1.38272	0.420269	-1.39867	0.908388	-0.0330078	-1.52072	-0.457327	-0.00774619	-0.504725	0.0631861	-0.0816909	-0.46569	-0.124853	-0.0126858	0.701982	2.05902	-0.328781	2.61347	0.431722	-0.646338
rRNA_TCCCAGCCTTCCTGTTAACTCT	-1.36342	-0.998809	-1.36342	-0.145418	0.925008	-1.13333	3.49364	-0.200911	-0.233172	0.860039	0.159784	-0.422177	-1.24756	2.24632	-0.021528	0.39327	0.68617	-0.78375	-0.640955	-0.574411	0.364625	0.704012	-0.888429	-0.519431	1.26667	-0.460722	1.22286	-0.432331	0.497255	-0.83654	-0.492675	-0.626676	0.464821	2.05097	-1.29281	-0.31943	0.796177	1.79892	0.269317	-1.18752	-0.0349577	-0.745363	-0.0484031	-0.409658	-0.77605	0.418689	1.90139	0.208956	-1.19801
piRNA_TGTGATTTCTGCCCAGTGCTCTGAATGT	0.379606	-0.271878	1.32246	-0.335172	-1.14409	1.28231	-0.6406	-1.09262	-0.17519	-0.162126	0.837303	-0.94079	-1.08943	1.32392	-1.04314	-0.931587	-0.0800002	-0.814728	1.0793	2.53554	-0.0390741	-0.182024	0.804457	-0.741207	-1.00828	0.543433	-0.901611	-0.970743	-0.698692	-0.231998	0.873039	0.0544501	0.94491	1.40206	2.98516	-0.167574	-0.87872	-0.436298	-0.149011	0.339424	-1.07909	0.944582	0.230985	-0.500484	-1.17676	-0.10394	-0.909274	-0.71615	0.303175
tRNA_CGTAAACCGAAGATCACGGGT	0.977694	-0.295781	0.394481	-0.821557	0.698301	0.692226	-0.548078	-0.303437	0.229504	-0.109111	-0.914242	0.209678	3.87504	-0.474855	-0.761553	-0.489457	0.0245507	-0.904177	-1.06104	-0.40865	-0.0095396	-0.889033	-0.0818985	-0.34778	-0.755007	-0.685924	-0.550559	-0.476167	-1.05469	2.765	-0.320555	0.874002	0.511436	1.03399	-1.00863	-0.165714	-0.970716	-0.484968	-0.597418	4.20427	0.0066283	-0.519404	-0.812144	0.575746	-0.250471	-0.998915	-1.10002	0.694059	-0.333353
rRNA_GTGATTTCTGCCCAGTGCTCTGAATGTC	0.327266	-0.696617	0.260844	0.260611	-1.04117	0.621132	-0.61057	0.187287	0.0283279	0.389304	0.27359	-1.07342	-0.762559	0.619807	-0.798819	-0.729746	-0.523948	-0.610638	1.6018	2.60781	-0.330288	-0.819576	-0.075275	-0.257856	-1.11243	0.128345	-0.893761	-0.747232	-0.910603	-0.112554	0.969043	0.168328	-0.119149	2.15173	2.76086	-0.231532	-0.908926	-0.274716	0.396898	0.775758	-1.10774	0.977717	0.475306	-0.134203	-1.09843	-0.565852	-0.777468	-0.36622	0.435231
inconnu_CTCGTACGACTCTTAGCGGTGGATCACTCGGCTCGTG	-0.48785	-0.942351	0.411248	0.516875	-0.991725	1.21932	-0.128275	-0.230542	0.247686	0.273204	0.112408	0.041339	-0.863882	0.483551	-0.952866	-0.274404	0.298892	-0.501448	0.449005	1.10357	0.216243	-0.615104	1.23946	-0.394898	-0.655606	1.01973	-0.296071	-0.568001	-1.30617	-0.09945	-0.9472	1.38065	-0.611967	-0.18902	2.76878	0.0567388	-0.369001	0.0113975	-0.184323	2.31962	-1.30617	0.392485	-0.628513	-0.0340678	-0.983308	-0.324265	-0.3827	-0.876577	-0.684793
rRNA_TCTCAACTGACAACACAAAACCCTGC	-0.737166	0.587447	-1.30927	-0.038212	0.0688476	-0.976924	2.96214	0.570484	-0.982686	0.10084	-0.245498	-0.564334	-1.49724	0.925765	-0.34522	-0.340887	0.197331	0.454976	1.39697	-0.0513897	-0.175971	0.00203407	-1.20958	-0.403435	2.11579	-0.977093	1.80156	-1.45273	-0.0013803	-1.54241	0.197812	-1.61315	-0.288145	3.54667	-1.43028	0.0304569	0.649201	0.183339	0.418437	-1.97828	-0.228427	0.453139	0.943467	-0.0489753	0.831966	0.347226	1.01238	-0.786373	-0.368253
rRNA_AGGAATAACAACAATCTCCATGAGTTGGTAGTT	-0.609126	-0.53079	-1.29014	-0.449117	0.975409	-0.474937	1.29949	0.937032	0.276403	0.266409	-0.400626	-0.2095	-1.53574	-0.368239	1.14361	-0.182253	-0.141441	-0.671245	0.605686	0.92955	0.42958	1.88619	-0.576694	-0.480675	2.27002	-1.07138	-0.162573	-0.538059	-0.0674475	-1.54572	1.13807	-1.81635	-0.434713	1.15126	-1.26961	-0.0196732	-0.249461	0.201288	0.808531	-2.02189	0.669106	-0.242747	0.365183	-0.55601	2.56336	0.159669	3.00443	-0.602024	0.378716
miRNA_TCCCTGAGACTCTAACTTGT	0.254073	-0.232625	-0.589749	0.484616	-0.114052	-1.16781	2.1338	0.476876	-0.626903	0.229409	-0.847635	-0.859319	0.377065	-1.45533	-0.0266987	1.37409	-0.436634	-0.75961	2.07298	-0.269503	-0.0170491	0.814863	-1.56939	1.24845	0.171462	-1.2365	-0.747367	0.098684	-0.0647307	-0.57267	1.88342	0.153669	1.18735	1.38329	-0.727495	0.119162	0.761511	0.0130385	1.27094	-2.51479	-0.796254	-0.465968	0.0466928	-0.233379	-0.22398	-0.303157	-0.475999	1.25806	-1.33687
miRNA_TCCCTGAGACCCTTTAACCTG	2.80566	-0.458554	0.281603	1.07835	0.309861	-1.3655	0.0513086	-0.454777	-1.11398	-0.73425	-0.39972	-0.990784	-1.12534	0.520665	1.10774	0.403571	-0.183743	-0.635681	1.33857	0.0215557	-0.456554	0.795002	-1.249	0.549481	0.299906	0.987012	0.449491	-1.87082	-0.186184	-0.514638	-0.763924	-1.37722	-0.615713	0.662109	0.499621	2.06548	0.935882	0.899853	-0.538947	-2.46839	-0.656606	1.20078	2.73612	-1.5322	-0.307087	-0.0249787	0.195351	-0.656655	1.13115
rRNA_CAAAAACTTGATCAACGGAACAAGTTACCCTAGGGAT	0.133347	-0.330005	-1.10899	-0.526798	-1.45658	-0.53655	4.30949	0.560283	-0.954424	0.351697	-0.441469	-0.792425	-1.26973	-0.398048	0.110634	-0.693781	0.492904	-0.436679	2.5687	-0.268878	0.687304	0.0883567	-1.01881	-0.345366	1.24443	-0.437854	1.12418	0.24081	-1.04828	-1.34096	-0.0808498	-0.785031	-0.506405	1.32633	-1.03827	0.261595	-0.184542	-0.592851	1.15377	-1.10919	-0.363401	1.08638	0.274802	-0.126968	2.17813	-0.270226	3.20981	-0.505003	-0.0801913
rRNA_GGTTAATTCCGATAACGAACGAGACTCTGGCATGC	0.846605	-0.709869	-0.743043	0.339011	-0.792093	0.757939	-1.05577	-0.745857	0.944271	0.857871	0.300937	0.207931	-0.819457	3.08487	-0.98429	-0.95653	-0.696092	-0.0298106	0.484312	0.216708	-0.507642	-0.774859	2.87566	-0.333177	-0.749789	0.436906	-0.44952	0.354868	-0.248931	-0.306573	-0.254642	0.796586	-0.778117	1.08003	-0.447864	-0.147463	-0.596351	-0.649312	0.279789	0.908749	-0.89415	-0.423123	-0.293053	1.78237	-1.16803	0.782848	-0.549955	0.075109	0.13109
inconnu_TCAAGCGCCTTATTTCTCTT	-0.303979	-1.03904	-1.26871	-0.118811	2.16095	-1.03718	1.60585	0.825304	0.300734	-0.273636	-0.851491	-0.74448	-0.572336	0.80552	-0.589366	0.78942	0.0636618	-0.240934	0.887103	-0.450087	0.0514992	-0.0186137	-1.18688	-0.711785	2.4146	-0.702772	2.08637	-1.70175	-0.497131	-0.873497	-0.425037	-1.52718	0.359494	1.31445	-1.26474	0.102247	1.55193	1.19431	0.891504	-1.85902	-0.19793	0.892933	-0.0944289	-0.668163	0.921093	0.0710845	1.82819	-0.539584	-0.210099
rRNA_CGAGAACTTTGAAGGCCGAAGTGGAGAAGG	-0.329148	-0.762802	1.25223	-0.502893	-1.29077	1.1135	0.0944331	-0.776794	0.354761	0.0673045	0.78018	0.831599	-0.467561	-0.367941	-1.05654	-0.870247	0.177637	-0.390267	0.534387	0.846735	0.762199	-0.592618	2.28278	-0.431057	-1.03621	1.16132	-0.13374	-0.871808	-0.640693	1.90954	2.06967	0.371485	1.77886	-0.302979	0.634388	-0.313899	-1.32012	-1.04422	-0.767639	0.794358	-0.933924	0.118544	-0.811029	-0.520977	-1.40003	1.94844	-0.822061	-0.744687	0.953205
miRNA_AAAAAGTTTGTTCGAGTT	-0.00114139	-0.18832	-0.541427	-1.12581	-0.299426	-0.0315957	2.86849	1.57479	-1.17295	-0.176673	-0.905941	-0.338755	0.245451	0.170043	-0.820488	0.990881	-0.592655	-0.369536	-0.455709	0.177335	0.993433	0.140745	-1.22908	-0.0806285	-0.34961	-0.516442	-1.09553	-0.125615	-0.0342309	0.86754	-0.739156	-0.452202	-0.288876	-0.111631	-0.147869	-0.676626	-0.862574	1.0045	-0.557928	0.231072	-0.279501	0.747591	0.703709	-0.873175	4.72552	-0.441033	-0.0747952	-0.788455	0.396782
rRNA_GGTGAAATTCTTGGACCGG	0.3648	0.209106	-0.370979	-0.194111	-1.09776	0.891815	-0.875146	-0.650511	0.749864	0.282832	0.690087	0.964774	-0.636393	1.21863	-0.828924	-0.913181	-0.150567	-0.329074	0.145585	0.398867	0.130285	-1.19765	2.1152	-0.775985	-0.952306	-0.0468498	-0.910711	0.400992	-0.544744	-0.740411	-0.0147781	-0.157601	3.29054	1.14243	0.181716	-0.587948	-0.867884	-0.762458	-0.711467	1.25256	-0.760897	0.493572	0.396278	0.473577	-0.715178	2.04262	-0.831985	0.0529297	1.11064
autre.RNA_TTTTACAGATGAGGAAACTGAGGCTCAGC	1.27063	-0.944272	-0.474648	-0.737401	0.600686	1.49798	0.100927	-0.837969	0.289607	0.550081	-1.31562	0.258069	0.433172	0.495605	0.80019	2.16555	-0.385688	-0.863552	-1.80593	-0.432284	-0.665132	0.956918	-0.0687656	-0.544189	1.15505	-0.331177	0.961615	-1.64787	1.38613	1.95445	-0.183667	-1.28683	-0.822054	-1.21305	0.866546	-0.0772981	-1.02939	0.863236	0.945504	-1.98481	0.125336	-0.35395	-0.692034	0.795359	0.224942	-1.0882	-1.22892	-0.869057	-0.457958
inconnu_GTATTTATTCTAAGCGTTATTTTCGTG	-0.915845	0.207157	-0.163114	-0.73771	1.24206	-0.496344	0.342021	0.243117	0.61687	-0.726566	0.388354	-0.166916	-0.812481	-0.241472	-0.532705	-0.193007	1.19817	1.1406	-0.218139	-0.58347	0.409419	-0.472747	-0.811847	-0.28995	0.366879	0.0522561	-0.367709	-0.456969	-0.358609	0.33677	-0.899752	-1.09309	5.20974	0.110298	-0.936324	-0.474936	-0.588335	-0.122006	-0.287459	-1.09309	3.2086	-0.86437	0.366848	-1.09309	0.558894	0.681981	0.743286	-0.559172	-0.969528
rRNA_TGAATTTAAGCATATTAGTCAGCGGAGG	-0.24818	-0.035403	-0.0747758	-0.457543	-0.826185	1.10536	-0.446507	-0.557645	-0.024676	0.306007	1.25954	-0.0829321	0.364345	0.139712	-0.785424	-1.06361	-0.416897	0.357161	0.415436	0.524521	0.547687	-0.704559	1.33214	0.274234	-0.662794	-0.215474	-0.727773	0.327316	-0.903334	0.343017	0.470696	1.91793	1.99274	-0.878657	0.0128681	-0.0730909	-1.30477	-0.336928	-0.676678	-0.183321	-0.51317	0.758951	-0.0295964	0.261558	-0.481304	0.275479	-0.863495	-0.373534	2.27064
tRNA_CAGCTGACTTCCAATCAGCTAGTTTCGGTCTAGTC	-0.781238	0.766554	-1.18341	0.389968	0.141861	-0.894108	1.33489	0.280045	-0.141131	0.235012	-0.148449	-0.846764	-0.908478	0.620423	-0.576655	-0.38545	1.80604	0.853866	0.538035	-0.303929	-0.797093	-0.156099	-0.934211	-0.309674	3.84892	-0.235628	-1.09233	-1.38756	-0.907994	-0.532401	0.479615	-1.37814	-0.53315	3.10587	-1.24933	1.04118	1.06054	0.157074	0.423966	-1.5588	0.624772	0.195917	-0.00865211	-0.19511	-0.458773	-0.693874	1.72848	-0.670451	-0.692387
rRNA_CGCAGGTGCAGATCTTGGTGGTAGTAGCAAAT	0.250323	-0.265379	0.193829	-1.1493	-1.3764	1.05234	-0.248052	-0.714406	0.393527	-0.0938248	1.95734	0.439878	0.406472	1.98297	-1.49569	-0.667372	-0.349264	-0.903565	-0.697342	0.209054	1.07486	-0.910982	-0.141967	-0.069688	-0.725279	1.61041	0.280589	-0.25175	-0.635519	-0.523675	-1.09421	-0.39423	-0.597629	-0.131138	5.49338	-0.0871041	-1.06558	-0.741591	-0.355277	1.39368	0.0675804	-0.211089	-0.438902	-0.241127	-0.228891	1.68503	0.474325	-1.1519	-1.28649
rRNA_ACACAAAACCCTGCCCTAGAACAGGGCA	1.41473	-0.315788	-0.640935	-0.561786	0.57452	0.379376	-0.0553751	1.50697	-1.0111	-0.798005	-0.492614	0.615776	-0.666244	-0.510685	1.8606	-0.0840596	-0.59209	-0.570101	-0.292498	-0.65259	0.891895	1.31288	1.21376	-0.0850846	1.49283	0.0578116	-0.810138	-0.648603	0.561791	-0.745921	0.330152	-1.1112	0.131024	-1.04707	-1.18148	0.285693	-0.335815	-0.972897	3.25341	-0.963361	-0.632374	-0.60668	-0.773819	-0.0683688	1.34345	-0.501218	2.69717	-0.437427	-0.406601
miRNA_CAGCAGCACACTGTGGTTTGTAT	0.586158	0.0302127	-1.28655	0.0346072	0.380425	-0.71681	0.668554	-0.586034	0.237107	0.391221	0.261109	0.427503	0.151905	-1.12598	0.767872	1.20451	0.0610038	-1.56062	0.574361	-0.695146	0.194595	1.88049	-0.444406	-0.846889	1.00963	-1.33696	-0.217616	-0.241489	-0.139101	1.70712	-1.28412	0.317359	0.164391	-0.225822	-0.986474	-0.85885	0.323845	-0.210437	2.12868	0.875713	-0.639711	0.946973	-1.5475	0.980758	-1.35558	-1.55264	-1.13736	-0.798266	-0.302663
inconnu_GTCCTGCTTGAGCTTGGTCTCCGGTACCACCGTG	1.96503	-0.311823	-0.850508	-0.725086	2.33714	-0.617428	-0.888731	0.948646	-1.02603	-0.729195	-0.102016	0.290361	-0.499877	-0.621977	-0.526403	-0.692063	0.253973	-0.907159	1.76367	0.0226563	0.916816	0.513829	-0.336722	-0.545326	-0.306018	1.45009	-0.449421	-0.382984	-0.353333	-0.211821	-1.04809	0.297743	0.385706	-0.681789	0.278	-0.845836	-0.499292	-0.00206863	-0.153822	5.55419	-0.90608	0.0577256	-0.908449	-0.42842	-0.477807	-0.888626	-0.570943	-0.534912	0.435628
rRNA_GAGAAGACCCTATGGAGCTTTAACTAACCAACCCAAAGAG	-0.126817	-0.424095	-0.974646	-0.214663	-0.237978	-0.889362	2.58364	0.645129	-0.55946	0.0885441	0.109708	-1.0646	-1.52749	0.565531	-0.394845	-0.257744	0.123888	-0.259512	1.66317	1.11729	0.0343114	0.15183	-0.894718	-0.249567	1.38122	-0.0449296	1.00324	-0.719127	-0.546413	-0.866058	0.370597	-1.28372	-1.41406	2.23156	-0.975882	0.148208	-0.0819382	0.426506	2.19309	-1.15031	-0.514256	0.1971	-0.180485	0.0778789	0.740235	-0.118413	0.932885	-0.222424	-0.329193
rRNA_CAAAGCTGAAACTTAAAGGAATTGACGGAAGGGCACC	-0.201048	-0.863487	-0.623246	1.3119	-0.945266	0.739508	-0.85641	-1.25649	0.194354	1.44883	1.05136	0.42555	-0.401712	3.05626	-1.46609	0.0857651	-0.500435	-0.255725	0.0424345	-0.741202	-0.244849	-0.458103	2.8896	-0.197329	-0.932327	1.15102	-0.0541514	0.310451	-0.253995	0.18402	-0.484352	0.706394	-0.48969	-0.121776	0.125976	0.495687	-0.953483	-1.08679	0.520872	-1.46609	-0.842006	-0.188551	0.510765	1.57016	-0.936297	0.67327	-0.77445	0.171895	1.37699
rRNA_TCTATTTTGTTGGTTTTCGGAACTGAGG	-0.8197	-0.389574	-0.102492	0.338554	-0.560411	0.918239	-0.833572	-0.385652	0.397708	0.482461	0.954439	0.518844	-0.405697	1.25121	-0.567853	-0.420841	-0.675286	0.0579658	-0.0479965	0.217094	0.0725588	-0.587605	2.67881	-0.207058	-1.24845	-0.592715	-0.59618	0.726079	-0.267756	-0.841404	-0.0150012	0.316082	-0.113495	2.00106	-0.692099	-0.0951426	-0.628078	-0.834763	-0.595817	0.452002	-0.763901	0.113349	-0.176476	3.10902	-1.14047	1.20582	-0.282726	0.574918	2.0548
miRNA_TAGCAGCGCGTAAATATTGGC	1.54375	0.494696	0.8784	-0.828336	0.811763	-0.926678	0.978543	0.0908357	-1.23029	-1.36704	-0.445653	-0.251764	-0.866153	-1.19705	3.25101	0.322087	-0.764721	-0.496615	0.0218593	-0.588011	0.569367	-0.351375	-1.72891	0.209414	-0.260282	0.541585	-0.235806	0.130859	0.816211	-0.740318	1.18166	-1.52038	0.865399	0.0404178	-1.25467	-0.536317	-0.031889	0.107956	-0.0198769	-2.60134	1.38715	1.00073	3.66921	-1.05564	0.3862	-0.442702	-0.540956	-0.622543	-0.0253679
rRNA_TTCCAATCAGTGAAATTGACCTTCCCGTG	-1.1845	0.191592	-1.41994	0.0578377	0.13343	-1.32708	3.60392	1.53676	-1.07314	0.377119	-0.896009	-0.256123	-1.32906	0.0803904	-0.16309	-0.146662	-0.540766	-0.26505	2.09616	-0.32269	0.846894	0.345444	-1.10798	-0.359061	1.53161	-0.73047	1.23763	-1.62262	0.0606888	-1.53927	-0.286168	-1.58442	-0.0246806	3.04142	-1.47334	0.0797186	1.39074	0.379057	0.728521	-1.85116	-0.4411	0.0345856	0.516028	-0.218146	1.89298	0.0495619	1.75727	-0.376343	-0.602017
piRNA_TTGGCATCGAGGAGAAGGTTG	-0.0502166	0.648408	0.622766	1.28723	1.20791	-0.864682	-0.860981	-1.27359	-0.388039	1.2256	-1.5544	-1.03212	-0.515625	-1.55528	0.284886	3.36575	2.72409	-0.640852	0.0376605	-1.34741	-1.3211	-0.215992	-1.01598	1.07047	1.87232	-0.383657	1.20015	-0.858595	-0.436121	0.398688	0.791669	0.877648	0.0947413	-0.566223	0.254331	-0.496501	-1.20314	0.458968	1.80574	-1.78676	1.07668	-1.19607	-0.635995	-1.3491	0.242719	0.110178	-0.641338	0.458418	-0.484977
piRNA_TGCAAATATAAGACAGAATTGCTTAAGTCC	-0.609372	-1.19677	-1.14548	0.32905	1.06758	1.04286	0.348913	0.775505	-0.79727	0.39424	-0.209247	-0.363648	2.46941	-0.0426073	1.42224	0.421254	0.0514443	-1.0726	-1.04645	-0.848466	-0.990575	0.591223	-0.233651	1.01649	-0.254416	0.0832573	-0.283398	-0.892571	1.34373	1.22852	-0.577289	-0.562704	1.84976	-1.26338	-0.270854	-0.70849	-0.275895	-0.441085	-0.431403	-0.697111	0.90059	-0.97926	-0.43811	0.936552	0.359487	0.246185	-0.367098	-0.549136	1.22763
piRNA_GCTAGCAAGAGACAGAACCAGT	-0.46304	-0.105468	0.190137	3.4771	-0.935648	0.137178	-0.445787	-0.752392	-0.98898	-0.0454871	-0.0676158	-0.996737	1.08077	0.51406	0.307045	0.163091	-0.393122	0.0114772	-0.892601	-0.0919552	0.297977	1.59169	0.8845	-0.168809	-0.507816	1.3115	-0.0350688	2.85206	-0.119169	-0.864728	-0.95816	0.316707	-0.297903	-1.15202	0.653104	0.75248	-0.488842	-1.03911	-0.982336	-1.54834	-0.597203	-0.0852393	0.883787	-0.798199	0.397119	-0.44111	-0.236636	0.469085	-0.22866
miRNA_CTTTCAGTCGGATGTTTACAGC	-1.08625	-0.442452	-0.578752	0.852224	-0.63276	-0.579871	1.10607	0.340476	0.676972	-0.223076	0.567412	-1.69815	2.17185	-0.601341	2.26771	0.614931	-0.779794	-1.24556	0.366549	-0.66005	-0.436146	1.41432	-1.3416	-0.587718	0.360482	-0.702825	-0.240393	0.499613	1.82347	0.0787243	-0.714239	-1.30364	1.70684	-0.560077	-1.28272	1.58259	2.70567	-0.221246	-0.862809	-1.0231	0.32806	0.095657	-1.77407	0.373418	-0.354422	-0.934218	0.636849	1.63442	0.0888561
piRNA_TCTGGTAAACATGGGTTGTTGA	-1.92988	1.74258	2.79497	0.078403	-0.0651943	-0.859098	-1.36289	1.41353	-0.577118	-0.676317	-0.558979	-0.859255	0.502078	-0.984601	0.182352	0.0405905	0.0663279	0.252406	0.20024	1.5035	-0.903635	0.462164	-1.0499	1.44742	-0.201628	-0.129241	-0.745846	0.356798	-0.174516	-0.376743	2.66672	1.09341	-0.419553	0.0969489	-1.34106	0.222157	-0.811424	1.8392	-1.17996	-2.26362	1.01522	0.51809	-1.49993	-1.28617	1.76146	-0.311789	-0.487436	1.12844	-0.452033
rRNA_ACGGAACAAGTTACCCTA	-0.736974	-1.00674	-1.60837	0.0774335	1.21608	-0.82654	3.57216	0.269999	-0.611746	0.254799	-0.600103	-0.273484	-1.15018	-0.0588379	1.03748	-0.697039	0.350626	-0.845768	1.83065	-0.282724	0.089275	-0.210634	-0.760036	0.439955	0.478328	-0.648015	-0.569819	0.630021	0.135523	-0.571629	0.489264	-1.19265	0.434812	1.02386	-1.59008	0.975027	-1.13535	-0.403998	0.140745	-1.1753	2.55151	-0.630605	0.568802	-0.866658	1.88692	1.41633	1.16793	0.177013	-0.195176
rRNA_CATTTGCCAAGAATGTTTTCATTAATCAAGAACGAAAGTCGGAG	-0.214628	-0.825375	-0.032142	0.645544	-0.308209	1.56523	-0.160122	-0.605736	0.594152	0.20168	-0.860398	-0.419741	-0.873856	4.38853	-0.610658	-0.286881	-0.515143	-0.112307	-0.814917	-0.114512	-0.640512	-0.929089	2.28744	-0.206091	-0.951663	-0.814234	-0.282106	1.52462	-0.174148	0.0981661	-0.488942	0.0530611	-0.733877	0.0867263	-0.219201	0.244998	-0.9878	-0.734501	-0.599659	0.807677	-0.360352	0.194657	0.763107	2.26311	-0.84189	1.91908	-0.418281	-0.313928	1.64388
tRNA_CCAGTTAGCTAGGGTGTTTAGCTGTTAACTAAAGTTTCGTGGG	-1.03869	-0.94205	-1.15943	0.0263072	0.757796	-0.901755	0.625306	3.20503	0.467404	0.288308	-1.32822	-0.654605	-0.370126	1.41545	-0.0919114	-0.812444	0.744556	-0.121386	0.175904	-0.592063	0.306626	-0.182381	-0.737892	-0.429139	0.338838	-0.426698	3.54398	-0.927658	1.90927	-0.182289	-0.678911	-0.905616	0.644993	3.21838	-1.32822	-0.679473	-0.339377	0.239692	0.121213	-1.32822	-0.0899359	-1.32822	0.306115	-1.32822	0.569768	-0.806513	1.43787	-0.574989	-1.32822
rRNA_AGTTGGATCTTGGGAGCGGG	0.16164	0.416326	0.178774	0.274885	-0.843997	0.636234	-1.17771	-0.587615	0.12905	0.0594641	0.752953	-0.0777699	-0.393218	1.54325	-0.296937	-0.785506	-0.404298	0.222892	-0.693511	0.931934	-0.0468304	-0.660101	3.98938	-0.741997	-1.04187	-0.184036	-0.285484	0.348666	-0.270606	-0.0368945	0.188138	0.174487	-0.68553	-0.881265	-0.318062	0.234082	-0.852567	-0.250157	0.363245	1.08293	-0.868676	-0.256107	-0.675847	2.60226	-0.973983	4.76823	-0.648189	-0.552292	-0.0532542
rRNA_CTCAACTGACAACACAAAACCCTGCC	-0.690826	-0.52231	-1.1354	-0.326491	-0.280257	-0.604386	2.6049	0.863882	-0.669612	0.144719	0.615777	-1.12924	-1.29604	1.27478	-0.474574	-0.101438	-0.536329	0.0229833	1.57369	0.1577	0.508476	0.698344	-0.868346	-0.547882	0.845752	-0.543781	2.03518	-0.544213	-0.698644	-1.71495	-0.0128356	-0.993526	-0.137009	2.65301	-1.39525	0.148935	-0.456383	-0.161662	0.316123	-1.64553	0.672488	0.119548	1.03109	0.314062	0.885485	-0.0127609	1.81556	-0.827971	-1.24496
rRNA_AGACGAGAAGACCCTATGGAGCT	-1.39132	-0.955638	-0.347787	1.31609	0.51324	-1.29553	1.52565	0.248357	-0.495125	-0.338625	1.22069	0.199629	-1.35648	-1.03949	-0.120376	0.143228	-0.902085	0.271235	0.476147	0.479058	1.84914	0.560786	-0.107748	-0.338373	0.572144	0.140119	1.20169	1.56542	0.119426	-1.50605	0.240875	-1.43492	0.337661	1.53988	-1.36827	-0.357513	0.669368	1.33886	-0.652231	-2.1748	-0.00685456	-0.829977	-0.386464	-0.526781	1.40375	0.658567	0.361834	1.75863	-1.26449
piRNA_GATGTGATTTCTGCCCAGTGCTCTGAATGTC	0.165109	-0.534893	0.900269	0.416179	-0.985957	0.478536	-0.336235	-0.253226	0.133132	-0.440652	0.457737	-0.913608	-1.08052	0.654022	-1.03549	-0.606718	0.598959	-0.163866	1.27835	1.15954	0.109325	-0.39258	1.17299	-0.283722	-1.18787	0.615953	-0.674355	-0.53435	-1.12573	0.396065	0.843705	0.606712	-0.465521	0.94889	1.9761	-0.22558	-1.08629	-0.886262	-0.23644	1.84733	-1.08896	0.940904	0.48268	-0.386974	-1.25669	-0.476995	-0.992577	-0.590038	-0.093288
tRNA_AGCCCTGTCGTGAATTTACACGTTGAATT	2.20979	-0.615536	-0.922537	-0.801934	0.580515	-0.438095	-0.98357	0.711735	-0.188453	0.357363	0.090717	1.12906	-0.609862	-0.140732	-0.438473	-0.26353	-0.243475	0.0584899	-0.63249	0.8247	0.316314	2.68067	-0.491816	-1.03862	-0.183413	0.169437	0.590392	-1.11572	1.71165	0.121905	0.170065	-1.37204	0.583167	-0.195664	-0.192413	0.0918242	-1.7462	-0.117396	-0.49143	-1.35909	0.446482	0.520749	-0.0580404	-0.511514	1.787	-0.873627	0.284891	-0.171445	-0.409905
piRNA_CCGCAGGTGCAGATCTTGGTGG	-0.658367	0.587631	0.548808	-0.875909	-0.942861	0.924774	-0.126161	0.0269178	0.261903	-0.0303527	0.283618	1.37418	-0.986261	1.36206	-0.730849	-1.45739	-0.591537	-1.28959	0.282204	1.04273	0.994459	-0.571591	0.407713	0.51673	-0.889074	-0.161094	-0.922783	-1.25057	-0.9773	0.519999	-0.0123226	-0.0203115	1.41858	0.798145	1.15558	-0.0343402	-0.506673	0.0669601	-0.901761	-0.513109	-1.23514	1.03547	1.60122	0.755793	-0.280134	2.10429	-0.50873	0.565828	1.93884
rRNA_GGTGGAGCGATTTGTCTGG	-0.792746	-0.499649	0.0839957	3.70322	-1.24675	-0.922101	-0.733139	-1.10524	-0.836596	0.514144	1.83486	0.556694	-0.370977	1.74878	-0.788236	-1.16289	-1.31677	0.170265	0.332651	0.301353	0.52913	-1.01348	1.91861	-0.203766	-0.882673	0.308627	-0.960413	1.18617	-0.382734	-0.973311	0.291665	0.628923	0.253627	0.446139	-0.114491	0.0514402	0.116851	-0.288526	-0.825884	-0.891615	0.646888	0.261254	0.696624	0.834558	-1.10449	1.16737	-0.702825	0.289377	1.48972
tRNA_AGCCCTGTGGTGAATTTACA	2.39143	-0.790906	-0.771418	-0.789629	-0.190325	-0.569107	-0.675725	0.667685	-0.126291	0.445537	0.408752	2.24557	-0.401892	-0.0947528	0.0318778	-0.511213	0.0444609	-0.155625	-0.840521	-0.255597	-0.062305	0.322772	-0.414788	-1.07338	-0.0663277	-0.0153794	0.210142	-0.712771	3.09928	1.12231	0.0942314	-0.995805	1.55191	-0.599799	-0.274152	-0.466565	-1.12298	-0.354591	0.243448	-1.08177	1.6652	-0.333433	-0.823065	-1.04713	1.07264	-0.455513	0.0466225	-0.698129	-0.425079
miRNA_TCAGTGCACTACAGGACTTTGT	-0.705119	-0.220157	-0.798845	0.679715	-0.330465	-1.05261	0.551691	1.40063	-0.581389	-0.139238	1.19579	1.2603	0.444754	-0.589589	0.503054	-1.17242	-0.593549	-0.590497	0.384062	-0.173017	0.526902	2.0158	-1.23127	-1.2239	-1.23286	-0.04961	-0.14302	1.11169	0.0438065	-1.35632	0.00471421	0.694275	1.06025	-0.561065	-0.42692	-0.128658	-0.792328	-0.28331	-0.532656	-0.644682	-0.704359	0.162595	4.60152	-0.690697	0.307	-0.633505	-0.782119	0.882222	0.289417
rRNA_TAGTACTTGGATGGGAGACCGCCTG	-0.756801	0.492707	1.08205	-1.36772	-1.26858	2.44504	-0.072163	-0.924672	-0.196054	0.207186	0.359016	-0.724826	-0.487067	1.7034	-1.20313	-1.69957	0.888757	-0.906782	-0.221583	0.77166	1.87913	-0.147863	1.22539	0.0996683	-0.746613	1.03455	0.315125	-0.753015	-0.421278	1.03945	0.592224	0.247706	0.683272	0.38892	0.91597	-0.578958	-1.01689	-0.372931	-0.647495	0.0604894	-0.612189	-0.823755	0.858415	-0.497262	-0.842924	0.998308	0.0852443	0.0529139	-0.336744
inconnu_AATCAAGCGCCTTATTTCTCTT	2.64488	-0.35579	-1.41264	-0.352315	1.06341	0.0077611	-0.066988	0.363553	0.0651865	-0.743325	-1.21373	0.449143	-0.951831	1.29686	-0.982003	0.932124	0.127394	-0.389428	-0.4103	-0.229316	0.157358	0.616097	-1.19315	-1.16381	2.16665	-0.755161	1.83381	-1.56433	-0.234253	-0.223949	-0.524934	-1.77056	0.575028	1.31122	-1.18287	0.0652231	1.28318	1.25205	1.396	-1.76411	-0.561122	0.584184	-0.154726	-0.480671	0.49021	0.0353481	1.28432	-1.18372	-1.15169
autre.RNA_TCGCAAAGAGTCGGACACGA	-0.542365	-0.54148	-0.459174	3.13975	1.17033	0.0242126	0.0393463	-0.886996	0.36546	-0.915808	-1.39327	0.0147599	-0.209667	-1.55847	1.01136	1.00204	2.218	-0.319236	-1.00354	-0.244898	-0.910351	0.266395	-1.23132	1.37904	0.89931	-0.602938	0.178028	0.52196	-0.0101606	1.70372	-1.00649	-0.442392	-1.501	-0.199981	-0.357157	-0.688369	-0.0229337	0.52209	1.05619	-2.89615	1.89982	0.684843	-0.0755065	-0.0947698	0.0177804	0.772034	-0.668322	1.65147	0.343679
rRNA_TAACGAACGAGACTCTGGCATGCTAACTAGTTA	0.36863	-0.273207	-0.702039	-0.270976	-0.772263	1.29344	-0.60777	0.0395965	1.05908	-0.0262058	-0.108286	1.10894	-0.00664129	0.968666	-0.784051	-0.546151	-0.126699	0.0727654	-0.322625	-0.713346	0.349138	0.0732184	4.43383	-0.312589	-0.948208	-0.363967	-0.631477	-0.0199384	-0.00674835	-0.0575638	-0.230263	-0.0339171	-0.978326	0.0319029	-0.6696	0.721951	-0.453922	-0.774508	-0.258016	0.272109	-0.929757	-0.494937	0.169061	2.58761	-1.12594	2.34654	-0.800759	0.028835	0.0839318
piRNA_GGGAGAGGGTGTAAATCTCGCGCCGGG	0.022543	0.2018	-0.588301	-0.151524	-0.544791	1.36466	-0.49582	0.336371	0.437201	-0.464602	-0.117537	-1.5981	-0.589228	-0.299931	0.218855	0.0300571	-0.407956	-0.403768	1.89142	0.5143	0.644348	0.183908	0.209383	-0.0851788	-0.869571	-0.977925	-0.462132	0.199047	-1.71673	-0.0328071	-0.758565	0.368155	0.0192745	3.21214	0.168602	0.233136	-0.500313	-0.113406	-1.23729	1.88172	-1.64063	0.157549	1.92902	0.497393	-0.664772	-0.121848	-0.862946	0.612665	1.01402
piRNA_CTTGATTCCATTCCTTGAGG	-0.928154	1.00176	0.00197201	0.146718	1.2694	0.00601666	0.265947	-0.0383165	0.951068	-0.925041	-1.75137	2.88314	-0.220471	-0.890765	0.420479	-0.312935	-1.51391	0.383358	1.29726	-0.736566	-1.30958	2.73589	-1.04785	1.60043	-0.163392	-1.26506	0.166251	-0.458588	1.97546	-0.912673	-0.0661182	-0.790706	0.687071	-0.456902	-1.35927	-0.154938	-0.0668822	-0.00373085	-0.659477	-2.31457	1.53095	0.440024	0.579858	-0.848435	0.852678	-0.763515	-0.761417	1.75576	0.590215
rRNA_TCTCAACTGACAACACAAAACCCTGA	0.0952155	-0.739013	-0.875824	-0.42533	-0.292051	-1.23818	1.47384	0.469794	-0.649313	0.870833	1.31002	-0.154886	-0.72909	0.660006	1.15365	0.221337	-0.631771	-0.528694	0.661776	-1.42776	0.775434	0.105719	-1.05986	-1.20096	0.401714	-0.0984833	1.98601	-1.20718	1.03306	-1.21904	-0.697271	-1.72831	-0.162764	1.82786	-1.33805	0.820848	0.466242	0.383819	0.772392	-1.82629	-0.295176	-1.11395	1.39439	0.113569	2.6417	2.62917	2.03403	0.317951	-0.95787
rRNA_CCGAGGTGGGATCCCGAGG	-1.47752	-0.0505493	-0.187193	-0.273811	-1.19453	1.71656	-0.451221	-0.118654	1.09938	0.353844	0.583691	-0.124801	0.176196	-0.283182	0.473015	-0.464648	-0.366377	0.0466881	0.301658	-0.730575	0.972026	-0.710533	2.62412	-0.404104	-1.2888	0.423065	-0.771696	-0.017621	-0.865331	0.432232	0.321111	0.312024	1.96925	-0.21264	0.835481	0.571044	-0.803854	0.0948573	-1.78686	0.493941	-1.22974	0.452866	0.0687117	0.727638	-1.23517	3.33353	-0.588245	-0.663157	1.48927
tRNA_ACAGCTGACTTCCAATCAGCTAGTTTCGGTCTAGTCA	-0.945832	0.754866	0.6963	-0.0360337	-0.30597	-0.570393	-0.253501	0.0943335	-0.426757	0.542187	0.450802	-0.427517	0.756658	-0.60184	-0.216881	-0.217885	0.503314	-0.0684544	0.471003	0.440955	-0.639351	-0.878339	-0.823969	-0.0548308	1.51455	0.783164	-0.968172	-0.867975	-0.743055	-0.645433	0.873216	-1.28584	-0.584099	0.76944	-0.822429	2.36869	-0.235869	-0.74608	1.51141	-1.28584	1.05548	0.892718	0.792028	-0.303871	-0.314897	0.254151	-0.0909559	-0.452058	-0.321035
miRNA_TCCGTCAACCATCCAGCTGTT	-0.979713	0.026993	0.283255	0.986229	-0.128905	-0.765265	1.02994	1.67794	-1.12937	0.699836	-1.70094	-1.22356	-0.576967	-0.631342	1.12711	0.955009	-0.455529	-0.556594	0.645949	0.495587	0.220333	0.75099	-1.87153	0.077552	0.447962	-1.24416	1.46243	-0.586914	-0.454033	-1.76687	-0.153849	-1.56303	0.177472	2.02383	0.763258	0.486805	0.521517	1.03563	0.772412	-3.15572	-0.415845	0.252616	1.27481	-0.822432	1.9871	-1.58676	-0.167167	0.0937293	-0.163944
piRNA_TCCTCCACTGACGTACTCCAT	-1.24548	-1.00424	-0.0721788	-0.0360718	1.90003	0.160922	-1.23675	1.17517	0.521978	1.46925	-1.63263	-1.15562	-0.66797	-1.07782	1.06785	4.09822	0.209597	-0.876341	-0.267153	-0.969167	-0.361585	1.8625	-0.520947	-0.882807	1.25551	-0.829629	1.31211	-1.67064	-0.76562	-0.508785	-0.521062	-1.02634	-0.46896	0.171035	1.33202	0.417529	0.235682	2.43487	0.669983	-1.96823	-0.35831	-0.042226	-0.146943	-0.453021	0.472267	-0.0493181	0.711768	0.0634636	-0.899609
rRNA_TCTTAGAGGGACAAGTGGCGTTCAGCCACCCGAGA	0.799782	-0.538635	0.0315536	0.772693	-0.485304	-1.1234	-1.32101	0.591755	0.616823	0.653431	0.00230674	2.49107	-1.19427	-0.615007	-0.212212	-0.547173	0.191158	-0.982094	-0.866044	1.60332	0.131243	-0.94679	-0.879224	-0.433334	-0.309058	-0.635091	-1.05843	-0.67427	-0.179097	-0.869578	0.519662	-0.734131	-1.01716	1.88681	0.786348	-0.254733	0.9504	0.254201	1.78811	-0.496703	1.35606	-0.519634	0.135848	1.29248	0.0373121	-0.37677	-0.525193	0.165682	1.41916
piRNA_CTGGGTGTAGGGGTGGGT	-0.605655	-0.470683	4.89414	-1.00438	-0.961277	-1.26346	0.0980578	-0.75098	-0.769192	-0.287449	1.12088	0.554344	0.766155	0.120517	-0.123036	0.114436	0.215855	-0.724089	-0.55247	0.454872	-0.826583	-1.92825	-0.922008	-0.133637	-0.233543	0.039282	-0.711084	2.10585	-0.402981	-0.688293	-0.285648	0.418475	0.157952	0.0622781	1.01968	-0.32354	0.817568	-0.2612	-0.0546852	-1.16883	0.804207	0.566204	0.543621	-1.00007	1.57866	1.37882	0.878202	-0.35568	2.61959
miRNA_GGAAACCTGACTGAACTTTT	-0.417608	-0.0486072	0.0667533	1.83552	0.226238	-0.402498	0.244571	-0.759397	-0.632294	0.319116	-0.431795	-0.317575	-0.342194	-1.07084	-0.941454	-0.0788923	1.58472	-0.804944	1.26503	-0.328028	1.03417	-0.546241	-0.752899	1.04959	0.238024	-0.201509	1.8809	-0.746751	-0.054643	-0.360147	0.760323	-0.759603	-0.342182	-1.25614	-0.473233	0.0784108	-0.522684	1.25658	0.526065	-1.92459	1.94411	-1.28934	0.328085	-0.771299	1.93916	-0.262912	-0.850174	-0.72504	0.620175
rRNA_TGATCAACGGAACAAGTTACCCTAGGG	-0.920211	0.45257	-0.858004	0.169314	1.39815	-0.977933	1.21723	-0.238302	-0.247289	0.0270645	-0.0225903	0.37743	-1.55483	-0.295985	-0.273429	-0.159487	0.0773305	0.427917	1.70471	-0.034791	-0.268866	-1.15635	-1.16691	-0.767635	1.55533	0.102408	-0.0976329	-1.20583	-0.956345	-0.885729	0.43109	-1.62498	-0.645363	2.60756	-0.616784	0.752484	0.16749	0.839072	1.83095	-2.18457	-0.0587823	1.61956	0.858586	-0.829825	1.43219	-0.0723658	2.89291	-0.360838	-0.835257
rRNA_GATAACATCTCAACTGACAACACAAAACCCTGCCC	0.610057	-0.531952	-0.841338	0.203599	0.424269	-0.855056	1.42444	0.266984	-0.460891	0.207232	-0.447343	-1.18796	-1.30099	0.486126	-0.547696	1.33744	0.277485	-0.384856	0.776454	0.660166	-0.11617	1.3512	-1.72045	-0.785737	1.56044	-0.493504	2.2512	-1.72045	-0.234254	-0.606465	-0.15558	-1.4808	-1.31356	3.8944	-0.899422	-0.10175	0.121997	0.271177	1.23851	-1.72045	-1.25232	0.893077	-0.0985756	0.651961	0.34935	-0.245625	0.901952	-0.685361	-0.693809
autre.RNA_TGCTAAGTCGCTTCAGTCGTGT	-1.14726	-0.729979	2.56926	0.753788	-0.481337	-0.355798	-0.75265	0.249973	0.00696978	-0.344772	0.231805	0.00867525	-0.232574	-0.869638	-0.215355	0.650985	1.24098	0.194814	0.0493223	-0.660976	-0.166235	0.289821	0.0831765	-0.25875	1.43268	-0.613498	0.802414	-1.59627	-0.792808	-0.385074	-1.17081	-1.06171	0.941971	-1.35446	-0.294483	0.776348	-0.105172	0.700411	0.124534	-1.38356	0.400424	0.311064	1.46909	1.50361	0.181056	-2.89005	2.0406	1.41753	0.594609
rRNA_CATGTTGGAACAATGTAGGTAAGGGAAGTCGG	-0.916608	-0.791974	0.865209	-0.402503	-1.08011	1.8952	-0.112629	-0.830459	0.601834	0.2251	0.546939	0.22948	-0.248897	1.23016	-1.21472	-0.927862	1.14465	-0.357843	-0.0873921	0.188078	0.0443495	-0.723961	2.00011	-0.344583	-0.269324	3.93915	0.208077	-0.621974	-0.914224	0.418363	-0.125335	0.440981	-0.89566	-1.298	2.96195	0.671059	-0.739021	-0.133992	-0.324377	-1.19977	-0.891913	-0.256597	-0.498971	-0.231162	-1.17083	1.39318	0.337857	-1.09492	-1.03822
tRNA_CAGCTAATTAAGCTATCGGGCCCATACCCA	-0.802452	-1.43766	-1.26931	-0.242773	0.353415	-0.702661	0.736163	0.662311	0.761874	1.59464	0.346449	-0.273641	0.372404	0.901454	0.96414	-0.337203	-0.045581	-0.262139	0.174646	-0.761726	-0.732353	0.122563	-0.503332	-0.64303	0.792464	-0.0345004	0.343667	-1.61382	-0.0387363	1.48528	-0.12001	-1.53134	-0.138413	0.708994	-0.917911	-0.448224	-0.40713	-0.292178	5.36661	-1.75542	0.104952	-1.24629	-0.238856	-0.646237	1.6509	0.0777234	0.332938	-0.180027	-1.14777
autre.RNA_GCCAACAAAGGTTCGTCTAT	-0.813682	-0.0646595	0.283544	0.878225	-1.342	0.691005	0.342535	0.756983	-0.6926	-0.408424	0.369074	0.722437	-0.383642	-0.572881	3.41187	-1.26456	-1.29873	-0.574438	-0.400343	-0.577964	0.93825	-0.50474	-0.803466	0.0823669	0.879006	-0.312979	-0.264453	-1.47561	2.22085	0.52966	0.607693	-1.48676	1.96324	-0.178137	-1.11251	0.108662	1.96107	0.621764	-0.648926	-1.86994	2.04243	-0.293327	-1.3249	-0.896747	0.155756	-1.26512	-0.605199	-0.273675	0.933362
piRNA_GACATGAACACGAAACTGCAGT	-0.885378	0.750222	2.54904	0.949686	-0.546282	-0.992311	-0.18676	-0.487637	-0.339929	0.177601	-0.988249	0.719156	1.42251	-0.708978	1.73314	0.00524021	-0.513074	-0.887187	0.22357	-0.814154	-1.18022	-0.919013	0.430083	-0.301294	1.40948	-0.628278	1.04152	2.43251	-0.906218	-0.516401	-0.731194	-1.67824	-0.342931	-0.961362	0.261292	-0.254053	0.798262	-0.0917366	-0.0706285	-1.92452	1.73177	0.269191	-0.820773	-0.656134	2.42867	-0.947635	0.765645	-0.113828	-0.27828
autre.RNA_CCCAGGTCGGAAACGGAG	-1.21668	0.775567	2.05584	0.396696	-0.822322	-0.638256	0.208981	-0.24549	-0.715522	0.85251	-0.651323	-0.635552	-1.44301	2.0827	-0.33454	0.583827	-0.818451	-0.692503	2.36151	-0.674851	-0.429125	-0.450445	0.781015	-0.0960172	-0.521895	1.04561	-0.553638	-0.986064	0.031242	1.10229	-0.970661	-0.364171	-0.819423	0.0607229	0.752253	0.767867	1.40025	0.468296	-0.984752	0.434689	-0.647915	0.56945	-0.483615	0.384057	-0.919145	-0.448394	-0.264786	-1.1303	-0.670655
rRNA_CGACGAGTAGGAGGGCCGCTGC	-0.705716	-0.120088	0.329343	-0.328213	-0.884216	1.16456	-1.38405	-0.0553676	1.20351	0.574216	0.206027	0.995077	-0.272998	2.26013	-1.48959	-0.475985	-0.696357	-0.0282733	0.295265	-0.915467	0.328193	0.0396407	1.90797	0.536543	0.285359	0.304284	0.686228	-0.591051	-1.38114	0.595417	-0.0254596	0.709129	-0.666508	-0.843761	0.830131	-0.254616	-1.61271	0.173715	-0.527767	0.81877	-1.63477	-0.155957	-0.417431	1.93234	-0.708347	1.32512	-0.257444	0.272373	0.965293
piRNA_TGGGAAGGCCGGCGGGGAAGGTGGC	0.444417	-1.12042	1.72041	0.136113	-0.586841	0.887915	-1.53545	-1.20211	1.12926	-0.452116	0.578821	0.496033	-0.351915	0.040549	-1.28243	0.015726	1.41677	-0.900764	-0.824173	0.469719	0.920484	-0.480031	1.98594	-0.471208	-0.673502	0.153434	1.21551	-1.42194	-1.18427	1.43824	0.424542	-0.975851	-0.874167	-0.272404	2.7346	0.304339	-1.23134	-0.221451	0.838249	2.24065	-0.993803	-1.04614	-0.256201	-0.729237	-0.503959	-0.634445	-0.787802	-1.07757	-1.2305
rRNA_CTGCGGGATGAACCGAACGCCGGGT	-0.614267	-0.277686	0.626549	-0.0036561	-0.934543	-0.222929	1.37919	-1.02561	0.349366	0.905786	-0.182195	-0.265695	-2.07307	0.731064	0.690115	0.0554517	0.147578	-0.491023	1.19313	-0.816799	0.829252	-0.765472	1.65465	0.362132	-0.862904	1.88842	-0.132991	0.0581485	0.237521	0.910442	0.162732	0.101277	-0.519353	0.528275	2.1234	-0.0120695	-1.30068	-0.259261	-0.500243	-0.68346	-2.15345	1.14762	-0.79773	0.075886	-1.26289	-0.322107	-0.555737	-1.79452	1.23678
miRNA_CATTGCACTTGTCTCGGTCTGA	-0.489381	0.263452	-1.17874	0.887418	1.02836	-0.842462	0.785005	-0.90626	-0.0252806	0.874685	-0.396795	0.357995	-0.0221798	-0.912614	1.42236	-1.08501	0.253118	-0.645779	1.83908	-1.16127	-0.0457068	-0.469046	-1.09094	-0.887727	1.08053	1.21579	-0.0754929	-0.0528978	-0.621924	-0.699253	1.57656	-1.07206	-0.529647	-0.439179	1.29265	0.694581	2.5011	-0.485416	0.181232	-1.98115	-0.080907	0.162776	0.513231	-1.23661	0.503803	0.40259	-1.38016	0.762529	0.0731263
autre.RNA_CTCAAGGAGGGGAAGGGG	1.25048	-0.767927	2.20862	-0.765509	-0.643997	-0.0540226	-1.31847	-1.78522	0.11344	-1.0875	2.85011	2.46611	0.222409	0.643304	-0.201001	-0.527793	0.751435	-0.56174	-0.894732	-0.959545	-0.938443	-1.10193	3.11952	-0.654596	-0.527968	0.171643	0.11349	1.11795	-0.58313	0.825493	0.397459	0.739027	-0.160736	-0.557852	1.35253	-0.485182	-1.41923	-0.414224	0.628273	-0.500619	0.339854	-0.848358	-0.352039	-1.19668	-0.00269324	1.904	1.31731	-0.52906	0.4664
rRNA_CATTAAATCAGTTATGGTTCCTTTGGTCGCTC	-0.153446	-0.945925	-0.582112	-0.563103	-0.953689	1.86246	-0.681748	-0.918351	0.517266	0.465417	1.95324	0.815076	-0.722591	2.06392	-1.409	0.420538	-1.38575	-0.214817	0.364672	0.172098	-0.104137	-0.419253	3.07614	-0.552488	-0.739527	0.0686572	0.203771	1.16717	-0.522861	-0.644581	0.507344	-0.674462	-0.273	1.1051	0.73312	0.755838	-0.490247	-0.935029	-0.544698	-1.29914	-1.2264	0.477775	-0.529359	1.64795	-0.89182	1.44836	-0.220373	0.241672	1.58212
rRNA_CAGCAGTTGAACATGGGTCAGTCGGTCCTGAGAGAT	-0.2325	0.207111	-0.0507137	-0.375144	-0.697415	1.11362	-0.0649773	-0.65408	0.64501	-0.0871133	0.196202	-1.06336	-1.07529	0.432962	-1.0254	-0.947731	2.09929	-0.912027	-0.103496	-0.449649	3.0447	-0.132604	-0.0754855	-0.39551	-0.138127	2.10296	0.117628	-0.810858	-0.800242	0.580993	0.195012	0.605599	-0.889583	-0.183992	2.41417	0.0367003	-0.955601	-0.207407	-0.396207	1.32331	-0.547048	-0.729742	0.130017	-0.52948	-0.714501	0.0765211	-0.0698667	-0.413043	0.193045
autre.RNA_TCCTAAAGGAAATGAGTCC	-0.349134	-0.481368	-0.217508	0.941818	-0.763246	-0.398877	1.1498	-0.997226	-0.00135568	1.21945	-0.102349	1.41103	-1.03036	0.340641	0.428548	-1.0306	0.633014	-0.988897	0.463234	0.364377	-0.590983	1.8342	-1.41047	1.43966	-0.143005	-0.496215	-1.12276	1.43254	0.239185	-0.743972	0.970894	-0.687356	-0.0554788	-1.69592	-1.21067	-0.370819	0.178027	0.749329	-0.0805861	-2.0751	1.79754	-0.453561	1.375	-1.09381	1.62337	-0.624586	-0.199337	0.688117	0.954055
rRNA_CCTACGTGATCTGAGTTCAGACCGGAGTAATCCAGGTCGGT	-1.51632	-0.376362	-0.911199	0.280111	-0.281466	-0.880135	2.27979	1.28486	-0.168985	-0.318017	0.607718	0.542733	-1.57206	0.222275	-0.384283	-0.956114	0.0958539	-0.308303	2.59023	-0.3935	0.163177	2.06251	-1.11676	-0.611444	1.19712	-0.401316	0.831463	-0.986333	-0.324214	-0.961863	0.2842	-1.66733	0.346857	0.977739	-1.76602	-0.607543	0.196642	0.467078	0.384231	-1.4213	-0.698021	2.24224	0.257436	0.424499	0.890133	-0.818728	0.930304	-1.54682	-0.311033
rRNA_GGTTAATTCCGATAACGAACGAGACTCTGGC	0.92813	-0.864615	-0.847847	-0.0168916	-0.492821	1.66477	-1.56635	-1.09704	2.94286	-0.312811	-0.337384	0.190948	-1.33457	2.53	-0.96158	-0.399616	-0.181351	0.503484	0.200086	0.159719	-0.70712	-0.742126	2.59512	-0.516901	-0.408815	0.761011	-0.430464	0.592168	-0.176016	-0.189691	-0.417641	1.09223	-0.995334	-0.369403	0.472207	-0.0747796	-0.866046	-0.627938	-0.0435563	-0.404664	0.0695117	0.454997	-0.625482	2.17323	-1.32162	1.98735	-1.03654	-0.596954	0.0601546
miRNA_TCCCTGAGACCCTAGCTTGT	-0.874119	0.158822	-0.628372	0.88406	0.41626	-1.56179	1.64166	0.611582	-0.499616	0.206153	-0.354642	-1.52507	-0.720613	-0.811837	0.908867	1.13991	-0.130823	1.60986	0.424638	-0.623533	-0.271395	0.373758	-1.62724	0.415857	-0.768351	-0.873179	-0.00881857	0.319714	0.495726	-1.5982	0.0212995	0.412629	0.547387	1.22584	-0.631009	-0.555563	0.148299	-0.0355802	-0.344851	-0.839079	0.189162	0.456164	3.94097	-0.259815	-1.00513	-1.82321	0.0518102	0.843944	-1.86141
piRNA_CTTGAAAATCCGGGGGAGAGG	-0.551696	-0.209149	0.124623	0.0816864	-1.12028	0.716866	-0.460643	-0.843261	0.38292	0.741887	1.13705	0.676791	-1.0923	0.580372	-0.906764	-0.525824	-0.0611787	-0.279363	0.254561	0.927979	0.425723	-0.789034	1.53443	-0.0880003	-0.647179	0.75725	-0.468595	0.223778	-0.716151	0.729985	0.382104	1.05403	0.394506	0.144303	1.16757	-0.222151	-0.94665	-0.967378	-0.347818	1.19409	-0.779323	-0.437935	-0.493546	0.164221	-0.84251	0.593327	-0.653628	-0.384802	1.1951
miRNA_CGTCAACCATCCAGCTGTTTG	-1.04283	0.564488	0.982321	1.02831	0.116088	-1.15917	0.807251	-0.564434	-1.04972	0.574561	-0.256862	-0.375575	-0.420838	-0.975651	0.310769	1.19441	-0.602702	0.110535	0.628248	-0.248022	0.378828	0.110265	-1.14911	0.57043	-0.173714	-0.436736	0.2496	-2.05952	1.07122	-0.000540572	0.895302	-1.91074	1.23885	0.459308	1.01703	-0.0616696	0.979624	0.145571	0.0235668	-3.14662	-0.0952958	-0.105174	1.5874	-0.578352	1.3693	-1.03455	-0.175991	-0.074968	-1.10437
piRNA_CAGTCGGAGAGGCGCGAGAGGG	-0.830205	0.0671453	-0.018984	0.970859	-1.0677	1.78685	-1.26767	-1.00525	-0.0126576	-0.50645	1.88406	-0.129222	0.846708	0.542175	-0.565871	-0.608606	0.566428	-0.342425	0.109035	-0.0408995	-0.377323	-0.820107	1.66437	1.88572	-0.686922	0.952075	-0.634687	0.430135	-1.17241	1.25568	-0.767412	0.573496	-0.230606	-1.07989	2.24788	-0.487334	-1.10321	-0.951389	0.653011	-0.042341	-1.72767	-0.509799	0.482307	1.4529	-1.3838	0.326812	-0.395632	-0.670012	1.30812
tRNA_AGCTGACTTCCAATCAGCTAGTTTCGGTCTAGTCC	-0.798905	-0.151191	-1.08144	-0.369346	0.826688	-1.03612	1.75934	-0.0290127	-0.165932	0.392621	0.653302	-0.901899	-0.818952	0.537403	0.599146	-0.274038	1.56552	0.614807	-0.347207	-0.890592	-0.0841927	1.07626	-0.676936	-0.859711	1.62309	0.186027	-0.442215	-1.15652	-0.722536	-0.968714	-0.0483258	-1.37717	-0.538241	3.65918	-1.36697	0.160636	1.96475	0.502096	0.440424	-1.41865	-0.0410871	-0.476151	-0.215456	-0.063463	0.759699	-0.628346	4.54302	0.00763533	-0.990765
tRNA_TAGAATTTGGTGGAATTGGG	0.662314	2.80546	1.46781	-1.14926	-0.680979	-0.664716	-1.14674	-1.29887	-0.596122	-0.922939	1.52404	-0.0351561	-1.11191	-0.193053	-1.29305	0.521362	-0.866248	-0.315988	2.69017	1.32528	-0.721398	-0.73543	-0.337532	-0.340528	0.501524	0.542669	-1.21529	0.150986	1.39646	-0.703083	2.07355	-1.00087	-0.596118	0.164967	-0.29967	-0.0621271	0.241707	-0.841954	-1.09901	-0.132747	1.2734	-0.538472	2.57607	-0.460338	-0.55816	0.122054	-0.0896799	-0.643715	-0.7009
rRNA_TCAACTGACAACACAAAACCCTGCCCTAG	-0.521566	-0.31187	-1.13798	-0.122394	0.130468	-1.47239	2.24561	0.962097	-0.105213	1.00414	-0.670901	-0.485619	-1.03894	0.888747	0.000997156	0.631161	-0.13088	0.724531	-0.797972	-0.129474	0.337451	0.88921	-1.19786	-0.557971	0.455013	-0.497234	4.22865	-0.683182	-0.00756362	-1.13176	-0.695682	0.622343	-0.93334	2.45777	-1.32866	-0.027977	1.20443	0.577527	0.516044	-1.7072	-0.717946	-0.51057	-0.53211	-0.604256	0.182326	-0.0213697	2.3415	-0.403286	-1.53955
tRNA_AGCTAATTAAGCTATCGGGCAAA	-0.594354	-0.594078	0.983614	-0.316916	1.46536	-0.204612	-1.14041	-1.17948	-0.0934209	0.796854	0.87743	2.1384	2.59335	-1.05766	-0.401069	-0.378569	-0.89846	-0.607389	-0.840807	-0.493229	-0.0545625	-0.319538	0.761196	-0.232845	-0.771866	1.75168	-0.88302	-0.714147	1.02107	1.02809	-0.990308	-0.861147	0.473923	-1.41841	0.664329	0.463613	-1.04586	-0.426004	0.365453	-0.553599	1.84729	-0.65874	0.197915	-0.590907	0.891834	1.4556	-0.831581	0.219529	-1.20782
piRNA_TTCTCTTGTGGAAAACAGGCTCTAGGTGC	1.68536	0.889759	2.3464	-0.878127	-0.767347	-0.733366	-1.58127	-1.374	1.60587	0.11823	-1.31151	0.395499	0.52	1.05583	1.40959	1.95562	-1.39564	-0.337586	-1.17029	-0.642226	-1.79079	0.807112	-0.0494803	0.183548	1.03112	-1.30267	0.055354	-1.85574	-0.000227378	0.503399	-0.416233	1.02631	-1.55531	-0.624787	0.31767	-0.471577	0.392305	2.16804	-0.0576785	-1.21188	-0.0764409	0.405155	0.746862	-0.739122	0.724276	-0.371523	-0.686001	0.292522	-0.7203
rRNA_CGAAACGATCTCAACCTATTCTCAAACTTTA	-0.37216	-0.672451	-0.208296	0.0176659	-1.00608	1.71189	-0.142978	-0.712292	0.494338	0.41596	0.474408	0.542445	-0.690696	0.914012	-0.718407	-1.20355	-0.0245172	-0.872781	1.37067	0.0981518	0.584666	-0.534444	1.30224	-0.126947	-0.552927	0.105286	0.18666	0.593019	-0.608078	0.369421	-0.123195	0.44296	0.170669	-0.189866	0.124139	-0.0155557	-0.80009	-0.365991	-0.800234	1.83739	-0.856568	0.220082	0.00971287	0.616055	-1.00374	1.67876	-0.573765	-0.774691	0.0786315
rRNA_AAGTAAAAGTCGTAACAAGGTTTCCGTA	-0.554611	-0.510439	-0.81775	-0.33229	-0.763269	1.35789	-1.2047	-0.213533	0.193816	0.435694	2.40919	0.153902	-1.11582	1.27625	-0.497282	-0.650784	-0.610518	1.08569	1.42912	-0.0461723	-1.02439	-1.09607	3.12488	-0.170777	-0.772023	-0.332728	-0.0520423	1.05353	-0.504606	0.544051	-0.140151	1.25033	-0.633858	0.374798	-0.765592	-0.0617973	-0.694493	-0.657067	-0.726735	1.08496	-0.848426	0.26994	-0.73187	1.86307	-1.37732	2.60537	-0.554221	0.0508122	1.7632
autre.RNA_CATTGATCATCGACACTTCGAACGCACTTGCGGCCCCG	0.425939	-0.646034	-0.360755	0.401461	-0.55862	0.393022	0.360011	0.213527	0.0380481	0.164306	-0.430906	-0.696756	-0.430639	1.23325	-0.625614	-0.269387	-0.20652	-0.518124	1.50421	0.297401	-0.287818	-0.509901	-0.233585	-0.359695	-0.247918	0.284893	0.144767	-0.758158	-1.27628	0.668774	-0.273073	1.47703	0.180511	0.00277754	0.884131	-0.100863	-0.720955	-0.0268789	-0.406627	1.13886	-1.17937	1.13781	1.43612	-0.310842	-0.951533	-0.701587	-0.527003	-0.335759	1.09502
rRNA_TCAACGGAACAAGTTACCCTAGGGAT	-0.149578	0.128401	-1.48801	-1.17221	0.745648	-0.624214	3.27674	0.732378	-1.42913	0.429044	-0.449063	-0.670834	-1.32395	0.506529	0.295696	-0.300626	-0.440446	0.478166	0.918329	-0.202436	0.739569	0.431927	-0.903649	-0.82073	1.05757	-0.232325	0.247638	0.579411	-0.0131232	-1.5558	0.385048	-1.14557	0.130818	1.90062	-1.46551	0.272281	-0.349081	-0.281588	1.26516	-1.86235	-0.336641	0.396332	0.466885	-0.482141	2.31481	-0.509914	3.67362	0.182185	-0.250662
autre.RNA_TTTTCCAGTAGTCATGTAT	0.121227	2.0743	1.95696	-1.22521	-0.250029	0.190736	-1.20796	0.886072	0.0721169	-0.423627	-2.19459	1.11868	-0.202151	0.148702	-0.269132	1.18509	-0.32195	-0.600493	-0.179958	0.10859	-0.987375	0.271893	-0.925231	1.27485	0.272652	0.542138	0.489186	0.144219	0.176911	-0.32752	-0.135805	-2.1935	0.346135	-1.62942	0.881567	-0.331154	1.44812	-0.420972	0.5116	-3.03099	1.26339	0.0134675	1.42235	-1.37284	1.30895	-1.09735	0.238932	0.0113097	-0.960177
tRNA_TCGGCTGTTAACCGAAAGGTTGGTGG	-0.688275	1.03729	0.698044	0.476798	-0.879278	-0.332322	-0.361803	-0.267959	0.547162	-0.448738	0.219078	-0.0373024	2.70536	-0.432387	-0.608348	-0.951987	1.31357	-1.19355	-0.41332	-0.700226	0.318188	-0.411135	0.382781	-0.440994	-1.04101	-0.876457	-0.889003	2.18892	-0.526474	1.18887	-0.056834	0.987396	0.265919	-0.167424	-0.871632	-0.0941054	-0.882301	-0.526404	-0.808047	2.20598	0.344282	-0.18322	-0.936002	1.3249	-0.178012	-0.565228	-1.01988	0.720247	-0.47185
tRNA_ATTAAGCTATCGGGCCCATACCCCGAAA	3.29657	-0.744175	-0.219635	-0.814939	-0.0177159	0.0496862	-0.668764	0.147712	-0.194957	-0.499016	-0.334768	1.01825	0.833778	-0.677998	0.234756	0.191272	-0.589203	-0.680862	-0.247875	-0.00949969	-0.0726228	-0.0908434	-0.062334	-0.170196	-0.145831	0.644145	-0.530401	-0.373105	-0.0192034	0.222005	-0.630333	-1.02909	0.0725399	-0.863626	-0.0591093	-0.0729057	-0.624242	-0.515548	2.25449	1.9245	-0.0996418	-0.635981	0.81099	-0.172673	0.166393	0.194083	-0.696083	-0.25453	-0.58095
piRNA_ATGAGTTGGTAGTTTCGGTTGGGACA	1.99102	3.36307	1.47227	-1.39906	-0.528336	-0.187059	-0.667526	-0.996362	-1.26175	-0.834141	-0.952138	-1.35954	-1.31629	-0.35029	-0.710155	1.16938	-0.582534	-0.709833	0.405417	1.91683	1.53702	-0.851594	0.0865243	0.153256	0.73647	0.857408	-0.329041	1.08763	0.755024	-1.4654	2.32956	-1.29234	-0.738685	0.205321	0.109919	0.466617	0.377394	-1.25887	-0.504494	-1.29945	0.244896	-0.77712	0.899612	0.568998	-0.361645	0.0603198	1.53103	0.641222	-1.08558
[truncated: 3,830 more rows]
[truncated: 50 more columns]
