# Supplementary material for: Multi-omics data integration for the identification of biomarkers for bull fertility
Source: PLoS One. 2024 Feb 23;19(2):e0298623. doi: 10.1371/journal.pone.0298623 (PMC10890740; doi:10.1371/journal.pone.0298623)
Supplement: S5 Table — (XLSX) [file pone.0298623.s006.xlsx]

## Sheet: Feuil1
Supplementary_table5 : This table contains the features names of the 777 features that maximise AUC in Neural Networks, Cforest and Logisitc Lasso that were used in the functionnal annotation.
SNP_9:34279028
CpG_21:7590813
CpG_21:7590790
piRNA_TCGGAGATCTTGGCGTTGTTG
SNP_18:64444876
CpG_6:117379184
SNP_20:53405386
CpG_6:114068084
rRNA_GAGAACTTTGAAGGCCGAAGTGGAGA
piRNA_TCGGAGAGGCGCGAGAGGGA
SNP_11:18845712
SNP_23:41146545
SNP_3:45717503
SNP_7:61518179
CpG_26:51962173
SNP_9:34502060
CpG_21:7590762
CpG_6:114068105
CpG_14:936797
miRNA_CAGCAGCACACTGTGGTTTGTAA
SNP_5:22622678
SNP_28:42481492
CpG_21:7590766
SNP_8:83960539
SNP_4:69045936
CpG_24:45407618
CpG_21:65438615
CpG_18:54094091
rRNA_TCGCTGGCGTGGAGCCGGGCGTGGAATGCGAGTGCC
SNP_24:30756121
SNP_25:26230864
SNP_10:51830635
CpG_4:119004594
CpG_6:116335205
CpG_24:49952711
SNP_20:53443504
SNP_3:38634859
SNP_15:58599495
CpG_7:12481492
SNP_4:75700847
CpG_14:40039833
SNP_22:22280513
CpG_18:53419942
SNP_15:35337946
SNP_6:17498903
rRNA_TCGCTGGCGTGGAGCCGGGCGTGGAATGCGAGTGC
SNP_4:75757830
piRNA_TGTGATTTCTGCCCAGTGCTCTGA
SNP_1:43506759
CpG_6:116905472
rRNA_TTAAGGAATAACAACAATCTCCATG
SNP_8:84505543
rRNA_ATGAGCGCACGTGTTAGGACC
CpG_2:134278734
piRNA_GTAACTTCGGGATAAGGATTGGCTCT
CpG_18:54094112
SNP_2:34309462
CpG_1:153350004
piRNA_GGCGCGAGAGGGACGGGA
SNP_3:53993676
SNP_28:35956186
piRNA_CGCTGGAGCGTCGGGCCC
CpG_1:151588333
SNP_7:91975067
SNP_3:53711999
rRNA_GCGACGAGTAGGAGGGCCGCTGCGG
rRNA_AGTTTCCCTCAGGATAGCTGG
CpG_19:42731469
CpG_1:153350067
CpG_10:12575069
SNP_2:67169446
SNP_13:37504045
rRNA_CGAGAACTTTGAAGGCCGAAGTGGAGA
rRNA_CATCTGTGGGATTATGACTGAACGCCTCT
CpG_14:40039839
SNP_24:32599744
SNP_6:14236444
CpG_2:131441978
CpG_19:62190981
CpG_21:65437875
SNP_6:16983286
SNP_7:108733061
SNP_18:64554144
CpG_26:33432131
SNP_23:50078664
rRNA_CTGAGGCCATGATTAAGAGGGA
SNP_4:75809643
CpG_21:65438672
rRNA_ACGGAACAAGTTACCCTAGG
SNP_5:23767639
CpG_4:119004126
SNP_7:44022730
rRNA_GGGTTTACGACCTCGATGTTGGATCAGGAC
SNP_22:21522835
CpG_25:4012250
CpG_4:77172616
SNP_18:37851682
piRNA_TGTCTTCCCATAATTCTGTCTGTT
SNP_10:20629073
piRNA_TAGTGACGCGCATGAATGGA
CpG_9:43388
CpG_9:43421
CpG_20:71236409
CpG_18:56029336
miRNA_AATCCGTAGATCCGAACTTGT
rRNA_AAGACGGACCAGAGCGAAAGCATTTGCC
CpG_11:102656258
CpG_21:7590794
CpG_6:116596762
rRNA_GACCCTATGGAGCTTTAACTAACCAACC
CpG_9:43440
CpG_15:74411734
rRNA_TGAGGAGCCAATGGGGCGAAG
CpG_20:71617276
CpG_11:105571796
CpG_23:27794422
CpG_21:33019353
inconnu_TCAAGCGCCTTATTTCTCT
CpG_29:49227252
CpG_7:5804614
CpG_6:117347998
CpG_26:25736230
rRNA_ATCTCAACTGACAACACAAAACCCTGCCC
CpG_29:47037631
CpG_13:70033840
rRNA_CGTGTTAGGACCCGAAAGATGGTGAACTATGCC
rRNA_AAAGCTGAAACTTAAAGGAATTGACGGAAGG
piRNA_TCGGAGATCTTGGCGTTGTTGT
rRNA_CGTAGTTCCGACCATAAACGATGCCGACTGGCGATGCGGCGG
CpG_2:104076773
SNP_1:42536987
rRNA_ATCAACGGAACAAGTTACCCTA
rRNA_GATAACTGTGGTAATTCTAGAGCTAATACATGCC
piRNA_CGGAGATCTTGGCGTTGTTG
CpG_3:117444291
CpG_1:152053120
CpG_21:59730005
rRNA_AAAGCTGAAACTTAAAGGAATTGACGGAAGGGCACC
CpG_6:116335213
rRNA_TCTAGAGGAAGTAAAAGTCGTAACAAGGTTTC
CpG_7:20632118
rRNA_GTGATTTCTGCCCAGTGCTCTGAATG
CpG_21:69297744
CpG_18:62070588
CpG_24:45407683
CpG_21:156316
CpG_29:47037594
CpG_18:62948172
CpG_2:134278709
CpG_29:47037781
CpG_6:116809977
rRNA_CTGAAACTTAAAGGAATTGACGGAAGGGCACC
rRNA_CCAAAGGAGGATTTAGCAGT
CpG_5:119995103
rRNA_ACGAGAAGACCCTATGGAGCTTTAACTAACCAACCC
CpG_16:79574727
CpG_8:111486293
CpG_21:65437957
CpG_11:102253007
CpG_6:117387881
CpG_24:45407547
CpG_11:106118817
rRNA_TTGGTCCCAGCCTTCCTGTT
CpG_25:26719770
CpG_16:79574772
CpG_11:2968525
CpG_25:39229778
CpG_6:117381151
CpG_6:117379112
CpG_20:71617272
CpG_3:30965314
CpG_3:30965253
rRNA_ACGAGAACTTTGAAGGCCGAAGTGGAGAAGGGTTC
CpG_25:36069598
CpG_29:50546788
CpG_21:33019459
piRNA_CCACCAACTGTCATCTGCTG
piRNA_GAGAGAGTTCAAGAGGGCGTGA
CpG_7:15282712
CpG_2:134278667
CpG_9:1371193
CpG_17:62901729
piRNA_TTGAAAATCCGGGGGAGAGGG
CpG_10:102199170
CpG_6:116810020
rRNA_TCCTACGTGATCTGAGTTCAGACCGGAGTAATCCAGGTCGG
CpG_13:54204407
rRNA_AGACCCTATGGAGCTTTAACTAACCAACCC
CpG_5:119995438
CpG_11:102656260
CpG_19:55642718
CpG_6:114318532
CpG_23:27794387
CpG_21:65438686
piRNA_TTGAAAAGTCTCTGTGGTT
CpG_11:105111040
autre.RNA_CCGTGCGCGGGGTCTGCC
autre.RNA_TCACCTGACAAGTTTACCCGGA
CpG_21:65438664
CpG_4:118689452
CpG_6:117348116
CpG_10:102199407
rRNA_TAGTTGGTGGAGCGATTTGTCTGG
CpG_29:47037676
CpG_8:111486436
CpG_1:131377181
CpG_15:22706470
rRNA_TCAACTGACAACACAAAACCCTGCC
CpG_29:48574155
CpG_6:117348119
CpG_22:59342101
SNP_3:62482794
CpG_6:116809904
CpG_7:50883476
CpG_29:49227287
rRNA_TAAGGACTTGTATGAATGGCCGC
rRNA_CTGAGAAACGGCTACCACATCCAAGGAAGGC
rRNA_GGTTAATTCCGATAACGAACGAGACTCTGG
CpG_25:2257494
CpG_16:79459924
SNP_18:64148060
CpG_14:1791608
CpG_28:4699831
CpG_6:117348232
CpG_22:60540623
CpG_14:1791529
autre.RNA_TTCGCCTTTTACTAAAGATTTCCGTGGAGA
autre.RNA_TATGCCTTTCACCAACTCTT
rRNA_TCTCAACTGACAACACAAAACCCT
rRNA_TCAACTGACAACACAAAACCCT
CpG_6:116809866
rRNA_CTTAAAGGAATTGACGGAAGGGCACC
CpG_26:51961387
CpG_23:9746214
rRNA_CTCCCAGTACGAAAGGACAAGAGAAATAAGGCC
rRNA_TCCCAGCCTTCCTGTTAACTCTTAATA
inconnu_AGCGCCTTATTTCTCTTG
rRNA_GGAAACTCTGGTGGAGGTCCGTAGCGGTCCTGA
CpG_3:30965286
rRNA_ACCCTATGGAGCTTTAACTAACCAACCC
rRNA_CACTAATAGGGAACGTGAGCTGGGATTAGACCGT
CpG_18:54094058
CpG_19:42731474
CpG_13:334764
CpG_10:2406459
CpG_29:47037673
CpG_13:70033735
rRNA_CCTGAGAGATGGGCGAGCGCCGTT
CpG_12:86639061
rRNA_TCTCCATGAGTTGGTAGT
inconnu_CAAGCGCCTTATTTCTCTT
miRNA_TAGCAGCACATCACGGTTTAC
CpG_25:36464913
rRNA_CGTGATGGGGATCGGGGAT
CpG_22:51288023
CpG_10:89007104
CpG_10:102199147
CpG_20:71236399
CpG_22:59836599
autre.RNA_GGAGGATCGCTTGAGCTCAGGAGT
SNP_10:12110678
CpG_13:41881455
CpG_8:43588558
rRNA_CCGCTAGAGGTGAAATTCTTGGACCGG
CpG_18:55839808
rRNA_GTCCCAGCCTTCCTGTTAACTCTT
piRNA_CGTGCGCGGGGTCTGCCG
piRNA_CGTGATAGGTTTTGTGGGGTT
CpG_13:79699806
CpG_19:63033356
CpG_13:70033847
CpG_5:116814354
CpG_22:51287996
CpG_11:106118781
CpG_25:41433624
rRNA_CGAATGATTAGAGGTCTTGGGGC
CpG_20:71236580
CpG_3:113479876
rRNA_GCTTTTTGATCCTTCGATG
rRNA_GTCAAATCACTCTATCGCTCATT
CpG_5:115624626
CpG_17:52309936
rRNA_CGAGAACTTTGAAGGCCGAAGTGGAGAAGGGTTCCATGTGAA
CpG_21:65437826
CpG_6:115039012
rRNA_CGTTCAGCCACCCGAGATTGAGCAATAACAGGTCTGT
CpG_3:103391406
CpG_21:69468129
CpG_2:136067364
CpG_13:38470335
piRNA_GGGTGTTGACGCGATGTGATTTCTGC
piRNA_GTTGAAAAGTCTCTGTGGTT
autre.RNA_TCGTGTCTGACTCTTTGTGT
CpG_21:68172730
CpG_20:71617265
inconnu_AATCAAGCGCCTTATTTCTCT
CpG_1:29433058
rRNA_AGGTGGGGAGTTTGACTGGG
CpG_9:99214018
SNP_20:62929336
SNP_26:1067267
SNP_6:4485507
SNP_11:23497697
SNP_15:60556733
SNP_17:10764004
SNP_14:38020858
SNP_6:25426771
SNP_3:65698705
SNP_25:4984105
SNP_17:12175770
SNP_26:24855737
SNP_8:95501265
SNP_18:65581470
SNP_28:34875430
SNP_6:31425251
SNP_26:27788692
SNP_10:40642701
SNP_13:76376258
SNP_11:58918358
SNP_26:27386104
SNP_21:25145244
SNP_22:39219716
SNP_17:39618403
SNP_7:11394736
SNP_15:10827424
SNP_9:17086578
SNP_16:10595797
SNP_3:4139924
SNP_6:15178943
SNP_16:30435173
SNP_7:7721497
SNP_26:33359761
SNP_14:66525315
SNP_6:18598550
SNP_5:13927153
SNP_24:40847503
SNP_3:106561725
SNP_6:77661825
SNP_10:92594602
SNP_24:11664596
SNP_5:5256216
SNP_15:10716741
SNP_6:92383295
SNP_10:88427115
SNP_8:77453351
SNP_7:88541691
SNP_25:14917112
SNP_24:16577706
SNP_11:97200967
SNP_24:42909973
tRNA_AGCCCTGTGGTGAATTTACATGTTGAATT
SNP_6:3165870
SNP_5:16584887
SNP_8:85214277
SNP_17:46642455
SNP_1:153893672
SNP_8:85540348
SNP_7:11403649
SNP_6:113707684
SNP_5:118570342
SNP_4:100273642
SNP_2:127842130
SNP_17:8012177
SNP_28:24905998
SNP_8:95668157
SNP_18:33146982
SNP_20:12709041
SNP_28:25927745
CpG_4:118695165
SNP_24:45608606
SNP_9:37195547
SNP_6:92281534
SNP_28:34851742
SNP_14:51869727
SNP_7:105343984
SNP_4:52112139
SNP_6:71547812
SNP_17:8041119
SNP_28:26054541
CpG_22:50482681
SNP_20:9491210
SNP_23:39345547
SNP_13:19887392
SNP_1:142711015
SNP_5:188211
SNP_20:3628845
SNP_26:3763402
SNP_24:27112777
SNP_3:114964350
SNP_20:37149353
SNP_14:17485428
SNP_17:6493219
piRNA_TCAAAGAAAGTTTGGGGGAAAGTTCCCAGA
SNP_16:69996106
SNP_22:37535687
SNP_24:31315570
SNP_18:8335366
SNP_24:59164671
SNP_25:2479395
SNP_25:41285611
SNP_19:1690726
SNP_28:24237549
SNP_2:115911987
SNP_15:26239401
SNP_20:69828381
SNP_7:39806416
SNP_27:36121929
SNP_5:26374306
rRNA_ACAATCTCCATGAGTTGGTAGTTTCGGTTGGGGT
SNP_1:117351112
SNP_8:55861771
SNP_3:15089971
SNP_2:85722489
SNP_14:6303201
SNP_3:12671675
SNP_2:33861338
SNP_26:29024659
SNP_29:40631214
SNP_11:66556801
SNP_5:106906152
SNP_24:23015613
SNP_24:1617104
piRNA_GAAGAGCGGGATGGAGGAG
SNP_23:47887757
SNP_24:49840655
SNP_20:22523592
rRNA_GGCTTTGGTGACTCTAGATAACCTCGGGCCGATCGCACGCCCC
inconnu_AGTTCTACAGTCCGACGATC
SNP_14:77470329
SNP_2:72858168
SNP_20:13411239
SNP_5:21694867
SNP_7:1105668
SNP_18:33190572
SNP_18:1760828
SNP_7:86462459
SNP_14:36129979
SNP_26:30350825
SNP_22:44563359
tRNA_ATTCAGAGAAGCAGCTTCAATTCTGCCGGG
SNP_2:127766706
SNP_4:41400156
SNP_16:7463987
SNP_16:76495672
SNP_26:33609824
SNP_11:34311436
CpG_22:48989556
SNP_26:4500612
SNP_26:33380765
SNP_6:38686142
SNP_5:65645919
piRNA_CTGTGACCATTGACTGTA
SNP_1:48869448
CpG_3:117019353
SNP_12:67672362
SNP_6:101994654
inconnu_AACGGGGTAGACGAAGCGG
rRNA_ATTAATTAGGGTTGGTAA
SNP_24:46464661
SNP_6:31891428
SNP_2:34576569
inconnu_GAACGGGGTAGACGAAGCGGT
rRNA_TCGGATCGGCCCCGCCGGGGTCGGCCC
inconnu_ACTGGGGGACTTGAGTGCAGA
SNP_13:53338983
SNP_9:49603550
SNP_13:58298696
SNP_6:1996073
CpG_3:113380634
SNP_7:15629022
SNP_6:34139287
SNP_13:59194693
SNP_1:29316022
CpG_2:72746322
rRNA_ATCTCAACTGACAACACAAAACCCTGCCCTAGAACAGGGCA
inconnu_AGAGTTCTACAGTCCGACGATC
SNP_19:25999310
SNP_14:64061208
tRNA_TAGAATTTGGTGTAATTGGGAGCACAAAGAGTTT
CpG_5:114052551
CpG_20:71167451
SNP_18:37009256
CpG_13:41881347
miRNA_TAGCACCACCTGAAATCGGTT
SNP_11:19161003
SNP_1:111054255
SNP_28:34264570
rRNA_CGATTCCGTGGGTGGTGGTGC
SNP_25:7143671
rRNA_GTTCTATTTTGTTGGTTTTCG
CpG_3:120343608
SNP_17:16867712
piRNA_CCTGTGACCATTGACTGTA
SNP_28:33768551
SNP_8:11867234
miRNA_TCCCTGTCCTCCAGGAGCTCT
SNP_28:37890065
SNP_12:65638002
SNP_7:11234442
SNP_7:101667041
SNP_22:12762817
SNP_29:49697006
CpG_21:156299
SNP_17:18493638
piRNA_GCTACAATAGATGCTCCGGG
rRNA_GTTCTATTTTGTTGGTTTTC
SNP_29:31128078
rRNA_CTATAGCTAAGACCCAAACTGG
SNP_17:66581559
CpG_5:117768513
piRNA_TCCTGTGACCATTGACTGTA
SNP_22:43027337
SNP_24:20973455
SNP_17:71885069
SNP_24:32775462
SNP_11:83849914
SNP_9:1305914
SNP_17:69717120
SNP_7:45402272
piRNA_TCATTTTCTTCTGACTGAGGAG
inconnu_CAGAGTTCTACAGTCCGACGATC
SNP_3:68111573
CpG_3:120442511
SNP_4:40104843
CpG_3:120861283
SNP_7:99086143
SNP_24:7918389
CpG_12:63575578
inconnu_CTCATAATTTTTGGAGGCTTTGTGAAATGAACAAAGCCA
CpG_22:59927540
piRNA_AAGGGGGGAATTTTTATGAAGGGG
CpG_11:103099087
miRNA_TCCCTGTCCTCCAGGAGCT
SNP_4:76449707
SNP_9:35485795
SNP_22:27676428
CpG_25:29091333
SNP_12:80475837
CpG_17:72418347
tRNA_CAGCTGACTTCCAATCAGCTAGTTTCGGTCTAAA
SNP_15:34314815
SNP_2:52396669
SNP_13:58366937
SNP_27:24760029
inconnu_GAGTTCTACAGTCCGACGATC
SNP_2:18981275
SNP_26:14930932
SNP_11:72855583
piRNA_GGCGAGCCCGGCCGTGCCGG
rRNA_CCAAAAACTTGATCAACGGAACAAGTTACCCTAGGGA
autre.RNA_GGCAATTTTTGACAGTCTC
SNP_6:13631919
miRNA_TTCAAGTATTCCAGGATAGG
inconnu_GTTCTACAGTCCGACGATCA
SNP_28:7452903
SNP_17:66403813
SNP_7:45227737
CpG_21:59231007
rRNA_AGAAAAGGTGTTGGTTGAT
piRNA_TGATTCTAGTTATTCTTATGCTCTGGGCAT
SNP_7:80423038
CpG_5:115238026
inconnu_ACAGAGTTCTACAGTCCGACGATC
piRNA_TGAGATATCTAGAACCTGAGCTTT
SNP_28:25452349
CpG_11:103688588
SNP_19:2972597
piRNA_ATACAGGGGATTCTGGGT
SNP_13:36860247
rRNA_GCAGGACGGTGGCCATGGAAGT
SNP_4:82183463
inconnu_GTAGGGGAGCGTTCTAAGTGC
CpG_6:93646157
SNP_7:25168890
SNP_5:97017695
SNP_3:6207469
rRNA_CCATGAGTTGGTAGTTTCGGTTGGGGT
SNP_8:36489911
circRNA_CAGTATTGGAGGTGATGTT
miRNA_TAGCAGCCCGTAAATATTGGCG
rRNA_ATTAATTAGGGTTGGTAAATCTCGTGCCAGCCACCGCGGTCAC
SNP_14:60711056
SNP_11:62781436
SNP_27:42337167
SNP_7:17847695
SNP_29:9101571
miRNA_TCCCTGAGACCCCAACTTGT
SNP_3:91177765
SNP_4:96398657
miRNA_TGGCAGTGTATCGTTAGCTGGT
SNP_6:89794467
SNP_22:21070899
SNP_1:156749195
CpG_7:21279963
SNP_7:105880432
CpG_17:72434661
SNP_1:122698365
CpG_9:101690985
SNP_16:77824449
tRNA_CAGCTAATTAAGCTATCGGGCCCATACCCCGTA
SNP_2:115554762
autre.RNA_GTGGAGAGGAACAATTCTGAGTCTTT
SNP_14:17528359
rRNA_TTAGGTCAAGGTGTAACCTATGAAATGGGA
SNP_26:9801561
rRNA_ACGCACTATAGCTAAGACCCAAACTGG
CpG_3:118353954
SNP_24:9183580
SNP_10:56542817
SNP_17:18185064
SNP_4:62228844
SNP_29:29536191
tRNA_GTACAGCTGACTTCCAATCAGC
CpG_4:116272852
CpG_25:33734354
CpG_6:117348844
CpG_13:77969064
CpG_24:49951465
tRNA_GAGACATAGAGGTTATGATATTGG
inconnu_GTTCTACAGTCCGACGATC
CpG_19:44173958
SNP_10:12947183
miRNA_TAGCGCCATCTGAAATCGGTT
rRNA_GTAAAGCGAATGATTAGAGGTCTTGGGG
SNP_11:68884476
SNP_26:32637805
CpG_18:25904024
SNP_9:38347892
CpG_3:105182756
SNP_24:47034438
SNP_28:42937147
SNP_6:105650631
SNP_2:45908376
rRNA_TCTCCATGAGTTGGTAGTTTCGGTTGGGGTGACCTCGGAGAAT
CpG_2:40552436
rRNA_AAACGTTAGGTCAAGGTGTAACCTATGAAATGGG
autre.RNA_GGGGCTGGAAGAGGGAGGG
SNP_5:83671456
CpG_12:86987525
CpG_15:75265414
SNP_7:45124464
rRNA_ATGAACGAGGAATTCCCAGT
rRNA_ATAGCCGACGCACTATAGCTAAGACCCAAACTGG
SNP_13:53296446
inconnu_GCGCCCGTAGCTCAACGGATAGAGCATCTGACT
rRNA_TGAATTGCAGGACACATTGATCATCGA
CpG_16:71114631
SNP_29:39951513
CpG_2:130567388
CpG_16:48003610
CpG_5:25822339
SNP_27:42363310
CpG_25:4012563
SNP_25:37242352
SNP_3:53760883
CpG_1:156116073
rRNA_AGCCGACGCACTATAGCTAAGACCCAAACTGG
CpG_25:34505367
SNP_28:25569713
SNP_2:32417305
CpG_16:2111871
SNP_7:103990359
CpG_19:53808199
SNP_2:18635826
inconnu_CGTGGATCGCCCCAGCTGCGGCGGG
CpG_21:21782492
SNP_24:19491846
SNP_28:25714994
CpG_19:37959198
CpG_16:69199476
CpG_8:113031463
CpG_6:45332610
inconnu_GTATTTATTCTAAGCGTTATTTTCGTGATAGGTTTTGTGGGGTT
CpG_25:7534663
rRNA_ACAGCTTAAAACTCAAAGGACTTGGCGGT
SNP_22:6054177
CpG_3:105182751
SNP_22:34195102
SNP_1:42104562
piRNA_TCAAGAGTTGTTTAGGAAAGT
piRNA_CGGGGGGCGGGGTGGGGGGGCGGCGGGA
SNP_4:72900357
SNP_24:28158961
piRNA_TAGAGCTGGAAGGTTCTAGAATTCAGAGG
SNP_9:90893777
SNP_7:16755541
tRNA_TTTACACGTTGAATTGCAAATTCAGA
piRNA_CCGAAGGGACGGGCGATGGCCTCCGTTG
SNP_2:58368190
CpG_20:12446742
SNP_10:4044438
SNP_16:46424566
SNP_1:15492702
CpG_4:119291456
miRNA_TAGCTCATCAGACTGATGTTGA
SNP_11:59181535
piRNA_TCTCTTTCTTGGTCCTGCTTGAGCTTGG
CpG_15:75269367
SNP_21:15094689
SNP_2:74459247
CpG_11:106118806
SNP_1:21199202
SNP_16:4831223
SNP_17:66473136
CpG_14:4075956
autre.RNA_TCGGACACGACTGCGCGACTTT
CpG_7:7472565
piRNA_CCGCGAGGGGGGCGTTCCCCGCGGGGCGCGCG
SNP_28:33528392
SNP_4:53799375
SNP_10:63176255
rRNA_GTTGGATCAGGACATCCTGATGGTGCAACCG
SNP_20:17251657
autre.RNA_GCAATTTTTGACAGTCTC
SNP_17:18600409
CpG_18:56854263
SNP_4:67207224
CpG_3:12272603
SNP_18:65426460
CpG_11:4056463
circRNA_TCTGCCGGCCGTCGGCGG
rRNA_TCCATGAGTTGGTAGTTTCGGTTGGGGTGACCTCGGAGAAT
CpG_20:2183542
SNP_16:50563062
rRNA_GCCGACGCACTATAGCTAAGACCCAAACTGG
CpG_5:116942010
SNP_7:83109058
CpG_19:22620382
inconnu_GGAGGGGTAGCGAAGTGG
SNP_28:16762978
SNP_13:40115588
SNP_25:14169509
SNP_4:95968883
CpG_7:16412778
SNP_5:38249944
CpG_9:99207118
CpG_16:80750743
SNP_4:56885166
SNP_18:32192982
CpG_7:8002578
CpG_18:55166371
CpG_13:70033852
miRNA_AGTGGATTTTTGGAGCAGG
SNP_18:34337518
CpG_5:114052571
SNP_4:67587410
SNP_4:67613839
SNP_2:23298716
CpG_22:55036901
inconnu_AGGACTTGGCGGATAATTTTGTTTATGT
SNP_19:22331238
SNP_26:32875767
CpG_29:48574482
SNP_18:46747438
SNP_1:26948716
CpG_5:115237940
SNP_3:28743491
SNP_19:7250802
SNP_9:35554825
SNP_16:21496181
CpG_10:102199118
SNP_26:32505032
CpG_2:18369667
CpG_16:59258716
SNP_14:9519745
tRNA_TAGAATTTGGTGTAATTGGGAGCACGAAGAGTTT
CpG_19:9230727
SNP_20:3155559
miRNA_TGGCAGTGTACTGTTAGCTGGT
CpG_13:41881377
autre.RNA_TGTGAACATCCCCGACTGGAAA
CpG_24:38726191
autre.RNA_GAACAACTCTGAGTCTAAAACCAATTTTTTGAGGCT
SNP_6:1972442
CpG_28:13602327
inconnu_ATTCTACAGTCCGACGATC
SNP_23:45190907
